# Supplementary material for: Intermittent PI3Kδ inhibition sustains anti-tumour immunity and curbs irAEs
Source: Nature. 2022 May 4;605(7911):741–6. doi: 10.1038/s41586-022-04685-2 (PMC9132770; doi:10.1038/s41586-022-04685-2)
Supplement: Supplementary file 3 — Supplementary Data [file 41586_2022_4685_MOESM3_ESM.xlsx]

## Sheet: Clinical summary
	Patient demographics								Treatment regimen								IHC			Plasma PK AMG 319 conc. ng/ml				pAkt responses following anti-IgD stimulation				Anti-tetanus Antibody Responses								Anti-tetanus T cell Responses
Patient ID	Diagnosis (squamous cell carcinoma (SSC))	Tumour site (sub site)	tumour stage (T1-4)	nodal stage (N1-3)	Age	Gender	Prior Treatment		Treatment	Number of doses	% of doses	Dosage days	Interruption to dosing due to irAE	Cease of dosing due to irAE	Other comments		Median FoxP3 Biopsy Pre-treatment	Median FoxP3 Resction post-treatment		Day 8	Day 15	Day 22		Difference in AUC day 1/8 (pre to 4hrs post)	Difference in AUC day 15 (pre to 4hrs post)	Overall Result			Day 1	Day 8	Day 15	Day 22	Off Study	Overall Response			Day 8	Day 22	Overall Response at day 22
240200	moderately differentiated SSC	Oropharynx (tonsil)	1	2	39	Male	no		AMG-319 (400mg)	21	100	1-21					39	25.5		87.8	50.8	160		-80.1859	-62.0971	Response		Titre/Fold	1.48	1.51	2.45/1.627	4.26/2.826	3/1.991	POSITIVE		Spots	3.11	0/0	NEGATIVE
240300	invasive well differentiated keratinising SSC	Oral cavity (tongue)	1	0	54	Female	no		AMG-319 (400mg)	12	44	1-11, 15	no IMP days 12,13,14 rash (grade 3)	Skin rash (grade 3)			185			102	1.41	<LOD		-84.3956	-88.9108	Response		Titre/Fold	0.88	0.9	3.85/4.279	20.75/23.074	5.82/6.473	POSITIVE		Spots	8.33	2.5/0.3	NEGATIVE
240500	invasive SSC	Oral cavity (tongue)	2	2	69	Male	no		AMG-319 (400mg)	24	96	1-21, 22-24					70.5	79		86.9	61.6	15.5		0	-73.6247	Response		Titre/Fold	1.67	1.79	2.6/1.447	7.32/4.078	3.56/1.987	POSITIVE		Spots	5.56	1.94/0.4	NEGATIVE
240600	SSC	Oral cavity (tongue)	1	0	59	Male	no		AMG-319 (400mg)	7	30	1-7		SAE maculo-papular rash (grade 2) and immune mediated disorder (grade 3)			59.5	13		6323	NS	<LOD		Experimental error*1	No post sample	Not evaluable		Titre/Fold	0.02	0.02	No sample	0.03/1.434	0.02/1.155	NEGATIVE		Spots	PHA neg	6.67/2.0* compared to day 0	NEGATIVE
240700	moderately differentiated SSC	Hypopharynx (pyriform fossa)	1	1	68	Male	no		AMG-319 (400mg)	17	85	1-9, 12-13, 15-20	no IMP days 10,11 flu like symptoms (grade 1)				57	5		117	12.6	108		-79.8305	-51.6127	Response		Titre/Fold	8.2	8.37	9.79/1.171	16.23/1.94	11.81/1.411	POSITIVE		Spots	0	2.86/2.9	NEGATIVE
241000	moderate to poorly differentiated SSC	Hypopharynx (pyriform fossa)	3	0	71	Male	no		AMG-319 (400mg)	20	100	1-20					28	15		119	116	179		-74.9872	-60.866	Response		Titre/Fold	0.02	0.02	0.02/1.11	0.02/1.033	0.02/1.254	No result as no vaccine given		Spots	6.39	4.72/0.7	No result as no vaccine given
241200	moderately differentiated SSC	Oral cavity (mandible)	4	2	63	Female	no		AMG-319 (400mg)	23	100	1-23					66	24		5504	NS	143		-79.4163	0	Response		Titre/Fold	0.03	0.02	0.02/1.867	0.02/0.83	0.05/2.361	NEGATIVE		Spots	0	0/0	NEGATIVE
241300	moderately differentiated SSC	Oral cavity (tongue)	2	2	54	Female	no		AMG-319 (400mg)	19	83	1-11, 13-20	no IMP day 12 rash (grade 3)	Maculo-papular rash (grade 3)			74	67		37.4	17.3	21.4		-100	-50.0097	Response		Titre/Fold	1.475	1.764	4.688/2.658	13.728/7.782	5.726/3,246	POSITIVE		Spots	7.5	PHA neg	No result as positive control negative
241500	moderately differentiated non keratinised SSC	Oral cavity (maxilla)	4	0	65	Female	no		AMG-319 (400mg)	14	64	1-13, 18	No IMP days 14,1,5,16,17 diarrhoea (grade 3), flu like symptoms (grade 2) maculo papular rash (grade 3)	diarrhoea (grade 3), flu like symptoms (grade 2) maculo papular rash (grade 3)			165	165		282	NS	3.86		-53.6458	No post sample	Response		Titre/Fold	0.028	0.034	No sample	0.045/1.305	0.058/1.696	NEGATIVE		Spots	1.67	5/3	NEGATIVE
241700	SSC	Oral cavity (tongue)	2	0	53	Male	no		AMG-319 (400mg)	22	100	1-22					107	4.5		146	54.8	81.4		-69.1091	-84.7555	Response		Titre/Fold	1.219	1.21	5.489/4.537	17.201/14.218	9.563/7.904	POSITIVE		Spots	15.24	63.33/4.2	POSITIVE
241800	invasive SSC	Oral cavity (tongue, floor of mouth)	1	0	71	Female	no		AMG-319 (400mg)	8	38	1-8	TREATMENT DELAYED DUE TO SAE/HOSPITAL ADMISSION DISCONTINUATION OF TREATMENT DUE TO SAE.		colitis and rash both 3		81	80		439	NS	<LOD		252.399	No post sample	No response		Titre/Fold	2.26	2.07	No sample	6.344/3.065	3.396/1.64	POSITIVE		Spots	10	0/0	NEGATIVE
242000	SSC	Oral cavity (retro molar/oropharynx)	2	0	68	Male	no		AMG-319 (400mg)	8	36	1-8		flu like symptoms (grade 3), maculo papular rash (grade 3)			22	89		204	<LOD	<LOD		-100	No post sample	Response		Titre/Fold	0.039	0.016	0.021/1.334	1.369/85.792	0.358/22.42	POSITIVE		Spots	14.17	0/0	NEGATIVE
242200	SSC	Oral cavity (tongue)	1	0	74	Male	no		AMG-319 (400mg)	7	32	1-7		diarrhoea (SAE grade 3)			101	67		NA	NS	NS		-100	No D15 samples	Response		Titre/Fold	0.965	0.93	No sample	No sample	No sample	Not evaluable		Spots	20.56	No sample	Not evaluable
242600	SSC	Oral cavity (buccal mucosa)	1	1	53	Female	no		AMG-319 (400mg)	8	35	1-8		SAE fever ((grade 3), Rash (grade 3), diarrhoea (grade 3)			60	39.5		84.5	3.57	5.04		-100	No post sample	Response		Titre/Fold	1.947	0.835	3.411/4.087	12.981/15.552	5.278/6.322	POSITIVE		Spots	41.67	3.06/0.1	NEGATIVE
242700	SSC	Oral cavity (tongue)	2	0	76	Female	no		AMG-319 (400mg)	12	55	1-12	IMP interuppted (poss d10) but not consistet with column L	SAEs diarrhoea (grade 3), fever (grade 2), blanching macular erythema (grade 3)			63	65		83.8	3.43	2.43		-50.0176	No post sample	Response		Titre/Fold	8.398	7.955	9.599/1.207	14.243/1.79	12.942/1.627	POSITIVE		Spots	0	3.063.1	NEGATIVE
242900	moderately differentiated SSC	Oral cavity (tongue)	2	0	65	Female	Surgery: tumour resection, left mandibular alvelus (2014)		AMG-319 (300mg)	7	32	1-7	STUDY DRUG STOPPED DUE TO SAE & AES I.E. VOMITING, PYREXIA, NAUSEA, FLU LIKE SYMPTOMS, HYPOTENSION, FIRST DOSE TAKEN 27/12/17 LAST DOSE TAKEN 02/01/18	SAE's and AEs ), pyrexia (grade 1), flu like symptoms (grade 2),	rash d8		71	103		42.7	<LOD	<LOD		-100	No post sample	Response		Titre/Fold	1.344	1.793	16.778/9.357	27.239/15.191	20.02/11.165	POSITIVE		Spots	0	14.17/14.2	POSITIVE
243000	moderately differentiated SSC	Oral cavity (mandibular alveolus)	4	0	71	Male	no		AMG-319 (300mg)	23	100	1-23					45	4		235	51.3	112		-100	-66.1625	Response		Titre/Fold	1.589	1.758	1.349/0.767	21.963/12.493	6.117/3.479	POSITIVE		Spots	0	2.94/2.9	NEGATIVE
243200	moderately differentiated SSC	Oral cavity (tongue)	1	0	34	Female	no		AMG-319 (300mg)	24	96	1-12, 14-26	no IMP day 15 (presented to A&E)				64	22.5		54	11.9	24.1		-83.4795	-100	Response		Titre/Fold	0.273	0.259	0.683/2.643	8.369/32.368	1.275/4.931	POSITIVE		Spots	10	14.17/1.4	NEGATIVE
243300	poorly differentiated SSC	Oropharynx (pharyngeal wall)	2	0	73	Male	Surgery: excision of lesions on left tongue (2014) and left ventral tongue (2015). Radiotherapy: T2N0M0 hypopharynx (2013). Chemotherapy: cipslatin (2013)		AMG-319 (300mg)	21	100	1-21					47	33.5		204	120	101		-74.962	-73.5822	Response		Titre/Fold	0.144	0.147	0.152/1.038	0.395/2.688	0.33/2.247	POSITIVE		Spots	30	8.89/0.3	NEGATIVE
243400	focally keratinised moderately differentiated SSC	Oral cavity (maxillary mucosa to lip)	4	1	47	Male	no		AMG-319 (300mg)	9	36	1-9		Abdominal pain (grade 2), rash (grade 2)			31	24		132	<LOD	<LOD		201.389	No post sample	No response		Titre/Fold	1.999	2.109	1.863/0.883	8.082/3.832	5.603/2.656	POSITIVE		Spots	68.33	140.83/2.1	POSITIVE
243500	focally keratinised moderately differentiated SSC	Oral cavity (tongue)	2	1	59	Female	no		AMG-319 (300mg)	8	31	1-8		SAE patinet admitted:flu-like symptoms (grade 2), macular papular rash (grade 2), fever (grade 3).			33.5	29		518	<LOD	<LOD		No reportable value*2	No post sample	No response		Titre/Fold	2.009	1.887	11.046/5.852	14.281/7.566	No sample	POSITIVE		Spots	109.17	25/0.2	NEGATIVE
240100	moderate to poorly differentiated SSC	Oropharynx (pharyngeal wall)	2	0	67	Male	no		Placebo	26	100	1-26					18.5	31		<LOD	<LOD	<LOD		4.72137	-16.9286	No response		Titre/Fold	0.91	1.06	1.53/1.443	1.61/1.523	1.53/1.441	POSITIVE		Spots/Fold	9.72	15.83/1.6	NEGATIVE
240400	poorly differentiated SSC	Hypopharynx (pyriform fossa)	3	0	68	Female	no		Placebo	28	100	1-28					127	45.5		<LOD	<LOD	<LOD		55.1456	No post sample	No response		Titre/Fold	3.1	2.36	4.53/1.92	26.38/11.179	17.4/7.373	POSITIVE		Spots	16.11	14.17/0.9	NEGATIVE
241100	poorly differentiated SSC	Oral cavity (tongue)	1	0	71	Male	no		Placebo	24	100	1-24					30.5	39		<LOD	0.628	1.78		17.3116	-4.35441	No response		Titre/Fold	1.82	1.83	2.36/1.29	4.14/2.263	2.51/1.371	POSITIVE		Spots	12.78	30.83/2.4	NEGATIVE
241600	moderately differentiated non keratinised SSC	Oropharnyx (tonsil)	2	0	76	Male	no		Placebo	21	100	1-21					197	265		<LOD	<LOD	<LOD		122.566	-76.6081	Response		Titre/Fold	0.476	0.447	0.423/0.946	0.519/1.161	0.557/1.247	NEGATIVE		Spots	10.28	23.33/2.3	NEGATIVE
241900	invasive SSC	Oral cavity (floor of mouth)	1	2	58	Male	no		Placebo	21	100	1-21					51	203		<LOD	<LOD	<LOD		100.285	-35.2476	No response		Titre/Fold	2.134	1.234	9.583/7.769	27.77/22.513	No sample	POSITIVE		Spots	198.33	110/0.6	NEGATIVE
242100	SSC	Oral cavity (floor of mouth)	2	1	54	Male	no		Placebo	19	95	1-18, 20					16.5	52.5		<LOD	<LOD	<LOD		-8.60975	117.741	No response		Titre/Fold	1.731	1.571	1.341/0.853	2.306/1.467	3.174/2.02	POSITIVE		Spots	3.89	4.17/1.07	NEGATIVE
242500	SSC	Oral cavity (floor of mouth, tongue)	4	0	55	Male	no		Placebo	23	100	1-23					110.5	99.5		4.88	5.79	2.8		-7.27987	No reportable value*2	No response		Titre/Fold	1.392	1.493	1.98/1.326	10.988/7.358	9.119/6.106	POSITIVE		Spots	57.5	43.33/0.8	NEGATIVE
242800	moderately differentiated SSC	Oropharynx (soft palate)	2	2	73	Male	no		Placebo	23	100	1-23			Post-surgical infection (grade 4)		205	32.5		<LOD	<LOD	<LOD		-16.8314	-3.32904	No response		Titre/Fold	1.954	1.854	10.44/5.632	23.932/12.911	10.962/5.914	POSITIVE		Spots	69.17	140.83/2.0	NEGATIVE
243100	moderately differentiated SSC	Oral cavity (tongue)	1	0	71	Male	no		Placebo	28	133	1-28					84.5	65		<LOD	<LOD	<LOD		168.75	No reportable value*2	No response		Titre	3.088	3.108	3.023/0.973	3.035/0.976	2.762/0.888	NEGATIVE		Spots	0	1.94/1.9	NEGATIVE
240900	SSC	Oral cavity (tongue)	2	0	55	Male	no
242400	SSC	Hypopharynx (pyriform fossa)	4	2	66	Male	no

## Sheet: summary table of irAE
	Drug 400mg			Drug 300mg			Placebo
Common tocicity Criteria immune related Adverse event (irAE) grade	1	2	3/4	1	2	3/4	1	2	3/4	% of total events for all patients
Fever/Pyrexia
Number of patients	3	3	0	1	0	1	1	0	0
Number of events	4	3	0	1	0	1	1	0	0
% total events	7.69231			2.1978			1.0989			10.989
Skin rashes
Number of patients	6	3	7	0	2	2	3	1	0
Number of events	7	3	8	0	2	2	3	1	0
% total events	19.7802			4.3956			4.3956			28.5714
Diarrhoea/Colitis/Abdominal pain
Number of patients	7	3	5	3	2	2	1	0	0
Number of events	10	3	5	3	2	2	1	0	0
% total events	19.7802			7.69231			1.0989			28.5714
Flu like symptoms
Number of patients	3	5	0	1	2	0	0	0	0
Number of events	3	5	0	1	2	0	0	0	0
% total events	8.79121			3.2967			0			12.0879
Immune mediated disorder
Number of patients	0	0	1	0	0	0	0	0	0
Number of events	0	0	1	0	0	0	0	0	0
% total events	1.0989			0			0			1.0989
Liver Enzymes
ALT
Number of patients	0	3	3	1	1	0	0	0	0
Number of events	0	3	3	1	1	0	0	0	0
ALP
Number of patients	1	0	0	0	1	0	0	0	0
Number of events	1	0	0	0	1	0	0	0	0
AST
Number of patients	0	2	1	0	0	0	0	0	0
Number of events	0	2	1	0	0	0	0	0	0
% total events	10.989			3.2967			0			14.2857
Blood
WBC
Number of patients	0	0	1	0	0	0	0	0	0
Number of events	0	0	1	0	0	0	0	0	0
Platelets
Number of patients	2	1	0	0	0	0	0	0	0
Number of events	2	1	0	0	0	0	0	0	0
% total events	4.3956			0			0			4.3956
number of patients affected	22	20	18	6	8	5	5	1	0
Total events by grade	27	20	19	6	8	5	5	1	0
Total events			66			19			6

## Sheet: IHC
				FOXP3 IHC (Median)
				<1 day between ceasing treatment and assessment (short interval, SI)							>4 days between ceasing treatment and assessment (Long interval, LI)
					patient ID	PRE	POST					patient ID	PRE	POST
					240500	70.5	79					243200	64	22.5
					243000	45	4					241300	74	67
					241200	66	24					241500	165	165
					241700	107	4.5					242700	63	65
					243300	47	33.5					243400	31	24
					240200	39	25.5					243500	33.5	29
					241000	28	15					242600	60	39.5
					240700	57	5					242000	22	89
												241800	81	80
												242900	71	103
												242200	101	67
												240600	59.5	13
						Placebo
					patient ID	PRE	POST
					243100	84.5	65
					240400	127	45.5
					240100	18.5	31
					241100	30.5	39
					242800	205	32.5
					242500	110.5	99.5
					241900	51	203
					241600	197	265
					242100	16.5	52.5
