# Supplementary material for: Intermittent PI3Kδ inhibition sustains anti-tumour immunity and curbs irAEs
Source: Nature. 2022 May 4;605(7911):741–6. doi: 10.1038/s41586-022-04685-2 (PMC9132770; doi:10.1038/s41586-022-04685-2)
Supplement: Supplementary file 5 — Source Data Fig. 2 [file 41586_2022_4685_MOESM5_ESM.xlsx]

## Sheet: TCR CD4 Treg cells
TCR data. CD4 Treg cells.
	CDR3 Sequences					Variables				Chain		Clonotype Metrics (Cell Ranger 3.1.0)
Cell name	Clonotype ID	TRA Nucleotide	TRB Nucleotide	TRA Amino acid	TRB Amino acid	Tissue	Treatment	Mouse	Cluster	TRA	TRB	Clone size	Frequency
AAACCTGAGAAGATTC-1	clonotype28	TGCTCAGCAAGTATAAAGACAGGCAATACCGGAAAACTCATCTTT	TGTGCCAGCTCTCTCGTGGGGGCGGAAGACACCCAGTACTTT	CSASIKTGNTGKLIF	CASSLVGAEDTQYF	spleen	Placebo	IV	3	Expanded	Expanded	2	0.000229384
AAACCTGAGTGCAAGC-1	clonotype933	TGTGCAGTGAGCAATCAAGGAGGGTCTGCGAAGCTCATCTTT	TGTGCCAGCGGCCGACAGGAGGACACCGGGCAGCTCTACTTT	CAVSNQGGSAKLIF	CASGRQEDTGQLYF	spleen	PI3kdi	V	1	Non-expanded	Non-expanded	1	0.000114692
AAACCTGGTCGAGATG-1	clonotype1515	TGTGCTTTGGCCAATTACAACGTGCTTTACTTC	TGTGCCAGCAACAGGGTCCTTTCCAACGAAAGATTATTTTTC	CALANYNVLYF	CASNRVLSNERLFF	spleen	PI3kdi	V	3	Non-expanded	Non-expanded	1	0.000114692
AAACCTGTCAGTGTTG-1	clonotype1514		TGTGCTAGCAGTTTTCACACCCTTAGTGCAGAAACGCTGTATTTT		CASSFHTLSAETLYF	spleen	Placebo	IV	3		Non-expanded	1	0.000114692
AAACGGGAGATACACA-1	clonotype1566	TGTGCTACTGATACCTCAGGAGGAAACTACAAACCTACGTTT	TGTGCCAGCAGCTTGACTGGGAGGGACACCCAGTACTTT	CATDTSGGNYKPTF	CASSLTGRDTQYF	spleen	Placebo	V	3	Non-expanded	Non-expanded	1	0.000114692
AAACGGGTCCCTTGTG-1	clonotype1567	TGTGCTTTGGAACGGAGGACCAATACAGGCAAATTAACCTTT	TGTGCCAGCAGCATTCTGAGGGAACAGTACTTC	CALERRTNTGKLTF	CASSILREQYF	spleen	PI3kdi	II	1	Non-expanded	Non-expanded	1	0.000114692
AAACGGGTCTATCGCC-1	clonotype1564	TGTGCTACCCATAACCAGGGGAAGCTTATCTTT	TGTGCCTGGAGTCTGGGAGGCAGTCAAAACACCTTGTACTTT	CATHNQGKLIF	CAWSLGGSQNTLYF	spleen	Placebo	V	3	Non-expanded	Non-expanded	1	0.000114692
AAAGATGAGCTAGCCC-1	clonotype92	TGTGCAGCTAGGGGGACTGGAGGCTATAAAGTGGTCTTT	TGTGCCAGCAGCAGGCTTAGTCAAAACACCTTGTACTTT	CAARGTGGYKVVF	CASSRLSQNTLYF	spleen			7	Expanded	Expanded	2	0.000229384
AAAGCAAAGCCACGCT-1	clonotype1565	TGTGCTGCTGAGGCAGGTAGCAACTATCAGTTGATCTGG	TGTGCCAGCTTTCAGGACAGGGCGGACACCGGGCAGCTCTACTTT	CAAEAGSNYQLIW	CASFQDRADTGQLYF	spleen	PI3kdi	II	3	Non-expanded	Non-expanded	1	0.000114692
AAAGCAAGTAACGCGA-1	clonotype1571	TGTGCAGCAAGCAGTTCTTCTGGCAGCTGGCAACTCATCTTT	TGTGCCAGCAGTTTGACAGGAGAAGTCTTCTTT	CAASSSSGSWQLIF	CASSLTGEVFF	spleen	PI3kdi	II	1	Non-expanded	Non-expanded	1	0.000114692
AAAGCAAGTGTGCCTG-1	clonotype1568	TGCGCAGTCAGTGCCGGGACACAGGTTGTGGGGCAGCTCACTTTC	TGTGCCAGCAGTATGGGGGATAACAACCAGGCTCCGCTTTTT	CAVSAGTQVVGQLTF	CASSMGDNNQAPLF	spleen	Placebo	III	3	Non-expanded	Non-expanded	1	0.000114692
AAAGCAATCTACTATC-1	clonotype1569	TGTGCTTTGGCGTCTTCCAATACCAACAAAGTCGTCTTT	TGCACCTGCAGTGCACAGGGGGCTGGAAATACGCTCTATTTT	CALASSNTNKVVF	CTCSAQGAGNTLYF	spleen	PI3kdi	IV	1	Non-expanded	Non-expanded	1	0.000114692
AAAGTAGCAGACTCGC-1	clonotype93	TGTGCAGTGTATAGCAACTATCAGTTGATCTGG	TGTGCCTGCTCCCGGGACAGGGGGCTCGAAAGATTATTTTTC	CAVYSNYQLIW	CACSRDRGLERLFF	spleen	PI3kdi	II	3	Expanded	Expanded	2	0.000229384
AAAGTAGTCTACTTAC-1	clonotype1302	TGTGCAGCAAATTCTGGGACTTACCAGAGGTTT	TGTGCAAGCAGCTGGGACTGGGGGGCAGAAACGCTGTATTTT	CAANSGTYQRF	CASSWDWGAETLYF	spleen	PI3kdi	II	1	Non-expanded	Non-expanded	1	0.000114692
AAAGTAGTCTTGTATC-1	clonotype1747	TGTGCTGCAACGGCTAACAGTGCAGGGAACAAGCTAACTTTT	TGTGCCAGCAGAGTTACAGGGACCCAAGACACCCAGTACTTT	CAATANSAGNKLTF	CASRVTGTQDTQYF	spleen	PI3kdi	V	1	Non-expanded	Non-expanded	1	0.000114692
AAATGCCCACAGTCGC-1	clonotype1746	TGTGCTACTGATGGCAACATGGGCTACAAACTTACCTTC	TGTGCCAGCAGCTTAGGGACTGGGGGGATGGAACAGTACTTC	CATDGNMGYKLTF	CASSLGTGGMEQYF	spleen	Placebo	IV	1	Non-expanded	Non-expanded	1	0.000114692
AACACGTAGCTACCGC-1	clonotype1749		TGTGCCAGCAGCTCCCGACAGGGGAACTATGCTGAGCAGTTCTTC		CASSSRQGNYAEQFF	spleen	PI3kdi	V	3		Non-expanded	1	0.000114692
AACACGTAGGGTATCG-1	clonotype1748	TGTGCTGCTGCCGGCTATGGAAATGAGAAAATAACTTTT	TGTGCCAGCGGGTATGAACAGTACTTC	CAAAGYGNEKITF	CASGYEQYF	spleen	Placebo	III	3	Non-expanded	Non-expanded	1	0.000114692
AACACGTAGGTGATAT-1	clonotype1743		TGTGCCAGCAGCCAAGAGGCGGGGGCGTTGGACGAAAGATTATTTTTC		CASSQEAGALDERLFF	spleen	Placebo	III	1		Non-expanded	1	0.000114692
AACACGTCAGCATGAG-1	clonotype1742		TGTGCCAGCAGCTTACCAGGGGGGGACACCCAGTACTTT		CASSLPGGDTQYF	spleen	PI3kdi	V	7		Non-expanded	1	0.000114692
AACACGTCATGCATGT-1	clonotype1745		TGTGCCAGCAGTATAGTCCAGGGGACCAACGAAAGATTATTTTTC		CASSIVQGTNERLFF	spleen	PI3kdi	V	1		Non-expanded	1	0.000114692
AACACGTGTGCACGAA-1	clonotype1751	TGTGCAGCAAGGGCAAATTCTGGGACTTACCAGAGGTTT	TGTGCCAGCGGCGGGACAGTTTCCAACGAAAGATTATTTTTC	CAARANSGTYQRF	CASGGTVSNERLFF	spleen	PI3kdi	V	3	Non-expanded	Non-expanded	1	0.000114692
AACACGTGTGCCTGCA-1	clonotype1750	TGTGCAGCAAGTGCAAATAGAGGTTCAGCCTTAGGGAGGCTGCATTTT	TGTGCCTGGAGTCTAAACAGGGAAGACACCCAGTACTTT	CAASANRGSALGRLHF	CAWSLNREDTQYF	spleen	PI3kdi	V	3	Non-expanded	Non-expanded	1	0.000114692
AACACGTTCATACGGT-1	clonotype1692		TGTGCCAGCAGTTTTCCTGGGGGGGGCTATGCTGAGCAGTTCTTC		CASSFPGGGYAEQFF	spleen	PI3kdi	V	3		Non-expanded	1	0.000114692
AACACGTTCGTACCGG-1	clonotype94		TGCACCTGCAGAGCCGGGACTGGGGGTAGTCAAAACACCTTGTACTTT;TGTGCCAGCAGACACAGGGGAGAAGTCTTCTTT		CASRHRGEVFF;CTCRAGTGGSQNTLYF	spleen			7		Expanded	2	0.000229384
AACCATGAGTACCGGA-1	clonotype1242	TGTGCTTTTTACACCAATACAGGCAAATTAACCTTT	TGTGCCAGCAGATCAGGGGCGAACTATGCTGAGCAGTTCTTC	CAFYTNTGKLTF	CASRSGANYAEQFF	spleen	Placebo	V	3	Non-expanded	Non-expanded	1	0.000114692
AACCATGCAGCTGGCT-1	clonotype1243	TGTGCAGCAACATCCTCCTCCTTCAGCAAGCTGGTGTTT	TGTGCCAGCAGCTTAGGGTTCGGGGGAAGCACAGAAGTCTTCTTT	CAATSSSFSKLVF	CASSLGFGGSTEVFF	spleen	Placebo	IV	1	Non-expanded	Non-expanded	1	0.000114692
AACCATGGTACCTACA-1	clonotype1698	TGTGCTTTGCGGAATAGCAATAACAGAATCTTCTTT	TGTGCCAGCAGTATCGGGGTTTCTGGAAATACGCTCTATTTT	CALRNSNNRIFF	CASSIGVSGNTLYF	spleen	Placebo	V	3	Non-expanded	Non-expanded	1	0.000114692
AACCATGGTAGCGCAA-1	clonotype1687		TGTGCCAGCAGTCTGGGCGGGGCAAACACAGAAGTCTTCTTT		CASSLGGANTEVFF	spleen	Placebo	III	1		Non-expanded	1	0.000114692
AACCGCGAGACTTTCG-1	clonotype1238	TGTGCTTTGAGTGCCGGGTCTGGCAGCTGGCAACTCATCTTT	TGTGCCAGCAGTCTAGGCAGGGAAGACACCCAGTACTTT	CALSAGSGSWQLIF	CASSLGREDTQYF	spleen	PI3kdi	II	1	Non-expanded	Non-expanded	1	0.000114692
AACCGCGGTCGAGATG-1	clonotype3		TGCACCTGCTTTGGCTGGGGGGTTAGTCAAAACACCTTGTACTTT		CTCFGWGVSQNTLYF	spleen			7		Expanded	7	0.000802844
AACGTTGAGTATCTCG-1	clonotype1690		TGTGCCAGCAGTCCAGGGGGCAGGTATGCTGAGCAGTTCTTC		CASSPGGRYAEQFF	spleen	PI3kdi	II	1		Non-expanded	1	0.000114692
AACGTTGCACGTTGGC-1	clonotype1240		TGTGCCAGCAGCCAAGATAGACGGGATCAAAACACCTTGTACTTT		CASSQDRRDQNTLYF	spleen	Placebo	V	3		Non-expanded	1	0.000114692
AACGTTGCAGCCTATA-1	clonotype1233	TGTGCTCTGGGTGAGGGTAACTATGCCCAGGGATTAACCTTC	TGTGCCAGCAGTGATTATGAACAGTACTTC	CALGEGNYAQGLTF	CASSDYEQYF	spleen	PI3kdi	V	1	Non-expanded	Non-expanded	1	0.000114692
AACGTTGGTGGGTCAA-1	clonotype1234	TGTGTTCTGAGCGCGAGTAGCAATAACAGAATCTTCTTT	TGTGCCAGCGGTGCCCCTTCCACCTTGTACTTT	CVLSASSNNRIFF	CASGAPSTLYF	spleen	PI3kdi	IV	7	Non-expanded	Non-expanded	1	0.000114692
AACGTTGTCCAGAAGG-1	clonotype207	TGTGCTTTGAGTCCCTCTAACAGTGCAGGGAACAAGCTAACTTTT	TGTGCCAGCGGTGACAGTAACCAAGACACCCAGTACTTT	CALSPSNSAGNKLTF	CASGDSNQDTQYF	spleen	Placebo	IV	1	Non-expanded	Non-expanded	1	0.000114692
AACGTTGTCTTTAGGG-1	clonotype88	TGTGCTACAGACACAAATGCTTACAAAGTCATCTTT	TGTGCCAGCAGCTTACAGGGGACAAACTCCGACTACACCTTC	CATDTNAYKVIF	CASSLQGTNSDYTF	spleen	Placebo	III	3	Expanded	Expanded	2	0.000229384
AACTCAGAGATGGGTC-1	clonotype1426		TGTGCCAGCGGTGCCCTGGGGGGGCGCTATGCTGAGCAGTTCTTC		CASGALGGRYAEQFF	spleen	PI3kdi	V	1		Non-expanded	1	0.000114692
AACTCAGAGTAACCCT-1	clonotype196	TGTGCTCTGGGTGATCTATCTTCCAATACCAACAAAGTCGTCTTT	TGTGCCAGCAGCTACTGGGGGGGCGCTGAACAGTACTTC	CALGDLSSNTNKVVF	CASSYWGGAEQYF	spleen	Placebo	IV	1	Non-expanded	Non-expanded	1	0.000114692
AACTCAGCACACTGCG-1	clonotype1424	TGCGCAGTCGGTGTTGGTGACAACAGTAAGCTGATTTGG	TGCACCTGCAGTGCGACTGGGACTAGTGCAGAAACGCTGTATTTT	CAVGVGDNSKLIW	CTCSATGTSAETLYF	spleen	Placebo	IV	1	Non-expanded	Non-expanded	1	0.000114692
AACTCAGCAGCTGTTA-1	clonotype194	TGTGCTGCTGAGGATAGCAACTATCAGTTGATCTGG	TGTGCCAGCAGTGAGACAGCAAACTCCGACTACACCTTC	CAAEDSNYQLIW	CASSETANSDYTF	spleen	Placebo	V	3	Non-expanded	Non-expanded	1	0.000114692
AACTCAGGTAAACGCG-1	clonotype89		TGTGGTGCTAGAGGCTGGGGGGACCAAGACACCCAGTACTTT		CGARGWGDQDTQYF	spleen	Placebo	V	1		Expanded	2	0.000229384
AACTCAGGTAGGGTAC-1	clonotype193	TGTGCTTTGAGTGCTAACTATGGAAATGAGAAAATAACTTTT	TGTGCCAGCAGTCCAGACAGTTCTGGAAATACGCTCTATTTT	CALSANYGNEKITF	CASSPDSSGNTLYF	spleen	Placebo	III	3	Non-expanded	Non-expanded	1	0.000114692
AACTCCCCAAGGTTCT-1	clonotype1420	TGTGCAGCAAGTGGAGGCAATACCGGAAAACTCATCTTT	TGTGCTAGCAGTTTAACAGGGGACACCCAGTACTTT	CAASGGNTGKLIF	CASSLTGDTQYF	spleen	PI3kdi	V	1	Non-expanded	Non-expanded	1	0.000114692
AACTCCCCACTACAGT-1	clonotype1419	TGTGCAGCAAGTCCAAGTGGTTCTGGGACTTACCAGAGGTTT	TGTGCTAGCAGTAGAGGCAGGGGGGGGGAACAGTACTTC	CAASPSGSGTYQRF	CASSRGRGGEQYF	spleen	Placebo	III	1	Non-expanded	Non-expanded	1	0.000114692
AACTCCCGTAGCGTCC-1	clonotype1418	TGTGCTCTGGGTGATCGCTACAGCAACAACAGACTTACTTTG		CALGDRYSNNRLTL		spleen	Placebo	IV	3	Non-expanded		1	0.000114692
AACTCCCTCATGTCCC-1	clonotype2286	TGTGCTCTGAATAGTAACAACAATGCCCCACGATTT		CALNSNNNAPRF		spleen	PI3kdi	II	1	Non-expanded		1	0.000114692
AACTCTTAGAGACTTA-1	clonotype90		TGTGCCAGCAGCTTGAAGACCGGGCAGCTCTACTTT		CASSLKTGQLYF	spleen	PI3kdi	IV	3		Expanded	2	0.000229384
AACTCTTAGGGTTCCC-1	clonotype2283	TGTGCTCTGGCTGGAGCTAACACTGGAAAGCTCACGTTT	TGTGCTAGCAGTAGAGCCGGGAGGCAAAACACCTTGTACTTT	CALAGANTGKLTF	CASSRAGRQNTLYF	spleen	PI3kdi	II	3	Non-expanded	Non-expanded	1	0.000114692
AACTCTTCAGCCACCA-1	clonotype2284	TGTATCCTGAATCAAGGAGGGTCTGCGAAGCTCATCTTT	TGTGCCAGCAGCCCTCGCACAGGGGGAAACACCCAGTACTTT	CILNQGGSAKLIF	CASSPRTGGNTQYF	spleen	PI3kdi	V	1	Non-expanded	Non-expanded	1	0.000114692
AACTCTTGTCGCATCG-1	clonotype2281	TGTGCTCTCTTATCTGGTAGCTTCAATAAGTTGACCTTT	TGTGCCAGCAGCCGAGGGACAGCAAACACCGGGCAGCTCTACTTT	CALLSGSFNKLTF	CASSRGTANTGQLYF	spleen	PI3kdi	IV	1	Non-expanded	Non-expanded	1	0.000114692
AACTCTTGTGTCGCTG-1	clonotype2282	TGTGCTCTGGGCAACATGGGCTACAAACTTACCTTC	TGCACCTGCAGTGCAGAACTGGCTAGTGCAGAAACGCTGTATTTT	CALGNMGYKLTF	CTCSAELASAETLYF	spleen	PI3kdi	IV	1	Non-expanded	Non-expanded	1	0.000114692
AACTGGTCACTAAGTC-1	clonotype2279	TGTGCAGCAAGCAGAAATAATGCAGGTGCCAAGCTCACATTC	TGTGCCAGCAGTATATGGACAGGGGTTTCCAACGAAAGATTATTTTTC	CAASRNNAGAKLTF	CASSIWTGVSNERLFF	spleen	PI3kdi	II	3	Non-expanded	Non-expanded	1	0.000114692
AACTGGTCAGGCTGAA-1	clonotype2280	TGTGCTCTGGGTGCCTTGAATCAAGGAGGGTCTGCGAAGCTCATCTTT	TGCACCTGCAGTAGCCGGGACAGGGACACAGAAGTCTTCTTT	CALGALNQGGSAKLIF	CTCSSRDRDTEVFF	spleen	PI3kdi	II	1	Non-expanded	Non-expanded	1	0.000114692
AACTGGTCAGTACACT-1	clonotype2277	TGTGCTATGGAACCCCCCCCAAATGCTTACAAAGTCATCTTT	TGCACCTGCAGTGTACAGGGGCGGGACACCTTGTACTTT	CAMEPPPNAYKVIF	CTCSVQGRDTLYF	spleen	PI3kdi	V	1	Non-expanded	Non-expanded	1	0.000114692
AACTGGTGTAAGCACG-1	clonotype2460	TGTGCTCTGGTTACAGGAAACTACAAATACGTCTTT	TGTGCCAGCAGCCAAGACAACACCGGGCAGCTCTACTTT	CALVTGNYKYVF	CASSQDNTGQLYF	spleen	PI3kdi	IV	1	Non-expanded	Non-expanded	1	0.000114692
AACTGGTTCCAGTATG-1	clonotype2459	TGCGCAGTCATAAGAGGCAGTGGTGGAAAACTCACTTTG	TGTGCCAGCGGTGTTACTGGGGGGACCTATGAACAGTACTTC	CAVIRGSGGKLTL	CASGVTGGTYEQYF	spleen	PI3kdi	IV	3	Non-expanded	Non-expanded	1	0.000114692
AACTTTCGTAAAGGAG-1	clonotype2464		TGTGCCAGCGGTGATCGGGGTTCTGGAAATACGCTCTATTTT		CASGDRGSGNTLYF	spleen	PI3kdi	IV	1		Non-expanded	1	0.000114692
AACTTTCGTGTGAAAT-1	clonotype2463	TGTGCTCTGGGCAATTATAACCAGGGGAAGCTTATCTTT	TGTGCCAGCGGGCTTGGGACAGGGTTTGCTGAGCAGTTCTTC	CALGNYNQGKLIF	CASGLGTGFAEQFF	spleen	PI3kdi	II	3	Non-expanded	Non-expanded	1	0.000114692
AACTTTCGTTGTCTTT-1	clonotype2466	TGTGCTGCTGAGGCTACTGGCAGTGGTGGAAAACTCACTTTG	TGTGCCAGCAGTTTAACAGGGTCCAACGAAAGATTATTTTTC	CAAEATGSGGKLTL	CASSLTGSNERLFF	spleen	Placebo	III	1	Non-expanded	Non-expanded	1	0.000114692
AAGACCTAGCACACAG-1	clonotype91	TGTGCTCTGAGTAATCAAGGAGGGTCTGCGAAGCTCATCTTT	TGTGCCAGCAGGACAACTAGTGCAGAAACGCTGTATTTT	CALSNQGGSAKLIF	CASRTTSAETLYF	spleen	Placebo	III	1	Expanded	Expanded	2	0.000229384
AAGACCTAGCGTTTAC-1	clonotype2457	TGTGCTATAGATCATCAAGGAGGGTCTGCGAAGCTCATCTTT	TGTGCCAGCGGTGTCCCGACAGGGGGGTATGAACAGTACTTC	CAIDHQGGSAKLIF	CASGVPTGGYEQYF	spleen	Placebo	IV	1	Non-expanded	Non-expanded	1	0.000114692
AAGACCTAGCTATGCT-1	clonotype1922	TGTGCTGCTGAGGTCCGAATTAATACAGGAAACTACAAATACGTCTTT	TGTGCCAGCAGTCTCGGAACAAACTCCGACTACACCTTC	CAAEVRINTGNYKYVF	CASSLGTNSDYTF	spleen	PI3kdi	IV	7	Non-expanded	Non-expanded	1	0.000114692
AAGACCTCAATGGAGC-1	clonotype860	TGTGCTACAGATCCGAACTATGGAAATGAGAAAATAACTTTT	TGTGCAAGCAGCTCTCAGGGAAAAAACACAGAAGTCTTCTTT	CATDPNYGNEKITF	CASSSQGKNTEVFF	spleen	Placebo	V	1	Non-expanded	Non-expanded	1	0.000114692
AAGCCGCAGAGGTACC-1	clonotype862	TGTGCAGCTAGTGCCGGCAGTGGTGGAAAACTCACTTTG	TGTGCCAGCGGTGATGTCTGGGGCTATGAACAGTACTTC	CAASAGSGGKLTL	CASGDVWGYEQYF	spleen	Placebo	V	1	Non-expanded	Non-expanded	1	0.000114692
AAGCCGCCACGCATCG-1	clonotype1928	TGTGCTTTGGTAGGAGGGTCTGCGAAGCTCATCTTT	TGTGCCAGCAGCTACTGGGGGGGCGCGGGCTATGAACAGTACTTC	CALVGGSAKLIF	CASSYWGGAGYEQYF	spleen	Placebo	IV	3	Non-expanded	Non-expanded	1	0.000114692
AAGCCGCGTCTCGTTC-1	clonotype866	TGTGCAGCAAGTGATACTGGAGGCAATAATAAGCTGACTTTT	TGTGGTGCTAGACTGGGGGGGATTAACCAAGACACCCAGTACTTT	CAASDTGGNNKLTF	CGARLGGINQDTQYF	spleen	PI3kdi	IV	1	Non-expanded	Non-expanded	1	0.000114692
AAGCCGCGTGGGTATG-1	clonotype1930	TGTGCTCTGGGCCCTGCATCTTCTGGCAGCTGGCAACTCATCTTT	TGTGCCAGCAGCCAGAGGGCGGGGACAGGCACCGGGCAGCTCTACTTT	CALGPASSGSWQLIF	CASSQRAGTGTGQLYF	spleen	Placebo	IV	3	Non-expanded	Non-expanded	1	0.000114692
AAGGAGCAGCGATAGC-1	clonotype1931	TGTGCAGTGAGCAATAACAACAATGCCCCACGATTT		CAVSNNNNAPRF		spleen	Placebo	V	3	Non-expanded		1	0.000114692
AAGGAGCCAATGTAAG-1	clonotype2118	TGTGCTCTGGGCCGGACTGGAGGCTATAAAGTGGTCTTT	TGTGCAAGCAGCTTCCCCAGCAGGGAAAATGCTGAGCAGTTCTTC	CALGRTGGYKVVF	CASSFPSRENAEQFF	spleen	PI3kdi	IV	7	Non-expanded	Non-expanded	1	0.000114692
AAGGAGCGTAGCGTAG-1	clonotype2117	TGTGCTCTGGGTGATCCCATGGGCTACAAACTTACCTTC	TGTGCCAGCTCTCTGACAGGGGACACAGAAGTCTTCTTT	CALGDPMGYKLTF	CASSLTGDTEVFF	spleen	PI3kdi	II	1	Non-expanded	Non-expanded	1	0.000114692
AAGGAGCGTCCAGTAT-1	clonotype2116		TGTGCCAGCAGCTTAGAGGGCACAGAAGTCTTCTTT		CASSLEGTEVFF	spleen	PI3kdi	V	1		Non-expanded	1	0.000114692
AAGGCAGAGATCCGAG-1	clonotype2115	TGTGCTGCAAGAGATGTTGGTGACAACAGTAAGCTGATTTGG	TGTGCCAGCAGCCGACTGGGCTCCTATGAACAGTACTTC	CAARDVGDNSKLIW	CASSRLGSYEQYF	spleen	PI3kdi	IV	3	Non-expanded	Non-expanded	1	0.000114692
AAGGCAGGTCCTGCTT-1	clonotype3		TGCACCTGCTTTGGCTGGGGGGTTAGTCAAAACACCTTGTACTTT		CTCFGWGVSQNTLYF	spleen			7		Expanded	7	0.000802844
AAGGCAGGTGCACTTA-1	clonotype2122	TGTGCAGCAAGCACCCAGGGAGGCAGAGCTCTGATATTT	TGTGCCAGCAGCCAAGAATTCTTTGAAAACACCTTGTACTTT	CAASTQGGRALIF	CASSQEFFENTLYF	spleen	PI3kdi	V	3	Non-expanded	Non-expanded	1	0.000114692
AAGGCAGTCAGGTAAA-1	clonotype2121	TGTGCACTGGAGGGCCCGGGCACTGGGTCTAAGCTGTCATTT	TGTGCTAGCAGAAGGACTGGGGGTAACTATGCTGAGCAGTTCTTC	CALEGPGTGSKLSF	CASRRTGGNYAEQFF	spleen	PI3kdi	II	1	Non-expanded	Non-expanded	1	0.000114692
AAGGCAGTCATCTGTT-1	clonotype8	TGTGCTGTGAGCGCGACCAATACCAACAAAGTCGTCTTT	TGTGCCAGCAGTCAACAGGGCGAAAGATTATTTTTC	CAVSATNTNKVVF	CASSQQGERLFF	spleen	PI3kdi	IV	3	Expanded	Expanded	4	0.000458768
AAGGTTCAGATGAGAG-1	clonotype2120	TGTGCAGCATCTTCTGGCAGCTGGCAACTCATCTTT	TGTGCCAGCAGCCAAGACTGGGGACAAGACACCCAGTACTTT	CAASSGSWQLIF	CASSQDWGQDTQYF	spleen	Placebo	IV	1	Non-expanded	Non-expanded	1	0.000114692
AAGGTTCAGCAATCTC-1	clonotype2119		TGTGCCAGCGGTGATGGGGGGGCGACAGAAGTCTTCTTT		CASGDGGATEVFF	spleen	PI3kdi	II	1		Non-expanded	1	0.000114692
AAGGTTCCACGGATAG-1	clonotype2124	TGTGCTGCTGAGGGGAACTATGCCCAGGGATTAACCTTC	TGTGGTGCTAGGACAGGGTACGACGAAAGATTATTTTTC	CAAEGNYAQGLTF	CGARTGYDERLFF	spleen	Placebo	IV	1	Non-expanded	Non-expanded	1	0.000114692
AAGGTTCCATGGTTGT-1	clonotype2123		TGTGCCAGCTCTCTCTCAGGGTCAAACACCGGGCAGCTCTACTTT		CASSLSGSNTGQLYF	spleen	Placebo	III	1		Non-expanded	1	0.000114692
AAGGTTCGTCGAATCT-1	clonotype440	TGTGCTCTGGTACCGGCCTACCAGGGAGGCAGAGCTCTGATATTT	TGTGCCAGCGGTGATGCGGACAACACAGAAGTCTTCTTT	CALVPAYQGGRALIF	CASGDADNTEVFF	spleen	PI3kdi	IV	1	Non-expanded	Non-expanded	1	0.000114692
AAGGTTCGTGTGGTTT-1	clonotype441		TGTGCCAGCAGTCTGTCGAGCACCCAGTACTTT		CASSLSSTQYF	spleen	PI3kdi	II	3		Non-expanded	1	0.000114692
AAGGTTCGTTTACTCT-1	clonotype446	TGTGCTACTGAGGGTGACAACAGTAAGCTGATTTGG	TGTGCCAGCAGGAGGGCAATTTCCAACGAAAGATTATTTTTC	CATEGDNSKLIW	CASRRAISNERLFF	spleen	Placebo	IV	3	Non-expanded	Non-expanded	1	0.000114692
AAGGTTCTCAAGGCTT-1	clonotype447	TGTGCTCTGAGTGATCGAGGTTCAGCCTTAGGGAGGCTGCATTTT	TGTGCCAGCAGTGGTCTGGGGGGGCGACGGGAACAGTACTTC	CALSDRGSALGRLHF	CASSGLGGRREQYF	spleen	PI3kdi	II	1	Non-expanded	Non-expanded	1	0.000114692
AAGGTTCTCGTAGGAG-1	clonotype444	TGCGCAGTCAGTAATACAGGAAACTACAAATACGTCTTT	TGTGCCAGCGGTGAGAGTCAAAACACCTTGTACTTT	CAVSNTGNYKYVF	CASGESQNTLYF	spleen	PI3kdi	II	1	Non-expanded	Non-expanded	1	0.000114692
AAGTCTGAGTACACCT-1	clonotype445	TGCGCTCTGAGTGATCATAACCAGGGGAAGCTTATCTTT	TGTGCCAGCAGTCTGCATGCAAACTCCGACTACACCTTC	CALSDHNQGKLIF	CASSLHANSDYTF	spleen	Placebo	IV	3	Non-expanded	Non-expanded	1	0.000114692
AAGTCTGGTAATCACC-1	clonotype623	TGTGCCCGAGGGGCCAATACCAACAAAGTCGTCTTT	TGCACCTGCAGTGCCCGGACTGGGGGGAGCTCCTATGAACAGTACTTC	CARGANTNKVVF	CTCSARTGGSSYEQYF	spleen	PI3kdi	IV	3	Non-expanded	Non-expanded	1	0.000114692
AAGTCTGGTCAATACC-1	clonotype5		TGTGCCAGCAGCTTCGTGGGCTATGAACAGTACTTC		CASSFVGYEQYF	spleen	Placebo	IV	7		Expanded	5	0.00057346
AAGTCTGTCCTGCCAT-1	clonotype625	TGTGCTGCAAGTCGAGGCACTGGGTCTAAGCTGTCATTT	TGTGCCAGCTCCCACCGGGACAGCAACGAAAGATTATTTTTC	CAASRGTGSKLSF	CASSHRDSNERLFF	spleen	Placebo	V	3	Non-expanded	Non-expanded	1	0.000114692
AAGTCTGTCGAGGTAG-1	clonotype624	TGTGCTGCAAGTCGGACTTCTGGCAGCTGGCAACTCATCTTT	TGTGCCAGCAGCCAATGGGGGGGCGCAGATCAAAACACCTTGTACTTT	CAASRTSGSWQLIF	CASSQWGGADQNTLYF	spleen	Placebo	V	1	Non-expanded	Non-expanded	1	0.000114692
AATCCAGAGACGCTTT-1	clonotype619	TGCGCAACTACTGGAGGCAATAATAAGCTGACTTTT	TGTGCCAGCAGTCTGTGGGGTGCAGAAACGCTGTATTTT	CATTGGNNKLTF	CASSLWGAETLYF	spleen	PI3kdi	II	3	Non-expanded	Non-expanded	1	0.000114692
AATCCAGCACGCGAAA-1	clonotype618	TGTATCCTGAGAGTAGGGGCTACTGGAGGCAATAATAAGCTGACTTTT	TGTGCCAGCAGCCTCACTGATGCAAACACCGGGCAGCTCTACTTT	CILRVGATGGNNKLTF	CASSLTDANTGQLYF	spleen	Placebo	IV	1	Non-expanded	Non-expanded	1	0.000114692
AATCCAGCACTCGACG-1	clonotype707	TGTGCTCTGAGTGAATCTGGTAGCTTCAATAAGTTGACCTTT	TGTGCCAGCAGTTTCGGCATTAGTGCAGAAACGCTGTATTTT	CALSESGSFNKLTF	CASSFGISAETLYF	spleen	Placebo	III	1	Non-expanded	Non-expanded	1	0.000114692
AATCCAGTCCAAACTG-1	clonotype614	TGTGCTCTGGGTGAGGGTCAAGGAGGGTCTGCGAAGCTCATCTTT	TGCACCTGCAGTTTCAGACTGGGGGGGTATGAACAGTACTTC	CALGEGQGGSAKLIF	CTCSFRLGGYEQYF	spleen	PI3kdi	II	3	Expanded	Expanded	3	0.000344076
AATCCAGTCTAACGGT-1	clonotype1	TGCGCAGTCAGTGAAGGTAGCAATAACAGAATCTTCTTT;TGTGCTGGGATGAATTATAACCAGGGGAAGCTTATCTTT	TGTGCCTGGAGTCTAGGGGACAGGCTTAGTGCAGAAACGCTGTATTTT	CAGMNYNQGKLIF;CAVSEGSNNRIFF	CAWSLGDRLSAETLYF	spleen	Placebo	III	3	Expanded	Expanded	8	0.000917536
AATCGGTAGTAACCCT-1	clonotype2418	TGTGCAGCTAGTGATGCAACTTCAAGTGGCCAGAAGCTGGTTTTT	TGTGCCAGCAGCCCCGGGACAGGGAATGCTGAGCAGTTCTTC	CAASDATSSGQKLVF	CASSPGTGNAEQFF	spleen	Placebo	IV	3	Non-expanded	Non-expanded	1	0.000114692
AATCGGTCATGCGCAC-1	clonotype2417	TGTGCTCTGAGCTCTGACACAAATGCTTACAAAGTCATCTTT	TGTGCCAGCAGTCCGGACAGGGGGCGAACCGGGCAGCTCTACTTT	CALSSDTNAYKVIF	CASSPDRGRTGQLYF	spleen	Placebo	IV	1	Non-expanded	Non-expanded	1	0.000114692
AATCGGTGTCTCTTTA-1	clonotype2420	TGTGCTCTGGGTGGATCTTCCAATACCAACAAAGTCGTCTTT	TGTGCCAGCGGTGATATTTATGAACAGTACTTC	CALGGSSNTNKVVF	CASGDIYEQYF	spleen	Placebo	IV	3	Non-expanded	Non-expanded	1	0.000114692
AATCGGTTCAAGATCC-1	clonotype2419	TGTGCAGTGACGTACAGTGCAGGGAACAAGCTAACTTTT		CAVTYSAGNKLTF		spleen	PI3kdi	II	1	Non-expanded		1	0.000114692
AATCGGTTCACCTTAT-1	clonotype2422	TGTGCTATAGATCGCAATAACAACAATGCCCCACGATTT	TGTGCCAGCAGTGATATAGGAAACTCCGACTACACCTTC	CAIDRNNNNAPRF	CASSDIGNSDYTF	spleen	Placebo	V	3	Expanded	Expanded	2	0.000229384
AATCGGTTCTCGTTTA-1	clonotype95	TGTGCTTTGAGTGAGGGCTATGCAAACAAGATGATCTTT	TGTGCCAGCAGCCGGACAGGGCCTGGAAATACGCTCTATTTT;TGTGCCAGCTCTCTCGGGACTGGGGGACTTAACCAAGACACCCAGTACTTT	CALSEGYANKMIF	CASSLGTGGLNQDTQYF;CASSRTGPGNTLYF	spleen	PI3kdi	IV	3	Expanded	Expanded	2	0.000229384
AATCGGTTCTCTAAGG-1	clonotype2421		TGTGCCAGCAGTGATTCAAACACCGGGCAGCTCTACTTT		CASSDSNTGQLYF	spleen	PI3kdi	V	1		Non-expanded	1	0.000114692
AATCGGTTCTTGTCAT-1	clonotype2424		TGTGCCAGCAGATCTCAAAACACCTTGTACTTT		CASRSQNTLYF	spleen	PI3kdi	V	1		Non-expanded	1	0.000114692
ACACCAAAGCCCGAAA-1	clonotype2423	TGTGCTGCTGACCCCAATTACAACGTGCTTTACTTC	TGTGCCAGCAGTTCGGACACGTCTGGAAATACGCTCTATTTT	CAADPNYNVLYF	CASSSDTSGNTLYF	spleen	PI3kdi	II	3	Non-expanded	Non-expanded	1	0.000114692
ACACCAACACAAGCCC-1	clonotype88	TGTGCTACAGACACAAATGCTTACAAAGTCATCTTT	TGTGCCAGCAGCTTACAGGGGACAAACTCCGACTACACCTTC	CATDTNAYKVIF	CASSLQGTNSDYTF	spleen	Placebo	III	3	Expanded	Expanded	2	0.000229384
ACACCAACACATCCGG-1	clonotype2426	TGTGCAGCAACATCTTCTGGCAGCTGGCAACTCATCTTT	TGTGCCAGCAGCCAAACCCCCCAACAAGCAAACACAGAAGTCTTCTTT	CAATSSGSWQLIF	CASSQTPQQANTEVFF	spleen	Placebo	V	3	Non-expanded	Non-expanded	1	0.000114692
ACACCAAGTTCTGTTT-1	clonotype2425	TGTGCAGCAAGGATCTATGCCCAGGGATTAACCTTC	TGCTCCAGCAGTCAACGGGGGGAAACGCTGTATTTT	CAARIYAQGLTF	CSSSQRGETLYF	spleen	Placebo	V	1	Non-expanded	Non-expanded	1	0.000114692
ACACCCTCACGACTCG-1	clonotype2235	TGTGCTCTGAGTGATCGAGCAGGGAACAAGCTAACTTTT	TGTGCCAGCAGACATAGGGACAGTGCAGAAACGCTGTATTTT	CALSDRAGNKLTF	CASRHRDSAETLYF	spleen	PI3kdi	V	1	Non-expanded	Non-expanded	1	0.000114692
ACACCCTCACGGTAGA-1	clonotype2236	TGTGCTCTGAAAAATTATAACCAGGGGAAGCTTATCTTT	TGTGCCAGCAGTCTATGGAGAGGGGAGCCTAGTGCAGAAACGCTGTATTTT	CALKNYNQGKLIF	CASSLWRGEPSAETLYF	spleen	Placebo	IV	1	Non-expanded	Non-expanded	1	0.000114692
ACACCCTCAGTCGATT-1	clonotype2233	TGTGCAGCAAGGGGGTATAACCAGGGGAAGCTTATCTTT	TGTGCCAGCGGTGATGCTGGGGGGGCAAACTCCGACTACACCTTC	CAARGYNQGKLIF	CASGDAGGANSDYTF	spleen	Placebo	IV	3	Non-expanded	Non-expanded	1	0.000114692
ACACCCTGTCTAGCGC-1	clonotype2234		TGTGCCAGCAGGGGACTGGGCTTCTATGAACAGTACTTC		CASRGLGFYEQYF	spleen	PI3kdi	V	1		Non-expanded	1	0.000114692
ACACCCTGTTCCACTC-1	clonotype2231	TGTGCTGCTGACGCCATGGGCTACAAACTTACCTTC	TGTGCCAGCAGCCAAGAAAGGGGTAGTCAAAACACCTTGTACTTT	CAADAMGYKLTF	CASSQERGSQNTLYF	spleen	Placebo	IV	1	Non-expanded	Non-expanded	1	0.000114692
ACACCCTTCACGCATA-1	clonotype2232	TGTGCTATGAGAGAGGGCTCCAATTCTGGAGGAAGCAATGCAAAGCTAACCTTC	TGTGCCAGCAGTCTGAGGGGGGCGTTTGTCTTCTTT	CAMREGSNSGGSNAKLTF	CASSLRGAFVFF	spleen	PI3kdi	IV	1	Non-expanded	Non-expanded	1	0.000114692
ACACCCTTCCACGACG-1	clonotype2229	TGTGCTTTGAGCGACTACAGCAACAACAGACTTACTTTG	TGTGCCAGCAGTATAAGAGAAGACTATGCTGAGCAGTTCTTC	CALSDYSNNRLTL	CASSIREDYAEQFF	spleen	PI3kdi	II	1	Non-expanded	Non-expanded	1	0.000114692
ACACCCTTCGTCCGTT-1	clonotype2238	TGTGCAGTGAGCAGGATGTCTAATTACAACGTGCTTTACTTC	TGTGCCAGCGGTGATGGGGGCAGAAGTGCAGAAACGCTGTATTTT	CAVSRMSNYNVLYF	CASGDGGRSAETLYF	spleen	PI3kdi	II	3	Non-expanded	Non-expanded	1	0.000114692
ACACCGGAGAGTACAT-1	clonotype2239	TGTGCTTTGAGGATGTCTAATTACAACGTGCTTTACTTC	TGTGCCAGCAGTCTGTCGCAGGGGGCGCGAGGAAATACGCTCTATTTT	CALRMSNYNVLYF	CASSLSQGARGNTLYF	spleen	Placebo	IV	1	Non-expanded	Non-expanded	1	0.000114692
ACACCGGAGCTCCTCT-1	clonotype1702		TGCACCTGCAGTGCAGATCCGCTGGGGGGGCGTCAAAACACCTTGTACTTT		CTCSADPLGGRQNTLYF	spleen	PI3kdi	V	1		Non-expanded	1	0.000114692
ACACCGGAGTACATGA-1	clonotype1699		TGTGCCTGGAGCCAGGGACAAAATTCTGGAAATACGCTCTATTTT		CAWSQGQNSGNTLYF	spleen	Placebo	V	3		Non-expanded	1	0.000114692
ACACCGGAGTATTGGA-1	clonotype1711	TGTGCAAGGACCTCCTCCTTCAGCAAGCTGGTGTTT	TGTGCCTGGAGTCTCAGGGGTTATGAACAGTACTTC	CARTSSFSKLVF	CAWSLRGYEQYF	spleen	PI3kdi	II	1	Non-expanded	Non-expanded	1	0.000114692
ACACCGGCAGGCTGAA-1	clonotype612	TGTGCTGCTGATCCCATGGGCTACAAACTTACCTTC	TGTGCCAGCGGTGATGCCCGCCAAGACACCCAGTACTTT	CAADPMGYKLTF	CASGDARQDTQYF	spleen	Placebo	V	6	Expanded	Expanded	3	0.000344076
ACACCGGCATACAGCT-1	clonotype1999	TGTGCAGCAAGTGCTAGCAACATGGGCTACAAACTTACCTTC	TGTGCCAGCTCACTACTGGGGGGGCGCGCTGAACAGTACTTC	CAASASNMGYKLTF	CASSLLGGRAEQYF	spleen	Placebo	III	3	Non-expanded	Non-expanded	1	0.000114692
ACACTGAAGACGCACA-1	clonotype2059	TGTGCTATAGAAGGGAACTATGCCCAGGGATTAACCTTC	TGTGCCAGCAGCTCCTACTGGGGCAACTATGCTGAGCAGTTCTTC	CAIEGNYAQGLTF	CASSSYWGNYAEQFF	spleen	Placebo	III	1	Non-expanded	Non-expanded	1	0.000114692
ACACTGAAGTCGTACT-1	clonotype1704	TGTGCTTTGGAACGGGGAGGCAGCAATTACAAACTGACATTT	TGTGCCAGCAGCCATAGGGGGCAGGACACCCAGTACTTT	CALERGGSNYKLTF	CASSHRGQDTQYF	spleen	Placebo	IV	3	Non-expanded	Non-expanded	1	0.000114692
ACACTGAAGTTAGGTA-1	clonotype1688	TGTGCTGCTGAAGGTAGCAACTATCAGTTGATCTGG	TGTGCCAGCGGGGACAGTCGGGACACCCAGTACTTT	CAAEGSNYQLIW	CASGDSRDTQYF	spleen	PI3kdi	IV	1	Non-expanded	Non-expanded	1	0.000114692
ACACTGACATACGCTA-1	clonotype1873	TGTGCTATGAGAGAATCTAATTACAACGTGCTTTACTTC	TGTGGTGCTAAGGGACAGGGAGGCACAGAAGTCTTCTTT	CAMRESNYNVLYF	CGAKGQGGTEVFF	spleen	PI3kdi	II	3	Non-expanded	Non-expanded	1	0.000114692
ACACTGATCCAGTATG-1	clonotype1874		TGCACCTGCAGTGCAGATGGGAGGGGCACAGAAGTCTTCTTT		CTCSADGRGTEVFF	spleen	PI3kdi	V	1		Non-expanded	1	0.000114692
ACACTGATCCTCCTAG-1	clonotype1875	TGTGCTATGGGGTCCAACATGGGCTACAAACTTACCTTC	TGTGCCAGCGGCACCGGGACTGGGGGGGCGGGGGAACAGTACTTC	CAMGSNMGYKLTF	CASGTGTGGAGEQYF	spleen	Placebo	III	1	Non-expanded	Non-expanded	1	0.000114692
ACACTGATCTGATTCT-1	clonotype85	TGTGCAGCAAGTGAGACTTCTGGCAGCTGGCAACTCATCTTT	TGTGCCAGCAGCCAAGACTGGGGGAACTATGCTGAGCAGTTCTTC	CAASETSGSWQLIF	CASSQDWGNYAEQFF	spleen	Placebo	V	3	Expanded	Expanded	2	0.000229384
ACAGCCGAGCACGCCT-1	clonotype1876		TGTGCCAGCAGTGCCGGGACTGGGGTAGACACCCAGTACTTT		CASSAGTGVDTQYF	spleen	PI3kdi	II	1		Non-expanded	1	0.000114692
ACAGCCGAGGCGCTCT-1	clonotype1877		TGTGCCAGCAGCCAAGGGACATATAACAACCAGGCTCCGCTTTTT		CASSQGTYNNQAPLF	spleen	PI3kdi	II	3		Non-expanded	1	0.000114692
ACAGCCGCAAGTTGTC-1	clonotype1878		TGTGCCAGCAGTGATCCCACAACCACAGAAGTCTTCTTT		CASSDPTTTEVFF	spleen	PI3kdi	V	1		Non-expanded	1	0.000114692
ACAGCCGCACCACCAG-1	clonotype1879	TGTGCAGTGAACCAGGGAGGCAGAGCTCTGATATTT	TGTGCCAGCAGCTTAATAGGGGGTAGTCAAAACACCTTGTACTTT	CAVNQGGRALIF	CASSLIGGSQNTLYF	spleen	PI3kdi	IV	1	Non-expanded	Non-expanded	1	0.000114692
ACAGCCGCACGACTCG-1	clonotype1880	TGTGCAGATAGCAATAACAGAATCTTCTTT	TGTGCCAGCAGCTGGGACAGGGGTGAACAGTACTTC	CADSNNRIFF	CASSWDRGEQYF	spleen	PI3kdi	V	1	Non-expanded	Non-expanded	1	0.000114692
ACAGCCGCAGCCTTGG-1	clonotype84	TGTGCAGCAAGCTCAGGAGGAAACTACAAACCTACGTTT;TGTGCTATGGAACGGACACAGGTTGTGGGGCAGCTCACTTTC	TGTGCCAGCAGTTTACAGGGGGCTGGAAATACGCTCTATTTT	CAASSGGNYKPTF;CAMERTQVVGQLTF	CASSLQGAGNTLYF	spleen	PI3kdi	V	3	Expanded	Expanded	2	0.000229384
ACAGCCGGTATAGGTA-1	clonotype1871		TGTGCCAGCAGCCCCGACAACTATGAACAGTACTTC		CASSPDNYEQYF	spleen	PI3kdi	II	1		Non-expanded	1	0.000114692
ACAGCCGGTGTCTGAT-1	clonotype1872	TGTGCTGAGCGGGACTCGGGATACAACAAACTCACTTTT	TGTGCCAGCAGTATGACAGGGGATTATGAACAGTACTTC	CAERDSGYNKLTF	CASSMTGDYEQYF	spleen	Placebo	IV	1	Non-expanded	Non-expanded	1	0.000114692
ACAGCCGGTTTAAGCC-1	clonotype1727	TGCGCCGATTATGGGAGCAGTGGCAACAAGCTCATCTTT	TGTGCCAGCAGCCGAGGGTCTTCCTATAATTCGCCCCTCTACTTT	CADYGSSGNKLIF	CASSRGSSYNSPLYF	spleen	PI3kdi	V	3	Non-expanded	Non-expanded	1	0.000114692
ACAGCTAAGCGAAGGG-1	clonotype1729	TGTGCAGCTAGTCCTCTAACAGGCAATACCGGAAAACTCATCTTT	TGTGCAAGCAGCTCGACGGTAAACACAGAAGTCTTCTTT	CAASPLTGNTGKLIF	CASSSTVNTEVFF	spleen	Placebo	III	1	Non-expanded	Non-expanded	1	0.000114692
ACAGCTAAGGTGCACA-1	clonotype1728	TGTGCAGTGAGCAATACAGAAGGTGCAGATAGACTCACCTTT	TGTGCCAGCGGTGAGGGGGGCGGCACCGGGCAGCTCTACTTT	CAVSNTEGADRLTF	CASGEGGGTGQLYF	spleen	Placebo	III	1	Non-expanded	Non-expanded	1	0.000114692
ACAGCTATCCGTAGGC-1	clonotype1725	TGTGCTCGCGCGCAAGGCACTGGGTCTAAGCTGTCATTT	TGTGCCAGCTCTCTCGCAGGGGGTGGCACCGGGCAGCTCTACTTT	CARAQGTGSKLSF	CASSLAGGGTGQLYF	spleen	Placebo	V	7	Expanded	Expanded	7	0.000802844
ACAGCTATCTGTACGA-1	clonotype1724	TGTGCAGTGAGCGCCGTTACTGGCAGTGGTGGAAAACTCACTTTG	TGTGCCAGCAGCCAAGGGACAGGGGTTTCCGACTACACCTTC	CAVSAVTGSGGKLTL	CASSQGTGVSDYTF	spleen	Placebo	IV	1	Non-expanded	Non-expanded	1	0.000114692
ACATACGCAACAACCT-1	clonotype1536	TGTGCTCTGGGTGATCTCAATCATGCCAAGCTCACATTC	TGTGCCAGCAGTATATACAGGGGGAGAAATACGCTCTATTTT	CALGDLNHAKLTF	CASSIYRGRNTLYF	spleen	PI3kdi	IV	3	Non-expanded	Non-expanded	1	0.000114692
ACATACGCAGGAATGC-1	clonotype1045	TGTGCTTTGAGTGTTTATGGGAGCAGTGGCAACAAGCTCATCTTT	TGTGCAAGCAGCCCCGGGACTGGGGGGACCTATAACTATGCTGAGCAGTTCTTC	CALSVYGSSGNKLIF	CASSPGTGGTYNYAEQFF	spleen	Placebo	IV	3	Non-expanded	Non-expanded	1	0.000114692
ACATACGGTTTAGCTG-1	clonotype1534	TGTGCTGCTGATCCTGGAGGAAGCAATGCAAAGCTAACCTTC	TGTGCCAGCAGCTTAGGAGGGTATGAACAGTACTTC	CAADPGGSNAKLTF	CASSLGGYEQYF	spleen	Placebo	III	7	Non-expanded	Non-expanded	1	0.000114692
ACATACGTCGGAGCAA-1	clonotype1535		TGCACCTGCACAGGGGGCCGCAACGAAAGATTATTTTTC		CTCTGGRNERLFF	spleen	Placebo	V	1		Non-expanded	1	0.000114692
ACATACGTCTCTTATG-1	clonotype1540	TGTGCTACTGATGCATTTGGAGGCAGCAATTACAAACTGACATTT	TGTGCCAGCTCTCTTCAAAACACCTTGTACTTT	CATDAFGGSNYKLTF	CASSLQNTLYF	spleen	PI3kdi	II	3	Non-expanded	Non-expanded	1	0.000114692
ACATACGTCTGTCAAG-1	clonotype1541	TGTGCAGCAAGCAGGGGGAATAGCAATAACAGAATCTTCTTT	TGTGCCAGCAGCTTACGGGGGGCGGCCAACGAAAGATTATTTTTC	CAASRGNSNNRIFF	CASSLRGAANERLFF	spleen	Placebo	IV	3	Non-expanded	Non-expanded	1	0.000114692
ACATCAGAGAATGTTG-1	clonotype1538	TGTGCAGTGCCCTCAGGAGGAAACTACAAACCTACGTTT	TGTGGTGCTAGGTACAATCAAAACACCTTGTACTTT	CAVPSGGNYKPTF	CGARYNQNTLYF	spleen	Placebo	III	1	Non-expanded	Non-expanded	1	0.000114692
ACATCAGAGAGAACAG-1	clonotype1539		TGTGCAAGCAGCTTAGGACAGGGGGTTTATGAACAGTACTTC		CASSLGQGVYEQYF	spleen	Placebo	V	7		Non-expanded	1	0.000114692
ACATCAGAGAGTGACC-1	clonotype1543	TGTGCTCTGAGTCCAGCATCCTCCTCCTTCAGCAAGCTGGTGTTT	TGTGCCAGCGCCAATAACTATGCTGAGCAGTTCTTC	CALSPASSSFSKLVF	CASANNYAEQFF	spleen	PI3kdi	IV	3	Non-expanded	Non-expanded	1	0.000114692
ACATCAGAGGACTGGT-1	clonotype1544	TGTGCAGCTAGTGAGCAGGGCTACAGCAACAACAGACTTACTTTG	TGCACCTGCAGTGCACAGGGGGCAAACTCCGACTACACCTTC	CAASEQGYSNNRLTL	CTCSAQGANSDYTF	spleen	PI3kdi	V	3	Non-expanded	Non-expanded	1	0.000114692
ACATCAGAGTACCGGA-1	clonotype1390	TGTGCTTTGAGTGCTTCTTCTGGCAGCTGGCAACTCATCTTT	TGTGCCAGCAGCCAAGACTGGGCCCAAGACACCCAGTACTTT	CALSASSGSWQLIF	CASSQDWAQDTQYF	spleen	PI3kdi	V	3	Non-expanded	Non-expanded	1	0.000114692
ACATCAGGTCATACTG-1	clonotype1389	TGTGCAGCAAGCATCAGCACAGGCAATACCGGAAAACTCATCTTT	TGTGCCAGCAGTGGCTGGGGGGCTGCAGAAACGCTGTATTTT	CAASISTGNTGKLIF	CASSGWGAAETLYF	spleen	PI3kdi	V	3	Non-expanded	Non-expanded	1	0.000114692
ACATCAGGTCTAGAGG-1	clonotype1388	TGTGCTTTGGAACGAAGCAATACCAACAAAGTCGTCTTT	TGTGCAAGCAGCCCCGACTGGGGGTTCACCGGGCAGCTCTACTTT	CALERSNTNKVVF	CASSPDWGFTGQLYF	spleen	Placebo	III	3	Non-expanded	Non-expanded	1	0.000114692
ACATCAGGTGTAATGA-1	clonotype1387		TGCACCTGCAGTGCAGGAGGGACAATTAATTCCTATAATTCGCCCCTCTACTTT		CTCSAGGTINSYNSPLYF	spleen	PI3kdi	IV	3		Non-expanded	1	0.000114692
ACATCAGTCCTTGCCA-1	clonotype1386	TGCGCTCTGAGTGGAAATTCTGGGACTTACCAGAGGTTT	TGTGCCAGCAGCTCCGACAGGGCCCATGCTGAGCAGTTCTTC	CALSGNSGTYQRF	CASSSDRAHAEQFF	spleen	Placebo	III	1	Non-expanded	Non-expanded	1	0.000114692
ACATGGTAGAAAGTGG-1	clonotype1385		TGTGCAAGCAGCTTAGAGGTCGTCCAAGACACCCAGTACTTT		CASSLEVVQDTQYF	spleen	PI3kdi	II	3		Non-expanded	1	0.000114692
ACATGGTAGTTGCAGG-1	clonotype1393	TGTGCAGCTAGTGCTAACACGGGTTACCAGAACTTCTATTTT	TGTGCCAGCAGCTTAGTCGGGGCTGAGCAGTTCTTC	CAASANTGYQNFYF	CASSLVGAEQFF	spleen	Placebo	III	1	Non-expanded	Non-expanded	1	0.000114692
ACATGGTTCACCACCT-1	clonotype4	TGTGCAGCAAGCAAGGGGGTCACAAATGCTTACAAAGTCATCTTT	TGTGCCAGCAGCCCCCCGGGACAACAGGCTCCGCTTTTT	CAASKGVTNAYKVIF	CASSPPGQQAPLF	spleen	PI3kdi	IV	3	Expanded	Expanded	7	0.000802844
ACATGGTTCCCGACTT-1	clonotype1392		TGTGCCAGCAGCCAAGACAGGGGGCGGAACCAGGCTCCGCTTTTT		CASSQDRGRNQAPLF	spleen	PI3kdi	V	3		Non-expanded	1	0.000114692
ACCAGTACAGAGTGTG-1	clonotype1206	TGTGCTGCTGAAGCTAACAGTGCAGGGAACAAGCTAACTTTT	TGTGCCAGCAGGTGGGACAGGGCCTTTGAACAGTACTTC	CAAEANSAGNKLTF	CASRWDRAFEQYF	spleen	PI3kdi	II	3	Non-expanded	Non-expanded	1	0.000114692
ACCAGTATCATGTCCC-1	clonotype1207		TGTGCCAGCAGTATGGGGGCTGGAAATACGCTCTATTTT		CASSMGAGNTLYF	spleen	PI3kdi	II	3		Non-expanded	1	0.000114692
ACCAGTATCGTTTATC-1	clonotype1201		TGTGCCAGCAGCCAAGATTCAGGAGCAAACACAGAAGTCTTCTTT		CASSQDSGANTEVFF	spleen	Placebo	IV	1		Non-expanded	1	0.000114692
ACCCACTAGCCAGTAG-1	clonotype1202		TGTGCCAGCAGGATACTGGGGGGGAACTATGCTGAGCAGTTCTTC		CASRILGGNYAEQFF	spleen	Placebo	IV	7		Non-expanded	1	0.000114692
ACCCACTAGGCATGGT-1	clonotype1203	TGTGCTGCAAGTAGGCATAACAGAATCTTCTTT	TGTGCCAGCAGCTCAGGGGCGAGGAATTCGCCCCTCTACTTT	CAASRHNRIFF	CASSSGARNSPLYF	spleen	PI3kdi	II	1	Non-expanded	Non-expanded	1	0.000114692
ACCCACTCACGAAGCA-1	clonotype1209	TGTGCTACAGTCTTTTACCAGGGAGGCAGAGCTCTGATATTT	TGTGCCAGCAGTATGACAGACACCGGGCAGCTCTACTTT	CATVFYQGGRALIF	CASSMTDTGQLYF	spleen	Placebo	V	3	Non-expanded	Non-expanded	1	0.000114692
ACCCACTGTATGAATG-1	clonotype1210	TGTGCTGTTGAGAGATCTTCCAATACCAACAAAGTCGTCTTT		CAVERSSNTNKVVF		spleen	PI3kdi	II	3	Non-expanded		1	0.000114692
ACCCACTGTCATCCCT-1	clonotype9	TGTGCTCTGGGTGTGCAGGTTGTGGGGCAGCTCACTTTC	TGTGCCTGGAGTGTAGCGGATTCTGGAAATACGCTCTATTTT	CALGVQVVGQLTF	CAWSVADSGNTLYF	spleen	Placebo	III	1	Expanded	Expanded	3	0.000344076
ACCCACTTCGGAATCT-1	clonotype1015	TGTGCTCTGGTGTCTAATTACAACGTGCTTTACTTC	TGTGCCAGCAGTGATGCACTGGGGAGGTATGAACAGTACTTC	CALVSNYNVLYF	CASSDALGRYEQYF	spleen	Placebo	III	3	Non-expanded	Non-expanded	1	0.000114692
ACCCACTTCTTGCATT-1	clonotype1018	TGTGCTATGAGGTCTAGCAACATGGGCTACAAACTTACCTTC	TGCACCTGCAGTGAAGACAGAAACTATGCTGAGCAGTTCTTC	CAMRSSNMGYKLTF	CTCSEDRNYAEQFF	spleen			7	Non-expanded	Non-expanded	1	0.000114692
ACCGTAAAGATGCCAG-1	clonotype1017	TGTGCAGCAAGCATCCAGGGAGGCAGAGCTCTGATATTT	TGTGCCAGCAGTCGCCGACAAAGCTCCTATGAACAGTACTTC	CAASIQGGRALIF	CASSRRQSSYEQYF	spleen	PI3kdi	V	1	Non-expanded	Non-expanded	1	0.000114692
ACCGTAAAGGGCTTGA-1	clonotype1020	TGTGCTGCTGAGAACTATCAGTTGATCTGG	TGTGCCAGCTCTCTTGGGACACACAATTCTGGAAATACGCTCTATTTT	CAAENYQLIW	CASSLGTHNSGNTLYF	spleen	Placebo	III	1	Non-expanded	Non-expanded	1	0.000114692
ACCGTAACAGCCACCA-1	clonotype1021	TGTGCAGCAAGGTCTAATTACAACGTGCTTTACTTC	TGTGCCAGCAGTTCCCTCGACTGGGGGGACAACTATGCTGAGCAGTTCTTC	CAARSNYNVLYF	CASSSLDWGDNYAEQFF	spleen	Placebo	III	3	Non-expanded	Non-expanded	1	0.000114692
ACCGTAATCGATGAGG-1	clonotype1012	TGTGCTGTGAGCGCGTACCAGGGAGGCAGAGCTCTGATATTT	TGTGCCAGCAGGAGACAGGGGGCGCCTGAACAGTACTTC	CAVSAYQGGRALIF	CASRRQGAPEQYF	spleen	Placebo	III	1	Non-expanded	Non-expanded	1	0.000114692
ACCGTAATCGGTTAAC-1	clonotype817	TGTGCAGCGCGGTATAACCAGGGGAAGCTTATCTTT	TGTGCCTGGAGTATGGGGGGGCGCGAACAGTACTTC	CAARYNQGKLIF	CAWSMGGREQYF	spleen	Placebo	III	3	Non-expanded	Non-expanded	1	0.000114692
ACCTTTAAGGCGCTCT-1	clonotype815	TGTGCTCTGAGTACAGGAAACTACAAATACGTCTTT	TGTGCCAGCAGCTTGGGACAAAACTCCGACTACACCTTC	CALSTGNYKYVF	CASSLGQNSDYTF	spleen	Placebo	IV	1	Non-expanded	Non-expanded	1	0.000114692
ACCTTTAAGTACATGA-1	clonotype816		TGTGCCTGGAGTTCGGGGGGGCGCAAAAACACCTTGTACTTT		CAWSSGGRKNTLYF	spleen	Placebo	IV	1		Non-expanded	1	0.000114692
ACCTTTATCAAGCCTA-1	clonotype814	TGTGCTCTGGGTGAGCAGGGAGGCAGAGCTCTGATATTT	TGTGCCAGCAGTGACTGGGGGGGCCTCTATGAACAGTACTTC	CALGEQGGRALIF	CASSDWGGLYEQYF	spleen	Placebo	IV	3	Non-expanded	Non-expanded	1	0.000114692
ACCTTTATCCTCAATT-1	clonotype811	TGTGCTGGGGGGGTCCCAGGCAATACCGGAAAACTCATCTTT	TGTGCCAGCAGCCAGACAGGGGACACCCAGTACTTT	CAGGVPGNTGKLIF	CASSQTGDTQYF	spleen	Placebo	IV	3	Non-expanded	Non-expanded	1	0.000114692
ACGAGCCAGAGTCTGG-1	clonotype82	TGTGCTCTGAGGGGAAATGAGAAAATAACTTTT	TGTGGTGCTAGGGAGTGGGGGGGTCCTGACACCCAGTACTTT	CALRGNEKITF	CGAREWGGPDTQYF	spleen	PI3kdi	V	3	Expanded	Expanded	2	0.000229384
ACGAGCCGTCAAAGAT-1	clonotype812	TGTGCTCTGGAAAACTATGCCCAGGGATTAACCTTC	TGTGCCAGCAGTCAGGGGGCTGGAAATACGCTCTATTTT	CALENYAQGLTF	CASSQGAGNTLYF	spleen	Placebo	IV	3	Non-expanded	Non-expanded	1	0.000114692
ACGAGGAAGATCGGGT-1	clonotype809	TGTGCTATGAGAGATGGCACAAATGCTTACAAAGTCATCTTT	TGTGCCAGCAGTTTAGGCCTGGGCCAAGACACCCAGTACTTT	CAMRDGTNAYKVIF	CASSLGLGQDTQYF	spleen	PI3kdi	IV	3	Non-expanded	Non-expanded	1	0.000114692
ACGAGGACACGGCGTT-1	clonotype810	TGTGCTGCTGAGGCCCCAGAAGGTGCAGATAGACTCACCTTT	TGTGCCAGCAGTCGACAGAGTGCAGAAACGCTGTATTTT	CAAEAPEGADRLTF	CASSRQSAETLYF	spleen	PI3kdi	IV	3	Non-expanded	Non-expanded	1	0.000114692
ACGAGGAGTTGGACCC-1	clonotype2621	TGTGCTGCCTTAACCTCAGGAGGAAACTACAAACCTACGTTT	TGTGCTAGCAGCAGGGGGACCAACGAAAGATTATTTTTC	CAALTSGGNYKPTF	CASSRGTNERLFF	spleen	Placebo	III	1	Non-expanded	Non-expanded	1	0.000114692
ACGATACAGACAGGCT-1	clonotype2624	TGTGCTGCAAGTGGTAACACGGGTTACCAGAACTTCTATTTT	TGTGGTGCTTTTACAGGGGTCAACCAGGCTCCGCTTTTT	CAASGNTGYQNFYF	CGAFTGVNQAPLF	spleen	Placebo	V	3	Expanded	Expanded	2	0.000229384
ACGATACAGGTGATAT-1	clonotype2625	TGTGTTTTGAGTGTTGGTGACAACAGTAAGCTGATTTGG	TGTGCCAGCAGCCTCGGACTGGGGGGGTATGAACAGTACTTC	CVLSVGDNSKLIW	CASSLGLGGYEQYF	spleen	PI3kdi	V	3	Non-expanded	Non-expanded	1	0.000114692
ACGATACAGTAGGTGC-1	clonotype2626	TGTGCTATGAGAGAGGGCAATAGCAATAACAGAATCTTCTTT	TGTGCCAGCAGCCAAGAGGGGACATATAACAACCAGGCTCCGCTTTTT	CAMREGNSNNRIFF	CASSQEGTYNNQAPLF	spleen	PI3kdi	II	3	Non-expanded	Non-expanded	1	0.000114692
ACGATACCATGCGCAC-1	clonotype2617	TGTGCTCTGAGTCCCTCGGGATACAACAAACTCACTTTT	TGTGCCAGCAGTGACAGCTATGAACAGTACTTC	CALSPSGYNKLTF	CASSDSYEQYF	spleen	PI3kdi	II	3	Non-expanded	Non-expanded	1	0.000114692
ACGATACGTCGCTTCT-1	clonotype2618	TGCGCAGTCAGCACTGGAGCTAACACTGGAAAGCTCACGTTT	TGTGCCAGAAGTTGGGACAGGGGTGCTGAGCAGTTCTTC	CAVSTGANTGKLTF	CARSWDRGAEQFF	spleen	PI3kdi	II	3	Non-expanded	Non-expanded	1	0.000114692
ACGATACGTGTGGCTC-1	clonotype255	TGTGCTTTGAACTACCAGGGAGGCAGAGCTCTGATATTT	TGTGCCAGCAGCCTTGGACAGGGCTATGCTGAGCAGTTCTTC	CALNYQGGRALIF	CASSLGQGYAEQFF	spleen	Placebo	IV	1	Non-expanded	Non-expanded	1	0.000114692
ACGATGTAGGCTAGAC-1	clonotype252	TGTGCAGCAAGTAGGGGTAACCAGGGGAAGCTTATCTTT	TGCTCCAGCAGTCCCTGGGGAATCCAAGACACCCAGTACTTT	CAASRGNQGKLIF	CSSSPWGIQDTQYF	spleen	Placebo	III	1	Non-expanded	Non-expanded	1	0.000114692
ACGATGTAGGGCTTGA-1	clonotype259	TGTGCAGCTAATGCTTACAAAGTCATCTTT	TGTGCCTGGAGTCTACAGGGGGCGCTTGCTGAGCAGTTCTTC	CAANAYKVIF	CAWSLQGALAEQFF	spleen	PI3kdi	II	3	Non-expanded	Non-expanded	1	0.000114692
ACGATGTAGTACGCGA-1	clonotype258		TGTAGTTCTAAGACAGGAAACACCGGGCAGCTCTACTTT		CSSKTGNTGQLYF	spleen	PI3kdi	V	3		Non-expanded	1	0.000114692
ACGATGTAGTCCAGGA-1	clonotype257	TGCGCAGTCTTATCTTCTGGCAGCTGGCAACTCATCTTT	TGTGGTGCTAGGGGGGGGCCTAACTATGCTGAGCAGTTCTTC	CAVLSSGSWQLIF	CGARGGPNYAEQFF	spleen	PI3kdi	IV	1	Non-expanded	Non-expanded	1	0.000114692
ACGATGTGTAGGGACT-1	clonotype20	TGTGCAGCAGAGGGGAGCAACTATCAGTTGATCTGG	TGTGCCAGCAGCTTAGGACGAGACACAGAAGTCTTCTTT	CAAEGSNYQLIW	CASSLGRDTEVFF	spleen	PI3kdi	V	3	Expanded	Expanded	2	0.000229384
ACGATGTGTATAGGGC-1	clonotype250	TGTGCTACTGGGACAACTGCCAGTTTGGGGAAACTGCAGTTT	TGTGCCAGCAGTCCCGGACTGGGGGTTGAACAGTACTTC	CATGTTASLGKLQF	CASSPGLGVEQYF	spleen	PI3kdi	V	3	Non-expanded	Non-expanded	1	0.000114692
ACGATGTGTCCGCTGA-1	clonotype249	TGTGCTGCTGAGTACAATAACAACAATGCCCCACGATTT	TGTGGTGTTCCGACAGGGAGCTCCTATGAACAGTACTTC	CAAEYNNNNAPRF	CGVPTGSSYEQYF	spleen	PI3kdi	V	1	Non-expanded	Non-expanded	1	0.000114692
ACGATGTTCGGAAATA-1	clonotype425		TGTGCCAGCCGGGACAGGGGTTCCGAAAGATTATTTTTC		CASRDRGSERLFF	spleen	PI3kdi	II	1		Non-expanded	1	0.000114692
ACGATGTTCGTTTGCC-1	clonotype423	TGCGCAGTCAGTGGGGGCAATAACAGAATCTTCTTT	TGTGCCAGCGGTGATACCTATAATTCGCCCCTCTACTTT	CAVSGGNNRIFF	CASGDTYNSPLYF	spleen	Placebo	III	3	Non-expanded	Non-expanded	1	0.000114692
ACGATGTTCTCGTTTA-1	clonotype424	TGTGCTCTGGGGGCTTCCAATACCAACAAAGTCGTCTTT	TGTGGTGCTAGGCCGGACAGCTATGCTGAGCAGTTCTTC	CALGASNTNKVVF	CGARPDSYAEQFF	spleen	PI3kdi	II	3	Non-expanded	Non-expanded	1	0.000114692
ACGCAGCCAAGCTGTT-1	clonotype421		TGTGCCAGCAGTCAATCAGGGGGCTCTGGAAATACGCTCTATTTT		CASSQSGGSGNTLYF	spleen	PI3kdi	II	1		Non-expanded	1	0.000114692
ACGCAGCCATTAACCG-1	clonotype419	TGTGCAGTGACCTCGAAGGGCAATAACAGAATCTTCTTT	TGTGCCAGCAGCCCACAGACCCTTTCCAACGAAAGATTATTTTTC	CAVTSKGNNRIFF	CASSPQTLSNERLFF	spleen	PI3kdi	V	1	Non-expanded	Non-expanded	1	0.000114692
ACGCAGCGTCCATGAT-1	clonotype420	TGCGCAGTCAGTGCGGCCACCAATACAGGCAAATTAACCTTT	TGTGCCAGCAGTCTGGGACTGGGGGGGGATGCTGAGCAGTTCTTC	CAVSAATNTGKLTF	CASSLGLGGDAEQFF	spleen	PI3kdi	II	1	Non-expanded	Non-expanded	1	0.000114692
ACGCAGCGTGTTGAGG-1	clonotype427	TGTGCTTTGAACACCAATACAGGCAAATTAACCTTT	TGTGCCAGCAGCCAAGAGGGTTATAATTCGCCCCTCTACTTT	CALNTNTGKLTF	CASSQEGYNSPLYF	spleen	PI3kdi	V	3	Non-expanded	Non-expanded	1	0.000114692
ACGCAGCTCAAGCCTA-1	clonotype428	TGTGCTACTGGCAATAACAACAATGCCCCACGATTT	TGTGCAAGCAGCTTATCGGGGCAAGACACCCAGTACTTT	CATGNNNNAPRF	CASSLSGQDTQYF	spleen	Placebo	IV	1	Non-expanded	Non-expanded	1	0.000114692
ACGCAGCTCGTTTAGG-1	clonotype81	TGTGCAGTGATGAACTATGCCCAGGGATTAACCTTC		CAVMNYAQGLTF		spleen	Placebo	IV	7	Expanded		2	0.000229384
ACGCCAGAGCTCTCGG-1	clonotype603	TGTGCAGTGAGCAGGCAGGGAGGCAGAGCTCTGATATTT	TGTGCCAGCTCTCTCGGCAGGGCTGGAAATACGCTCTATTTT	CAVSRQGGRALIF	CASSLGRAGNTLYF	spleen	Placebo	V	1	Non-expanded	Non-expanded	1	0.000114692
ACGCCAGCATGTAGTC-1	clonotype602	TGCGCATCCTATAACACCAATACAGGCAAATTAACCTTT	TGTGCCAGCAGTTACAATAGTCAAAACACCTTGTACTTT	CASYNTNTGKLTF	CASSYNSQNTLYF	spleen	Placebo	IV	3	Non-expanded	Non-expanded	1	0.000114692
ACGCCAGTCCTCTAGC-1	clonotype607	TGTGCAGCAAGTTGGTGGGCTACAGGAAACTACAAATACGTCTTT	TGTGCCAGCAGCCAAGGGACTGGGGGGTCGACCGGGCAGCTCTACTTT	CAASWWATGNYKYVF	CASSQGTGGSTGQLYF	spleen	Placebo	IV	3	Non-expanded	Non-expanded	1	0.000114692
ACGCCGACAGCGTTCG-1	clonotype609	TGTGCTGCTGAGGATAATCTAGCATCCTCCTCCTTCAGCAAGCTGGTGTTT	TGTGCCAGCAGTGTACAGGGCACAGAAGTCTTCTTT	CAAEDNLASSSFSKLVF	CASSVQGTEVFF	spleen	Placebo	IV	1	Non-expanded	Non-expanded	1	0.000114692
ACGCCGACATCACGAT-1	clonotype608		TGTGCCAGCGGTGCTCGGGACAGTTGTATTTTC		CASGARDSCIF	spleen	PI3kdi	IV	3		Non-expanded	1	0.000114692
ACGCCGATCAACGCTA-1	clonotype611	TGTGCAGTGAGCAAAAATTCTGGGACTTACCAGAGGTTT	TGTGCCAGCAGCTTATGGGACAATGCAAACTCCGACTACACCTTC	CAVSKNSGTYQRF	CASSLWDNANSDYTF	spleen	Placebo	III	3	Non-expanded	Non-expanded	1	0.000114692
ACGCCGATCGACAGCC-1	clonotype610	TGTGCTGCTGAGGCGGGAAGCAACTATCAGTTGATCTGG	TGTGCCAGCAGCCAAGAACAGAACACAGAAGTCTTCTTT	CAAEAGSNYQLIW	CASSQEQNTEVFF	spleen	PI3kdi	II	3	Non-expanded	Non-expanded	1	0.000114692
ACGGAGAAGCTAGGCA-1	clonotype1905		TGTGCAAGCAGCCGGGACACCTATGAACAGTACTTC		CASSRDTYEQYF	spleen	PI3kdi	IV	3		Non-expanded	1	0.000114692
ACGGAGACACCACGTG-1	clonotype90		TGTGCCAGCAGCTTGAAGACCGGGCAGCTCTACTTT		CASSLKTGQLYF	spleen	PI3kdi	IV	3		Expanded	2	0.000229384
ACGGAGACATGGTCTA-1	clonotype1906	TGTGCTGCTGAGGGGACAACTGCCAGTTTGGGGAAACTGCAGTTT	TGTGCCAGCCGACAGTCAAACACAGAAGTCTTCTTT	CAAEGTTASLGKLQF	CASRQSNTEVFF	spleen	PI3kdi	IV	1	Non-expanded	Non-expanded	1	0.000114692
ACGGAGACATGTTCCC-1	clonotype1907	TGTGCAGCAAGCATGGATAGCAACTATCAGTTGATCTGG	TGTGCCAGCGGTGATGCCAGGGCAGAAACGCTGTATTTT	CAASMDSNYQLIW	CASGDARAETLYF	spleen	PI3kdi	IV	3	Non-expanded	Non-expanded	1	0.000114692
ACGGAGAGTCTAGCGC-1	clonotype1908		TGTGCCAGCTCTATAGGACAGGGAAACACAGAAGTCTTCTTT		CASSIGQGNTEVFF	spleen	Placebo	V	1		Non-expanded	1	0.000114692
ACGGAGAGTTACGTCA-1	clonotype2		TGTGCCAGCAGCAGGCTTAGTCAAAACACCTTGTACTTT		CASSRLSQNTLYF	spleen	PI3kdi	IV	7		Expanded	7	0.000802844
ACGGAGATCAGGATCT-1	clonotype1901		TGTGCCTGGAGCCTCGACAGGGATAATTCGCCCCTCTACTTT		CAWSLDRDNSPLYF	spleen	Placebo	IV	1		Non-expanded	1	0.000114692
ACGGAGATCCTCAACC-1	clonotype1902	TGTGCTGTGAGCGCGCCCACGGGTTACCAGAACTTCTATTTT	TGTGCAAGCAGCTTAGGAAGTCAAAACACCTTGTACTTT	CAVSAPTGYQNFYF	CASSLGSQNTLYF	spleen	Placebo	III	3	Non-expanded	Non-expanded	1	0.000114692
ACGGAGATCTACTCAT-1	clonotype1903	TGTGCAGTGAGCAAGAGTGGCAGTGGTGGAAAACTCACTTTG	TGTGCCAGCAGTGGGACTGGGGGCCAAGACACCCAGTACTTT	CAVSKSGSGGKLTL	CASSGTGGQDTQYF	spleen	PI3kdi	II	1	Non-expanded	Non-expanded	1	0.000114692
ACGGCCAAGCAAATCA-1	clonotype1904		TGTGCCAGCAGTGATGGGACAGGGGGCACCTATGAACAGTACTTC		CASSDGTGGTYEQYF	spleen	PI3kdi	V	1		Non-expanded	1	0.000114692
ACGGCCAAGCAACGGT-1	clonotype1909	TGTGCTGCTGAGGCTGCTTCCAATACCAACAAAGTCGTCTTT	TGTGCCTGGAGACTGGGGGGCGCCCAAAACACCTTGTACTTT	CAAEAASNTNKVVF	CAWRLGGAQNTLYF	spleen	Placebo	III	1	Non-expanded	Non-expanded	1	0.000114692
ACGGCCAAGCTCCCAG-1	clonotype1910	TGTGTTTTGGGGAATCAAGGAGGGTCTGCGAAGCTCATCTTT	TGTGGTGCTAGGCGGCAAAGTCAAAACACCTTGTACTTT	CVLGNQGGSAKLIF	CGARRQSQNTLYF	spleen	Placebo	V	3	Non-expanded	Non-expanded	1	0.000114692
ACGGCCACATGTCTCC-1	clonotype2090	TGCGCTCTGAGTGAGGCCAATACAGGCAAATTAACCTTT	TGTGCCAGCGGTGATGCAAACAGTTCTGGAAATACGCTCTATTTT	CALSEANTGKLTF	CASGDANSSGNTLYF	spleen	Placebo	IV	3	Non-expanded	Non-expanded	1	0.000114692
ACGGCCAGTAGGGACT-1	clonotype2089	TGTGCTGCTGAACCTCTCGGGACTGGAGGCTATAAAGTGGTCTTT	TGCACCTGCAGTGGGGGACAGGGGAGGAATTCGCCCCTCTACTTT	CAAEPLGTGGYKVVF	CTCSGGQGRNSPLYF	spleen	Placebo	III	1	Non-expanded	Non-expanded	1	0.000114692
ACGGCCAGTGTCTGAT-1	clonotype2088	TGTGCTGCTGAGGTGGGTTCAGCCTTAGGGAGGCTGCATTTT	TGTGCCAGCGGTGATGGTTCTGGGGGGAACCAAGACACCCAGTACTTT	CAAEVGSALGRLHF	CASGDGSGGNQDTQYF	spleen	Placebo	III	1	Non-expanded	Non-expanded	1	0.000114692
ACGGGCTAGCGTTGCC-1	clonotype2087	TGTGCTGCCGATAGCAATAACAGAATCTTCTTT	TGTGCCAGCAGTCTGGGGAACTATGCTGAGCAGTTCTTC	CAADSNNRIFF	CASSLGNYAEQFF	spleen	Placebo	III	1	Non-expanded	Non-expanded	1	0.000114692
ACGGGCTAGTCTCAAC-1	clonotype2086		TGTGCCAGCGGTGATGCGGACAACTCCGACTACACCTTC		CASGDADNSDYTF	spleen	PI3kdi	V	3		Non-expanded	1	0.000114692
ACGGGCTCAGGACCCT-1	clonotype2085	TGTGCAGTGAGGACCGATTCTGGAGGAAGCAATGCAAAGCTAACCTTC	TGTGCCAGCAGCTACGGACATTCTGGAAATACGCTCTATTTT	CAVRTDSGGSNAKLTF	CASSYGHSGNTLYF	spleen	Placebo	III	3	Non-expanded	Non-expanded	1	0.000114692
ACGGGCTGTTCTGAAC-1	clonotype2084	TGTGCAGCAAGTGGGGGTTCAGCCTTAGGGAGGCTGCATTTT	TGTGCCAGCGGTGATTGGCGGGAAGACACCCAGTACTTT	CAASGGSALGRLHF	CASGDWREDTQYF	spleen	Placebo	V	3	Non-expanded	Non-expanded	1	0.000114692
ACGGGTCAGGGAACGG-1	clonotype2091		TGTGCAAGCAGCTTAGGGGGGAACACAGAAGTCTTCTTT		CASSLGGNTEVFF	spleen	PI3kdi	IV	3		Non-expanded	1	0.000114692
ACGGGTCCATCCGCGA-1	clonotype2259	TGTGCAGCTGACTCGGGATACAACAAACTCACTTTT	TGTGCCAGCGGCCGGGACTGGGGGCCCTATGAACAGTACTTC	CAADSGYNKLTF	CASGRDWGPYEQYF	spleen	PI3kdi	IV	1	Non-expanded	Non-expanded	1	0.000114692
ACGGGTCGTCTTCTCG-1	clonotype2260	TGTGCAGTGAGCCATAGAGGTTCAGCCTTAGGGAGGCTGCATTTT	TGTGCCTGGAGCCTACAGGTGAACAACCAGGCTCCGCTTTTT	CAVSHRGSALGRLHF	CAWSLQVNNQAPLF	spleen	PI3kdi	V	3	Non-expanded	Non-expanded	1	0.000114692
ACGGGTCGTTGCCTCT-1	clonotype2257	TGTGTTCTGGTAGGTTCAGCCTTAGGGAGGCTGCATTTT	TGTGCCAGCAGTCCCGCCATATCCTATAATTCGCCCCTCTACTTT	CVLVGSALGRLHF	CASSPAISYNSPLYF	spleen	Placebo	III	3	Non-expanded	Non-expanded	1	0.000114692
ACGTCAAAGAACAACT-1	clonotype2258		TGTGCCAGCGGTGACGGGACTGGGGCCTATGAACAGTACTTC		CASGDGTGAYEQYF	spleen	PI3kdi	II	1		Non-expanded	1	0.000114692
ACGTCAAAGCCTATGT-1	clonotype2263		TGTGCCAGCGGTGTCCCAGACTGGGGTGAACAGTACTTC		CASGVPDWGEQYF	spleen	PI3kdi	IV	1		Non-expanded	1	0.000114692
ACGTCAACAAGAAAGG-1	clonotype2261	TGTGCTGCTGATAGAGGTTCAGCCTTAGGGAGGCTGCATTTT	TGTGCCAGCAGTGATGGGTATGAACAGTACTTC	CAADRGSALGRLHF	CASSDGYEQYF	spleen	PI3kdi	II	3	Non-expanded	Non-expanded	1	0.000114692
ACGTCAACACTCAGGC-1	clonotype2262	TGTGCTGCAAGTGCAACTGGCAGTGGTGGAAAACTCACTTTG	TGTGCCAGCTCTCTACTCGGGCTTAGTCAAAACACCTTGTACTTT	CAASATGSGGKLTL	CASSLLGLSQNTLYF	spleen	Placebo	IV	1	Non-expanded	Non-expanded	1	0.000114692
ACGTCAAGTAAGGGAA-1	clonotype2265	TGCATTGTGACTGTCACAAATGCTTACAAAGTCATCTTT	TGTGCCAGCAGTGATGGGGGACAACACACAGAAGTCTTCTTT	CIVTVTNAYKVIF	CASSDGGQHTEVFF	spleen	Placebo	III	1	Non-expanded	Non-expanded	1	0.000114692
ACGTCAAGTCCATCCT-1	clonotype6	TGCGCAGTCAGATCTTATAACCAGGGGAAGCTTATCTTT;TGTGCTTTGAGTCCACTTAATGTTGGTGACAACAGTAAGCTGATTTGG	TGTGCCAGCAGTGATAGCTGGGGGAGCTCCTATGAACAGTACTTC	CALSPLNVGDNSKLIW;CAVRSYNQGKLIF	CASSDSWGSSYEQYF	spleen	PI3kdi	IV	3	Expanded	Expanded	4	0.000458768
ACTATCTAGCGTGAGT-1	clonotype2266	TGTGCAGCAAGCAAGAACACAAATGCTTACAAAGTCATCTTT		CAASKNTNAYKVIF		spleen	Placebo	V	3	Non-expanded		1	0.000114692
ACTATCTAGTTCGCAT-1	clonotype2444	TGTGCTGCTGAGAATAATAATGCAGGTGCCAAGCTCACATTC	TGTGCCAGCAGCCAAGATGGACACACCTTGTACTTT	CAAENNNAGAKLTF	CASSQDGHTLYF	spleen	Placebo	III	1	Non-expanded	Non-expanded	1	0.000114692
ACTATCTCAAGAGTCG-1	clonotype2443	TGTGTTTTGAGTGCAACTTCAAGTGGCCAGAAGCTGGTTTTT	TGTGCCAGCAGCCTTACAGGTTCTGGAAATACGCTCTATTTT	CVLSATSSGQKLVF	CASSLTGSGNTLYF	spleen	Placebo	IV	3	Non-expanded	Non-expanded	1	0.000114692
ACTATCTCACAGACTT-1	clonotype2446	TGTGCAGCAGCCTCAGCAGGCAATACCGGAAAACTCATCTTT	TGTGCCAGCAGTCGGGACTGGGTTGAACAGTACTTC	CAAASAGNTGKLIF	CASSRDWVEQYF	spleen	Placebo	III	3	Non-expanded	Non-expanded	1	0.000114692
ACTATCTTCCGGCACA-1	clonotype2445	TGTGCTTTGAGTGATATCTCCTATCAGTTGATCTGG	TGTGCCAGCAGTCTTGACACAGAAGTCTTCTTT	CALSDISYQLIW	CASSLDTEVFF	spleen	PI3kdi	IV	3	Non-expanded	Non-expanded	1	0.000114692
ACTGAACAGACTAAGT-1	clonotype80	TGTGCTCCCTACAGCAACAACAGACTTACTTTG	TGTGCAAGCAGCCCTCGCGGGACAGGGAACCAGGCTCCGCTTTTT	CAPYSNNRLTL	CASSPRGTGNQAPLF	spleen	PI3kdi	II	3	Expanded	Expanded	2	0.000229384
ACTGAACAGGCAAAGA-1	clonotype2439	TGTGCTGCTGAGATTGGTAGCTTCAATAAGTTGACCTTT	TGTGCCAGCAGCGGGACTGGGGGAGACACCCAGTACTTT	CAAEIGSFNKLTF	CASSGTGGDTQYF	spleen	PI3kdi	II	3	Non-expanded	Non-expanded	1	0.000114692
ACTGAGTAGCTGATAA-1	clonotype2441		TGTGCCAGCGGTGATGCGAGGGGGGGGGCGCAGGAACAGTACTTC		CASGDARGGAQEQYF	spleen	Placebo	V	1		Non-expanded	1	0.000114692
ACTGAGTAGGCATGTG-1	clonotype2438	TGTGCAGTCAATTCCAATACCAACAAAGTCGTCTTT	TGTGCCAGCAGCTTAAGGACTGGGGGTTATGAACAGTACTTC	CAVNSNTNKVVF	CASSLRTGGYEQYF	spleen	Placebo	V	1	Non-expanded	Non-expanded	1	0.000114692
ACTGAGTAGGGCTTCC-1	clonotype2437	TGTGCAGCATCTCGAAATAACTATGCCCAGGGATTAACCTTC	TGTGCCAGCAGCTCAGGGGGTGTCTTCTTT	CAASRNNYAQGLTF	CASSSGGVFF	spleen	Placebo	III	1	Non-expanded	Non-expanded	1	0.000114692
ACTGAGTAGTAGTGCG-1	clonotype1168	TGTGCAGCAAGCAAGAATAGCAATAACAGAATCTTCTTT	TGTGGTGCCGGGACAGATGCAAACACAGAAGTCTTCTTT	CAASKNSNNRIFF	CGAGTDANTEVFF	spleen	Placebo	V	3	Non-expanded	Non-expanded	1	0.000114692
ACTGAGTAGTGCTGCC-1	clonotype1169	TGTGCTACAGATACCTACAGCAACAACAGACTTACTTTG	TGTGCCAGCTCTCGGGCTGTTGTCTCCGACTACACCTTC	CATDTYSNNRLTL	CASSRAVVSDYTF	spleen	Placebo	V	3	Non-expanded	Non-expanded	1	0.000114692
ACTGAGTCAACAACCT-1	clonotype1170	TGCGCAGTCAGTGCACGGAATAGCAATAACAGAATCTTCTTT	TGTGCCAGCAGTGGGCTCTGGGGGGGCGCGAGTCAAAACACCTTGTACTTT	CAVSARNSNNRIFF	CASSGLWGGASQNTLYF	spleen	PI3kdi	IV	3	Non-expanded	Non-expanded	1	0.000114692
ACTGAGTCAAGCGCTC-1	clonotype1171	TGTGTTCTGGCCTATAACAGAATCTTCTTT	TGTGCCAGCAGCTTCCGGGACAGGGGTTATGAACAGTACTTC	CVLAYNRIFF	CASSFRDRGYEQYF	spleen	PI3kdi	V	3	Non-expanded	Non-expanded	1	0.000114692
ACTGAGTCAGACTCGC-1	clonotype1172		TGTGCAAGCAGTCCTGGGGGTAGTCAAAACACCTTGTACTTT		CASSPGGSQNTLYF	spleen	PI3kdi	V	1		Non-expanded	1	0.000114692
ACTGAGTGTACTCGCG-1	clonotype1173	TGTGCTGTGAGCGCGCCTGGCAGTGGTGGAAAACTCACTTTG	TGTGCCAGCAGTCTCCAATCCTATGAACAGTACTTC	CAVSAPGSGGKLTL	CASSLQSYEQYF	spleen	Placebo	IV	1	Non-expanded	Non-expanded	1	0.000114692
ACTGAGTGTCCAACTA-1	clonotype1174	TGTGCTATGGGCCAGGGAGGCAGAGCTCTGATATTT	TGTGCCAGCAGAGACAACAACGAAAGATTATTTTTC	CAMGQGGRALIF	CASRDNNERLFF	spleen	PI3kdi	V	1	Non-expanded	Non-expanded	1	0.000114692
ACTGAGTGTGGTAACG-1	clonotype1175	TGTGCTCTGAGTGATCAGGTCGGCTATGCAAACAAGATGATCTTT	TGCACCTGCAGTGAAGACAGAAACTATGCTGAGCAGTTCTTC	CALSDQVGYANKMIF	CTCSEDRNYAEQFF	spleen			7	Non-expanded	Non-expanded	1	0.000114692
ACTGAGTTCATGTCCC-1	clonotype1176	TGTGCTGCTCATACAGGAAACTACAAATACGTCTTT	TGTGCCAGCAGCTTAGAGGTCTCCTATGAACAGTACTTC	CAAHTGNYKYVF	CASSLEVSYEQYF	spleen	PI3kdi	IV	3	Expanded	Expanded	2	0.000229384
ACTGAGTTCCACTCCA-1	clonotype1404	TGTGCAGTGAGCCTCCCCGTGCTTTACTTC	TGTGCCAGCAGCCAGAGGGGACAAAACACCGGGCAGCTCTACTTT	CAVSLPVLYF	CASSQRGQNTGQLYF	spleen	Placebo	III	1	Non-expanded	Non-expanded	1	0.000114692
ACTGATGAGACAGAGA-1	clonotype1355	TGTGCTCTGAGTCATACAGGAAACTACAAATACGTCTTT	TGTGCCAGCAGAGGACTGGGGGGGCGCGGGGAACAGTACTTC	CALSHTGNYKYVF	CASRGLGGRGEQYF	spleen	Placebo	IV	3	Non-expanded	Non-expanded	1	0.000114692
ACTGATGAGCGATGAC-1	clonotype1354	TGTGCTCTGAGGAATAACTATGCCCAGGGATTAACCTTC	TGTGCCAGCAGTGATCCCGGGGTTGGGACCGGGCAGCTCTACTTT	CALRNNYAQGLTF	CASSDPGVGTGQLYF	spleen	Placebo	III	1	Non-expanded	Non-expanded	1	0.000114692
ACTGATGAGTCGAGTG-1	clonotype79	TGTGCTCTGGCCTTCAATAACAGAATCTTCTTT	TGTGCCAGCAGCCCCGGGACAGGGGTTTCCAACGAAAGATTATTTTTC	CALAFNNRIFF	CASSPGTGVSNERLFF	spleen	Placebo	V	3	Expanded	Expanded	3	0.000344076
ACTGATGAGTTTCCTT-1	clonotype1353	TGTGCAGCAAGTGTCTACCAGGGAGGCAGAGCTCTGATATTT	TGTGCCAGCAGTATAGCTGGGGTGGGTGCAGAAACGCTGTATTTT	CAASVYQGGRALIF	CASSIAGVGAETLYF	spleen	PI3kdi	V	3	Non-expanded	Non-expanded	1	0.000114692
ACTGATGCACTCGACG-1	clonotype1352		TGTGCCAGCAGCCCCAGGGGGCGTAGCACAGAAGTCTTCTTT		CASSPRGRSTEVFF	spleen	Placebo	V	1		Non-expanded	1	0.000114692
ACTGATGGTACAAGTA-1	clonotype1359	TGTGCTGTGAGCGGGGACTATGCAAACAAGATGATCTTT	TGTGCCAGCAGCCACTGGGGGGACACCGGGCAGCTCTACTTT	CAVSGDYANKMIF	CASSHWGDTGQLYF	spleen	Placebo	V	3	Non-expanded	Non-expanded	1	0.000114692
ACTGATGGTCAATACC-1	clonotype1358	TGTGCAGCCACCTACCAGGGAGGCAGAGCTCTGATATTT	TGTGCCAGCACCGGGACAGGGGGCACAGAAGTCTTCTTT	CAATYQGGRALIF	CASTGTGGTEVFF	spleen	Placebo	IV	3	Non-expanded	Non-expanded	1	0.000114692
ACTGCTCCAAATACAG-1	clonotype1361	TGTGCTCTGGGTGATCGGGGATATAGCAATAACAGAATCTTCTTT	TGTGCAAGCAGCTTAGCCGGGTCTGACACCCAGTACTTT	CALGDRGYSNNRIFF	CASSLAGSDTQYF	spleen	PI3kdi	V	3	Non-expanded	Non-expanded	1	0.000114692
ACTGCTCCAGCTGCTG-1	clonotype1360	TGTGCTCTGAGCCCCCCCCCTGGAGCTAACACTGGAAAGCTCACGTTT	TGTGCCAGCAGCTTTCGGGGGGGCGGGAACACCTTGTACTTT	CALSPPPGANTGKLTF	CASSFRGGGNTLYF	spleen	Placebo	IV	1	Non-expanded	Non-expanded	1	0.000114692
ACTGCTCCATTGAGCT-1	clonotype279		TGTGCCAGCAGCCAAGACACAGGGGGAGAACAGTACTTC		CASSQDTGGEQYF	spleen	PI3kdi	V	1		Non-expanded	1	0.000114692
ACTGTCCAGAAACGCC-1	clonotype277	TGTGCTATAGATTGGTCTAATTACAACGTGCTTTACTTC	TGTGCCAGCAGCCAGAGGGGGACAGAAGTCTTCTTT	CAIDWSNYNVLYF	CASSQRGTEVFF	spleen	PI3kdi	V	1	Non-expanded	Non-expanded	1	0.000114692
ACTGTCCAGCGTTGCC-1	clonotype276	TGTGCTCTGAGATCTTCTGGCAGCTGGCAACTCATCTTT	TGTGCCAGCAGCCAACAGGGGCCCAACCAGGCTCCGCTTTTT	CALRSSGSWQLIF	CASSQQGPNQAPLF	spleen	Placebo	IV	3	Non-expanded	Non-expanded	1	0.000114692
ACTGTCCAGGAGCGAG-1	clonotype275	TGTGCTATGAGAGTGTCTAATTACAACGTGCTTTACTTC	TGTGCCAGCAGTGATGGGGGGGCCTATGAACAGTACTTC	CAMRVSNYNVLYF	CASSDGGAYEQYF	spleen	Placebo	III	1	Non-expanded	Non-expanded	1	0.000114692
ACTGTCCAGTGCCAGA-1	clonotype274	TGTGCAGCAAGAACAGGAAACTACAAATACGTCTTT	TGTGCCAGCAGCCAAGATACAGGAGAAGTCTTCTTT	CAARTGNYKYVF	CASSQDTGEVFF	spleen	PI3kdi	V	1	Non-expanded	Non-expanded	1	0.000114692
ACTGTCCGTAGATTAG-1	clonotype273	TGTGCAGCTAGGCCTGGAGGAAGCAATGCAAAGCTAACCTTC	TGTGGTGCTAGGGGGGACAATAACAACCAGGCTCCGCTTTTT	CAARPGGSNAKLTF	CGARGDNNNQAPLF	spleen	Placebo	IV	1	Non-expanded	Non-expanded	1	0.000114692
ACTGTCCGTCTAACGT-1	clonotype282	TGCGCAGTCACATACTACCAGGGAGGCAGAGCTCTGATATTT	TGTGGTGCTAGGACTGGGGGGTATGAACAGTACTTC	CAVTYYQGGRALIF	CGARTGGYEQYF	spleen	Placebo	IV	1	Non-expanded	Non-expanded	1	0.000114692
ACTGTCCTCGGAGCAA-1	clonotype2646		TGTGCCAGCAGTAGGACTGGGGGGAGCTCCTATGAACAGTACTTC		CASSRTGGSSYEQYF	spleen	PI3kdi	V	3		Non-expanded	1	0.000114692
ACTTACTAGTCGTACT-1	clonotype2647	TGTGCAGCAAGTGGAAACACCAATACAGGCAAATTAACCTTT	TGTGCAAGCAGCTTAGACCAAGACACCCAGTACTTT	CAASGNTNTGKLTF	CASSLDQDTQYF	spleen	PI3kdi	IV	3	Non-expanded	Non-expanded	1	0.000114692
ACTTACTAGTGTACCT-1	clonotype2648	TGTGCATCAGGGGCTGGAGGACTAAGTGGTAAATTAACATTC	TGCACCTGCAGTGGACAGGGACATGCTGAGCAGTTCTTC	CASGAGGLSGKLTF	CTCSGQGHAEQFF	spleen	Placebo	IV	1	Non-expanded	Non-expanded	1	0.000114692
ACTTACTCACATCCGG-1	clonotype2649	TGTGCTCTCTATAACTATGCCCAGGGATTAACCTTC	TGTGCAAGCAGCCGGGACAGGGGCGACCAGGCTCCGCTTTTT	CALYNYAQGLTF	CASSRDRGDQAPLF	spleen	PI3kdi	II	3	Non-expanded	Non-expanded	1	0.000114692
ACTTACTTCTTGCCGT-1	clonotype2642	TGTGCAGCAAGTGAGGGCACAAATGCTTACAAAGTCATCTTT	TGTGCCAGCAGCTCCAGGGACAGCCAAGACACCCAGTACTTT	CAASEGTNAYKVIF	CASSSRDSQDTQYF	spleen	PI3kdi	IV	1	Non-expanded	Non-expanded	1	0.000114692
ACTTGTTCAGATGGGT-1	clonotype2643		TGCACCTGCAGTGAACAGATTTCCAACGAAAGATTATTTTTC		CTCSEQISNERLFF	spleen	PI3kdi	IV	3		Non-expanded	1	0.000114692
ACTTGTTGTGCCTGTG-1	clonotype2644	TGTGCAGTGATCTCCGTGAATTATAACCAGGGGAAGCTTATCTTT	TGTGCCAGCAGCCAAGATGGGGGGGCGTATGCTGAGCAGTTCTTC	CAVISVNYNQGKLIF	CASSQDGGAYAEQFF	spleen	PI3kdi	IV	3	Non-expanded	Non-expanded	1	0.000114692
ACTTGTTTCCTTTACA-1	clonotype2645	TGTGCTCTGGGGGATAGCAATAACAGAATCTTCTTT	TGTGCCAGCAGCCCGGGACTGTTCTATGCTGAGCAGTTCTTC	CALGDSNNRIFF	CASSPGLFYAEQFF	spleen	PI3kdi	V	1	Non-expanded	Non-expanded	1	0.000114692
ACTTTCAAGTTAACGA-1	clonotype2651	TGTGCTCTGACAGGCAATACCGGAAAACTCATCTTT	TGTGCCTGGAGCGGGGGGCGCGGACAAGACACCCAGTACTTT	CALTGNTGKLIF	CAWSGGRGQDTQYF	spleen	PI3kdi	II	1	Non-expanded	Non-expanded	1	0.000114692
ACTTTCAGTATTCTCT-1	clonotype2652	TGTGCAGCTAGTGAGGCAAATTCTGGGACTTACCAGAGGTTT	TGTGCCAGCAGCCAAGATTGGGGGAACTATGCTGAGCAGTTCTTC	CAASEANSGTYQRF	CASSQDWGNYAEQFF	spleen	Placebo	V	3	Non-expanded	Non-expanded	1	0.000114692
ACTTTCAGTTCGCGAC-1	clonotype634	TGTGCAGTTGCATCTTCTGGCAGCTGGCAACTCATCTTT	TGTGCCAGCAGTGATGATGACAGGGGAAACACCTTGTACTTT	CAVASSGSWQLIF	CASSDDDRGNTLYF	spleen	PI3kdi	II	3	Non-expanded	Non-expanded	1	0.000114692
AGAATAGAGCGATATA-1	clonotype633	TGTGCAGTGAGCATGAATTATGGGAGCAGTGGCAACAAGCTCATCTTT		CAVSMNYGSSGNKLIF		spleen			7	Non-expanded		1	0.000114692
AGAATAGTCGGCCGAT-1	clonotype629	TGTGCTGCTGTGACTGGAGGCTATAAAGTGGTCTTT	TGTGCAAGCAGCTTAGGGGGACAGGGGGCAGAAGTCTTCTTT	CAAVTGGYKVVF	CASSLGGQGAEVFF	spleen	PI3kdi	V	1	Non-expanded	Non-expanded	1	0.000114692
AGACGTTAGATATGCA-1	clonotype632	TGTGCTCTGAGTGTGGCAACTGCCAGTTTGGGGAAACTGCAGTTT	TGTGCCAGCGGTGATGCAACTGGGGGGAAAGACACCCAGTACTTT	CALSVATASLGKLQF	CASGDATGGKDTQYF	spleen	Placebo	III	3	Non-expanded	Non-expanded	1	0.000114692
AGACGTTAGGTACTCT-1	clonotype631	TGTGCTGTGAGCGCCACGGGTTACCAGAACTTCTATTTT	TGTGCCAGCAGCCAAGTGGGGGCCGAAGACACCCAGTACTTT	CAVSATGYQNFYF	CASSQVGAEDTQYF	spleen	PI3kdi	V	3	Non-expanded	Non-expanded	1	0.000114692
AGACGTTAGTACGATA-1	clonotype628	TGCGCAGTCAGGAGTGCAGGGAACAAGCTAACTTTT	TGTGCCAGCAGCCAAGAAGGGTGGACATCTGGAAATACGCTCTATTTT	CAVRSAGNKLTF	CASSQEGWTSGNTLYF	spleen	Placebo	V	1	Non-expanded	Non-expanded	1	0.000114692
AGACGTTCACAGGAGT-1	clonotype627	TGTGCTCTGAGTGATAATAGCAACTATCAGTTGATCTGG	TGTGCCAGCAGCCAAGTGGGGGCGGACACCGGGCAGCTCTACTTT	CALSDNSNYQLIW	CASSQVGADTGQLYF	spleen	Placebo	V	3	Non-expanded	Non-expanded	1	0.000114692
AGACGTTGTGCAACGA-1	clonotype452	TGTGCAGCAAGCACTGGAGCTAACACTGGAAAGCTCACGTTT	TGTGCCAGCAGCACAGGGAGAGGAAATACGCTCTATTTT	CAASTGANTGKLTF	CASSTGRGNTLYF	spleen	Placebo	IV	1	Non-expanded	Non-expanded	1	0.000114692
AGACGTTTCAACACGT-1	clonotype453	TGTGCCCTCATGGACTATGCAAACAAGATGATCTTT	TGTGCCTGGAGTCTAGGTGGGGGGGGTGAACAGTACTTC	CALMDYANKMIF	CAWSLGGGGEQYF	spleen	Placebo	V	1	Non-expanded	Non-expanded	1	0.000114692
AGACGTTTCAGAGACG-1	clonotype450	TGTGCTGCAAGTGAGGCTTCTGGCAGCTGGCAACTCATCTTT	TGTGCAAGCAGCCTAGGGACAAACACAGAAGTCTTCTTT	CAASEASGSWQLIF	CASSLGTNTEVFF	spleen	Placebo	IV	1	Non-expanded	Non-expanded	1	0.000114692
AGACGTTTCTTACCGC-1	clonotype451		TGTGCCAGCAGCCAAGATTGGGGCTCCTATGAACAGTACTTC		CASSQDWGSYEQYF	spleen	Placebo	V	3		Non-expanded	1	0.000114692
AGAGCGAAGCTAACAA-1	clonotype456	TGCGCAGTCAGCCCTCACTATGGAAATGAGAAAATAACTTTT	TGTGCCAGCAGTTACAGGGGAGGGGAGAAGTACTTC	CAVSPHYGNEKITF	CASSYRGGEKYF	spleen	PI3kdi	II	3	Non-expanded	Non-expanded	1	0.000114692
AGAGCGAAGGAATTAC-1	clonotype457	TGTGCAGCAAGCCCGTCTAATTACAACGTGCTTTACTTC	TGTGCCAGCAGTGTTAAGGGACAGGGGCACGAAAGATTATTTTTC	CAASPSNYNVLYF	CASSVKGQGHERLFF	spleen	PI3kdi	IV	1	Non-expanded	Non-expanded	1	0.000114692
AGAGCGAAGTACGACG-1	clonotype454	TGTGCAGCAAGTGTTACTGGCAGTGGTGGAAAACTCACTTTG	TGTGGTGCTAGGAGGCAGAGCTCCTATGAACAGTACTTC	CAASVTGSGGKLTL	CGARRQSSYEQYF	spleen	Placebo	V	3	Non-expanded	Non-expanded	1	0.000114692
AGAGCGAAGTGAAGAG-1	clonotype455	TGTGCTCTGGGTGATCGGGGACCAGGCACTGGGAGTAACAGGCTCACTTTT	TGTGCCAGCAGCCCGGGGACCTACTCCGACTACACCTTC	CALGDRGPGTGSNRLTF	CASSPGTYSDYTF	spleen	Placebo	III	1	Non-expanded	Non-expanded	1	0.000114692
AGAGCGAGTCTTGATG-1	clonotype458	TGTGCAGCTAGTGAGATGTCTAATTACAACGTGCTTTACTTC	TGTGCCAGCAGTGATCGGCAGGGACACACAGAAGTCTTCTTT	CAASEMSNYNVLYF	CASSDRQGHTEVFF	spleen	PI3kdi	V	3	Non-expanded	Non-expanded	1	0.000114692
AGAGCGATCAGAGCTT-1	clonotype1007		TGTGCCAGCAGCCAGAGGGGGGGTGGTGCAGAAACGCTGTATTTT		CASSQRGGGAETLYF	spleen	PI3kdi	II	1		Non-expanded	1	0.000114692
AGAGCTTAGGAGTCTG-1	clonotype1006	TGTGCTCTGAGTCCGCAGACAGGCTTTGCAAGTGCGCTGACATTT	TGTGCCAGCAGCCAAGATCGGCTGGGTAGGTATGCTGAGCAGTTCTTC	CALSPQTGFASALTF	CASSQDRLGRYAEQFF	spleen	Placebo	IV	1	Non-expanded	Non-expanded	1	0.000114692
AGAGCTTAGGGTTCCC-1	clonotype333	TGTGCTGCAAGTGGCATGGGCTACAAACTTACCTTC	TGTGCAAGCAGCGCGACGGGGGCCCACACAGAAGTCTTCTTT	CAASGMGYKLTF	CASSATGAHTEVFF	spleen	PI3kdi	V	1	Non-expanded	Non-expanded	1	0.000114692
AGAGCTTCAATGGATA-1	clonotype1004	TGTGCAGCAAGCAAGAACACGGGTTACCAGAACTTCTATTTT	TGCACCTGCAGTGCAGGGGGCGGACAAAACACCTTGTACTTT	CAASKNTGYQNFYF	CTCSAGGGQNTLYF	spleen	PI3kdi	V	3	Non-expanded	Non-expanded	1	0.000114692
AGAGCTTGTCCGCTGA-1	clonotype87	TGTGCTATGAGGACCACACAGGTTGTGGGGCAGCTCACTTTC	TGTGCCAGCGGTGAGGGACTGGGGGGGCGCTCCTATGAACAGTACTTC	CAMRTTQVVGQLTF	CASGEGLGGRSYEQYF	spleen	PI3kdi	IV	3	Expanded	Expanded	2	0.000229384
AGAGCTTTCTCCTATA-1	clonotype1009	TGTGCTGCTGACTCATCCTCCTCCTTCAGCAAGCTGGTGTTT	TGTGCCTGGAGCCGGGGGTCCCGTGCTGAGCAGTTCTTC	CAADSSSSFSKLVF	CAWSRGSRAEQFF	spleen	Placebo	IV	1	Non-expanded	Non-expanded	1	0.000114692
AGAGTGGAGAATCTCC-1	clonotype1008		TGTGCCAGCTCTCTCGCAGGGGAAAACACCTTGTACTTT		CASSLAGENTLYF	spleen	PI3kdi	V	3		Non-expanded	1	0.000114692
AGAGTGGGTGACAAAT-1	clonotype86	TGTGCAGTGAGGGGTGGGAGCAGTGGCAACAAGCTCATCTTT	TGTGCCAGCGGGGACAGAAACACCTTGTACTTT	CAVRGGSSGNKLIF	CASGDRNTLYF	spleen	PI3kdi	II	3	Expanded	Expanded	2	0.000229384
AGAGTGGTCCCGGATG-1	clonotype1003	TGTGCTGTGAGCGCTGGCTACAGCAACAACAGACTTACTTTG	TGTGGTGCTTTTCATGCAAACACCGGGCAGCTCTACTTT	CAVSAGYSNNRLTL	CGAFHANTGQLYF	spleen	PI3kdi	IV	1	Non-expanded	Non-expanded	1	0.000114692
AGAGTGGTCTACTATC-1	clonotype1002	TGTGCAGTGAGGAATTCTGGGACTTACCAGAGGTTT	TGTGGTGCTAGGAAGGGAGGCGGCACAGAAGTCTTCTTT	CAVRNSGTYQRF	CGARKGGGTEVFF	spleen	PI3kdi	II	1	Non-expanded	Non-expanded	1	0.000114692
AGATCTGCAGCATGAG-1	clonotype801	TGTGCAGCAACCTCAGGAGGAAACTACAAACCTACGTTT	TGTGCCAGCAGAGGACAGCCCTCCTATGAACAGTACTTC	CAATSGGNYKPTF	CASRGQPSYEQYF	spleen	Placebo	III	1	Non-expanded	Non-expanded	1	0.000114692
AGATCTGGTAAGAGGA-1	clonotype802	TGTGCACTGGAGGGCCCCGCTACTGGAGGCAATAATAAGCTGACTTTT	TGTGCCAGCAGTATAACCGGGACTGGGGGGACCGGGCAGCTCTACTTT	CALEGPATGGNNKLTF	CASSITGTGGTGQLYF	spleen	Placebo	IV	3	Non-expanded	Non-expanded	1	0.000114692
AGATCTGTCTGATTCT-1	clonotype803	TGTGCTCTCGCTTATGGGAGCAGTGGCAACAAGCTCATCTTT	TGTGCCAGCAGTTTGCAGGGATCCTATGAACAGTACTTC	CALAYGSSGNKLIF	CASSLQGSYEQYF	spleen	Placebo	V	3	Non-expanded	Non-expanded	1	0.000114692
AGATTGCAGCCACCTG-1	clonotype804	TGTGCTCTGGTTAACAGTGCAGGGAACAAGCTAACTTTT	TGTGCCAGCGGTGATGCGGACACCGGGCAGCTCTACTTT	CALVNSAGNKLTF	CASGDADTGQLYF	spleen	PI3kdi	V	1	Non-expanded	Non-expanded	1	0.000114692
AGATTGCAGCTAACAA-1	clonotype805		TGTGCCAGCTCGGGGGACCAAGACACCCAGTACTTT		CASSGDQDTQYF	spleen	PI3kdi	II	1		Non-expanded	1	0.000114692
AGATTGCCACAGGTTT-1	clonotype806	TGTGCTCTGAGTATGTCTAATTACAACGTGCTTTACTTC	TGTGCCTGGAGTCTATGGGGGGACCAAGACACCCAGTACTTT	CALSMSNYNVLYF	CAWSLWGDQDTQYF	spleen	PI3kdi	II	3	Non-expanded	Non-expanded	1	0.000114692
AGATTGCCAGGTGCCT-1	clonotype807	TGTGCAGCAAGTGCAGGTAGCAACTATCAGTTGATCTGG	TGTGCCAGCAGACCCGACAACGAAAGATTATTTTTC	CAASAGSNYQLIW	CASRPDNERLFF	spleen	PI3kdi	V	1	Non-expanded	Non-expanded	1	0.000114692
AGATTGCTCAACCATG-1	clonotype808		TGTGCCAGCAGTCTGTCGGATTCTGGAAATACGCTCTATTTT		CASSLSDSGNTLYF	spleen	PI3kdi	IV	1		Non-expanded	1	0.000114692
AGATTGCTCAGTACGT-1	clonotype799	TGTGCAGCAAGTAAGGACACGGGTTACCAGAACTTCTATTTT	TGCTCCAGCAGGCGACAGGGAGGGACCTATGAACAGTACTTC	CAASKDTGYQNFYF	CSSRRQGGTYEQYF	spleen	PI3kdi	IV	1	Non-expanded	Non-expanded	1	0.000114692
AGCAGCCAGACAAGCC-1	clonotype800	TGTGCTGCAAGTAGGGATCAAGGAGGGTCTGCGAAGCTCATCTTT	TGTGCCAGCGGGGACAGGGGATATGAACAGTACTTC	CAASRDQGGSAKLIF	CASGDRGYEQYF	spleen	Placebo	IV	1	Non-expanded	Non-expanded	1	0.000114692
AGCAGCCAGAGACTAT-1	clonotype1374		TGTGCCAGCAGTGGAAGTGGGGGGCGTAGTGCAGAAACGCTGTATTTT		CASSGSGGRSAETLYF	spleen	PI3kdi	II	1		Non-expanded	1	0.000114692
AGCAGCCCACATCCAA-1	clonotype69	TGTGCTCTGGGTGGTAACAACAATGCCCCACGATTT	TGTGCCAGCAGCCAAACCCGCTGGGGGCAAGACACCCAGTACTTT	CALGGNNNAPRF	CASSQTRWGQDTQYF	spleen	PI3kdi	IV	3	Expanded	Expanded	2	0.000229384
AGCCTAAGTCAGGACA-1	clonotype1377	TGTGCAGCAAGTCCCGACAATAACAGAATCTTCTTT	TGTGCCAGCAGCTTAGTTGGGTCTAGTGCAGAAACGCTGTATTTT	CAASPDNNRIFF	CASSLVGSSAETLYF	spleen			1	Non-expanded	Non-expanded	1	0.000114692
AGCCTAAGTCCCTTGT-1	clonotype1380	TGTGCAGCAAGTGCATTGAATACTGGAGGACTAAGTGGTAAATTAACATTC	TGTGCCAGCAGCTTGACAGGGAACTATGCTGAGCAGTTCTTC	CAASALNTGGLSGKLTF	CASSLTGNYAEQFF	spleen	Placebo	IV	1	Non-expanded	Non-expanded	1	0.000114692
AGCCTAATCGGAAACG-1	clonotype1379	TGTGCTACTAACAGTGCAGGGAACAAGCTAACTTTT	TGTGCCAGCAGCCAAGAGGTCGATGCTGAGCAGTTCTTC	CATNSAGNKLTF	CASSQEVDAEQFF	spleen	Placebo	III	3	Non-expanded	Non-expanded	1	0.000114692
AGCCTAATCTCTTGAT-1	clonotype1382	TGTGCTGCGTCCAATACCAACAAAGTCGTCTTT	TGTGCCAGCAGCACCGGGACAGACAACGAAAGATTATTTTTC	CAASNTNKVVF	CASSTGTDNERLFF	spleen	PI3kdi	II	1	Non-expanded	Non-expanded	1	0.000114692
AGCGGTCCACGGTAAG-1	clonotype1381		TGTGCCAGCAGCCAGTTTAGTGCAGAAACGCTGTATTTT		CASSQFSAETLYF	spleen	PI3kdi	V	1		Non-expanded	1	0.000114692
AGCGGTCCATCGATGT-1	clonotype1196	TGTGCTCTTTCAAATGCTTACAAAGTCATCTTT	TGTGCCAGCAGCCAAGTCCTCACAAACTCCGACTACACCTTC	CALSNAYKVIF	CASSQVLTNSDYTF	spleen	Placebo	IV	1	Non-expanded	Non-expanded	1	0.000114692
AGCGTATAGGGATGGG-1	clonotype1197		TGTGCCAGCAGTCTGAGGGGGGCTGGCACAGAAGTCTTCTTT		CASSLRGAGTEVFF	spleen	PI3kdi	II	3		Non-expanded	1	0.000114692
AGCGTATCAACCGCCA-1	clonotype1194	TGTGCAGCAAGTCCCCAAGGAGGGTCTGCGAAGCTCATCTTT	TGTGCCAGCAGGGACTGGGGGGGCACCTTGTACTTT	CAASPQGGSAKLIF	CASRDWGGTLYF	spleen	PI3kdi	V	3	Non-expanded	Non-expanded	1	0.000114692
AGCGTATCACCAGCAC-1	clonotype1195	TGTGCTTTGAGCTCATCCTCCTCCTTCAGCAAGCTGGTGTTT		CALSSSSSFSKLVF		spleen	PI3kdi	IV	1	Non-expanded		1	0.000114692
AGCGTATCATCGATGT-1	clonotype1192	TGTGCTGCTGAGGCAGACTATGGAAATGAGAAAATAACTTTT	TGTGCCTGGAGCCTCGGAGGGGCGAACGAAAGATTATTTTTC	CAAEADYGNEKITF	CAWSLGGANERLFF	spleen	Placebo	III	3	Non-expanded	Non-expanded	1	0.000114692
AGCGTATGTACGACCC-1	clonotype1193		TGTGCCAGCGGTGATAAGGGGGGGGGGTATGAACAGTACTTC		CASGDKGGGYEQYF	spleen	PI3kdi	IV	1		Non-expanded	1	0.000114692
AGCGTATGTGCGCTTG-1	clonotype3		TGCACCTGCTTTGGCTGGGGGGTTAGTCAAAACACCTTGTACTTT		CTCFGWGVSQNTLYF	spleen			7		Expanded	7	0.000802844
AGCGTATTCCTTTCGG-1	clonotype1190	TGTGCTGCAAGAAGGACTGGAGCTAACACTGGAAAGCTCACGTTT	TGTGGTGCTGGGAACTCCGACTACACCTTC	CAARRTGANTGKLTF	CGAGNSDYTF	spleen	Placebo	IV	1	Non-expanded	Non-expanded	1	0.000114692
AGCTCCTGTCAATGTC-1	clonotype1191		TGTGCCAGCTCTCTCCACAGGGGGTATAACTATGCTGAGCAGTTCTTC		CASSLHRGYNYAEQFF	spleen	Placebo	IV	1		Non-expanded	1	0.000114692
AGCTCCTGTCCTGCTT-1	clonotype1199	TGTGCAGCAAGCCGGAGTGCAGGGAACAAGCTAACTTTT		CAASRSAGNKLTF		spleen	PI3kdi	IV	7	Non-expanded		1	0.000114692
AGCTCCTGTGTGAATA-1	clonotype1200	TGTGCTATAGAGGGTACAGGAAACTACAAATACGTCTTT	TGTGCCAGCAGGGCCCTCCTGGGGGGGACAGAAACGCTGTATTTT	CAIEGTGNYKYVF	CASRALLGGTETLYF	spleen	Placebo	IV	1	Non-expanded	Non-expanded	1	0.000114692
AGCTCCTGTTAGATGA-1	clonotype66	TGTGCTGTGAGCCCTAATAATGCAGGTGCCAAGCTCACATTC	TGTGCCAGCAGCTTGGGGGGCTCCGACTACACCTTC	CAVSPNNAGAKLTF	CASSLGGSDYTF	spleen	Placebo	III	3	Expanded	Expanded	2	0.000229384
AGCTCCTGTTCCCGAG-1	clonotype15		TGTGCCAGCGGTGGCGGACAGGGGGGGAGAGCTGAGCAGTTCTTC;TGTGCCAGCTCACGACAGGGGGCCTCCTATGAACAGTACTTC		CASGGGQGGRAEQFF;CASSRQGASYEQYF	spleen	Placebo	IV	7		Expanded	3	0.000344076
AGCTCTCGTACCGTTA-1	clonotype1402	TGTGCATCCTCTTCTGGAGGAAGCAATGCAAAGCTAACCTTC	TGTGCCAGCAGCGGACAAATTTCTGGAAATACGCTCTATTTT	CASSSGGSNAKLTF	CASSGQISGNTLYF	spleen	Placebo	V	1	Non-expanded	Non-expanded	1	0.000114692
AGCTCTCGTACTCGCG-1	clonotype84	TGTGCAGCAAGCTCAGGAGGAAACTACAAACCTACGTTT;TGTGCTATGGAACGGACACAGGTTGTGGGGCAGCTCACTTTC	TGTGCCAGCAGTTTACAGGGGGCTGGAAATACGCTCTATTTT	CAASSGGNYKPTF;CAMERTQVVGQLTF	CASSLQGAGNTLYF	spleen	PI3kdi	V	3	Expanded	Expanded	2	0.000229384
AGCTCTCGTGGTCTCG-1	clonotype1401	TGTGCAGCTAGTGGCATGGATAGCAACTATCAGTTGATCTGG	TGTGCCGGCGGCCGGGACTGGGGATATGAACAGTACTTC	CAASGMDSNYQLIW	CAGGRDWGYEQYF	spleen	Placebo	V	1	Non-expanded	Non-expanded	1	0.000114692
AGCTCTCGTGTGTGCC-1	clonotype1400	TGTGCTCTGGGTGGGCATAGCAATAACAGAATCTTCTTT	TGTGCCAGCAGTCCCTTTGCTGAGCAGTTCTTC	CALGGHSNNRIFF	CASSPFAEQFF	spleen	PI3kdi	V	3	Non-expanded	Non-expanded	1	0.000114692
AGCTCTCTCCACGTGG-1	clonotype1399	TGTGCTCTGGGTGATAGATCTGGCAGCTGGCAACTCATCTTT	TGTGCCAGCAGTACACAGATTTCCAACGAAAGATTATTTTTC	CALGDRSGSWQLIF	CASSTQISNERLFF	spleen	Placebo	V	3	Non-expanded	Non-expanded	1	0.000114692
AGCTTGAAGTATCTCG-1	clonotype67	TGTGCTCTGGGATGCAATGCAGGTGCCAAGCTCACATTC;TGTGCTCTGGGGCATGACACAAATGCTTACAAAGTCATCTTT	TGTGCTAGCAGTTTATGGGGTGGCAACCAGGCTCCGCTTTTT	CALGCNAGAKLTF;CALGHDTNAYKVIF	CASSLWGGNQAPLF	spleen	PI3kdi	II	3	Expanded	Expanded	2	0.000229384
AGCTTGACACCGCTAG-1	clonotype1398	TGTGCTTTGATCTCCCGCCCCCGTAGAGGTTCAGCCTTAGGGAGGCTGCATTTT	TGTGCCGGACTGGGACGGCAAAACACCTTGTACTTT	CALISRPRRGSALGRLHF	CAGLGRQNTLYF	spleen	PI3kdi	II	1	Non-expanded	Non-expanded	1	0.000114692
AGCTTGAGTAGCACGA-1	clonotype1396	TGCGCTCTGAGCTACCAGGGAGGCAGAGCTCTGATATTT	TGTGCAAGCAGCCAGGGGGCCTGGGGGTCCTATGAACAGTACTTC	CALSYQGGRALIF	CASSQGAWGSYEQYF	spleen	Placebo	V	3	Non-expanded	Non-expanded	1	0.000114692
AGCTTGATCCTGCTTG-1	clonotype1395	TGTGCTGTGAGCGCTTCCAATACAAACAAAGTCGTCTTT	TGTGCCAGCAGCTTGGGGGGAGGTGAACAGTACTTC	CAVSASNTNKVVF	CASSLGGGEQYF	spleen	PI3kdi	IV	3	Non-expanded	Non-expanded	1	0.000114692
AGGCCACAGGAATGGA-1	clonotype1394	TGTGCTGTTGACAGTGCAGGGAACAAGCTAACTTTT	TGTGCCAGCAGCCCGGGACAGGGGAAGTATGAACAGTACTTC	CAVDSAGNKLTF	CASSPGQGKYEQYF	spleen	PI3kdi	IV	1	Non-expanded	Non-expanded	1	0.000114692
AGGCCACCAAAGCGGT-1	clonotype1217	TGTGCCACTAGCAACATGGGCTACAAACTTACCTTC	TGTGCCAGCACGGACTGGGGGGAGAGGGACACCCAGTACTTT	CATSNMGYKLTF	CASTDWGERDTQYF	spleen	Placebo	V	1	Non-expanded	Non-expanded	1	0.000114692
AGGCCACGTACTTCTT-1	clonotype1218	TGTGCAGTAAACACCAATACAGGCAAATTAACCTTT	TGTGCCAGCAGCCCCAACACTGGAAATACGCTCTATTTT	CAVNTNTGKLTF	CASSPNTGNTLYF	spleen	PI3kdi	II	1	Non-expanded	Non-expanded	1	0.000114692
AGGCCACGTCTAAACC-1	clonotype1219	TGTGCAGTGAGCATCCCCAATGACACAAATGCTTACAAAGTCATCTTT		CAVSIPNDTNAYKVIF		spleen	PI3kdi	IV	1	Non-expanded		1	0.000114692
AGGCCACGTCTTGTCC-1	clonotype1220	TGTATCCTGAGAGGATACACTGGAGCTAACACTGGAAAGCTCACGTTT	TGTGCCAGCAGACAGGGGACGGATGCTGAGCAGTTCTTC	CILRGYTGANTGKLTF	CASRQGTDAEQFF	spleen	PI3kdi	IV	1	Non-expanded	Non-expanded	1	0.000114692
AGGCCACTCAGCAACT-1	clonotype1213		TGTGCCAGCACCTCGACTGGGGTTGCAGAAACGCTGTATTTT		CASTSTGVAETLYF	spleen	PI3kdi	V	1		Non-expanded	1	0.000114692
AGGCCACTCCAAATGC-1	clonotype1214	TGTGCAGTGAGCCGGAATAGCAATAACAGAATCTTCTTT	TGTGCCAGCAGATCTGGGGGGGCTTATGAACAGTACTTC	CAVSRNSNNRIFF	CASRSGGAYEQYF	spleen	PI3kdi	II	1	Non-expanded	Non-expanded	1	0.000114692
AGGCCACTCTCGAGTA-1	clonotype1215	TGTGCTGTGAGCCCATCTTCCAATACCAACAAAGTCGTCTTT	TGTGCCAGCAGTACGAAAAACTATGCTGAGCAGTTCTTC	CAVSPSSNTNKVVF	CASSTKNYAEQFF	spleen	Placebo	IV	3	Non-expanded	Non-expanded	1	0.000114692
AGGCCGTAGAGTACAT-1	clonotype1216		TGTGCCAGCAGCCATCTGGGGGGCCTCCAAGACACCCAGTACTTT		CASSHLGGLQDTQYF	spleen	PI3kdi	V	1		Non-expanded	1	0.000114692
AGGCCGTAGCGTTCCG-1	clonotype1212	TGTGCAATTACTGGCAGTGGTGGAAAACTCACTTTG		CAITGSGGKLTL		spleen	PI3kdi	IV	3	Non-expanded		1	0.000114692
AGGCCGTCAGGAATCG-1	clonotype72	TGTGCTCTGAGGGAGAGGAGCAACTATCAGTTGATCTGG	TGTGCCAGCGGTGATGCGGGCAAAAACTCCGACTACACCTTC	CALRERSNYQLIW	CASGDAGKNSDYTF	spleen	Placebo	V	3	Expanded	Expanded	2	0.000229384
AGGCCGTCAGTGGAGT-1	clonotype478	TGTGCAGCTAAGGGTGCAGGGAACAAGCTAACTGTT	TGTGCCAGCAGCCAAGCAGGGCTTTCCAACGAAAGATTATTTTTC	CAAKGAGNKLTV	CASSQAGLSNERLFF	spleen	PI3kdi	II	1	Non-expanded	Non-expanded	1	0.000114692
AGGCCGTGTTGGAGGT-1	clonotype479	TGCTCAGCAAGTAAAGGGGGGAAGCTTATCTTT	TGTGCCAGCTCTCTGGGGGGAGGGAGTGCAGAAACGCTGTATTTT	CSASKGGKLIF	CASSLGGGSAETLYF	spleen	Placebo	III	1	Non-expanded	Non-expanded	1	0.000114692
AGGCCGTTCAAACAAG-1	clonotype476	TGTGCTTTGAGTGATCGGGGCAGTGCAGGGAACAAGCTAACTTTT	TGTGCAAGCAGCTTAGATTGGGGGGGGTTCTCCTATGAACAGTACTTC	CALSDRGSAGNKLTF	CASSLDWGGFSYEQYF	spleen	PI3kdi	II	3	Non-expanded	Non-expanded	1	0.000114692
AGGGAGTCACTTGGAT-1	clonotype474	TGTGCAGCATTCAACATGGGCTACAAACTTACCTTC	TGTGCCAGCACTAGACTGGGGGACTATGCTGAGCAGTTCTTC	CAAFNMGYKLTF	CASTRLGDYAEQFF	spleen	PI3kdi	IV	3	Non-expanded	Non-expanded	1	0.000114692
AGGGAGTCAGATTGCT-1	clonotype73	TGTGCTCTGACCCCTAATACAGGAAACTACAAATACGTCTTT	TGTGCCAGCAGTGCAGGGGGAGACACCCAGTACTTT	CALTPNTGNYKYVF	CASSAGGDTQYF	spleen	Placebo	IV	3	Expanded	Expanded	2	0.000229384
AGGGATGAGGCATGTG-1	clonotype473	TGTGCAGCTAGGTCTGGAGGAAGCAATGCAAAGCTAACCTTC	TGTGCCAGCAGCCAAGAAGCTGGGGGGAACTATGCTGAGCAGTTCTTC	CAARSGGSNAKLTF	CASSQEAGGNYAEQFF	spleen	PI3kdi	II	1	Non-expanded	Non-expanded	1	0.000114692
AGGGATGGTCCGAACC-1	clonotype470	TGTGCTCTGATTGGGACACAGGTTGTGGGGCAGCTCACTTTC	TGTGCCAGCAGTCGGGACAGGGGAGACACCCAGTACTTT	CALIGTQVVGQLTF	CASSRDRGDTQYF	spleen	PI3kdi	II	3	Non-expanded	Non-expanded	1	0.000114692
AGGGATGGTCTCCACT-1	clonotype70	TGCGCAGTCAGGTCTTATAACCAGGGGAAGCTTATCTTT	TGTGGTGCTAGACTGGGGGTCCAAGACACCCAGTACTTT	CAVRSYNQGKLIF	CGARLGVQDTQYF	spleen	PI3kdi	II	1	Expanded	Expanded	2	0.000229384
AGGGATGGTGCGAAAC-1	clonotype471		TGTGCCAGCAGCCAAGATATGGGCTATGAACAGTACTTC		CASSQDMGYEQYF	spleen	Placebo	V	1		Non-expanded	1	0.000114692
AGGGATGTCTTCAACT-1	clonotype651	TGTGCTATGAGAGAGGGCCAGGGAGGCAGAGCTCTGATATTT	TGTGCCAGCAGTTTGGGTGCAGAAACGCTGTATTTT	CAMREGQGGRALIF	CASSLGAETLYF	spleen	Placebo	V	3	Non-expanded	Non-expanded	1	0.000114692
AGGGTGAAGAGAACAG-1	clonotype650	TGTGCAGGCGTTACTGGCAGTGGTGGAAAACTCACTTTG	TGTGCCAGCAGTATTCTGCAGAACTATGCTGAGCAGTTCTTC	CAGVTGSGGKLTL	CASSILQNYAEQFF	spleen	PI3kdi	IV	3	Non-expanded	Non-expanded	1	0.000114692
AGGGTGAGTGTTTGGT-1	clonotype652	TGTGCTTTGAGTGGTATAGATAGAGGTTCAGCCTTAGGGAGGCTGCATTTT	TGTGCCAGCAGCCAAGGGGGGGGTCAAAACACCTTGTACTTT	CALSGIDRGSALGRLHF	CASSQGGGQNTLYF	spleen	PI3kdi	V	3	Non-expanded	Non-expanded	1	0.000114692
AGGGTGATCGGTTCGG-1	clonotype655	TGTGCACTGGAGGCCATGAACACTGGAGCTAACACTGGAAAGCTCACGTTT	TGTGCCAGCAGCAGCTATACTGAGCAGTTCTTC	CALEAMNTGANTGKLTF	CASSSYTEQFF	spleen	PI3kdi	IV	3	Non-expanded	Non-expanded	1	0.000114692
AGGTCATAGATCGGGT-1	clonotype654	TGCGCAGTCAGTGCCCAGGGAGGCAGAGCTCTGATATTT	TGTGCCAGCAGTTTGACAGGGGGCCACACCGGGCAGCTCTACTTT	CAVSAQGGRALIF	CASSLTGGHTGQLYF	spleen	PI3kdi	IV	3	Non-expanded	Non-expanded	1	0.000114692
AGGTCATAGCTCCCAG-1	clonotype657		TGTGCAAGCAGCTTAGATGGAACTAGTGCAGAAACGCTGTATTTT		CASSLDGTSAETLYF	spleen	PI3kdi	IV	1		Non-expanded	1	0.000114692
AGGTCATCAAGGTTTC-1	clonotype656	TGTGCTGCCGTGAGAGGTTCAGCCTTAGGGAGGCTGCATTTT	TGTGCCAGCAGCTTAGATCTGGGGGGGCGCGGTCAAAACACCTTGTACTTT	CAAVRGSALGRLHF	CASSLDLGGRGQNTLYF	spleen	Placebo	III	1	Non-expanded	Non-expanded	1	0.000114692
AGGTCATCAGACGTAG-1	clonotype649		TGTGCCTGGAGTCGGAGAAACACCTTGTACTTT		CAWSRRNTLYF	spleen	PI3kdi	V	1		Non-expanded	1	0.000114692
AGGTCATGTATGAATG-1	clonotype648		TGTGCCAGCAGCCAAGATGGGACAACCAACGAAAGATTATTTTTC		CASSQDGTTNERLFF	spleen	PI3kdi	V	1		Non-expanded	1	0.000114692
AGGTCATGTTGCTCCT-1	clonotype2629	TGTGCACTGGGTAGCAATAACAGAATCTTCTTT	TGTGCCAGCGGGTATGCTGAGCAGTTCTTC	CALGSNNRIFF	CASGYAEQFF	spleen	Placebo	V	3	Non-expanded	Non-expanded	1	0.000114692
AGGTCCGAGTCATGCT-1	clonotype2630	TGTGCTCTGAGTCGAGGAGGAAGCAATGCAAAGCTAACCTTC	TGTGCCAGCAGCTTTGCCAGGGGCGAACAGTACTTC	CALSRGGSNAKLTF	CASSFARGEQYF	spleen	PI3kdi	V	1	Non-expanded	Non-expanded	1	0.000114692
AGGTCCGCACACAGAG-1	clonotype2631		TGCACCTGCAGTGCCCGGGACAGGGGAGACACCCAGTACTTT		CTCSARDRGDTQYF	spleen	Placebo	IV	7		Non-expanded	1	0.000114692
AGGTCCGCACTTAACG-1	clonotype2632	TGTGCAGCAAGCCGCCAGGGAGGCAGAGCTCTGATATTT	TGTGCCAGCAGCTTACCTGGGGGGGCCCAAAACACCTTGTACTTT	CAASRQGGRALIF	CASSLPGGAQNTLYF	spleen	PI3kdi	IV	1	Non-expanded	Non-expanded	1	0.000114692
AGGTCCGGTAGCGTGA-1	clonotype2633	TGTGCTCTGGGTGGTTATTACAACGTGCTTTACTTC	TGTGCCAGCAGGCCTGGGGGGGGTAACTATGCTGAGCAGTTCTTC	CALGGYYNVLYF	CASRPGGGNYAEQFF	spleen	PI3kdi	V	1	Non-expanded	Non-expanded	1	0.000114692
AGGTCCGGTCTTCTCG-1	clonotype2634	TGTGCAGCAAGACAAGGAGGAGGGTCTGCGAAGCTCATCTTT	TGTGCCAGCTCTCTCTGGGGGTCTGGTCAAAACACCTTGTACTTT	CAARQGGGSAKLIF	CASSLWGSGQNTLYF	spleen	PI3kdi	V	3	Non-expanded	Non-expanded	1	0.000114692
AGTAGTCCAGTGGGAT-1	clonotype2635	TGTGCTCTGTTTACTGGCAGTGGTGGAAAACTCACTTTG	TGTGCCAGCAGCCAAGTCGGGCTACTAAACACCGGGCAGCTCTACTTT	CALFTGSGGKLTL	CASSQVGLLNTGQLYF	spleen	PI3kdi	V	1	Non-expanded	Non-expanded	1	0.000114692
AGTAGTCGTACGAAAT-1	clonotype2636	TGTGCAGTGAATTATGGGAGCAGTGGCAACAAGCTCATCTTT	TGTGCCAGCAGTGATGCAACAAACACCGGGCAGCTCTACTTT	CAVNYGSSGNKLIF	CASSDATNTGQLYF	spleen	PI3kdi	II	3	Non-expanded	Non-expanded	1	0.000114692
AGTAGTCGTTGATTGC-1	clonotype264	TGTGCAGCAAGGGGGCAGGGAGGCAGAGCTCTGATATTT	TGTGCCAGCAGCCAAGACTGGGGGAACACCGGGCAGCTCTACTTT	CAARGQGGRALIF	CASSQDWGNTGQLYF	spleen	Placebo	IV	3	Non-expanded	Non-expanded	1	0.000114692
AGTCTTTAGCTTATCG-1	clonotype263	TGTGCAGTGAGCAATGTTGGTGACAACAGTAAGCTGATTTGG	TGTGCAAGCAGCGGGACTGGGGGAGACACCCAGTACTTT	CAVSNVGDNSKLIW	CASSGTGGDTQYF	spleen	PI3kdi	V	7	Non-expanded	Non-expanded	1	0.000114692
AGTCTTTAGTACGTTC-1	clonotype262		TGTGCCAGCAGTGAGACAGGGGGACAAAACACCTTGTACTTT		CASSETGGQNTLYF	spleen	Placebo	IV	1		Non-expanded	1	0.000114692
AGTCTTTCACGTTGGC-1	clonotype71		TGTGCAAGCAGCTTAGGGGGGAACACCTTGTACTTT		CASSLGGNTLYF	spleen	PI3kdi	V	3		Expanded	3	0.000344076
AGTCTTTGTTACGTCA-1	clonotype268		TGTGCCAGCAGCCCCGACAGGGTTGCTGAGCAGTTCTTC		CASSPDRVAEQFF	spleen	PI3kdi	V	1		Non-expanded	1	0.000114692
AGTCTTTTCGGAATCT-1	clonotype267	TGTGCTGTGATGGGCTACAGCAACAACAGACTTACTTTG	TGTGCCAGCAGCCAAGAGGGGGTGGGGGGCCTAAACTATGCTGAGCAGTTCTTC	CAVMGYSNNRLTL	CASSQEGVGGLNYAEQFF	spleen	PI3kdi	II	1	Non-expanded	Non-expanded	1	0.000114692
AGTGAGGCAAGCCTAT-1	clonotype266	TGTGCTGCACAGGGGGCAGGGAACAAGCTAACTTTT	TGTGCCAGCAGCCTTCAAAACACAGAAGTCTTCTTT	CAAQGAGNKLTF	CASSLQNTEVFF	spleen	Placebo	III	1	Non-expanded	Non-expanded	1	0.000114692
AGTGAGGCAGGAATCG-1	clonotype271	TGTGCTGTGAGCAGATTGGGCTACAAACTTACCTTC	TGTGCCAGCAGCCAAGATGGGCAAAACACCTTGTACTTT	CAVSRLGYKLTF	CASSQDGQNTLYF	spleen	PI3kdi	V	1	Non-expanded	Non-expanded	1	0.000114692
AGTGAGGCAGGTCGTC-1	clonotype270		TGTGCCTGGTCGACAGGGTTCTATGCTGAGCAGTTCTTC		CAWSTGFYAEQFF	spleen	Placebo	IV	1		Non-expanded	1	0.000114692
AGTGAGGGTCTAGTCA-1	clonotype2271	TGTGCAGCAAGCAGGGGTTCTGGGACTTACCAGAGGTTT	TGTGCCAGCAGTCTGACGACAGGGGGGTCCGACTACACCTTC	CAASRGSGTYQRF	CASSLTTGGSDYTF	spleen	Placebo	III	1	Non-expanded	Non-expanded	1	0.000114692
AGTGAGGTCAGCCTAA-1	clonotype2272	TGTATCCTGTATGCAAACAAGATGATCTTT	TGTGCCAGCAGTACGGACTTTAACTATGCTGAGCAGTTCTTC	CILYANKMIF	CASSTDFNYAEQFF	spleen	PI3kdi	IV	3	Non-expanded	Non-expanded	1	0.000114692
AGTGGGAAGCGTCAAG-1	clonotype2270	TGTGCTTTGAGTCGGCGCAATAACAACAATGCCCCACGATTT	TGTGCCAGCGGTGATGGGGAACAGAACAACGAAAGATTATTTTTC	CALSRRNNNNAPRF	CASGDGEQNNERLFF	spleen	Placebo	III	3	Non-expanded	Non-expanded	1	0.000114692
AGTGGGAAGGTCGGAT-1	clonotype74		TGCACCTGCAGTGCGACAGGAAAAAACACCTTGTACTTT		CTCSATGKNTLYF	spleen			7		Expanded	2	0.000229384
AGTGGGAAGTGAAGTT-1	clonotype2275	TGTGCTCTGAGTGCAAATTCTGGGACTTACCAGAGGTTT	TGTGCCAGCGGCTATGAACAGTACTTC	CALSANSGTYQRF	CASGYEQYF	spleen	PI3kdi	IV	3	Non-expanded	Non-expanded	1	0.000114692
AGTGGGACAGTAACGG-1	clonotype2276	TGTGCTCTGAGTGATCAGGGGTCTGGAGCTAACACTGGAAAGCTCACGTTT	TGTGCCAGCGGTGCCCCCTGGGGGAATTATGCTGAGCAGTTCTTC	CALSDQGSGANTGKLTF	CASGAPWGNYAEQFF	spleen	Placebo	V	3	Non-expanded	Non-expanded	1	0.000114692
AGTGGGAGTTCTGGTA-1	clonotype2274	TGTGCTTTGGAACGGAAAAGCAACTATCAGTTGATCTGG	TGTGCAAGCAGCTCCCCCCTGGGTGCAGAAACGCTGTATTTT	CALERKSNYQLIW	CASSSPLGAETLYF	spleen	PI3kdi	IV	1	Non-expanded	Non-expanded	1	0.000114692
AGTGGGATCGCACTCT-1	clonotype2267	TGTGCTGCTGATAGGGACTACAGCAACAACAGACTTACTTTG	TGTGCCAGCAGCCCCCGACTGGTTAGTCAAAACACCTTGTACTTT	CAADRDYSNNRLTL	CASSPRLVSQNTLYF	spleen	Placebo	IV	3	Non-expanded	Non-expanded	1	0.000114692
AGTGTCACATATGAGA-1	clonotype2452	TGCTCAGCAAGTAACTATAACCAGGGGAAGCTTATCTTT	TGTGCAAGCAGCTTAGATACCAGGGGTGAGCAGTTCTTC	CSASNYNQGKLIF	CASSLDTRGEQFF	spleen	Placebo	IV	3	Non-expanded	Non-expanded	1	0.000114692
AGTGTCAGTACATCCA-1	clonotype2451	TGTGCTGCAAGTGTGGACTACAGCAACAACAGACTTACTTTG	TGTGCCAGCAGCAGGGACAGGGCCGGAAATACGCTCTATTTT	CAASVDYSNNRLTL	CASSRDRAGNTLYF	spleen	PI3kdi	IV	1	Non-expanded	Non-expanded	1	0.000114692
AGTGTCAGTCTCAACA-1	clonotype2454	TGTGCTGTGAGCGCGGGAGGCTTTGCAAGTGCGCTGACATTT	TGTGCCAGCAGTATTGGGACTGGGGGCTATGAACAGTACTTC	CAVSAGGFASALTF	CASSIGTGGYEQYF	spleen	Placebo	III	1	Non-expanded	Non-expanded	1	0.000114692
AGTGTCAGTTCCACTC-1	clonotype2448	TGTGCTGCGGGGACAGGCAATACCGGAAAACTCATCTTT	TGTGCCAGCAGCCGGACTGGGGGTCCGGACACCCAGTACTTT	CAAGTGNTGKLIF	CASSRTGGPDTQYF	spleen	PI3kdi	V	3	Non-expanded	Non-expanded	1	0.000114692
AGTGTCATCGTCTGAA-1	clonotype2450		TGTGCCAGCAGTTACCTATATGAACAGTACTTC		CASSYLYEQYF	spleen	PI3kdi	IV	1		Non-expanded	1	0.000114692
AGTTGGTAGTCCCACG-1	clonotype2449	TGTGCTGCTGAGGATAGAGGTTCAGCCTTAGGGAGGCTGCATTTT	TGTGCCAGCAGCCAATCAGGCCAGAACGAAAGATTATTTTTC	CAAEDRGSALGRLHF	CASSQSGQNERLFF	spleen	PI3kdi	II	1	Non-expanded	Non-expanded	1	0.000114692
AGTTGGTGTTAAGATG-1	clonotype2456	TGTGCTCTGAGTGATCGGTCTAATTACAACGTGCTTTACTTC	TGTGCCAGCAGCCAGGACTGGGGAAACTATGCTGAGCAGTTCTTC	CALSDRSNYNVLYF	CASSQDWGNYAEQFF	spleen	Placebo	IV	1	Non-expanded	Non-expanded	1	0.000114692
AGTTGGTTCATCGGAT-1	clonotype2455	TGTGCAGTGAATTATGGGAGCAGTGGCAACAAGCTCATCTTT	TGTGCCAGCAGCTTAGAGTGGGCTGGGGGGTATGAACAGTACTTC	CAVNYGSSGNKLIF	CASSLEWAGGYEQYF	spleen	Placebo	IV	3	Non-expanded	Non-expanded	1	0.000114692
AGTTGGTTCGAGGTAG-1	clonotype1917	TGTGCTTTGAGTGGGGGTAGCAACTATCAGTTGATCTGG	TGTGCCAGCGGTAGTCAAAACACCTTGTACTTT	CALSGGSNYQLIW	CASGSQNTLYF	spleen	Placebo	V	3	Expanded	Expanded	3	0.000344076
AGTTGGTTCTGCCAGG-1	clonotype1918	TGTGCAGCAAGTGATTCTGGAGGAAGCAATGCAAAGCTAACCTTC	TGTGCCAGCAGTGCCTGGGGGGAAAACACCTTGTACTTT	CAASDSGGSNAKLTF	CASSAWGENTLYF	spleen	Placebo	V	1	Non-expanded	Non-expanded	1	0.000114692
ATAACGCCATCAGTAC-1	clonotype1920	TGTGCTCTGAGCATGATGTCTAATTACAACGTGCTTTACTTC	TGTGCCAGCAGCAACACTCCTAGTCAAAACACCTTGTACTTT	CALSMMSNYNVLYF	CASSNTPSQNTLYF	spleen	PI3kdi	II	1	Non-expanded	Non-expanded	1	0.000114692
ATAACGCGTTCCAACA-1	clonotype75	TGTGCTTTGGAACGTGGAGGAAGCAATGCAAAGCTAACCTTC	TGTGCCAGCAGTCCGGGACACACCGGGCAGCTCTACTTT	CALERGGSNAKLTF	CASSPGHTGQLYF	spleen	Placebo	IV	3	Expanded	Expanded	2	0.000229384
ATAACGCTCACCTTAT-1	clonotype1914	TGTGCTATTGACACAAATGCTTACAAAGTCATCTTT	TGTGCCAGCAGCTTGGGACTGGGGGATTATGAACAGTACTTC	CAIDTNAYKVIF	CASSLGLGDYEQYF	spleen	PI3kdi	IV	1	Non-expanded	Non-expanded	1	0.000114692
ATAACGCTCATGTCTT-1	clonotype1915	TGTGCAGCAAGTAACACCAATACAGGCAAATTAACCTTT	TGTGCCAGCAGACAGGGCTCCGACTACACCTTC	CAASNTNTGKLTF	CASRQGSDYTF	spleen	PI3kdi	V	3	Non-expanded	Non-expanded	1	0.000114692
ATAAGAGGTGGTCTCG-1	clonotype1912	TGTGCTGTGAGCCGGCCCGAAGGTGCAGATAGACTCACCTTT	TGTGCCAGCAGCTGGGGGGGGGCTGAGCAGTTCTTC	CAVSRPEGADRLTF	CASSWGGAEQFF	spleen	PI3kdi	IV	1	Non-expanded	Non-expanded	1	0.000114692
ATAGACCCACTTCGAA-1	clonotype2101	TGTGCAGCGCCTAATGTTGGTGACAACAGTAAGCTGATTTGG		CAAPNVGDNSKLIW		spleen	Placebo	III	1	Non-expanded		1	0.000114692
ATCACGAAGACACGAC-1	clonotype2097		TGTGCAAGCAGCTTACCTGGGGGAAACCAAGACACCCAGTACTTT		CASSLPGGNQDTQYF	spleen	Placebo	III	1		Non-expanded	1	0.000114692
ATCACGAGTAGAGGAA-1	clonotype2096	TGTGCTCGTAGATTAACCTCAGGAGGAAACTACAAACCTACGTTT	TGCACCTGCAGTGCAGATCGAGACACAGAAGTCTTCTTT	CARRLTSGGNYKPTF	CTCSADRDTEVFF	spleen	Placebo	IV	3	Non-expanded	Non-expanded	1	0.000114692
ATCACGAGTCGGCTCA-1	clonotype2095	TGTATTCAGCAAGGCACTGGGTCTAAGCTGTCATTT	TGCTCCAGCAGTCAAAGGCAGGAAGACACCCAGTACTTT	CIQQGTGSKLSF	CSSSQRQEDTQYF	spleen	PI3kdi	II	3	Non-expanded	Non-expanded	1	0.000114692
ATCACGATCATTGCGA-1	clonotype2094	TGTGCTGCTGAGGCAACTGGAGGCTATAAAGTGGTCTTT	TGTGCCAGCAGGCGGGACACAGAAGTCTTCTTT	CAAEATGGYKVVF	CASRRDTEVFF	spleen	PI3kdi	V	3	Expanded	Expanded	2	0.000229384
ATCATCTAGACTAAGT-1	clonotype1897	TGTGCTCCCCAGGGAGGCAGAGCTCTGATATTT	TGTGCCAGCAGTGAGGGGAGACAGGCTCCGCTTTTT	CAPQGGRALIF	CASSEGRQAPLF	spleen	Placebo	III	1	Non-expanded	Non-expanded	1	0.000114692
ATCATCTAGAGCCTAG-1	clonotype1898	TGTGCAGCAAGCCCCTCTTCCAATACCAACAAAGTCGTCTTT	TGTGCCAGCAGTCTGACTGGGGGGGCAGAAACGCTGTATTTT	CAASPSSNTNKVVF	CASSLTGGAETLYF	spleen	Placebo	V	3	Non-expanded	Non-expanded	1	0.000114692
ATCATCTCAAGTAGTA-1	clonotype1896	TGCGCAGTCAGTCGGTATGGGAGCAGTGGCAACAAGCTCATCTTT	TGTGCCAGCAGCCAAGATGCAGGGGAGGGAAATACGCTCTATTTT	CAVSRYGSSGNKLIF	CASSQDAGEGNTLYF	spleen	Placebo	V	3	Non-expanded	Non-expanded	1	0.000114692
ATCATCTCAATGAATG-1	clonotype1893	TGTGCTCGATCTAACACTGGAGCTAACACTGGAAAGCTCACGTTT	TGTGCCAGCAGTGCGCTGGGGCCAAACACCGGGCAGCTCTACTTT	CARSNTGANTGKLTF	CASSALGPNTGQLYF	spleen	Placebo	IV	1	Non-expanded	Non-expanded	1	0.000114692
ATCATCTCAGATCGGA-1	clonotype10		TGCACCTGCAGTGAAAGACAGGTCGCAAACACCGGGCAGCTCTACTTT		CTCSERQVANTGQLYF	spleen	PI3kdi	II	3		Expanded	3	0.000344076
ATCATCTCATGGTAGG-1	clonotype1891	TGTGCTTTGACCGGGACTGGAGGCTATAAAGTGGTCTTT	TGTGCCAGCAGCCCCGACAGGGGTAACTCCGACTACACCTTC	CALTGTGGYKVVF	CASSPDRGNSDYTF	spleen	PI3kdi	V	3	Expanded	Expanded	2	0.000229384
ATCATCTGTCAAACTC-1	clonotype1892	TGTGCTATATCTAATTACAACGTGCTTTACTTC	TGTGCCAGCAGCCAAGATGGCACAGAAGTCTTCTTT	CAISNYNVLYF	CASSQDGTEVFF	spleen	PI3kdi	V	1	Non-expanded	Non-expanded	1	0.000114692
ATCATCTGTGGTGTAG-1	clonotype1899	TGTGCAGCAAGTGGGGTCACAAATGCTTACAAAGTCATCTTT		CAASGVTNAYKVIF		spleen	Placebo	V	3	Non-expanded		1	0.000114692
ATCATGGAGCACGCCT-1	clonotype2073	TGTGCTCTGAGGGACACGGGTTACCAGAACTTCTATTTT	TGTGCCAGCAGTATAGGGCTGGGGCACTCCTATGAACAGTACTTC	CALRDTGYQNFYF	CASSIGLGHSYEQYF	spleen	PI3kdi	II	1	Non-expanded	Non-expanded	1	0.000114692
ATCATGGAGCCACGCT-1	clonotype2072		TGTGCCAGCGGTGGGGGGACTGGGGGTGGGGAACAGTACTTC		CASGGGTGGGEQYF	spleen	PI3kdi	V	1		Non-expanded	1	0.000114692
ATCATGGAGTATGACA-1	clonotype2075	TGTGCTGCTGAAGATAGCAACTATCAGTTGATCTGG	TGTGCCAGCAGCCAAGAGACAGGGGGTGAACAGTACTTC	CAAEDSNYQLIW	CASSQETGGEQYF	spleen	PI3kdi	V	3	Non-expanded	Non-expanded	1	0.000114692
ATCATGGGTCTAGCCG-1	clonotype2074	TGTGCTTTGAGGGCCATGACAACTGCCAGTTTGGGGAAACTGCAGTTT	TGTGCCAGCAGTGGCCAGACTGGGGGGGCAAACACCGGGCAGCTCTACTTT	CALRAMTTASLGKLQF	CASSGQTGGANTGQLYF	spleen	Placebo	III	3	Non-expanded	Non-expanded	1	0.000114692
ATCATGGGTGAGCGAT-1	clonotype2077	TGTGCTGCAAGGAGGAATAATGCAGGTGCCAAGCTCACATTC	TGTGCCAGCAGTCTGGAGGGGGAAACGCTGTATTTT	CAARRNNAGAKLTF	CASSLEGETLYF	spleen	PI3kdi	V	1	Non-expanded	Non-expanded	1	0.000114692
ATCATGGTCTGGTGTA-1	clonotype2076	TGTGCTCTGGGTCCAATGAATAATAATGCAGGTGCCAAGCTCACATTC	TGTGCCAGCAGCCAAGCGGGACTGGGTAGTGCAGAAACGCTGTATTTT	CALGPMNNNAGAKLTF	CASSQAGLGSAETLYF	spleen	PI3kdi	V	3	Non-expanded	Non-expanded	1	0.000114692
ATCCACCCATGCCACG-1	clonotype2079	TGTGCTCTGGGTGATAACAACAATGCCCCACGATTT	TGTGCCAGCAGTCGACAGTTTTCCAACGAAAGATTATTTTTC	CALGDNNNAPRF	CASSRQFSNERLFF	spleen	Placebo	IV	3	Non-expanded	Non-expanded	1	0.000114692
ATCCACCGTAGGACAC-1	clonotype2078	TGTGCAGTTGTTAATACAGGAAACTACAAATACGTCTTT	TGTGCCAGCAGTCCCAATCAAAACACCTTGTACTTT	CAVVNTGNYKYVF	CASSPNQNTLYF	spleen	Placebo	IV	1	Non-expanded	Non-expanded	1	0.000114692
ATCCACCTCAAGATCC-1	clonotype2081	TGTGCAGCAAGCGGGACTAACAGTGCAGGGAACAAGCTAACTTTT	TGTGCCAGCAGCCGCCGGGACTGGGGGTATGAACAGTACTTC	CAASGTNSAGNKLTF	CASSRRDWGYEQYF	spleen	PI3kdi	IV	1	Non-expanded	Non-expanded	1	0.000114692
ATCCACCTCGTCCGTT-1	clonotype2080		TGTGCTAGCAGTAGGGGCTGGAATTCGCCCCTCTACTTT		CASSRGWNSPLYF	spleen	Placebo	IV	1		Non-expanded	1	0.000114692
ATCCGAAAGTGTCCAT-1	clonotype642		TGTGCCAGCAGCCCGCCGGGACACCGACAAGACACCCAGTACTTT		CASSPPGHRQDTQYF	spleen	PI3kdi	II	1		Non-expanded	1	0.000114692
ATCCGAACACGTCTCT-1	clonotype641	TGTGCTATGAGAGCGGGCATGGGCTACAAACTTACCTTC	TGTGCCAGCAGTGATGGGGGATATAGTGCAGAAACGCTGTATTTT	CAMRAGMGYKLTF	CASSDGGYSAETLYF	spleen	PI3kdi	II	3	Non-expanded	Non-expanded	1	0.000114692
ATCCGAACAGCTCGCA-1	clonotype644	TGTGCAGTGATGTTATCTGGTAGCTTCAATAAGTTGACCTTT	TGTGCCAGCGGTGAGGGACTGGGTAGTCAAAACACCTTGTACTTT	CAVMLSGSFNKLTF	CASGEGLGSQNTLYF	spleen	Placebo	III	7	Non-expanded	Non-expanded	1	0.000114692
ATCCGAATCAAAGACA-1	clonotype637	TGTGCAGCAAGTGCGGGGGGAAATGAGAAAATAACTTTT	TGTGCCAGCGGGGAGGGGGGGGGAGGCTATGCTGAGCAGTTCTTC	CAASAGGNEKITF	CASGEGGGGYAEQFF	spleen	Placebo	IV	1	Non-expanded	Non-expanded	1	0.000114692
ATCCGAATCCGCGGTA-1	clonotype640		TGTGCCTCTGGCCCAGCAGAAACGCTGTATTTT		CASGPAETLYF	spleen	Placebo	III	3		Non-expanded	1	0.000114692
ATCCGAATCTCCAGGG-1	clonotype639	TGTGCAGCAAGTGCAACTTCAAGTGGCCAGAAGCTGGTTTTT	TGTGCAAGCAGACGACAGCCTTCTGGAAATACGCTCTATTTT	CAASATSSGQKLVF	CASRRQPSGNTLYF	spleen	Placebo	III	1	Non-expanded	Non-expanded	1	0.000114692
ATCGAGTAGAGTACAT-1	clonotype646	TGTGCAGCAAGCGGGGTAGGAGGCTTTGCAAGTGCGCTGACATTT	TGTGCCAGCAGCCAAGGGGGGGGAGTCTTCTTT	CAASGVGGFASALTF	CASSQGGGVFF	spleen	Placebo	IV	3	Non-expanded	Non-expanded	1	0.000114692
ATCGAGTAGCTCTCGG-1	clonotype645	TGTGCAGCAAGTACATCTTCTGGCAGCTGGCAACTCATCTTT	TGTGCCAGCTCCCAGACAGGGAACCAAGACACCCAGTACTTT	CAASTSSGSWQLIF	CASSQTGNQDTQYF	spleen	PI3kdi	II	1	Non-expanded	Non-expanded	1	0.000114692
ATCGAGTCAAGGACAC-1	clonotype464	TGTGCAGCTAGGACAACTGCCAGTTTGGGGAAACTGCAGTTT	TGTGCCAGCAGCATTACTGGGGTACAAAACACCTTGTACTTT	CAARTTASLGKLQF	CASSITGVQNTLYF	spleen	Placebo	III	3	Non-expanded	Non-expanded	1	0.000114692
ATCGAGTCACTCTGTC-1	clonotype1500		TGTGCCAGCGGTGACCTGGGGGGCTATGAACAGTACTTC		CASGDLGGYEQYF	spleen	Placebo	III	1		Non-expanded	1	0.000114692
ATCGAGTGTCTTGCGG-1	clonotype463	TGTGCTGCTGAGGATAGCAACTATCAGTTGATCTGG	TGTGCCAGCAGTTTCTTCCTCTATGAACAGTACTTC	CAAEDSNYQLIW	CASSFFLYEQYF	spleen	PI3kdi	II	1	Non-expanded	Non-expanded	1	0.000114692
ATCGAGTTCTGGTTCC-1	clonotype22	TGTGCTTTGGCAACTTCAAGTGGCCAGAAGCTGGTTTTT	TGTGCCAGCGGTGAACTGGCCCAAGACACCCAGTACTTT	CALATSSGQKLVF	CASGELAQDTQYF	spleen	PI3kdi	IV	3	Expanded	Expanded	2	0.000229384
ATCTACTCACTACAGT-1	clonotype468		TGTGCCAGCAGTCCGGGACAGGGGGCGGAACAGTACTTC		CASSPGQGAEQYF	spleen	PI3kdi	IV	3		Non-expanded	1	0.000114692
ATCTACTGTGCACTTA-1	clonotype469	TGTGCAGCAAGCAGGGCCAATACCAACAAAGTCGTCTTT	TGTGCCAGCGGTGATGACAGATGGGAACAGTACTTC	CAASRANTNKVVF	CASGDDRWEQYF	spleen	Placebo	III	1	Non-expanded	Non-expanded	1	0.000114692
ATCTACTTCACCTCGT-1	clonotype466	TGTGCTGCAAGAGGAGCTACTGGAGGCAATAATAAGCTGACTTTT	TGTGCCAGCAGCCAAGAGACAGGGAACACCTTGTACTTT	CAARGATGGNNKLTF	CASSQETGNTLYF	spleen	PI3kdi	IV	3	Non-expanded	Non-expanded	1	0.000114692
ATCTACTTCATGGTCA-1	clonotype467		TGTGCCAGCAGGCCAGGGACAGGGGCTGAACAGTACTTC		CASRPGTGAEQYF	spleen	Placebo	III	1		Non-expanded	1	0.000114692
ATCTGCCAGCGATTCT-1	clonotype460		TGTGCCAGCAGCTTAGAAGGGACTGAGCAGTTCTTC		CASSLEGTEQFF	spleen	PI3kdi	II	3		Non-expanded	1	0.000114692
ATCTGCCAGCTTATCG-1	clonotype461	TGTGCTCTGAGTGAGAACTACCAGGGAGGCAGAGCTCTGATATTT	TGTGCCAGCTCTCCGGACAGGAGTCAAAACACCTTGTACTTT	CALSENYQGGRALIF	CASSPDRSQNTLYF	spleen	PI3kdi	IV	1	Non-expanded	Non-expanded	1	0.000114692
ATCTGCCAGGATTCGG-1	clonotype292	TGTGCTCTGGGTGAAATTAATTCTGGAGGAAGCAATGCAAAGCTAACCTTC	TGTGCCAGCAGCTTAGCGCTGGACTGGGGGTTTAGTCAAAACACCTTGTACTTT	CALGEINSGGSNAKLTF	CASSLALDWGFSQNTLYF	spleen	PI3kdi	IV	3	Non-expanded	Non-expanded	1	0.000114692
ATCTGCCCATGTTGAC-1	clonotype71		TGTGCAAGCAGCTTAGGGGGGAACACCTTGTACTTT		CASSLGGNTLYF	spleen	PI3kdi	V	3		Expanded	3	0.000344076
ATCTGCCCATTTGCCC-1	clonotype291		TGTGCCAGCAGTATTACGGGGTCTGGAAATACGCTCTATTTT		CASSITGSGNTLYF	spleen	PI3kdi	V	3		Non-expanded	1	0.000114692
ATCTGCCGTGGTTTCA-1	clonotype290	TGTGCAGCAAGCAAGGGATCTTCCAATACCAACAAAGTCGTCTTT	TGTGCCTGGAGTCCGGACTGGTTTAACCAAGACACCCAGTACTTT	CAASKGSSNTNKVVF	CAWSPDWFNQDTQYF	spleen	PI3kdi	II	3	Non-expanded	Non-expanded	1	0.000114692
ATCTGCCGTGTAATGA-1	clonotype289	TGTGCAGCTAGTGCAAATTCTGGGACTTACCAGAGGTTT	TGTGCCAGCAGCCAAGACCCGGACTGGGGGTTCTATGAACAGTACTTC	CAASANSGTYQRF	CASSQDPDWGFYEQYF	spleen	PI3kdi	V	1	Non-expanded	Non-expanded	1	0.000114692
ATCTGCCTCATAGCAC-1	clonotype288	TGCGCAGTCAACTATGGAAATGAGAAAATAACTTTT	TGTGCCAGCAGGGCAGGGGGCTCAAACACAGAAGTCTTCTTT	CAVNYGNEKITF	CASRAGGSNTEVFF	spleen	PI3kdi	V	1	Non-expanded	Non-expanded	1	0.000114692
ATGAGGGCAAGCTGGA-1	clonotype287	TGTGCAGCAAGTGCAGGCAATACCGGAAAACTCATCTTT	TGTGCCAGCAGCCAAGCCAGGAACACAGAAGTCTTCTTT	CAASAGNTGKLIF	CASSQARNTEVFF	spleen	Placebo	III	1	Non-expanded	Non-expanded	1	0.000114692
ATGAGGGCACTTCGAA-1	clonotype285	TGTGCTATGAGAGAGAACTATGGAAATGAGAAAATAACTTTT	TGTGCCAGCAGTCTGTCTCGGGGAAACTCCTATGAACAGTACTTC	CAMRENYGNEKITF	CASSLSRGNSYEQYF	spleen	PI3kdi	II	1	Non-expanded	Non-expanded	1	0.000114692
ATGAGGGCAGCTGTTA-1	clonotype284	TGTGCTCTGAGGGCATCTTCTGGCAGCTGGCAACTCATCTTT	TGTGCCAGCAGCCCAGGACAGGGGGGAGGAAATACGCTCTATTTT	CALRASSGSWQLIF	CASSPGQGGGNTLYF	spleen	Placebo	IV	1	Non-expanded	Non-expanded	1	0.000114692
ATGAGGGCATGGTAGG-1	clonotype283		TGTGCCAGCAGTCCCGGACTGGGGGGAAGGGGCACCTTGTACTTT		CASSPGLGGRGTLYF	spleen	PI3kdi	V	1		Non-expanded	1	0.000114692
ATGAGGGTCTTCAACT-1	clonotype105	TGTGCAGCAAGCATGACTTCTGGCAGCTGGCAACTCATCTTT	TGTGCCAGCAGCCACGCTGGGACAGGGCACTCCGACTACACCTTC	CAASMTSGSWQLIF	CASSHAGTGHSDYTF	spleen	Placebo	III	1	Non-expanded	Non-expanded	1	0.000114692
ATGCGATAGACTTGAA-1	clonotype106	TGTGCTTTGCGCAATAACAACAATGCCCCACGATTT	TGTGCCTGGAGCCAAAACACCTTGTACTTT	CALRNNNNAPRF	CAWSQNTLYF	spleen	PI3kdi	II	1	Non-expanded	Non-expanded	1	0.000114692
ATGCGATAGCGATCCC-1	clonotype99		TGCTCCAGCAGTCGGGACTGGGGGGGTTATGAACAGTACTTC		CSSSRDWGGYEQYF	spleen	PI3kdi	IV	1		Non-expanded	1	0.000114692
ATGCGATAGTCAATAG-1	clonotype100	TGTGCTCTCCGCACTACTGGAGGCAATAATAAGCTGACTTTT	TGTGCCAGCAGTGAGGTCTGGGGGCAAAACACCTTGTACTTT	CALRTTGGNNKLTF	CASSEVWGQNTLYF	spleen	Placebo	IV	3	Non-expanded	Non-expanded	1	0.000114692
ATGCGATCACAAGTAA-1	clonotype101	TGTGCTCTGGGTCTTGCATCTTCTGGCAGCTGGCAACTCATCTTT	TGTGCCAGCAGACGACATGACCAAGACACCCAGTACTTT	CALGLASSGSWQLIF	CASRRHDQDTQYF	spleen	Placebo	IV	3	Non-expanded	Non-expanded	1	0.000114692
ATGCGATCACATAACC-1	clonotype102	TGTGCAGCCCGAGGGGGAGGTTCAGCCTTAGGGAGGCTGCATTTT	TGCACCTGCAGTCCGGACAGTTCCTATGCTGAGCAGTTCTTC	CAARGGGSALGRLHF	CTCSPDSSYAEQFF	spleen	Placebo	IV	1	Non-expanded	Non-expanded	1	0.000114692
ATGCGATTCAGGCGAA-1	clonotype63	TGTGCAGGGAGAGGGGCAGGCAATACCGGAAAACTCATCTTT	TGTGCCAGCAGTGAGACTGGGGGGGCGCGTGAACAGTACTTC	CAGRGAGNTGKLIF	CASSETGGAREQYF	spleen	Placebo	IV	7	Expanded	Expanded	2	0.000229384
ATGCGATTCCTAGAAC-1	clonotype97	TGTGCTACCGAGGGCATGGGCTACAAACTTACCTTC	TGTGCCAGCAGCTTAGAGGGAAGGGGGCAAGACACCCAGTACTTT	CATEGMGYKLTF	CASSLEGRGQDTQYF	spleen	Placebo	V	1	Non-expanded	Non-expanded	1	0.000114692
ATGCGATTCTCGAGTA-1	clonotype98	TGTGCAGTGAGAACACAGGTTGTGGGGCAGCTCACTTTC	TGTGGTGCTGGGACAAACAACCAGGCTCCGCTTTTT	CAVRTQVVGQLTF	CGAGTNNQAPLF	spleen	PI3kdi	II	3	Non-expanded	Non-expanded	1	0.000114692
ATGCGATTCTTGTCAT-1	clonotype11		TGCACCTGCAGTGCCCCTGGGGTGAACTATGCTGAGCAGTTCTTC		CTCSAPGVNYAEQFF	spleen			7		Expanded	3	0.000344076
ATGGGAGGTGTTGAGG-1	clonotype192		TGTGCCAGCGGTGATGCGACTGGGAGTGCTGAGCAGTTCTTC		CASGDATGSAEQFF	spleen	PI3kdi	V	1		Non-expanded	1	0.000114692
ATGGGAGGTTCACGGC-1	clonotype191	TGTGCTCTGAGTGTCTACCAGGGAGGCAGAGCTCTGATATTT	TGTGGTGCTAGGGCCAGTGCAAACACAGAAGTCTTCTTT	CALSVYQGGRALIF	CGARASANTEVFF	spleen	PI3kdi	II	3	Non-expanded	Non-expanded	1	0.000114692
ATGGGAGTCCGCGGTA-1	clonotype1423	TGTGCTATGAGAGTGGGCACCAATACAGGCAAATTAACCTTT	TGTGCCAGCAGTTACAGGGCTTCTGGAAATACGCTCTATTTT	CAMRVGTNTGKLTF	CASSYRASGNTLYF	spleen	Placebo	IV	1	Non-expanded	Non-expanded	1	0.000114692
ATGGGAGTCGGATGGA-1	clonotype1422	TGTGCTCTGGGTGATCCCCCCTCAGGAGGAAACTACAAACCTACGTTT	TGTGCCAGCAGCTACTGGGGCTCCGACTACACCTTC	CALGDPPSGGNYKPTF	CASSYWGSDYTF	spleen	Placebo	III	3	Non-expanded	Non-expanded	1	0.000114692
ATGTGTGCACAGCGTC-1	clonotype1425	TGTGCAGCAAGCAAGGGAGGAAACTACAAACCTACGTTT	TGTGCCAGCAGCTTAGAGGGGGAGGCAGAAGTCTTCTTT	CAASKGGNYKPTF	CASSLEGEAEVFF	spleen	PI3kdi	V	1	Non-expanded	Non-expanded	1	0.000114692
ATGTGTGCACAGGTTT-1	clonotype195		TGTGCCAGCTCCTGGGGGGGCTCCTATGAACAGTACTTC		CASSWGGSYEQYF	spleen	PI3kdi	V	3		Non-expanded	1	0.000114692
ATGTGTGCACCTCGTT-1	clonotype1427		TGTGCCAGCAGTTATAACAACCAGGCTCCGCTTTTT		CASSYNNQAPLF	spleen	PI3kdi	IV	3		Non-expanded	1	0.000114692
ATGTGTGTCAGAGACG-1	clonotype1605	TGTGCAGCAATCACTGGAGCTAACACTGGAAAGCTCACGTTT	TGTGCCAGCAGCGTAGTAAACTCCGACTACACCTTC	CAAITGANTGKLTF	CASSVVNSDYTF	spleen	PI3kdi	IV	3	Non-expanded	Non-expanded	1	0.000114692
ATTACTCAGTACGTTC-1	clonotype1417	TGTGCTTACAGTGCAGGGAACAAGCTAACTTTT	TGTGCCAGCAGCTCGGGACGGAACACAGAAGTCTTCTTT	CAYSAGNKLTF	CASSSGRNTEVFF	spleen	Placebo	III	3	Non-expanded	Non-expanded	1	0.000114692
ATTACTCAGTGGCACA-1	clonotype1794	TGTGTTCTGGGTGACGGTTCAGCCTTAGGGAGGCTGCATTTT	TGCACCTGCAGTGGGACTGCAAACTCCGACTACACCTTC	CVLGDGSALGRLHF	CTCSGTANSDYTF	spleen	Placebo	III	1	Non-expanded	Non-expanded	1	0.000114692
ATTACTCCATAGAAAC-1	clonotype1244	TGTGCAGCAAGCAAGGATTATGGGAGCAGTGGCAACAAGCTCATCTTT	TGTGCAAGCAGCTCGCCGGGACTTTTAAACACCTTGTACTTT	CAASKDYGSSGNKLIF	CASSSPGLLNTLYF	spleen	Placebo	III	3	Non-expanded	Non-expanded	1	0.000114692
ATTACTCGTCTGCAAT-1	clonotype1693	TGTGCAGCTAGAATAACAGGCAATACCGGAAAACTCATCTTT	TGTGCCAGCAGTATCGGGGGTGCAGAAACGCTGTATTTT	CAARITGNTGKLIF	CASSIGGAETLYF	spleen	Placebo	III	3	Non-expanded	Non-expanded	1	0.000114692
ATTACTCGTTTGTGTG-1	clonotype1239	TGCTCAGCAAATAACAGTGCAGGGAACAAGCTAACTTTT	TGTGCAAGCAGCCCCGGGACAAACACAGAAGTCTTCTTT	CSANNSAGNKLTF	CASSPGTNTEVFF	spleen	Placebo	V	1	Non-expanded	Non-expanded	1	0.000114692
ATTACTCTCCAAACTG-1	clonotype1691		TGCACCTGCAGTGCAGGAGGGGGTCAAAACACCTTGTACTTT		CTCSAGGGQNTLYF	spleen	Placebo	III	1		Non-expanded	1	0.000114692
ATTACTCTCTGTTTGT-1	clonotype1237	TGTGCTGTGAGGGTGAATAGCAATAACAGAATCTTCTTT	TGCTCCAGCAGTCAATCGTCCAACGAAAGATTATTTTTC	CAVRVNSNNRIFF	CSSSQSSNERLFF	spleen	Placebo	IV	1	Non-expanded	Non-expanded	1	0.000114692
ATTATCCAGGAACTGC-1	clonotype1689	TGTGCAGTGAGCATGTGGGATTATGGGAGCAGTGGCAACAAGCTCATCTTT	TGTGCCAGCAGTATCCCGGGCCACAACGAAAGATTATTTTTC	CAVSMWDYGSSGNKLIF	CASSIPGHNERLFF	spleen	PI3kdi	V	1	Non-expanded	Non-expanded	1	0.000114692
ATTATCCCATGTTCCC-1	clonotype1236	TGTGCTTTGAGTGAGAATAGCAATAACAGAATCTTCTTT	TGTGCCAGCGGTTGGAACACCTTGTACTTT	CALSENSNNRIFF	CASGWNTLYF	spleen	PI3kdi	II	3	Non-expanded	Non-expanded	1	0.000114692
ATTATCCGTACGAAAT-1	clonotype1026	TGTGCACATAGCAATAACAGAATCTTCTTT	TGTGCCAGCAGTCTGGCTCAGGGGCAAAACACCTTGTACTTT	CAHSNNRIFF	CASSLAQGQNTLYF	spleen	Placebo	IV	3	Non-expanded	Non-expanded	1	0.000114692
ATTATCCTCTTCCTTC-1	clonotype1025	TGTGCTACTGTGTCTTCTGGCAGCTGGCAACTCATCTTT	TGTGCCAGCAGTCTCCGGGACAGCCAAGACACCCAGTACTTT	CATVSSGSWQLIF	CASSLRDSQDTQYF	spleen	PI3kdi	IV	3	Non-expanded	Non-expanded	1	0.000114692
ATTCTACAGAAGGCCT-1	clonotype1024	TGTGCTCTGGCTTCGGCGGATAGCAATAACAGAATCTTCTTT		CALASADSNNRIFF		spleen	Placebo	IV	1	Non-expanded		1	0.000114692
ATTCTACCATTCCTCG-1	clonotype1023		TGTGCCAGCAGCCGGACAGGGACTGGAAATACGCTCTATTTT		CASSRTGTGNTLYF	spleen	PI3kdi	II	1		Non-expanded	1	0.000114692
ATTCTACGTATGAATG-1	clonotype1030	TGCGCAGTCAGTCCCACGTCTAATTACAACGTGCTTTACTTC	TGTGCCTGGAGTCTAGAGGGGGGGGGCACCGGGCAGCTCTACTTT	CAVSPTSNYNVLYF	CAWSLEGGGTGQLYF	spleen	PI3kdi	II	1	Non-expanded	Non-expanded	1	0.000114692
ATTCTACTCACTGGGC-1	clonotype1029	TGTGCTCTGGTTACTGCCAGTTTGGGGAAACTGCAGTTT	TGTGCCTGGAGTCCCTCGACTGGGGGTCAAAACACCTTGTACTTT	CALVTASLGKLQF	CAWSPSTGGQNTLYF	spleen	Placebo	IV	1	Non-expanded	Non-expanded	1	0.000114692
ATTGGACAGCAACGGT-1	clonotype1028	TGTGCTGCTGTGGATAGCAACTATCAGTTGATCTGG	TGTGCCAGCAGTACAGGGCCTAGTCAAAACACCTTGTACTTT	CAAVDSNYQLIW	CASSTGPSQNTLYF	spleen	Placebo	V	3	Non-expanded	Non-expanded	1	0.000114692
ATTGGACAGCTAACTC-1	clonotype1027	TGTGCAGCAAGCATAGGAGGCAGAGCTCTGATATTT	TGTGCCAGCGGCCCCCCCGACTACACCTTC	CAASIGGRALIF	CASGPPDYTF	spleen	Placebo	V	1	Non-expanded	Non-expanded	1	0.000114692
ATTGGACAGCTCCCAG-1	clonotype1032		TGTGCAAGCAGCTTCGGGGGTTCTGAGCAGTTCTTC		CASSFGGSEQFF	spleen	PI3kdi	IV	3		Non-expanded	1	0.000114692
ATTGGACAGCTGTTCA-1	clonotype1031		TGTGCCAGCAGTGATGGGGACTGGGTTTATGAACAGTACTTC		CASSDGDWVYEQYF	spleen	Placebo	III	1		Non-expanded	1	0.000114692
ATTGGACGTAAGAGGA-1	clonotype820		TGTGCCAGCAGCCGAGGGGGGCCTAGTGCAGAAACGCTGTATTTT		CASSRGGPSAETLYF	spleen	Placebo	III	3		Non-expanded	1	0.000114692
ATTGGACGTATAGTAG-1	clonotype821	TGTGCTCTGGGTGAGAATAACTATGCCCAGGGATTAACCTTC	TGTGCCAGCTCTCGCCAGAGATTTTCCAACGAAAGATTATTTTTC	CALGENNYAQGLTF	CASSRQRFSNERLFF	spleen	Placebo	V	3	Non-expanded	Non-expanded	1	0.000114692
ATTGGACGTCTAACGT-1	clonotype822		TGTGCCAGCGGGGACAGGGGGCAGGTCACAGAAGTCTTCTTT		CASGDRGQVTEVFF	spleen	Placebo	III	1		Non-expanded	1	0.000114692
ATTGGACTCATAAAGG-1	clonotype823	TGTGCTTTGAGTGCAGCATCTTCTGGCAGCTGGCAACTCATCTTT	TGTGCCAGCAGCCAAGGCCCTCTCGACAGGGGTCAAGACACCCAGTACTTT	CALSAASSGSWQLIF	CASSQGPLDRGQDTQYF	spleen	PI3kdi	II	1	Non-expanded	Non-expanded	1	0.000114692
ATTGGTGAGCTGCAAG-1	clonotype824		TGTGCCAGCAGTCTGGGACATAACACCGGGCAGCTCTACTTT		CASSLGHNTGQLYF	spleen	Placebo	V	3		Non-expanded	1	0.000114692
ATTGGTGAGTGGGATC-1	clonotype826	TGTGCTATGAGCCATACAGGCAAATTAACCTTT	TGTGCCAGCAGCCAAGACACCTATGCTGAGCAGTTCTTC	CAMSHTGKLTF	CASSQDTYAEQFF	spleen	PI3kdi	IV	3	Non-expanded	Non-expanded	1	0.000114692
ATTGGTGAGTTACGGG-1	clonotype827	TGTGCAGCAAGCATGTCTAATTACAACGTGCTTTACTTC	TGTGCCAGCAGCTTACAGGGGGCGAACACCGGGCAGCTCTACTTT	CAASMSNYNVLYF	CASSLQGANTGQLYF	spleen	PI3kdi	V	7	Non-expanded	Non-expanded	1	0.000114692
ATTTCTGCAAAGTGCG-1	clonotype828		TGTGCCAGCGGTGAAACAGGGGTAAACACAGAAGTCTTCTTT		CASGETGVNTEVFF	spleen	PI3kdi	IV	1		Non-expanded	1	0.000114692
ATTTCTGCAAGCGAGT-1	clonotype2112	TGTGCTGCTGTCACCAATACAGGCAAATTAACCTTT	TGTGCCAGCAGCCAACAGGGGGATTCTGGAAATACGCTCTATTTT	CAAVTNTGKLTF	CASSQQGDSGNTLYF	spleen	Placebo	III	1	Non-expanded	Non-expanded	1	0.000114692
ATTTCTGGTAGAGGAA-1	clonotype2111	TGTGCTCTGGGTCTCGACACAAATGCTTACAAAGTCATCTTT	TGTGCCAGCAGGGGGGGCTATGAACAGTACTTC	CALGLDTNAYKVIF	CASRGGYEQYF	spleen	PI3kdi	IV	3	Non-expanded	Non-expanded	1	0.000114692
ATTTCTGTCACGCATA-1	clonotype2114	TGTGCTGTGAGCGGGAATAGCAATAACAGAATCTTCTTT	TGTGCCAGCAGCCAAGCACAAACAGAAGTCTTCTTT	CAVSGNSNNRIFF	CASSQAQTEVFF	spleen	PI3kdi	IV	1	Non-expanded	Non-expanded	1	0.000114692
ATTTCTGTCCAAGCCG-1	clonotype2113	TGTGCTATGGTGAATTATGGGAGCAGTGGCAACAAGCTCATCTTT	TGTGCCAGCAGCCAGCCGGGACACGGTGCAGAAACGCTGTATTTT	CAMVNYGSSGNKLIF	CASSQPGHGAETLYF	spleen	PI3kdi	V	1	Non-expanded	Non-expanded	1	0.000114692
CAACCAACAATCTACG-1	clonotype59		TGTGCCAGCAGCCAAGATGGGACAGGGGGCTATGAACAGTACTTC		CASSQDGTGGYEQYF	spleen	PI3kdi	II	1		Expanded	2	0.000229384
CAACCAACACAGATTC-1	clonotype2108		TGTGCCAGCGAGAGGAGGAACCAAGACACCCAGTACTTT		CASERRNQDTQYF	spleen	PI3kdi	V	1		Non-expanded	1	0.000114692
CAACCAAGTATCTGCA-1	clonotype2107		TGTGCCAGCAGTGATGCTCTGGGGGGGTCCTATGAACAGTACTTC		CASSDALGGSYEQYF	spleen	Placebo	IV	1		Non-expanded	1	0.000114692
CAACCAAGTGGTAACG-1	clonotype2109	TGTGCAGCAAGTGCAAATGCTTACAAAGTCATCTTT	TGTGCCAGCAGCCCGACAGGGGGAGACACCCAGTACTTT	CAASANAYKVIF	CASSPTGGDTQYF	spleen	Placebo	IV	1	Non-expanded	Non-expanded	1	0.000114692
CAACCAAGTTCCCTTG-1	clonotype2106	TGTGCTCTGGTCAATTATAACCAGGGGAAGCTTATCTTT	TGTGCCAGCAGCCAAGAGCGGGATTCCAACGAAAGATTATTTTTC	CALVNYNQGKLIF	CASSQERDSNERLFF	spleen	PI3kdi	V	3	Non-expanded	Non-expanded	1	0.000114692
CAACCAAGTTGTGGAG-1	clonotype2105	TGTGCTCTGGGTGAGAATAACTATGCCCAGGGATTAACCTTC	TGTGCCAGCAGCCAAACTGGGCCCTCCTATGAACAGTACTTC	CALGENNYAQGLTF	CASSQTGPSYEQYF	spleen	Placebo	III	1	Non-expanded	Non-expanded	1	0.000114692
CAACCTCGTCGATTGT-1	clonotype1925	TGTGCTGCTGAAACAGGCAATACCGGAAAACTCATCTTT	TGTGCCAGCAGTATAGGACTGGGGGAAAAAGACACCCAGTACTTT	CAAETGNTGKLIF	CASSIGLGEKDTQYF	spleen	PI3kdi	V	3	Non-expanded	Non-expanded	1	0.000114692
CAACCTCGTGTTCGAT-1	clonotype859	TGTGCTCTGGGCCCTCAGCCGGGAGGCAGAGCTCTGATATTT	TGTGCAAGCAGCTTAGATGGGGGGGCTCCGCTTTTT	CALGPQPGGRALIF	CASSLDGGAPLF	spleen	PI3kdi	IV	3	Non-expanded	Non-expanded	1	0.000114692
CAACCTCTCGGAAATA-1	clonotype1923	TGTGCCCCACTGAATTATAACCAGGGGAAGCTTATCTTT		CAPLNYNQGKLIF		spleen	Placebo	V	3	Non-expanded		1	0.000114692
CAACCTCTCGTGACAT-1	clonotype865	TGTGCTGCAAGTACGGCTGGAGGCTATAAAGTGGTCTTT	TGTGCCAGCAGTCTTCCGGGACAGGGAGATACGCTCTATTTT	CAASTAGGYKVVF	CASSLPGQGDTLYF	spleen	PI3kdi	IV	3	Non-expanded	Non-expanded	1	0.000114692
CAACTAGCACAGACAG-1	clonotype1929	TGTGTTTTGGGGAACTATGCCCAGGGATTAACCTTC	TGTGCCAGCGGTGGCTGGGGGGGTGGGGACACCCAGTACTTT	CVLGNYAQGLTF	CASGGWGGGDTQYF	spleen	PI3kdi	II	1	Non-expanded	Non-expanded	1	0.000114692
CAACTAGCAGGTGGAT-1	clonotype1926	TGTGCTATGGAACGGGGCACGGGTTACCAGAACTTCTATTTT	TGTGCCTGGAGTCTAGCCGGTTATAATTCGCCCCTCTACTTT	CAMERGTGYQNFYF	CAWSLAGYNSPLYF	spleen	Placebo	IV	1	Non-expanded	Non-expanded	1	0.000114692
CAACTAGCAGTATGCT-1	clonotype864	TGCGCAGTCAGTCCCACCTCAGGAGGAAACTACAAACCTACGTTT		CAVSPTSGGNYKPTF		spleen			7	Non-expanded		1	0.000114692
CAACTAGCAGTGACAG-1	clonotype1932	TGTGCTGTGAGAAACACCAATACAGGCAAATTAACCTTT		CAVRNTNTGKLTF		spleen	PI3kdi	V	1	Non-expanded		1	0.000114692
CAACTAGCATAGACTC-1	clonotype1933		TGTGCCAGCTCTCTTGGGACAGCTGGAAATACGCTCTATTTT		CASSLGTAGNTLYF	spleen	PI3kdi	II	1		Non-expanded	1	0.000114692
CAACTAGGTTACGGAG-1	clonotype837	TGTGCAGTGAGAACAGGCAATACCGGAAAACTCATCTTT	TGTGCCAGCTCTCTCTACTGGGGTGGTCAAAACACCTTGTACTTT	CAVRTGNTGKLIF	CASSLYWGGQNTLYF	spleen	Placebo	IV	1	Non-expanded	Non-expanded	1	0.000114692
CAAGAAAAGACTACAA-1	clonotype838	TGTGTCCCTAGCAACATGGGCTACAAACTTACCTTC	TGTGCCAGCAGTCTGGGGGGGGGCGTTGAACAGTACTTC	CVPSNMGYKLTF	CASSLGGGVEQYF	spleen	Placebo	IV	1	Non-expanded	Non-expanded	1	0.000114692
CAAGAAAAGTGGTAAT-1	clonotype831	TGTGCAGTGAGCTGGCGGGGAGGCAGAGCTCTGATATTT		CAVSWRGGRALIF		spleen	PI3kdi	II	1	Non-expanded		1	0.000114692
CAAGAAACAAGCCATT-1	clonotype832	TGTGCTCTTCATGCTTACAAAGTCATCTTT	TGTGCCAGCAGTGATGCTTGGGTTAACCAAGACACCCAGTACTTT	CALHAYKVIF	CASSDAWVNQDTQYF	spleen	PI3kdi	IV	1	Non-expanded	Non-expanded	1	0.000114692
CAAGAAACACGAAGCA-1	clonotype833	TGTGCTATGAGAGAGGGGGCTGGAGGCTATAAAGTGGTCTTT	TGTGCCAGCAGCCACAGAAGGGGCCAAAACACCTTGTACTTT	CAMREGAGGYKVVF	CASSHRRGQNTLYF	spleen	Placebo	V	1	Non-expanded	Non-expanded	1	0.000114692
CAAGAAACAGGTCCAC-1	clonotype834	TGTGCAGCAAGCACCTACAGCAACAACAGACTTACTTTG	TGTGCCAGCAGTTTTGGCAGGGGGCAAGGTCAAAACACCTTGTACTTT	CAASTYSNNRLTL	CASSFGRGQGQNTLYF	spleen	Placebo	III	1	Non-expanded	Non-expanded	1	0.000114692
CAAGAAAGTTTAAGCC-1	clonotype829	TGTGCTATGACTAATACAGGAAACTACAAATACGTCTTT	TGTGCCTGGAGACTGGGGGTTAACCAAGACACCCAGTACTTT	CAMTNTGNYKYVF	CAWRLGVNQDTQYF	spleen	PI3kdi	II	3	Non-expanded	Non-expanded	1	0.000114692
CAAGAAATCCTGCTTG-1	clonotype830	TGTGCTCTGGGTGATCGGAATAGCAATAACAGAATCTTCTTT	TGTGCCAGCAGCCCATCAAACACCGGGCAGCTCTACTTT	CALGDRNSNNRIFF	CASSPSNTGQLYF	spleen	Placebo	III	3	Non-expanded	Non-expanded	1	0.000114692
CAAGAAATCTTGTATC-1	clonotype1041		TGTGCCTGGAGACCGGGACTCATCGATGAACAGTACTTC		CAWRPGLIDEQYF	spleen	PI3kdi	V	1		Non-expanded	1	0.000114692
CAAGATCCAACGATGG-1	clonotype1039		TGTGGTGCGAGTTACAGGGCTAGTGCAGAAACGCTGTATTTT		CGASYRASAETLYF	spleen	PI3kdi	V	1		Non-expanded	1	0.000114692
CAAGATCCATTGTGCA-1	clonotype1037	TGTGCAGCTAGCCGAAATAACTATGCCCAGGGATTAACCTTC	TGTGCCTGGAGTCCGGGACTGGGGGGGTCCGGGCAGCTCTACTTT	CAASRNNYAQGLTF	CAWSPGLGGSGQLYF	spleen	Placebo	III	3	Non-expanded	Non-expanded	1	0.000114692
CAAGATCTCAATCACG-1	clonotype1036	TGTGCTGCAAGTGAAATAAACTATGGAAATGAGAAAATAACTTTT	TGTGCCAGCAGTGAAGCCGGGACACCCTATGAACAGTACTTC	CAASEINYGNEKITF	CASSEAGTPYEQYF	spleen	PI3kdi	II	1	Non-expanded	Non-expanded	1	0.000114692
CAAGGCCAGTCATGCT-1	clonotype1035	TGTGCTCTGGGTGATCTCTCTTCTGGCAGCTGGCAACTCATCTTT	TGTGCCAGCGGGGACAATAACTATGCTGAGCAGTTCTTC	CALGDLSSGSWQLIF	CASGDNNYAEQFF	spleen	PI3kdi	IV	1	Non-expanded	Non-expanded	1	0.000114692
CAAGGCCCACTAGTAC-1	clonotype1034	TGTGCTTTGTTATCTTCCAATACCAACAAAGTCGTCTTT	TGTGCCAGCGGTCGGGGACAGGGGTATGCAGAAACGCTGTATTTT	CALLSSNTNKVVF	CASGRGQGYAETLYF	spleen	Placebo	V	3	Non-expanded	Non-expanded	1	0.000114692
CAAGTTGAGGCGCTCT-1	clonotype1226		TGTGCCTGGAGTCACAGGGGAGACTCCGACTACACCTTC		CAWSHRGDSDYTF	spleen	Placebo	IV	1		Non-expanded	1	0.000114692
CAAGTTGAGTGTGAAT-1	clonotype1227	TGTGCTGCAAGTGCGGGGGGAGGGTCTGCGAAGCTCATCTTT	TGTGCAAGCAGCTTCGGGGGTTCTGAGCAGTTCTTC	CAASAGGGSAKLIF	CASSFGGSEQFF	spleen	PI3kdi	IV	3	Non-expanded	Non-expanded	1	0.000114692
CAAGTTGCAGTCACTA-1	clonotype1224	TGTGCTTCCACTAACAGTGCAGGGAACAAGCTAACTTTT	TGTGCCAGCAGCCAAGGAACTGGGGGGCGAGACACCCAGTACTTT	CASTNSAGNKLTF	CASSQGTGGRDTQYF	spleen	Placebo	V	1	Non-expanded	Non-expanded	1	0.000114692
CAAGTTGTCCGGCACA-1	clonotype1225	TGTGCTGCTGAGGGAGGGGGCTACAAACTTACCTTC	TGTGCCAGCAGGAACGAAAGATTATTTTTC	CAAEGGGYKLTF	CASRNERLFF	spleen	Placebo	V	7	Non-expanded	Non-expanded	1	0.000114692
CACAAACCAATAGAGT-1	clonotype1231	TGTGCTATAGATCCCTTCTACAGCAACAACAGACTTACTTTG	TGTGCCAGCAGTCGACTGGGGGAGGACACCCAGTACTTT	CAIDPFYSNNRLTL	CASSRLGEDTQYF	spleen	PI3kdi	II	3	Non-expanded	Non-expanded	1	0.000114692
CACAAACCAGGCTGAA-1	clonotype1228	TGTGCTGTGAGCGCGCCTAACAGTGCAGGGAACAAGCTAACTTTT		CAVSAPNSAGNKLTF		spleen	Placebo	IV	3	Non-expanded		1	0.000114692
CACAAACTCCAAAGTC-1	clonotype1221	TGTGCTCTGAGCAGGAATAGCAATAACAGAATCTTCTTT	TGTGCCAGCAGCCAAGGCAATTATGAACAGTACTTC	CALSRNSNNRIFF	CASSQGNYEQYF	spleen	PI3kdi	II	1	Non-expanded	Non-expanded	1	0.000114692
CACACAACAATCACAC-1	clonotype1411	TGTGCTGCTGAGGCAAGGGGAGGCAGAGCTCTGATATTT	TGTGCCAGCAGTGAAGATTCTGGAAATACGCTCTATTTT	CAAEARGGRALIF	CASSEDSGNTLYF	spleen	Placebo	III	1	Non-expanded	Non-expanded	1	0.000114692
CACACAACAGCTTAAC-1	clonotype1406	TGTGCTGTGTACATGAATTATAACCAGGGGAAGCTTATCTTT	TGTGCCAGCAGTATGGGGACCCACTACACCTTC	CAVYMNYNQGKLIF	CASSMGTHYTF	spleen	Placebo	V	3	Non-expanded	Non-expanded	1	0.000114692
CACACAACATCGGGTC-1	clonotype1405	TGTGCAGCGAGGGACTATGCCCAGGGATTAACCTTC	TGTGCCAGCAGCTCGGGACTGGGGGGGCGCGAACAGTACTTC	CAARDYAQGLTF	CASSSGLGGREQYF	spleen	Placebo	V	3	Non-expanded	Non-expanded	1	0.000114692
CACACAACATGAACCT-1	clonotype61	TGTGCAGTTAGTGAGCCCCTATCTGGTAGCTTCAATAAGTTGACCTTT	TGTGCCAGCAGCCTCCGGGACAGGGCGGGAGCTGAGCAGTTCTTC	CAVSEPLSGSFNKLTF	CASSLRDRAGAEQFF	spleen	Placebo	III	7	Expanded	Expanded	2	0.000229384
CACACAACATTAACCG-1	clonotype1408	TGTGCTATGAGAGAGTATAACAACAATGCCCCACGATTT	TGTGCCAGCAGCTACCGGGACACTAACACAGAAGTCTTCTTT	CAMREYNNNAPRF	CASSYRDTNTEVFF	spleen	Placebo	V	3	Non-expanded	Non-expanded	1	0.000114692
CACACAAGTTATCACG-1	clonotype1407	TGCGCCCTGAATTATAACCAGGGGAAGCTTATCTTT	TGTGCTAGCAGTAGAGATAAGGCTGGGGCCTATGAACAGTACTTC	CALNYNQGKLIF	CASSRDKAGAYEQYF	spleen	Placebo	IV	1	Non-expanded	Non-expanded	1	0.000114692
CACACCTAGAGAGCTC-1	clonotype1413	TGCGCAGCAAGTACTGGCAGTGGTGGAAAACTCACTTTG	TGTGCCAGCAGCCAAATGGGGCCTGACACCGGGCAGCTCTACTTT	CAASTGSGGKLTL	CASSQMGPDTGQLYF	spleen	Placebo	III	1	Non-expanded	Non-expanded	1	0.000114692
CACACCTAGAGTTGGC-1	clonotype1549	TGTGCAGCAAGTGAGGGAGGCAGCAATTACAAACTGACATTT	TGCACCTGCAGGCGGGGGAGAAACACAGAAGTCTTCTTT	CAASEGGSNYKLTF	CTCRRGRNTEVFF	spleen	PI3kdi	IV	3	Non-expanded	Non-expanded	1	0.000114692
CACACCTCAAACTGCT-1	clonotype1550	TGTGCAGCAACCTCGAACACGGGTTACCAGAACTTCTATTTT	TGTGCAAGCAGCCTGACAGGGAACACCGGGCAGCTCTACTTT	CAATSNTGYQNFYF	CASSLTGNTGQLYF	spleen	PI3kdi	IV	7	Non-expanded	Non-expanded	1	0.000114692
CACACCTCAAGGTTTC-1	clonotype1551	TGTGCCAGCAACATGGGCTACAAACTTACCTTC	TGTGCCAGCAGTTTAGGGGGGGCTAGTGCAGAAACGCTGTATTTT	CASNMGYKLTF	CASSLGGASAETLYF	spleen	PI3kdi	IV	3	Non-expanded	Non-expanded	1	0.000114692
CACACTCCAATTCCTT-1	clonotype1552	TGTGCTATGAGAGAGGGCGCTGGAGGCAATAATAAGCTGACTTTT	TGTGCCAGCAGCCAACAGGGGGCCCTTTCCAACGAAAGATTATTTTTC	CAMREGAGGNNKLTF	CASSQQGALSNERLFF	spleen	PI3kdi	IV	7	Non-expanded	Non-expanded	1	0.000114692
CACACTCTCAGTTGAC-1	clonotype1554	TGTGCTCTGCGTTCCAATACCAACAAAGTCGTCTTT	TGTGCCAGCTCTCAGGGTTCCTATAATTCGCCCCTCTACTTT	CALRSNTNKVVF	CASSQGSYNSPLYF	spleen	Placebo	III	1	Non-expanded	Non-expanded	1	0.000114692
CACAGGCAGAAGGTTT-1	clonotype1555	TGTGCTATGAGAGAAGCAGAAGGTGCAGATAGACTCACCTTT	TGTGCCAGCAGCGCGGGGACAGGGGGGTGGGCAGAAACGCTGTATTTT	CAMREAEGADRLTF	CASSAGTGGWAETLYF	spleen	PI3kdi	II	1	Non-expanded	Non-expanded	1	0.000114692
CACAGGCAGTGGAGTC-1	clonotype1558	TGTGCGGACACAAATGCTTACAAAGTCATCTTT	TGTGCCAGCAGCTCCCGACTGGCTAGTGCAGAAACGCTGTATTTT	CADTNAYKVIF	CASSSRLASAETLYF	spleen	PI3kdi	V	3	Non-expanded	Non-expanded	1	0.000114692
CACAGGCGTAATCACC-1	clonotype1734		TGTGCCAGCGGTCGGAACTCCGACTACACCTTC		CASGRNSDYTF	spleen	Placebo	IV	1		Non-expanded	1	0.000114692
CACAGTAAGCTAGTGG-1	clonotype1733	TGTGTTTTGAGCCACTACAGCAACAACAGACTTACTTTG	TGTGCCAGCAGCTTGACAGGGGGCGCGGATGAACAGTACTTC	CVLSHYSNNRLTL	CASSLTGGADEQYF	spleen	PI3kdi	II	3	Non-expanded	Non-expanded	1	0.000114692
CACAGTACAGCCACCA-1	clonotype1732		TGTGCAAGCAGCCCTCGCGGGACAGGGAACCAGGCTCCGCTTTTT		CASSPRGTGNQAPLF	spleen	PI3kdi	II	3		Non-expanded	1	0.000114692
CACAGTACAGCGTAAG-1	clonotype1731	TGTGCTCTGAGTGATAATAGCAATAACAGAATCTTCTTT	TGTGCCAGCAGTGGGCGAGGGACAGGGTATTCTGGAAATACGCTCTATTTT	CALSDNSNNRIFF	CASSGRGTGYSGNTLYF	spleen	PI3kdi	II	3	Non-expanded	Non-expanded	1	0.000114692
CACAGTACATTGGGCC-1	clonotype1738	TGTGCAGCTGCAAATTCTGGGACTTACCAGAGGTTT	TGTGCCAGCAGGCGACAGAACGAAAGATTATTTTTC	CAAANSGTYQRF	CASRRQNERLFF	spleen	Placebo	III	3	Expanded	Expanded	4	0.000458768
CACAGTAGTAGCGATG-1	clonotype1737	TGTGCAGCAACTGGGGGCAATAATAAGCTGACTTTT	TGTGCCAGCAGCCCCGGGACAGTTGGAAATACGCTCTATTTT	CAATGGNNKLTF	CASSPGTVGNTLYF	spleen	Placebo	III	7	Non-expanded	Non-expanded	1	0.000114692
CACAGTATCACCCGAG-1	clonotype1735	TGTGCTGTGAACCAGGGAGGCAGAGCTCTGATATTT	TGTGCCAGCAGCCGGGACTGGGGGCAAGACACCCAGTACTTT	CAVNQGGRALIF	CASSRDWGQDTQYF	spleen	Placebo	IV	1	Non-expanded	Non-expanded	1	0.000114692
CACAGTATCTGCGACG-1	clonotype1740		TGTGCCAGCAGTTTAGCTGGGGGGCGTCAAAACACCTTGTACTTT		CASSLAGGRQNTLYF	spleen	PI3kdi	IV	3		Non-expanded	1	0.000114692
CACATAGAGACGCTTT-1	clonotype1739	TGTGCAGCAATAGCATCCTCCTCCTTCAGCAAGCTGGTGTTT	TGTGCCAGCAGTGATGCTAGGGGCCCCCTCTACTTT	CAAIASSSFSKLVF	CASSDARGPLYF	spleen	PI3kdi	II	1	Non-expanded	Non-expanded	1	0.000114692
CACATAGAGATGTGGC-1	clonotype1956		TGTGCCAGCAGTGATGGACAGGTTTCCAACGAAAGATTATTTTTC		CASSDGQVSNERLFF	spleen	Placebo	V	1		Non-expanded	1	0.000114692
CACATAGTCAATCTCT-1	clonotype1957	TGTGCTGCTCTAACAGGCAATACCGGAAAACTCATCTTT	TGTGCCAGCTCCCGTCAGGGGGGGTATGAACAGTACTTC	CAALTGNTGKLIF	CASSRQGGYEQYF	spleen	PI3kdi	II	3	Non-expanded	Non-expanded	1	0.000114692
CACATAGTCACGAAGG-1	clonotype1954	TGTGCTCTGAGTGATCCTACTGGAGGCTATAAAGTGGTCTTT	TGTGCCAGCAGCTTAGCCAGACCCTATGAACAGTACTTC	CALSDPTGGYKVVF	CASSLARPYEQYF	spleen	Placebo	IV	3	Non-expanded	Non-expanded	1	0.000114692
CACATAGTCGATGAGG-1	clonotype1955	TGTGCAGCAAGGACCCCTGCAAACAAGATGATCTTT	TGTGCCAGCAGCCAAGACAGGAGGGACACCCAGTACTTT	CAARTPANKMIF	CASSQDRRDTQYF	spleen	Placebo	IV	3	Non-expanded	Non-expanded	1	0.000114692
CACATAGTCGTATCAG-1	clonotype60	TGTGCAGCCCCCAACATGGGCTACAAACTTACCTTC	TGTGCCAGCAGCTCGACTGGGGGTGCAGAAACGCTGTATTTT	CAAPNMGYKLTF	CASSSTGGAETLYF	spleen	Placebo	IV	3	Expanded	Expanded	2	0.000229384
CACATAGTCTGCCCTA-1	clonotype1952		TGTGCCAGCAGTCCGGGACAGGGGACCGGGCAGCTCTACTTT		CASSPGQGTGQLYF	spleen	PI3kdi	V	1		Non-expanded	1	0.000114692
CACATTTAGTAACCCT-1	clonotype1953		TGTGCCAGCAGCTACCAGGGGGGGATGGCTGAGCAGTTCTTC		CASSYQGGMAEQFF	spleen	Placebo	IV	1		Non-expanded	1	0.000114692
CACATTTGTATAAACG-1	clonotype1950	TGTGCTGCTGCCCTAGCTAACACTGGAGCTAACACTGGAAAGCTCACGTTT	TGTGCCAGCAGTAACTACAACCAGGCTCCGCTTTTT	CAAALANTGANTGKLTF	CASSNYNQAPLF	spleen	PI3kdi	V	1	Non-expanded	Non-expanded	1	0.000114692
CACATTTGTTCAACCA-1	clonotype1948	TGTGCAGCAAGGGCATCTTCTGGCAGCTGGCAACTCATCTTT	TGTGCCAGCGGTGATCCAGGGAGAGGGGCTCCGCTTTTT	CAARASSGSWQLIF	CASGDPGRGAPLF	spleen	PI3kdi	II	3	Non-expanded	Non-expanded	1	0.000114692
CACATTTTCATGTCTT-1	clonotype2139	TGTGCTGCGGGGGAGGGAGGCAGAGCTCTGATATTT	TGTGCCAGCTCTCACGGGACAGCAAACACAGAAGTCTTCTTT	CAAGEGGRALIF	CASSHGTANTEVFF	spleen	Placebo	III	1	Non-expanded	Non-expanded	1	0.000114692
CACATTTTCTAACTCT-1	clonotype2142	TGTGCTCTGAGTGATGCAGGTGCCAAGCTCACATTC	TGTGCCAGCAGCCAAACGGGACAGGGCTTTTCCAACGAAAGATTATTTTTC	CALSDAGAKLTF	CASSQTGQGFSNERLFF	spleen	Placebo	V	4	Non-expanded	Non-expanded	1	0.000114692
CACCACTAGTTAGCGG-1	clonotype2143	TGTGCAGTGATGAACTATGCCCAGGGATTAACCTTC	TGTGCCAGCAGCTGGGGGACAGGGGTCTATGAACAGTACTTC	CAVMNYAQGLTF	CASSWGTGVYEQYF	spleen			7	Non-expanded	Non-expanded	1	0.000114692
CACCAGGAGTATCTCG-1	clonotype2145		TGTGCCAGCTCTAGACAGGGAACTGGAAATACGCTCTATTTT		CASSRQGTGNTLYF	spleen	PI3kdi	V	1		Non-expanded	1	0.000114692
CACCAGGCATCGGACC-1	clonotype2138	TGTGCTGCTGAGAGAGGAGGAAGCAATGCAAAGCTAACCTTC	TGTGCCTGGAGTCTCGCTTCTGGAAATACGCTCTATTTT	CAAERGGSNAKLTF	CAWSLASGNTLYF	spleen	Placebo	V	1	Non-expanded	Non-expanded	1	0.000114692
CACCAGGCATTGCGGC-1	clonotype2137		TGTGCCAGCAGCTTAGCCCTGGGGGGTGGTCAAAACACCTTGTACTTT		CASSLALGGGQNTLYF	spleen	PI3kdi	IV	3		Non-expanded	1	0.000114692
CACCAGGTCAACGGCC-1	clonotype2301	TGTGCAGCGAGGGCCAACTATGGAAATGAGAAAATAACTTTT	TGTGCCAGCAGCCAAGTGGGGGGGAGGGACACCCAGTACTTT	CAARANYGNEKITF	CASSQVGGRDTQYF	spleen	Placebo	V	3	Non-expanded	Non-expanded	1	0.000114692
CACCAGGTCGCGATCG-1	clonotype2302		TGTGCTAGCAGTTTAAATCGACTGGGGGGCCGTGCAGAAACGCTGTATTTT		CASSLNRLGGRAETLYF	spleen	PI3kdi	IV	1		Non-expanded	1	0.000114692
CACCTTGCAGCCTGTG-1	clonotype590	TGTGCTGCTGAGGCCCGATCTTCTGGCAGCTGGCAACTCATCTTT	TGTGCCTGGGGACCTTCCAACGAAAGATTATTTTTC	CAAEARSSGSWQLIF	CAWGPSNERLFF	spleen	Placebo	V	1	Non-expanded	Non-expanded	1	0.000114692
CACCTTGTCAGCACAT-1	clonotype2304		TGTGCCAGCAGGTCCGGGACAGGGAACACAGAAGTCTTCTTT		CASRSGTGNTEVFF	spleen	Placebo	III	3		Non-expanded	1	0.000114692
CACTCCAAGGCTAGGT-1	clonotype578	TGTGTTCTGGGTGATGATTATAACCAGGGGAAGCTTATCTTT	TGTGCCAGCAGCCAAGACAGGGGGGGAGAACAGTACTTC	CVLGDDYNQGKLIF	CASSQDRGGEQYF	spleen	Placebo	V	1	Non-expanded	Non-expanded	1	0.000114692
CACTCCAAGTATGACA-1	clonotype2299	TGTGCTCTGAGTGATTACGGCAGTGCAGGGAACAAGCTAACTTTT	TGTGGTGCCGGACACCTTAACTATGCTGAGCAGTTCTTC	CALSDYGSAGNKLTF	CGAGHLNYAEQFF	spleen	Placebo	V	3	Non-expanded	Non-expanded	1	0.000114692
CACTCCAAGTCGTACT-1	clonotype2300	TGTGCAGTGAGGACGCGGAATAGCAATAACAGAATCTTCTTT	TGTGCTAGCAGTTTATTGGTTTCCAACGAAAGATTATTTTTC	CAVRTRNSNNRIFF	CASSLLVSNERLFF	spleen	PI3kdi	IV	1	Non-expanded	Non-expanded	1	0.000114692
CACTCCAAGTGCGATG-1	clonotype2305	TGTGCTGCTGAGGCTGGTAGCTTCAATAAGTTGACCTTT	TGTGCCAGCAGCTTAGTTGGGGACCAAGACACCCAGTACTTT	CAAEAGSFNKLTF	CASSLVGDQDTQYF	spleen	Placebo	IV	3	Expanded	Expanded	2	0.000229384
CACTCCATCATGGTCA-1	clonotype2472	TGTGCTGCCCCTATGACTGGAGGCAATAATAAGCTGACTTTT	TGTGCCAGCAGTCCCGGGACAGGGAGGAGGGATTCGCCCCTCTACTTT	CAAPMTGGNNKLTF	CASSPGTGRRDSPLYF	spleen	Placebo	IV	1	Non-expanded	Non-expanded	1	0.000114692
CACTCCATCGACGGAA-1	clonotype2471	TGTGCTTTGGACTACAGCAACAACAGACTTACTTTG	TGTGCCAGCGGTGATGTGGGGGGAAGGGTTGAACAGTACTTC	CALDYSNNRLTL	CASGDVGGRVEQYF	spleen	Placebo	V	1	Non-expanded	Non-expanded	1	0.000114692
CACTCCATCTGTCAAG-1	clonotype2470	TGTGCTGTGAGGGATTCCAATACCAACAAAGTCATCTTT	TGTGCCAGCAGTCCCGGGACAGGGAATACGCTCTATTTT	CAVRDSNTNKVIF	CASSPGTGNTLYF	spleen	Placebo	IV	3	Non-expanded	Non-expanded	1	0.000114692
CAGAATCGTCAAAGCG-1	clonotype2469	TGTGTTCTGGGTGATCGATCTGGCAGCTGGCAACTCATCTTT	TGTGCCAGCGGGTGGGACACTAGTGCAGAAACGCTGTATTTT	CVLGDRSGSWQLIF	CASGWDTSAETLYF	spleen	PI3kdi	IV	1	Non-expanded	Non-expanded	1	0.000114692
CAGAATCGTTGGGACA-1	clonotype2468	TGTGCTCTAAATGCTTACAAAGTCATCTTT	TGTGCCAGCTCTCTCGCCCAAGACACCCAGTACTTT	CALNAYKVIF	CASSLAQDTQYF	spleen	PI3kdi	IV	1	Non-expanded	Non-expanded	1	0.000114692
CAGAATCTCAGTGTTG-1	clonotype5		TGTGCCAGCAGCTTCGTGGGCTATGAACAGTACTTC		CASSFVGYEQYF	spleen			7		Expanded	5	0.00057346
CAGAGAGAGCGTGAAC-1	clonotype2467	TGTGCTCTGGGTGATGACAATACAGGCAAATTAACCTTT	TGTGCCAGCGGTGATTCGACAGGGGGAAGGCAAAACACCTTGTACTTT	CALGDDNTGKLTF	CASGDSTGGRQNTLYF	spleen	Placebo	III	3	Non-expanded	Non-expanded	1	0.000114692
CAGAGAGGTCTAGCCG-1	clonotype2476	TGTGTTCTGAGCGCTACTGGAGGCAATAATAAGCTGACTTTT	TGTGCCAGCAGTTTCCAGGGGGGCACAGAAGTCTTCTTT	CVLSATGGNNKLTF	CASSFQGGTEVFF	spleen	Placebo	V	7	Non-expanded	Non-expanded	1	0.000114692
CAGAGAGGTGTGACGA-1	clonotype1776	TGTGCTACAGATAGGGCTTCAAGTGGCCAGAAGCTGGTTTTT	TGCACCTGCAGTGGGGGGGGCGATAATTCGCCCCTCTACTTT	CATDRASSGQKLVF	CTCSGGGDNSPLYF	spleen	PI3kdi	IV	3	Non-expanded	Non-expanded	1	0.000114692
CAGAGAGTCACCGGGT-1	clonotype2493		TGTGCCAGCGGTGATACTGGGTATAGTCAAAACACCTTGTACTTT		CASGDTGYSQNTLYF	spleen	Placebo	III	1		Non-expanded	1	0.000114692
CAGAGAGTCGGAAATA-1	clonotype1773	TGTGCAGTGAGCATGACTAGCAATAACAGAATCTTCTTT	TGTGCCAGCGGTGATGCGGGGACAGGGGACTCCGACTACACCTTC	CAVSMTSNNRIFF	CASGDAGTGDSDYTF	spleen	Placebo	IV	3	Non-expanded	Non-expanded	1	0.000114692
CAGATCAAGCACGCCT-1	clonotype1779	TGTGCTCTGAGTGATCTGGGAGGAGGCAGAGCTCTGATATTT	TGTGCCAGCAGCCAAGCTGGGAACACCTTGTACTTT	CALSDLGGGRALIF	CASSQAGNTLYF	spleen	PI3kdi	V	1	Non-expanded	Non-expanded	1	0.000114692
CAGATCACAAATTGCC-1	clonotype429	TGTGCTCTGGGTCCTAGCAACATGGGCTACAAACTTACCTTC	TGTGCCAGCAGCACGGACAGAACTAGTGCAGAAACGCTGTATTTT	CALGPSNMGYKLTF	CASSTDRTSAETLYF	spleen	PI3kdi	V	1	Non-expanded	Non-expanded	1	0.000114692
CAGATCACAAGCGCTC-1	clonotype1777	TGTGCAGTGAGCATTAATTATGGGAGCAGTGGCAACAAGCTCATCTTT	TGTGCCAGCAGCCAAGATGACAGGGGGTGGGAACAGTACTTC	CAVSINYGSSGNKLIF	CASSQDDRGWEQYF	spleen	Placebo	IV	3	Non-expanded	Non-expanded	1	0.000114692
CAGATCACAGGCTCAC-1	clonotype1768	TGCATTGTGACTGACCAGGGAGACACCAATACAGGCAAATTAACCTTT	TGTGCCAGCCGGGACACCAACAACCAGGCTCCGCTTTTT	CIVTDQGDTNTGKLTF	CASRDTNNQAPLF	spleen	PI3kdi	II	3	Non-expanded	Non-expanded	1	0.000114692
CAGATCACATCCTAGA-1	clonotype1767	TGTGCACCCGATACAGGAAACTACAAATACGTCTTT	TGTGCCAGCAGTGGACAGAACGAAAGATTATTTTTC	CAPDTGNYKYVF	CASSGQNERLFF	spleen	Placebo	III	1	Non-expanded	Non-expanded	1	0.000114692
CAGCAGCAGACCACGA-1	clonotype1602	TGTGCTATGAGAGCCCGCAACATGGGCTACAAACTTACCTTC	TGTGCCAGCAGTACGGACAGGGGGGGGGACACCCAGTACTTT	CAMRARNMGYKLTF	CASSTDRGGDTQYF	spleen	PI3kdi	IV	3	Non-expanded	Non-expanded	1	0.000114692
CAGCAGCAGGACGAAA-1	clonotype1603		TGTGCAAGCAGCTTAGATAGGGATGAACAGTACTTC		CASSLDRDEQYF	spleen	PI3kdi	II	3		Non-expanded	1	0.000114692
CAGCAGCCAAGTTCTG-1	clonotype1604		TGTGCCAGCAGCGCCGGGAATAACCAAGACACCCAGTACTTT		CASSAGNNQDTQYF	spleen	PI3kdi	II	1		Non-expanded	1	0.000114692
CAGCAGCCACTGAAGG-1	clonotype1462	TGTGCTACCGTAACAGGCAATACCGGAAAACTCATCTTT	TGTGCCAGCAGCCCCGACAGGGGGCGAGGCACAGAAGTCTTCTTT	CATVTGNTGKLIF	CASSPDRGRGTEVFF	spleen	Placebo	V	1	Non-expanded	Non-expanded	1	0.000114692
CAGCAGCCAGTCCTTC-1	clonotype1606	TGTGCTGCTGGAAACTATGCCCAGGGATTAACCTTC		CAAGNYAQGLTF		spleen	Placebo	IV	3	Non-expanded		1	0.000114692
CAGCAGCGTGTGGTTT-1	clonotype1609	TGTGCTGCAACCAACAACAATGCCCCACGATTT	TGTGCAAGCAGCCCCTACTGGGTCCAAGACACCCAGTACTTT	CAATNNNAPRF	CASSPYWVQDTQYF	spleen	Placebo	V	1	Non-expanded	Non-expanded	1	0.000114692
CAGCAGCGTTAAGATG-1	clonotype70	TGCGCAGTCAGGTCTTATAACCAGGGGAAGCTTATCTTT	TGTGGTGCTAGACTGGGGGTCCAAGACACCCAGTACTTT	CAVRSYNQGKLIF	CGARLGVQDTQYF	spleen	PI3kdi	II	1	Expanded	Expanded	2	0.000229384
CAGCAGCGTTGTCTTT-1	clonotype16	TGTGCTGCTGAGGCGGCTGGAGGCTATAAAGTGGTCTTT	TGTGCCAGCAGACACAGGGGAGAAGTCTTCTTT	CAAEAAGGYKVVF	CASRHRGEVFF	spleen			7	Expanded	Expanded	3	0.000344076
CAGCAGCTCGACGGAA-1	clonotype576	TGTGCAGCCGTGAATCAAGGAGGGTCTGCGAAGCTCATCTTT	TGTGCTAGCAGTAACTGGGGGGGCGCTGCAGAAACGCTGTATTTT	CAAVNQGGSAKLIF	CASSNWGGAAETLYF	spleen	Placebo	III	3	Non-expanded	Non-expanded	1	0.000114692
CAGCATAAGGATGGAA-1	clonotype2148	TGTGCTATCCCTATGACTAACAGTGCAGGGAACAAGCTAACTTTT	TGTGCCAGCAGTATGACTGGGGGTTATGAACAGTACTTC	CAIPMTNSAGNKLTF	CASSMTGGYEQYF	spleen	PI3kdi	IV	3	Non-expanded	Non-expanded	1	0.000114692
CAGCATACAAGTAGTA-1	clonotype2147	TGTGCAGCTAGTGACCTAAACACCAATACAGGCAAATTAACCTTT	TGTGCAAGCAGCTCCAGACTGGAAGACACCCAGTACTTT	CAASDLNTNTGKLTF	CASSSRLEDTQYF	spleen	Placebo	IV	1	Non-expanded	Non-expanded	1	0.000114692
CAGCATAGTAGCTCCG-1	clonotype2150	TGTGCTCTGGGTGATCAGAATTATGGGAGCAGTGGCAACAAGCTCATCTTT	TGTGCCTGGAGAGGGGGGGGTGCTGAGCAGTTCTTC	CALGDQNYGSSGNKLIF	CAWRGGGAEQFF	spleen	PI3kdi	IV	1	Non-expanded	Non-expanded	1	0.000114692
CAGCATAGTATAGGGC-1	clonotype74		TGCACCTGCAGTGCGACAGGAAAAAACACCTTGTACTTT		CTCSATGKNTLYF	spleen			7		Expanded	2	0.000229384
CAGCATAGTTGCCTCT-1	clonotype2149		TGTGCCAGCAGCCAGGGACAGGGGTATGCTGAGCAGTTCTTC		CASSQGQGYAEQFF	spleen	PI3kdi	V	1		Non-expanded	1	0.000114692
CAGCATATCAACTCTT-1	clonotype2152	TGTGCAGCTATCTCAGGAGGAAACTACAAACCTACGTTT	TGTGCCAGCAGTATCCGGGGGGGGGAACAGTACTTC	CAAISGGNYKPTF	CASSIRGGEQYF	spleen	Placebo	V	1	Non-expanded	Non-expanded	1	0.000114692
CAGCATATCGGTTAAC-1	clonotype2154	TGTGCTGCTGAGGGCACTGGGTCTAAGCTGTCATTT	TGTGCCAGCAGCTTAGTTCTGGGAACGCTGTATTTT	CAAEGTGSKLSF	CASSLVLGTLYF	spleen	Placebo	IV	3	Non-expanded	Non-expanded	1	0.000114692
CAGCCGAAGCGTGTCC-1	clonotype2153	TGTGCAGCTAGTTTTTTTGGAAATGAGAAAATAACTTTT	TGCACCTGCAGTGCAAAAGGACAGTATGAACAGTACTTC	CAASFFGNEKITF	CTCSAKGQYEQYF	spleen	Placebo	IV	3	Non-expanded	Non-expanded	1	0.000114692
CAGCCGACAACGATCT-1	clonotype2156	TGTGCAGCAAGTGCTTCTGGCAGCTGGCAACTCATCTTT	TGTGCCAGCGGTGATGCGCCTGGGCAAGACACCCAGTACTTT	CAASASGSWQLIF	CASGDAPGQDTQYF	spleen	Placebo	III	3	Non-expanded	Non-expanded	1	0.000114692
CAGCCGAGTATTCTCT-1	clonotype1964	TGTGCAGTGAGCGCCAATAGCAATAACAGAATCTTCTTT	TGTGCAAGCAGCATGACTGGGGGTAGTGCAGAAACGCTGTATTTT	CAVSANSNNRIFF	CASSMTGGSAETLYF	spleen	PI3kdi	II	1	Non-expanded	Non-expanded	1	0.000114692
CAGCGACCAAGCCGTC-1	clonotype1962	TGTGCTGTGAAGAATTATAACCAGGGGAAGCTTATCTTT	TGTGCAAGCAGCTTAGATAGGGTCGGGCAGCTCTACTTT	CAVKNYNQGKLIF	CASSLDRVGQLYF	spleen	Placebo	IV	1	Non-expanded	Non-expanded	1	0.000114692
CAGCGACCAGTACACT-1	clonotype1963	TGTGCAGCAACGGGGACTGGAGGCTATAAAGTGGTCTTT	TGTGCCAGCAGCTTAGGTCAGGGTGGCGGGCAGCTCTACTTT	CAATGTGGYKVVF	CASSLGQGGGQLYF	spleen	Placebo	III	3	Non-expanded	Non-expanded	1	0.000114692
CAGCGACCATAGACTC-1	clonotype1960	TGTGCTTTGAGGAATAGCAATAACAGAATCTTCTTT	TGTGCCAGCAGCCAAGGGAGGAGTGCAGAAACGCTGTATTTT	CALRNSNNRIFF	CASSQGRSAETLYF	spleen	Placebo	III	1	Non-expanded	Non-expanded	1	0.000114692
CAGCGACGTCCGCTGA-1	clonotype1961	TGCGCAGGCCCTACTGGAGGCAATAATAAGCTGACTTTT	TGTGCCAGCGGTGGGGGCAGGGGGCGCGACACCCAGTACTTT	CAGPTGGNNKLTF	CASGGGRGRDTQYF	spleen	PI3kdi	II	1	Non-expanded	Non-expanded	1	0.000114692
CAGCGACGTCGCTTTC-1	clonotype1958	TGTGCTGTGAGCGCGAGACAGGGAGGCAGAGCTCTGATATTT	TGCACCTGCAGTGCAGACTGGGGGGGTGAACAGTACTTC	CAVSARQGGRALIF	CTCSADWGGEQYF	spleen	Placebo	IV	3	Non-expanded	Non-expanded	1	0.000114692
CAGCGACTCAATACCG-1	clonotype1959	TGTGCAGCAAGTGAGGGGGCTACTGGAGGCAATAATAAGCTGACTTTT	TGTGCCAGCAGCCACCGGGACAGGGAAGTCTTCTTT	CAASEGATGGNNKLTF	CASSHRDREVFF	spleen	PI3kdi	IV	1	Non-expanded	Non-expanded	1	0.000114692
CAGCTAAAGTTCGATC-1	clonotype1966	TGTGCAGCAAGTGTCCTGCCTAATTACAACGTGCTTTACTTC	TGTGCAAGCAGCTTAGATACAAACTCCGACTACACCTTC	CAASVLPNYNVLYF	CASSLDTNSDYTF	spleen	Placebo	IV	3	Non-expanded	Non-expanded	1	0.000114692
CAGCTAACACAGAGGT-1	clonotype1967	TGCGCAGTCAGCATCCCTTCCAATACCAACAAAGTCGTCTTT	TGTGCCAGCAGCCAAGATTTCGGGTATGAACAGTACTTC	CAVSIPSNTNKVVF	CASSQDFGYEQYF	spleen	PI3kdi	V	3	Non-expanded	Non-expanded	1	0.000114692
CAGCTAAGTAGGCATG-1	clonotype784		TGTGCCAGCAGTGATACAGGGAGGGACACCCAGTACTTT		CASSDTGRDTQYF	spleen	PI3kdi	V	3		Non-expanded	1	0.000114692
CAGCTAAGTCTTCAAG-1	clonotype1073	TGTGCTGCTGGGGCATCTTCTGGCAGCTGGCAACTCATCTTT	TGTGCCAGCGGTGAACAGCATAGTCAAAACACCTTGTACTTT	CAAGASSGSWQLIF	CASGEQHSQNTLYF	spleen	PI3kdi	II	3	Non-expanded	Non-expanded	1	0.000114692
CAGCTAATCCAGAGGA-1	clonotype770		TGTGCCAGCAGCCAACTGGGGGGAAACACCGGGCAGCTCTACTTT		CASSQLGGNTGQLYF	spleen	PI3kdi	V	1		Non-expanded	1	0.000114692
CAGCTAATCTAACTTC-1	clonotype766	TGTGCTCTGAGTCCCCCTCCTAACAGTGCAGGGAACAAGCTAACTTTT	TGTGCCAGCAGTGATGTGGCAGCAAACACCGGGCAGCTCTACTTT	CALSPPPNSAGNKLTF	CASSDVAANTGQLYF	spleen	Placebo	V	1	Non-expanded	Non-expanded	1	0.000114692
CAGCTGGAGGTGCACA-1	clonotype765	TGTGCTCTGGGTAATTCTGGAGGAAGCAATGCAAAGCTAACCTTC	TGTGCCAGCAGCTTGGACTGGGGTTTTTATGAACAGTACTTC	CALGNSGGSNAKLTF	CASSLDWGFYEQYF	spleen	PI3kdi	II	1	Non-expanded	Non-expanded	1	0.000114692
CAGCTGGGTACCAGTT-1	clonotype764	TGTGCTCTGAGTGATTCTGGAGGAAGCAATGCAAAGCTAACCTTC	TGTGCCAGCAGCTGGACAGGGATTTCTGGAAATACGCTCTATTTT	CALSDSGGSNAKLTF	CASSWTGISGNTLYF	spleen	Placebo	III	3	Non-expanded	Non-expanded	1	0.000114692
CAGCTGGTCATGCATG-1	clonotype1079	TGTGCTATGAGGGCCTATAACACCAATACAGGCAAATTAACCTTT	TGTGCTAGCAGCGGCCCTAGTCAAAACACCTTGTACTTT	CAMRAYNTNTGKLTF	CASSGPSQNTLYF	spleen	PI3kdi	V	1	Non-expanded	Non-expanded	1	0.000114692
CAGGTGCCAGTATGCT-1	clonotype871	TGTGCTGCTCTTAATGCTTACAAAGTCATCTTT	TGTGCCAGCATAACAAAAAACACCTTGTACTTT	CAALNAYKVIF	CASITKNTLYF	spleen	Placebo	IV	1	Non-expanded	Non-expanded	1	0.000114692
CAGGTGCGTGACGGTA-1	clonotype2243	TGTGCAGCAAGTACCTACCAGGGAGGCAGAGCTCTGATATTT	TGTGCCAGCAGTCTGGGAGCAAACACCGGGCAGCTCTACTTT	CAASTYQGGRALIF	CASSLGANTGQLYF	spleen	PI3kdi	V	1	Non-expanded	Non-expanded	1	0.000114692
CAGGTGCGTGCAACTT-1	clonotype2244	TGTGCTCTGAGTGACGGCAACATGGGCTACAAACTTACCTTC	TGTGCCAGCAGTTGGACAGGGGAAGACACCCAGTACTTT	CALSDGNMGYKLTF	CASSWTGEDTQYF	spleen	Placebo	IV	1	Non-expanded	Non-expanded	1	0.000114692
CAGGTGCGTGCCTGTG-1	clonotype874	TGTGCAGGAGGCAATAACAGAATCTTCTTT	TGTGCCAGCAGCCCCGACAGGGATGAACAGTACTTC	CAGGNNRIFF	CASSPDRDEQYF	spleen	Placebo	IV	3	Non-expanded	Non-expanded	1	0.000114692
CAGTAACGTAGCACGA-1	clonotype867	TGTGCAGCAAGCCCCCAGGGAGGCAGAGCTCTGATATTT	TGTGCCAGCAGCTTGGGACAGAACAACCAGGCTCCGCTTTTT	CAASPQGGRALIF	CASSLGQNNQAPLF	spleen	PI3kdi	II	1	Non-expanded	Non-expanded	1	0.000114692
CAGTAACTCGTGGACC-1	clonotype868	TGTGCTAGGCCCCCGGACCAGGGGAAGCTTATCTTT	TGTGCCAGCAGGCGACTGGGGGGAGTAAACACCTTGTACTTT	CARPPDQGKLIF	CASRRLGGVNTLYF	spleen	PI3kdi	IV	3	Non-expanded	Non-expanded	1	0.000114692
CAGTAACTCTTGAGGT-1	clonotype869	TGTGCAGCTAGCTCCCATAATGTTGGTGACAACAGTAAGCTGATTTGG	TGTGCCAGCAGTGGGACTGGGAATGAACAGTACTTC	CAASSHNVGDNSKLIW	CASSGTGNEQYF	spleen	Placebo	III	3	Non-expanded	Non-expanded	1	0.000114692
CAGTCCTAGTGAAGTT-1	clonotype870	TGTGCAGCAGGGAACTCAGGAGGAAACTACAAACCTACGTTT	TGTGCAAGCAGCGCAGGGTCTGGAAATACGCTCTATTTT	CAAGNSGGNYKPTF	CASSAGSGNTLYF	spleen	Placebo	III	3	Non-expanded	Non-expanded	1	0.000114692
CAGTCCTCATGCCACG-1	clonotype877		TGTGCTAGCAGTAGATCCTCCTATGAACAGTACTTC		CASSRSSYEQYF	spleen	PI3kdi	IV	7		Non-expanded	1	0.000114692
CAGTCCTGTCTGCGGT-1	clonotype1	TGCGCAGTCAGTGAAGGTAGCAATAACAGAATCTTCTTT;TGTGCTGGGATGAATTATAACCAGGGGAAGCTTATCTTT	TGTGCCTGGAGTCTAGGGGACAGGCTTAGTGCAGAAACGCTGTATTTT	CAGMNYNQGKLIF;CAVSEGSNNRIFF	CAWSLGDRLSAETLYF	spleen	Placebo	III	3	Expanded	Expanded	8	0.000917536
CAGTCCTGTGCAGGTA-1	clonotype1	TGCGCAGTCAGTGAAGGTAGCAATAACAGAATCTTCTTT;TGTGCTGGGATGAATTATAACCAGGGGAAGCTTATCTTT	TGTGCCTGGAGTCTAGGGGACAGGCTTAGTGCAGAAACGCTGTATTTT	CAGMNYNQGKLIF;CAVSEGSNNRIFF	CAWSLGDRLSAETLYF	spleen	Placebo	III	3	Expanded	Expanded	8	0.000917536
CAGTCCTTCACTCTTA-1	clonotype878		TGTGCCAGCAGCCCCTCTGGGGGGGCGCGGGAACAGTACTTC		CASSPSGGAREQYF	spleen	Placebo	III	1		Non-expanded	1	0.000114692
CATATGGAGATCACGG-1	clonotype1450	TGTGCTGTGAGCGCGCCCAATACAGGCAAATTAACCTTT	TGCACCTGCAGTGCAGATCTGGGACTGGGCTCCTATGAACAGTACTTC	CAVSAPNTGKLTF	CTCSADLGLGSYEQYF	spleen	PI3kdi	V	1	Non-expanded	Non-expanded	1	0.000114692
CATATGGCAAGGTGTG-1	clonotype1449	TGTGCAGCAAGTGACACTGGAGGACTAAGTGGTAAATTAACATTC	TGTGCCAGCTCTCTGGGGGGGAACACAGAAGTCTTCTTT	CAASDTGGLSGKLTF	CASSLGGNTEVFF	spleen	Placebo	III	1	Non-expanded	Non-expanded	1	0.000114692
CATATGGGTACAGTTC-1	clonotype1452	TGTGCAGCAAGCCCGACTAACAGTGCAGGGAACAAGCTAACTTTT		CAASPTNSAGNKLTF		spleen	PI3kdi	IV	1	Non-expanded		1	0.000114692
CATATGGGTGAGTATA-1	clonotype1446		TGTGCCAGCAGCCAGGGACAGAACACCGGGCAGCTCTACTTT		CASSQGQNTGQLYF	spleen	Placebo	IV	1		Non-expanded	1	0.000114692
CATATGGGTGTGACCC-1	clonotype360	TGTGCTCTGAGCAAGGGGACTGGAGGCTATAAAGTGGTCTTT	TGTGCCAGCTCTCTGGGACAGGGTGGTGCAGAAACGCTGTATTTT	CALSKGTGGYKVVF	CASSLGQGGAETLYF	spleen	PI3kdi	V	1	Non-expanded	Non-expanded	1	0.000114692
CATATGGTCCTTCAAT-1	clonotype372	TGTGCTGGCATAACAGGCAATACCGGAAAACTCATCTTT	TGTGCCAGCAGTTTAGCTGGGGGCAATGAACAGTACTTC	CAGITGNTGKLIF	CASSLAGGNEQYF	spleen	PI3kdi	V	1	Non-expanded	Non-expanded	1	0.000114692
CATATTCCAAATTGCC-1	clonotype369	TGTGCAGTTAGTGACACGGGTTACCAGAACTTCTATTTT	TGTGCAAGCAGCTTCCGGGACAGGGGGCCTGGAAATACGCTCTATTTT	CAVSDTGYQNFYF	CASSFRDRGPGNTLYF	spleen	Placebo	IV	3	Non-expanded	Non-expanded	1	0.000114692
CATATTCCACCTATCC-1	clonotype1443	TGTGCTCTGAGTGAATCTTCTGGCAGCTGGCAACTCATCTTT	TGTGCCAGCGGTTGGGACAGGGGACAGGCTCCGCTTTTT	CALSESSGSWQLIF	CASGWDRGQAPLF	spleen	PI3kdi	II	1	Non-expanded	Non-expanded	1	0.000114692
CATATTCCACGGTGTC-1	clonotype1442		TGTGCTAGCAGTAGGGGGGGAGGAGGTCAAAACACCTTGTACTTT		CASSRGGGGQNTLYF	spleen	Placebo	V	1		Non-expanded	1	0.000114692
CATCAAGAGGGTATCG-1	clonotype1269	TGTGCTAGGCGGAATAGCAATAACAGAATCTTCTTT	TGTGCCAGCAGTCAGCAAGACACCCAGTACTTT	CARRNSNNRIFF	CASSQQDTQYF	spleen	Placebo	III	1	Non-expanded	Non-expanded	1	0.000114692
CATCAAGCAATCAGAA-1	clonotype1270	TGCGCAGTCAGTGGCTATGCCCAGGGATTAACCTTC	TGTGCCAGCAGCTTAGAATGGGGGGGTGCAGAAACGCTGTATTTT	CAVSGYAQGLTF	CASSLEWGGAETLYF	spleen	Placebo	III	3	Non-expanded	Non-expanded	1	0.000114692
CATCAAGCACTCAGGC-1	clonotype1275	TGTGCAGCAAGTTATACAGGAAACTACAAATACGTCTTT	TGCACCTGCAGTGCAGAGGCTGGGTACACCGGGCAGCTCTACTTT	CAASYTGNYKYVF	CTCSAEAGYTGQLYF	spleen	Placebo	V	3	Non-expanded	Non-expanded	1	0.000114692
CATCAAGGTACCATCA-1	clonotype1276		TGTGCCAGCAGTGCCTACTGGGGGGGCTATGCTGAGCAGTTCTTC		CASSAYWGGYAEQFF	spleen	PI3kdi	II	3		Non-expanded	1	0.000114692
CATCAGACAAGTTCTG-1	clonotype1277		TGTGCCAGCAGTCTGTTGCAGGGCACCAACGAAAGATTATTTTTC		CASSLLQGTNERLFF	spleen	PI3kdi	V	3		Non-expanded	1	0.000114692
CATCCACCACTGAAGG-1	clonotype1278		TGTGCCAGCAGTGATACCAGGGGGCAAGTCTTCTTT		CASSDTRGQVFF	spleen	PI3kdi	V	1		Non-expanded	1	0.000114692
CATCCACCAGCATACT-1	clonotype353	TGTGCTCTGGTCCCCTCAGGAGGAAACTACAAACCTACGTTT	TGTGCCAGCAGCTCCCGGGACAGAAACTCCGACTACACCTTC	CALVPSGGNYKPTF	CASSSRDRNSDYTF	spleen	PI3kdi	II	3	Non-expanded	Non-expanded	1	0.000114692
CATCCACTCTCTTATG-1	clonotype352	TGTGTGGTGGGCATGAATTATGGGAGCAGTGGCAACAAGCTCATCTTT	TGTGCCAGCAGTGATAGGGGGGGGCAAGACACCCAGTACTTT	CVVGMNYGSSGNKLIF	CASSDRGGQDTQYF	spleen	Placebo	III	1	Non-expanded	Non-expanded	1	0.000114692
CATCGAACACCAGATT-1	clonotype350	TGTGCAGCAAGTGCGGACCAGGGAGGCAGAGCTCTGATATTT	TGTGCAAGCAGCTTAGGGGGGAAAGTCTTCTTT	CAASADQGGRALIF	CASSLGGKVFF	spleen	PI3kdi	II	1	Non-expanded	Non-expanded	1	0.000114692
CATCGAACAGCTGCTG-1	clonotype357	TGTGCTGCAAGCGGTAGCAATAACAGAATCTTCTTT	TGTGCCAGCAGTCTAGGACAGTATGAACAGTACTTC	CAASGSNNRIFF	CASSLGQYEQYF	spleen	PI3kdi	IV	3	Non-expanded	Non-expanded	1	0.000114692
CATCGAATCTAAGCCA-1	clonotype356	TGTGCAGCTAGTGAGCATGGGGGGAAGCTTATCTTT	TGTGCCAGCAGCCAAGAGTTCATTTCCAACGAAAGATTATTTTTC	CAASEHGGKLIF	CASSQEFISNERLFF	spleen	PI3kdi	IV	3	Non-expanded	Non-expanded	1	0.000114692
CATCGGGCACTATCTT-1	clonotype355	TGTGCTATAGGCACTGGAGCTAACACTGGAAAGCTCACGTTT	TGTGCCAGCAGAGACTGGAGTGCAGAAACGCTGTATTTT	CAIGTGANTGKLTF	CASRDWSAETLYF	spleen	Placebo	IV	3	Non-expanded	Non-expanded	1	0.000114692
CATCGGGCAGTCTTCC-1	clonotype354	TGTGCAGCAAGTGCAACAGAAGGTGCAGATAGACTCACCTTT	TGCACCTGCAGTGACAGGGGGCTTCAAAACACCTTGTACTTT	CAASATEGADRLTF	CTCSDRGLQNTLYF	spleen	Placebo	III	1	Non-expanded	Non-expanded	1	0.000114692
CATCGGGGTGAGGGTT-1	clonotype358	TGTGCAGTGAGCCCTCATAGCAACTATCAGTTGATCTGG	TGTGCCAGCGGGCCCAGGGGCGCAGAAGTCTTCTTT	CAVSPHSNYQLIW	CASGPRGAEVFF	spleen	PI3kdi	V	3	Non-expanded	Non-expanded	1	0.000114692
CATCGGGTCATTGCGA-1	clonotype24	TGTGCTCTCCTTACTGGCAGTGGTGGAAAACTCACTTTG	TGTGCCAGCAGTTACTGGGGAGGCACCGGGCAGCTCTACTTT	CALLTGSGGKLTL	CASSYWGGTGQLYF	spleen	PI3kdi	V	3	Expanded	Expanded	2	0.000229384
CATGACACAGGAACGT-1	clonotype519	TGTGCTGCAAACAGTGCAGGGAACAAGCTAACTTTT	TGTGCCAGCAGTTTACAGGGGCAAGACACCCAGTACTTT	CAANSAGNKLTF	CASSLQGQDTQYF	spleen	Placebo	V	1	Non-expanded	Non-expanded	1	0.000114692
CATGACACATGCTAGT-1	clonotype167	TGTGCTGCCGGGACTGGAGGCTATAAAGTGGTCTTT	TGTGCAAGCAGCTCCGGGACAGGGGTAGACACCCAGTACTTT	CAAGTGGYKVVF	CASSSGTGVDTQYF	spleen	Placebo	III	3	Non-expanded	Non-expanded	1	0.000114692
CATGCCTAGGGCTCTC-1	clonotype171	TGTGCTACTGGGAGTAACTATGCCCAGGGATTAACCTTC	TGTGCCAGCAGCTTAGGGCGGGGAGGGACTGGAAATACGCTCTATTTT	CATGSNYAQGLTF	CASSLGRGGTGNTLYF	spleen	Placebo	IV	3	Non-expanded	Non-expanded	1	0.000114692
CATGCCTCACATCCGG-1	clonotype172		TGTGCAAGCAGCTTAGAGGGGGGCACCGGGCAGCTCTACTTT		CASSLEGGTGQLYF	spleen	PI3kdi	II	3		Non-expanded	1	0.000114692
CATGCCTGTGGTTTCA-1	clonotype174	TGTGCGGGGGGAGATTCTGGGACTTACCAGAGGTTT	TGTGCCTGGAGTCTAGACGGACATTCTGGAAATACGCTCTATTTT	CAGGDSGTYQRF	CAWSLDGHSGNTLYF	spleen	PI3kdi	II	3	Non-expanded	Non-expanded	1	0.000114692
CATGCCTGTTGATTGC-1	clonotype1993	TGTGCAGCAAGTCTTAACAACAATGCCCCACGATTT	TGTGCCTGGAGTCTCGGCAGGGGAGAAAGATTATTTTTC	CAASLNNNAPRF	CAWSLGRGERLFF	spleen	Placebo	V	1	Non-expanded	Non-expanded	1	0.000114692
CATGCCTGTTGGACCC-1	clonotype990	TGTGCAGCAAGCATGAGCAACATGGGCTACAAACTTACCTTC	TGTGCCAGCAGCCAAGATGGAGGGGGGGCAGAAACGCTGTATTTT	CAASMSNMGYKLTF	CASSQDGGGAETLYF	spleen	PI3kdi	V	1	Non-expanded	Non-expanded	1	0.000114692
CATGGCGAGGACAGCT-1	clonotype1991	TGTGCAGCAAGCATTTACAGCAACAACAGACTTACTTTG	TGTGCCAGCAGTGGGGGGGACTGGGCCTATGAACAGTACTTC	CAASIYSNNRLTL	CASSGGDWAYEQYF	spleen	Placebo	III	1	Non-expanded	Non-expanded	1	0.000114692
CATGGCGGTAGAAGGA-1	clonotype1992	TGTGCAGCAAGCTTGACTTCAAGTGGCCAGAAGCTGGTTTTT	TGTGCCAGCAGCCATTCCGGGACTGGGGAGTACTTC	CAASLTSSGQKLVF	CASSHSGTGEYF	spleen	Placebo	III	1	Non-expanded	Non-expanded	1	0.000114692
CATGGCGGTCAAACTC-1	clonotype12	TGTGCAGCTAGTGTATCTTCTGGCAGCTGGCAACTCATCTTT	TGTGCCTGGAGTCTAGCAGGGTATAGTGCAGAAACGCTGTATTTT	CAASVSSGSWQLIF	CAWSLAGYSAETLYF	spleen	Placebo	III	3	Expanded	Expanded	4	0.000458768
CATGGCGGTCAAGCGA-1	clonotype1997	TGTGCAGCAAGCAATGGGGGCAACATGGGCTACAAACTTACCTTC	TGTGCCAGCAGCCCAGGGGGCAACACAGAAGTCTTCTTT	CAASNGGNMGYKLTF	CASSPGGNTEVFF	spleen	PI3kdi	IV	7	Non-expanded	Non-expanded	1	0.000114692
CATGGCGTCGGTCCGA-1	clonotype1995	TGTGCACTGGAGAATCAAGGAGGGTCTGCGAAGCTCATCTTT	TGTGCCAGCAGCTTAGGAACCACAGAAGTCTTCTTT	CALENQGGSAKLIF	CASSLGTTEVFF	spleen	PI3kdi	II	3	Non-expanded	Non-expanded	1	0.000114692
CATGGCGTCTAGAGTC-1	clonotype1996	TGTGCTCTGAGGAGGGGCTCAGGAGGAAACTACAAACCTACGTTT	TGTGCCAGCAGTCGGGACAGGGGCGGGGCTGAGCAGTTCTTC	CALRRGSGGNYKPTF	CASSRDRGGAEQFF	spleen	PI3kdi	V	3	Non-expanded	Non-expanded	1	0.000114692
CATTCGCAGGAGTCTG-1	clonotype2002		TGTGCCAGCAGTATACCTGGGGGGGCAGAAACGCTGTATTTT		CASSIPGGAETLYF	spleen	Placebo	IV	1		Non-expanded	1	0.000114692
CATTCGCGTCTCCACT-1	clonotype2176	TGTGCTATGAGAGAGGGCTTGGGATCCTCCTCCTTCAGCAAGCTGGTGTTT	TGTGCCAGCTCTCTGCCAGATAACTATGCTGAGCAGTTCTTC	CAMREGLGSSSFSKLVF	CASSLPDNYAEQFF	spleen	PI3kdi	V	3	Non-expanded	Non-expanded	1	0.000114692
CCAATCCAGAGCTGCA-1	clonotype735	TGTGCAGCAGTGAATCAAGGAGGGTCTGCGAAGCTCATCTTT	TGTGCAAGCAGCTTCCGGACAGCAAACACCGGGCAGCTCTACTTT	CAAVNQGGSAKLIF	CASSFRTANTGQLYF	spleen	PI3kdi	IV	3	Non-expanded	Non-expanded	1	0.000114692
CCAATCCCAATCGAAA-1	clonotype2170		TGTGCCAGCAGTTTAGGTAATTCTGGAAATACGCTCTATTTT		CASSLGNSGNTLYF	spleen	PI3kdi	V	1		Non-expanded	1	0.000114692
CCAATCCGTTAGGGTG-1	clonotype670	TGTGCAGCAAGCAATAACAACAATGCCCCACGATTT	TGTGCCAGCAGCCGGACTGTATATGAACAGTACTTC	CAASNNNNAPRF	CASSRTVYEQYF	spleen	Placebo	III	1	Non-expanded	Non-expanded	1	0.000114692
CCAATCCTCCAGAAGG-1	clonotype705	TGTGCTATGAGAAAGAATACTGGAGGACTAAGTGGTAAATTAACATTC	TGTGCCAGCAGCCCCGGACAGAGCTCCTATGAACAGTACTTC	CAMRKNTGGLSGKLTF	CASSPGQSSYEQYF	spleen	PI3kdi	II	3	Non-expanded	Non-expanded	1	0.000114692
CCAATCCTCGAATCCA-1	clonotype690	TGTGCGGTTTCTGGAGGAAGCAATGCAAAGCTAACCTTC	TGTGCCAGCGGTGGTGGACAGTATTCTGGAAATACGCTCTATTTT	CAVSGGSNAKLTF	CASGGGQYSGNTLYF	spleen	PI3kdi	IV	3	Non-expanded	Non-expanded	1	0.000114692
CCAATCCTCGTAGGAG-1	clonotype2166	TGTGCTATAGATCCCAGTGCAGGGAACAAGCTAACTTTT	TGTGCCAGCAGCCAAGATGGCACAGAGGTCTTCTTT	CAIDPSAGNKLTF	CASSQDGTEVFF	spleen	Placebo	III	1	Non-expanded	Non-expanded	1	0.000114692
CCACCTAAGCTTTGGT-1	clonotype2165	TGTGCTCTTAATTCTGGAGGAAGCAATGCAAAGCTAACCTTC	TGTGCCAGCGGTGATAAACTGGGGGGAAAGGGCACCCAGTACTTT	CALNSGGSNAKLTF	CASGDKLGGKGTQYF	spleen	PI3kdi	IV	1	Non-expanded	Non-expanded	1	0.000114692
CCACCTAAGTGTACTC-1	clonotype1624	TGTGCTATGGAACGGAGCAATACCGGAAAACTCATCTTT	TGTGCCAGCAGCTCAGGGGGGAACACAGAAGTCTTCTTT	CAMERSNTGKLIF	CASSSGGNTEVFF	spleen	Placebo	IV	1	Non-expanded	Non-expanded	1	0.000114692
CCACCTACATGTCCTC-1	clonotype1415		TGTGCCAGCAGTCCCAGACTGGGGGGGCGCTATGAACAGTACTTC		CASSPRLGGRYEQYF	spleen	Placebo	IV	1		Non-expanded	1	0.000114692
CCACCTAGTGTTCTTT-1	clonotype1574	TGTGCAGTGAGGATCTACCAGGGAGGCAGAGCTCTGATATTT	TGTGCAAGCAGCTTAGAAAATTCTGGAAATACGCTCTATTTT	CAVRIYQGGRALIF	CASSLENSGNTLYF	spleen	Placebo	V	7	Non-expanded	Non-expanded	1	0.000114692
CCACGGAAGAGACTAT-1	clonotype63	TGTGCAGGGAGAGGGGCAGGCAATACCGGAAAACTCATCTTT	TGTGCCAGCAGTGAGACTGGGGGGGCGCGTGAACAGTACTTC	CAGRGAGNTGKLIF	CASSETGGAREQYF	spleen	Placebo	IV	7	Expanded	Expanded	2	0.000229384
CCACGGAAGGAGTAGA-1	clonotype1372	TGTGCAGCAAGTGTCGGGACTGGAGGCTATAAAGTGGTCTTT	TGTGCCAGCAGCCAAGAGGGTGGGTCAAACACCGGGCAGCTCTACTTT	CAASVGTGGYKVVF	CASSQEGGSNTGQLYF	spleen	PI3kdi	V	3	Non-expanded	Non-expanded	1	0.000114692
CCACGGAAGTACGCCC-1	clonotype1391	TGTGCAGCAGCGGACTACAGCAACAACAGACTTACTTTG	TGTGCCAGCAGCCTTGACAGTAGTCAAAACACCTTGTACTTT	CAAADYSNNRLTL	CASSLDSSQNTLYF	spleen	PI3kdi	II	1	Non-expanded	Non-expanded	1	0.000114692
CCACGGACACCCATTC-1	clonotype1632	TGTGCAGTGAGCATGGTCACCAATACAGGCAAATTAACCTTT	TGTGCCAGCACCCGGGACTGGGGGTATGCTGAGCAGTTCTTC	CAVSMVTNTGKLTF	CASTRDWGYAEQFF	spleen	PI3kdi	II	3	Non-expanded	Non-expanded	1	0.000114692
CCACGGACAGGGTTAG-1	clonotype3		TGCACCTGCTTTGGCTGGGGGGTTAGTCAAAACACCTTGTACTTT		CTCFGWGVSQNTLYF	spleen			7		Expanded	7	0.000802844
CCACGGAGTAGCGTCC-1	clonotype1633	TGTGCAGCAAGCATAGGGGGAGGTTCAGCCTTAGGGAGGCTGCATTTT	TGTGCCAGCGGTGATTCCTGGGGGGGAGGAGCAGAAACGCTGTATTTT	CAASIGGGSALGRLHF	CASGDSWGGGAETLYF	spleen	Placebo	III	1	Non-expanded	Non-expanded	1	0.000114692
CCACGGATCGGCGCTA-1	clonotype1812	TGTGCTCTGGGTGAAGGGTTATCTGGTAGCTTCAATAAGTTGACCTTT	TGTGCCAGCAGCCCCGACTGGGGGGGCTATGAACAGTACTTC	CALGEGLSGSFNKLTF	CASSPDWGGYEQYF	spleen	Placebo	IV	3	Non-expanded	Non-expanded	1	0.000114692
CCACTACGTGACGCCT-1	clonotype1810	TGCTCAGCAAGTGGGGGTTCAGCCTTAGGGAGGCTGCATTTT	TGTGCCAGCGGTCACAGGGGAGGTGCAGAAACGCTGTATTTT	CSASGGSALGRLHF	CASGHRGGAETLYF	spleen	Placebo	IV	1	Non-expanded	Non-expanded	1	0.000114692
CCACTACGTTACGGAG-1	clonotype1809		TGTGCCAGCAGTGATTTCGGGAGGGGAAATACGCTCTATTTT		CASSDFGRGNTLYF	spleen	PI3kdi	IV	1		Non-expanded	1	0.000114692
CCACTACGTTCAGGCC-1	clonotype1198		TGTGCCAGCAGCCGACAGGGGGCCAACACAGAAGTCTTCTTT		CASSRQGANTEVFF	spleen	PI3kdi	V	1		Non-expanded	1	0.000114692
CCACTACTCCAAGCCG-1	clonotype2641	TGTGCTCTGGGTAACCAGGGAGGCAGAGCTCTGATATTT		CALGNQGGRALIF		spleen	PI3kdi	IV	3	Non-expanded		1	0.000114692
CCAGCGACACATCTTT-1	clonotype1806	TGTGCTGCAAGTGGAGGGAGCAGTGGCAACAAGCTCATCTTT	TGTGCCAGCAGTTCGACAGGGGATGAACAGTACTTC	CAASGGSSGNKLIF	CASSSTGDEQYF	spleen	PI3kdi	V	1	Non-expanded	Non-expanded	1	0.000114692
CCAGCGAGTTCGCTAA-1	clonotype2639	TGTGCTTTGAGCAGGACTGGAGGCTATAAAGTGGTCTTT	TGTGCCAGCAGTATTCAACTGGGGGAAAACACCTTGTACTTT	CALSRTGGYKVVF	CASSIQLGENTLYF	spleen	PI3kdi	V	3	Non-expanded	Non-expanded	1	0.000114692
CCAGCGATCACGACTA-1	clonotype1816	TGTGCTAGCTCTTCTGGCAGCTGGCAACTCATCTTT	TGTGCCAGCAGCCAAGATTGGGGGACTAGTGCAGAAACGCTGTATTTT	CASSSGSWQLIF	CASSQDWGTSAETLYF	spleen	Placebo	III	3	Non-expanded	Non-expanded	1	0.000114692
CCAGCGATCCATGAGT-1	clonotype1815	TGTGCAGCAATTTATCAAGGAGGGTCTGCGAAGCTCATCTTT	TGTGCCAGCAGCCAATGGAGAGGGGCCCACCAGGCTCCGCTTTTT	CAAIYQGGSAKLIF	CASSQWRGAHQAPLF	spleen	PI3kdi	V	3	Non-expanded	Non-expanded	1	0.000114692
CCATGTCCAAGTTCTG-1	clonotype2627	TGTGCAGTGAGCTCCAACATGGGCTACAAACTTACCTTC	TGTGCCAGCAGCCAAGGACAGAACACCGGGCAGCTCTACTTT	CAVSSNMGYKLTF	CASSQGQNTGQLYF	spleen	Placebo	III	1	Non-expanded	Non-expanded	1	0.000114692
CCATGTCTCAACTCTT-1	clonotype133	TGTGCAGTGAGGACTATAGATAGAGGTTCAGCCTTAGGGAGGCTGCATTTT	TGTGGTGCTAGGGGGGACTCCGACTACACCTTC	CAVRTIDRGSALGRLHF	CGARGDSDYTF	spleen	PI3kdi	V	3	Non-expanded	Non-expanded	1	0.000114692
CCATGTCTCGAGCCCA-1	clonotype134	TGTGCTGCGGCATCTTCTGGCAGCTGGCAACTCATCTTT	TGTGCAAGCAGCTTAGAGGACACCCAGTACTTT	CAAASSGSWQLIF	CASSLEDTQYF	spleen	Placebo	IV	1	Non-expanded	Non-expanded	1	0.000114692
CCATTCGAGTTTCCTT-1	clonotype336	TGTGCAGCAAGTGGGGCAAACAACAATGCCCCACGATTT	TGTGCCTGGAGTCCATCTCAAAACACCTTGTACTTT	CAASGANNNAPRF	CAWSPSQNTLYF	spleen	PI3kdi	II	3	Non-expanded	Non-expanded	1	0.000114692
CCATTCGGTCGGGTCT-1	clonotype25	TGTGTTCTGGGTGAGGCTTCTGGCAGCTGGCAACTCATCTTT	TGTGGTGCTAGGGATTTGGGGGGGCAAAACACCTTGTACTTT	CVLGEASGSWQLIF	CGARDLGGQNTLYF	spleen	PI3kdi	II	3	Expanded	Expanded	2	0.000229384
CCATTCGGTCTAAACC-1	clonotype141		TGTGCCAGCGGTGATGCACAGTGGACTGGAAATACGCTCTATTTT		CASGDAQWTGNTLYF	spleen	PI3kdi	IV	1		Non-expanded	1	0.000114692
CCCAATCCACGCATCG-1	clonotype1441	TGCGCAGCCTCAATGCAGCAAGGCACTGGGTCTAAGCTGTCATTT	TGCACCTGCAGTGCAGACAGCACCGGGCAGCTCTACTTT	CAASMQQGTGSKLSF	CTCSADSTGQLYF	spleen	Placebo	III	3	Non-expanded	Non-expanded	1	0.000114692
CCCAATCGTGCGATAG-1	clonotype1	TGCGCAGTCAGTGAAGGTAGCAATAACAGAATCTTCTTT;TGTGCTGGGATGAATTATAACCAGGGGAAGCTTATCTTT	TGTGCCTGGAGTCTAGGGGACAGGCTTAGTGCAGAAACGCTGTATTTT	CAGMNYNQGKLIF;CAVSEGSNNRIFF	CAWSLGDRLSAETLYF	spleen	Placebo	III	3	Expanded	Expanded	8	0.000917536
CCCAATCGTTCCGGCA-1	clonotype1454	TGTGCTCTGGGTGACGGGGGGAGCAGTGGCAACAAGCTCATCTTT	TGTGCCAGCAGTATAGACCACAAAAACACCTTGTACTTT	CALGDGGSSGNKLIF	CASSIDHKNTLYF	spleen	Placebo	III	3	Non-expanded	Non-expanded	1	0.000114692
CCCAATCGTTGACGTT-1	clonotype2402		TGTGCCAGCAGTGGTGGGGGGGGCTATGCTGAGCAGTTCTTC		CASSGGGGYAEQFF	spleen	Placebo	III	3		Non-expanded	1	0.000114692
CCCAATCGTTGGTTTG-1	clonotype1456	TGTGCTATGAGAGAGGGTAGCAATAACAGAATCTTCTTT	TGTGCAAGCAGCTTAGAGGGTTATGAACAGTACTTC	CAMREGSNNRIFF	CASSLEGYEQYF	spleen	Placebo	III	1	Non-expanded	Non-expanded	1	0.000114692
CCCAGTTAGCCATCGC-1	clonotype1455	TGTGCTACTGAAGGGACTGGAGGCTATAAAGTGGTCTTT	TGTGCCAGCTCTCTGGGGCGTCAAAACACCTTGTACTTT	CATEGTGGYKVVF	CASSLGRQNTLYF	spleen	Placebo	III	1	Non-expanded	Non-expanded	1	0.000114692
CCCAGTTTCACGCATA-1	clonotype1458	TGTGCAGTGAGCCTTACTGGCAGTGGTGGAAAACTCACTTTG	TGTGCAAGCAGCTTCGACGGATATGAACAGTACTTC	CAVSLTGSGGKLTL	CASSFDGYEQYF	spleen	Placebo	III	3	Non-expanded	Non-expanded	1	0.000114692
CCCAGTTTCTCCCTGA-1	clonotype5		TGTGCCAGCAGCTTCGTGGGCTATGAACAGTACTTC		CASSFVGYEQYF	spleen			3		Expanded	5	0.00057346
CCCATACGTATGCTTG-1	clonotype1457	TGTGCTACTGCCCCGGACTACAGCAACAACAGACTTACTTTG	TGTGCCAGCAGTGATGCAAGGCTGGGGAGCACCTTGTACTTT	CATAPDYSNNRLTL	CASSDARLGSTLYF	spleen	Placebo	III	3	Non-expanded	Non-expanded	1	0.000114692
CCCTCCTAGTAGGTGC-1	clonotype323		TGTGCCTGGAGTTGGCAACACTATGCTGAGCAGTTCTTC		CAWSWQHYAEQFF	spleen	PI3kdi	V	1		Non-expanded	1	0.000114692
CCCTCCTCAAATCCGT-1	clonotype322	TGTGCTGTGAGCGCAAGCAACAACAGACTTACTTTG	TGTGCCAGCAGCTCATCTGGGGGGTCAAACACCGGGCAGCTCTACTTT	CAVSASNNRLTL	CASSSSGGSNTGQLYF	spleen	PI3kdi	V	3	Non-expanded	Non-expanded	1	0.000114692
CCCTCCTCATTCACTT-1	clonotype747	TGTGCTGCAAGTGCCTCCAATACCAACAAAGTCGTCTTT	TGTGCCAGCAGTTCGGGGTACTCCGACTACACCTTC	CAASASNTNKVVF	CASSSGYSDYTF	spleen	Placebo	III	1	Non-expanded	Non-expanded	1	0.000114692
CCCTCCTTCTTGAGAC-1	clonotype76	TGTGCAGCAAGTGCAAACTATCAGTTGATCTGG	TGTGCCAGCGGTGATGCAAGATCAAACACCTTGTACTTT	CAASANYQLIW	CASGDARSNTLYF	spleen	Placebo	III	3	Expanded	Expanded	2	0.000229384
CCGGGATCAACGATGG-1	clonotype2333		TGTGCCAGCGGTGATCCAAGTCAAAACACCTTGTACTTT		CASGDPSQNTLYF	spleen	PI3kdi	IV	3		Non-expanded	1	0.000114692
CCGGGATCAGTCACTA-1	clonotype2334	TGTGCTCTTAGCCAGACAGGCTTTGCAAGTGCGCTGACATTT	TGTGCCAGCGGTGATGCAAACACCGGGCAGCTCTACTTT	CALSQTGFASALTF	CASGDANTGQLYF	spleen	Placebo	III	3	Non-expanded	Non-expanded	1	0.000114692
CCGGGATTCGAGGTAG-1	clonotype2335	TGTGCTGTGAGCGGGAATACCAACAAAGTCGTCTTT	TGTGCCAGCAGCCAAGATAGCTGGGGGAGTGCAGAAACGCTGTATTTT	CAVSGNTNKVVF	CASSQDSWGSAETLYF	spleen	PI3kdi	V	1	Non-expanded	Non-expanded	1	0.000114692
CCGGTAGTCCCTTGCA-1	clonotype2513	TGTGTCCTATACCAGGGAGGCAGAGCTCTGATATTT	TGTGGTGCTAGAGACAGGGAGGACTATGCTGAGCAGTTCTTC	CVLYQGGRALIF	CGARDREDYAEQFF	spleen	PI3kdi	II	3	Non-expanded	Non-expanded	1	0.000114692
CCGTACTAGAGGTTGC-1	clonotype2512	TGTGTTCTGGGAGATAGAGGTTCAGCCTTAGGGAGGCTGCATTTT	TGTGCCAGCAGCCAAACTGGGAGTAGTGCAGAAACGCTGTATTTT	CVLGDRGSALGRLHF	CASSQTGSSAETLYF	spleen	PI3kdi	II	1	Non-expanded	Non-expanded	1	0.000114692
CCGTACTCAAGTTAAG-1	clonotype2511	TGTGCTCTGGATGACACAAATGCTTACAAAGTCATCTTT	TGTGCCAGCAGCCAAAACTGGGGGAGCTCCTATGAACAGTACTTC	CALDDTNAYKVIF	CASSQNWGSSYEQYF	spleen	PI3kdi	V	1	Non-expanded	Non-expanded	1	0.000114692
CCGTGGAAGCAGATCG-1	clonotype81	TGTGCAGTGATGAACTATGCCCAGGGATTAACCTTC		CAVMNYAQGLTF		spleen			7	Expanded		2	0.000229384
CCGTGGAAGTGGACGT-1	clonotype2517	TGTGCAGTGAGCGGGTCTTCTGGCAGCTGGCAACTCATCTTT	TGTGCCAGCTCCCGCAGAAATTCCAACGAAAGATTATTTTTC	CAVSGSSGSWQLIF	CASSRRNSNERLFF	spleen	PI3kdi	II	3	Non-expanded	Non-expanded	1	0.000114692
CCGTGGACATCCCACT-1	clonotype2516	TGTGCAGCAACAGCCCAAGGAGGGTCTGCGAAGCTCATCTTT	TGTGGTGCTACGACAGTTAACCAAGACACCCAGTACTTT	CAATAQGGSAKLIF	CGATTVNQDTQYF	spleen	PI3kdi	V	1	Non-expanded	Non-expanded	1	0.000114692
CCGTGGAGTCACACGC-1	clonotype24	TGTGCTCTCCTTACTGGCAGTGGTGGAAAACTCACTTTG	TGTGCCAGCAGTTACTGGGGAGGCACCGGGCAGCTCTACTTT	CALLTGSGGKLTL	CASSYWGGTGQLYF	spleen	PI3kdi	V	3	Expanded	Expanded	2	0.000229384
CCGTGGATCTACGAGT-1	clonotype1847	TGTGCAGTGAGCATGCCGGGTTACCAGAACTTCTATTTT	TGTGCCAGCAGTGATGCCCAATGGGGCGAAAGATTATTTTTC	CAVSMPGYQNFYF	CASSDAQWGERLFF	spleen	PI3kdi	IV	3	Non-expanded	Non-expanded	1	0.000114692
CCGTGGATCTGCGACG-1	clonotype72	TGTGCTCTGAGGGAGAGGAGCAACTATCAGTTGATCTGG	TGTGCCAGCGGTGATGCGGGCAAAAACTCCGACTACACCTTC	CALRERSNYQLIW	CASGDAGKNSDYTF	spleen	Placebo	V	3	Expanded	Expanded	2	0.000229384
CCGTTCAAGAAGATTC-1	clonotype2505	TGTGCAGCAAGCAAGTCTAATTACAACGTGCTTTACTTC	TGTGCCAGCAGTGGGACAGCAAACTCCGACTACACCTTC	CAASKSNYNVLYF	CASSGTANSDYTF	spleen	Placebo	III	1	Non-expanded	Non-expanded	1	0.000114692
CCGTTCAAGCCTTGAT-1	clonotype550	TGTGCAGTGAGCATCACGGGTTACCAGAACTTCTATTTT	TGTGCCAGCGGGGACAGTTCTGGAAATACGCTCTATTTT	CAVSITGYQNFYF	CASGDSSGNTLYF	spleen	PI3kdi	V	3	Non-expanded	Non-expanded	1	0.000114692
CCTAAAGAGATGTAAC-1	clonotype551	TGTGCTCTGGGTGATACCACAAATGCTTACAAAGTCATCTTT		CALGDTTNAYKVIF		spleen	PI3kdi	IV	1	Non-expanded		1	0.000114692
CCTAAAGAGTGTCCCG-1	clonotype260	TGTGCTTTGAGTGATGGCACAAATGCTTACAAAGTCATCTTT	TGTGCCAGCAGTCGGACAGTTAGTCAAAACACCTTGTACTTT	CALSDGTNAYKVIF	CASSRTVSQNTLYF	spleen	PI3kdi	IV	3	Non-expanded	Non-expanded	1	0.000114692
CCTAAAGCATGCCTTC-1	clonotype261	TGTGCAGCTAGTGATAGAGGTTCAGCCTTAGGGAGGCTGCATTTT	TGTGCCAGCGGTGATGCGTGGGGGGGCGGTGCTGAGCAGTTCTTC	CAASDRGSALGRLHF	CASGDAWGGGAEQFF	spleen	Placebo	III	3	Non-expanded	Non-expanded	1	0.000114692
CCTAAAGGTTCCACGG-1	clonotype554		TGTGCCAGCTCCCTTAACTCCGACTACACCTTC		CASSLNSDYTF	spleen	PI3kdi	V	1		Non-expanded	1	0.000114692
CCTAAAGTCGATGAGG-1	clonotype555	TGTGCAGCAGGGACTGGAGGCTATAAAGTGGTCTTT	TGTGCCAGCTCTGGGGAAAACACCTTGTACTTT	CAAGTGGYKVVF	CASSGENTLYF	spleen	PI3kdi	V	1	Non-expanded	Non-expanded	1	0.000114692
CCTACACAGAGGGATA-1	clonotype552	TGTGCTGCTGAGATAACAGGCAATACCGGAAAACTCATCTTT	TGTGCCAGCAGCCCCCTGGGGAACACCGGGCAGCTCTACTTT	CAAEITGNTGKLIF	CASSPLGNTGQLYF	spleen	PI3kdi	IV	3	Non-expanded	Non-expanded	1	0.000114692
CCTACACAGCCCAGCT-1	clonotype553	TGTGCAGCAACAAATTATAACCAGGGGAAGCTTATCTTT	TGTGCCAGCAGTCTGCAGGTCGCAAACTCCGACTACACCTTC	CAATNYNQGKLIF	CASSLQVANSDYTF	spleen	Placebo	IV	1	Non-expanded	Non-expanded	1	0.000114692
CCTACACAGTCTCCTC-1	clonotype238	TGCGCAGGAATTAATACAGGAAACTACAAATACGTCTTT	TGTGCCAGCTCTCTCGGACAATCCAACGAAAGATTATTTTTC	CAGINTGNYKYVF	CASSLGQSNERLFF	spleen	PI3kdi	II	1	Non-expanded	Non-expanded	1	0.000114692
CCTACACCACGAGAGT-1	clonotype116	TGTGCTACTCCCCCAGGCACTGGGAGTAACAGGCTCACTTTT	TGTGCCAGCAGCTTAGCCCCAGGGAACACCGGGCAGCTCTACTTT	CATPPGTGSNRLTF	CASSLAPGNTGQLYF	spleen	PI3kdi	II	1	Non-expanded	Non-expanded	1	0.000114692
CCTACACGTCGGCATC-1	clonotype1344		TGTGCCAGCAGTCCGGGACTGGGGCTTTATGAACAGTACTTC		CASSPGLGLYEQYF	spleen	PI3kdi	II	3		Non-expanded	1	0.000114692
CCTACACTCCCGGATG-1	clonotype1351	TGTGCTGCTGTAACAGGCAATACCGGAAAACTCATCTTT	TGCACCTGCAGTGGACAGGGGGCGAGGCAAGACACCCAGTACTTT	CAAVTGNTGKLIF	CTCSGQGARQDTQYF	spleen	PI3kdi	II	1	Non-expanded	Non-expanded	1	0.000114692
CCTACCAAGGACCACA-1	clonotype729	TGTGCTATGAGAGAGGGGGGCAGTGCAGGGAACAAGCTAACTTTT	TGTGCCAGCAGCCGATGGACTGGGGGGGTTCAAGACACCCAGTACTTT	CAMREGGSAGNKLTF	CASSRWTGGVQDTQYF	spleen	PI3kdi	IV	3	Non-expanded	Non-expanded	1	0.000114692
CCTACCACACAAGTAA-1	clonotype1331		TGTGCCAGCGGTGATCCCTGGGGGGGGACAAACACCGGGCAGCTCTACTTT		CASGDPWGGTNTGQLYF	spleen	PI3kdi	IV	1		Non-expanded	1	0.000114692
CCTACCACACGGCGTT-1	clonotype723	TGTGCTCTGGGCTCTGACACAAATGCTTACAAAGTCATCTTT	TGTGGTGCTAGGGATCTTGGGTATGAACAGTACTTC	CALGSDTNAYKVIF	CGARDLGYEQYF	spleen	Placebo	V	1	Non-expanded	Non-expanded	1	0.000114692
CCTAGCTAGGGCACTA-1	clonotype726	TGTGCAGCAGACACCAATACAGGCAAATTAACCTTT	TGTGCCAGCGGTGATGCGAGGGGGGCCAACGAAAGATTATTTTTC	CAADTNTGKLTF	CASGDARGANERLFF	spleen	Placebo	V	3	Non-expanded	Non-expanded	1	0.000114692
CCTAGCTAGTGCTGCC-1	clonotype1334	TGTGCAGCCGGAAATAGCAATAACAGAATCTTCTTT	TGTGCCAGCAGCCAAGAGGCAGGGTCCTATGAACAGTACTTC	CAAGNSNNRIFF	CASSQEAGSYEQYF	spleen	Placebo	IV	1	Non-expanded	Non-expanded	1	0.000114692
CCTAGCTCATCATCCC-1	clonotype734		TGTGCCTGGAGTCTAGACAGACGGGAACAGTACTTC		CAWSLDRREQYF	spleen	Placebo	III	1		Non-expanded	1	0.000114692
CCTAGCTTCTGGAGCC-1	clonotype518	TGTGCTGCAAGTGACGTTAATACAGGAAACTACAAATACGTCTTT	TGTGCCAGCAGCCAAGGGACTGGGGGGGGTGCTGAGCAGTTCTTC	CAASDVNTGNYKYVF	CASSQGTGGGAEQFF	spleen	Placebo	IV	1	Non-expanded	Non-expanded	1	0.000114692
CCTATTAAGACACTAA-1	clonotype163		TGTGCCAGCAGGGGACTGGGGGGTGGCCAAGACACCCAGTACTTT		CASRGLGGGQDTQYF	spleen	PI3kdi	II	1		Non-expanded	1	0.000114692
CCTATTAAGTGGAGAA-1	clonotype162	TGTGCAGCAAGTGCAAATTCTGGGACTTACCAGAGGTTT	TGTGCCAGCAGTGATTTTCAAACCAACGAAAGATTATTTTTC	CAASANSGTYQRF	CASSDFQTNERLFF	spleen	Placebo	III	1	Non-expanded	Non-expanded	1	0.000114692
CCTATTAGTAATCACC-1	clonotype158		TGTGCCAGCTCTCTCGACTCCGACTACACCTTC		CASSLDSDYTF	spleen	Placebo	IV	1		Non-expanded	1	0.000114692
CCTATTATCACGATGT-1	clonotype157	TGTGCTCTGGGTGATCCGAATAGCAATAACAGAATCTTCTTT	TGTGCCAGCAGTCTCGGACAGGGGAACTCCGACTACACCTTC	CALGDPNSNNRIFF	CASSLGQGNSDYTF	spleen	PI3kdi	IV	3	Non-expanded	Non-expanded	1	0.000114692
CCTCAGTAGAGAGCTC-1	clonotype155	TGTGCACTGGGCCGGAACAGTGGAGGCAGCAATTACAAACTGACATTT		CALGRNSGGSNYKLTF		spleen	PI3kdi	IV	1	Non-expanded		1	0.000114692
CCTCAGTAGCGTCAAG-1	clonotype1585		TGTGCCAGCAGTTTAGCGCTCGAACAGTACTTC		CASSLALEQYF	spleen	Placebo	IV	3		Non-expanded	1	0.000114692
CCTCAGTCAGTCGTGC-1	clonotype343		TGTGGCCACAGGGGATCCAACGAAAGATTATTTTTC		CGHRGSNERLFF	spleen	PI3kdi	IV	1		Non-expanded	1	0.000114692
CCTCAGTGTCAATACC-1	clonotype1587		TGTGCCAGCGGTGATGCCCGGGTCGGAAATACGCTCTATTTT		CASGDARVGNTLYF	spleen	PI3kdi	II	3		Non-expanded	1	0.000114692
CCTCAGTTCTACCAGA-1	clonotype1588	TGTGCTACAGATGTTGGGTATAACCAGGGGAAGCTTATCTTT	TGTGCCAGCAGCCAGAGGGACTGGGGGGATGCTGAGCAGTTCTTC	CATDVGYNQGKLIF	CASSQRDWGDAEQFF	spleen	Placebo	III	1	Non-expanded	Non-expanded	1	0.000114692
CCTCTGAAGTTGTCGT-1	clonotype1590	TGTGCAGCACACACGGGTTACCAGAACTTCTATTTT	TGTGCCAGCAGCTTGGCCGGGACAGGGAGGGCTGAGCAGTTCTTC	CAAHTGYQNFYF	CASSLAGTGRAEQFF	spleen	PI3kdi	II	1	Non-expanded	Non-expanded	1	0.000114692
CCTCTGACAGCATGAG-1	clonotype348		TGTGCCAGCAGCTTACAGGGACGAGCTGAGCAGTTCTTC		CASSLQGRAEQFF	spleen	Placebo	IV	1		Non-expanded	1	0.000114692
CCTCTGAGTCTGCAAT-1	clonotype1593	TGTGCTGCAAGACCCCCCTCCTCCTTCAGCAAGCTGGTGTTT	TGTGCTAGCAGTTTAACCGGGACAACCAACGAAAGATTATTTTTC	CAARPPSSFSKLVF	CASSLTGTTNERLFF	spleen	PI3kdi	IV	1	Non-expanded	Non-expanded	1	0.000114692
CCTTACGCAACACCCG-1	clonotype338		TGTGCCAGCTCACGACAGGGGGCCTCCTATGAACAGTACTTC		CASSRQGASYEQYF	spleen	Placebo	IV	7		Non-expanded	1	0.000114692
CCTTACGCACGGACAA-1	clonotype2359	TGTGCTGTGAACAATAACAGAATCTTCTTT	TGTGCCAGCAGCCTCCCCGGGACTGGGGGTGCTGAGCAGTTCTTC	CAVNNNRIFF	CASSLPGTGGAEQFF	spleen	Placebo	IV	3	Non-expanded	Non-expanded	1	0.000114692
CCTTACGGTCAATACC-1	clonotype2361	TGTGCTACTCCTAGCAATAACAGAATCTTCTTT	TGTGCCAGCAGCTTAAGGGACAGTGAGCAGTTCTTC	CATPSNNRIFF	CASSLRDSEQFF	spleen	Placebo	V	1	Non-expanded	Non-expanded	1	0.000114692
CCTTACGTCAATAAGG-1	clonotype54	TGTGCTTTGGGGTATGGGAGCAGTGGCAACAAGCTCATCTTT	TGTGCCAGCAGCCAAGAGGGTAGTCAAAACACCTTGTACTTT	CALGYGSSGNKLIF	CASSQEGSQNTLYF	spleen	Placebo	V	3	Expanded	Expanded	7	0.000802844
CCTTACGTCAGTGTTG-1	clonotype2360	TGTGCTATAGATTCTGGAGGCTATAAAGTGGTCTTT	TGTGCCAGCAGTATCGGGGGGCGAGACACCTTGTACTTT	CAIDSGGYKVVF	CASSIGGRDTLYF	spleen	Placebo	III	1	Non-expanded	Non-expanded	1	0.000114692
CCTTCCCAGTCCTCCT-1	clonotype2363	TGTGCAGCAGGGACTGGAGGCTATAAAGTGGTCTTT	TGTGCTAGCAGTCCAGGGAGCACCTTGTACTTT	CAAGTGGYKVVF	CASSPGSTLYF	spleen	Placebo	IV	1	Non-expanded	Non-expanded	1	0.000114692
CCTTCCCCAGCATACT-1	clonotype2365		TGTGCCAGCAGCCGACAGATCTCCTATGAACAGTACTTC		CASSRQISYEQYF	spleen	Placebo	V	1		Non-expanded	1	0.000114692
CCTTCCCCAGGAATGC-1	clonotype2364	TGTGCAGTGACTATATATTCTGGGACTTACCAGAGGTTT		CAVTIYSGTYQRF		spleen	Placebo	III	1	Non-expanded		1	0.000114692
CCTTCCCGTCTGCCAG-1	clonotype2367	TGTGCTCTGAGTGGGGGGACACAGGTTGTGGGGCAGCTCACTTTC	TGTGCCAGCAGTCACTGGGGGGGGGGAGCAGAAACGCTGTATTTT	CALSGGTQVVGQLTF	CASSHWGGGAETLYF	spleen	PI3kdi	V	1	Non-expanded	Non-expanded	1	0.000114692
CCTTCCCTCGGCGCTA-1	clonotype2366		TGTGCCTGGACAGATAACCAAGACACCCAGTACTTT		CAWTDNQDTQYF	spleen	PI3kdi	V	1		Non-expanded	1	0.000114692
CCTTCGAGTTTGTGTG-1	clonotype2543	TGTGCCTTGAATTATAACCAGGGGAAGCTTATCTTT	TGTGCCAGCAGTATTCTGGGGGAAGACACCCAGTACTTT	CALNYNQGKLIF	CASSILGEDTQYF	spleen	PI3kdi	II	3	Non-expanded	Non-expanded	1	0.000114692
CCTTTCTCACGTCAGC-1	clonotype2546	TGTGCGGAGACTAACAGTGCAGGGAACAAGCTAACTTTT	TGTGCCAGCAGCTTGAGGGGCTGGGGGGACTATGCTGAGCAGTTCTTC	CAETNSAGNKLTF	CASSLRGWGDYAEQFF	spleen	Placebo	III	1	Non-expanded	Non-expanded	1	0.000114692
CCTTTCTTCAGGTTCA-1	clonotype2547	TGTGCAGGAGATAACACCAATACAGGCAAATTAACCTTT	TGTGCCAGCGAGGGGAAAGGGACTGGGGAACAGTACTTC	CAGDNTNTGKLTF	CASEGKGTGEQYF	spleen	Placebo	IV	1	Non-expanded	Non-expanded	1	0.000114692
CGAACATCACTCGACG-1	clonotype2027	TGTGCAGTGAGCATGAGAGGTTCAGCCTTAGGGAGGCTGCATTTT	TGTGCCAGCAGCCAAGTACTGGGGGGGCACCAAGACACCCAGTACTTT	CAVSMRGSALGRLHF	CASSQVLGGHQDTQYF	spleen	Placebo	IV	3	Non-expanded	Non-expanded	1	0.000114692
CGAACATCAGGTCGTC-1	clonotype2026		TGTGCCAGCGGTGACCAGGGTGGCCAAGACACCCAGTACTTT		CASGDQGGQDTQYF	spleen	Placebo	IV	1		Non-expanded	1	0.000114692
CGAACATGTTGTCGCG-1	clonotype80	TGTGCTCCCTACAGCAACAACAGACTTACTTTG	TGTGCAAGCAGCCCTCGCGGGACAGGGAACCAGGCTCCGCTTTTT	CAPYSNNRLTL	CASSPRGTGNQAPLF	spleen	PI3kdi	II	3	Expanded	Expanded	2	0.000229384
CGAACATTCACGCATA-1	clonotype2031	TGTGCTACTGAATACACAAATGCTTACAAAGTCATCTTT	TGTGCCAGCAGCCAAGAGACAGGGTCTAGTGCAGAAACGCTGTATTTT	CATEYTNAYKVIF	CASSQETGSSAETLYF	spleen	Placebo	IV	1	Non-expanded	Non-expanded	1	0.000114692
CGAATGTAGAGTACAT-1	clonotype2030	TGTGCTCTGAGTGGACCTTATGGGAGCAGTGGCAACAAGCTCATCTTT	TGTGCCAGCAGCTTCGGACTGGGGCCCTATGAACAGTACTTC	CALSGPYGSSGNKLIF	CASSFGLGPYEQYF	spleen	PI3kdi	II	3	Non-expanded	Non-expanded	1	0.000114692
CGAATGTAGATACACA-1	clonotype55		TGTGCCAGCAGCGGGACGGGCCAAGACACCCAGTACTTT		CASSGTGQDTQYF	spleen	Placebo	V	3		Expanded	2	0.000229384
CGAATGTCAACTGCTA-1	clonotype2029		TGTGCCAGCAGTGATGCAATCCGGACAGGGCCCCAAGACACCCAGTACTTT		CASSDAIRTGPQDTQYF	spleen	PI3kdi	V	3		Non-expanded	1	0.000114692
CGAATGTCACAGATTC-1	clonotype2024		TGTGCCAGCAGCCAAGAGACAAACTCCGACTACACCTTC		CASSQETNSDYTF	spleen	Placebo	IV	1		Non-expanded	1	0.000114692
CGAATGTCATCCTAGA-1	clonotype2023	TGTGCTCTGGTTGAGAGCACGGGTTACCAGAACTTCTATTTT	TGCACCTGCAGTGCGCAGGGTTATGAACAGTACTTC	CALVESTGYQNFYF	CTCSAQGYEQYF	spleen	Placebo	III	3	Expanded	Expanded	2	0.000229384
CGAATGTTCTTTACGT-1	clonotype2192	TGTGCTCTGGGTGAGGGCAACATGGGCTACAAACTTACCTTC	TGTGCCAGCAGCCAAGATCGGGTTGAACAGTACTTC	CALGEGNMGYKLTF	CASSQDRVEQYF	spleen	PI3kdi	IV	1	Non-expanded	Non-expanded	1	0.000114692
CGACCTTAGCCCAACC-1	clonotype2193	TGTGCTATTCCTAGAGGTTCAGCCTTAGGGAGGCTGCATTTT	TGTGCCAGCAGGAGGGGAGCAAACACAGAAGTCTTCTTT	CAIPRGSALGRLHF	CASRRGANTEVFF	spleen	PI3kdi	II	1	Non-expanded	Non-expanded	1	0.000114692
CGACCTTAGCTTATCG-1	clonotype2194		TGTGCCAGCAGTGACAGGGGGCTAGATTCGCCCCTCTACTTT		CASSDRGLDSPLYF	spleen	PI3kdi	IV	3		Non-expanded	1	0.000114692
CGACCTTAGGAGTTTA-1	clonotype2195	TGTGCTCTGGGTGATAGGGATAACAGAATCTTCTTT	TGTGCCAGCAGCCAAGCGGGGGGCTATGAACAGTACTTC	CALGDRDNRIFF	CASSQAGGYEQYF	spleen	Placebo	III	1	Non-expanded	Non-expanded	1	0.000114692
CGACCTTCATGATCCA-1	clonotype2188	TGTGCAGTGTCGACAACTGCCAGTTTGGGGAAACTGCAGTTT	TGTGCCAGCAGTGGACAATCAGAAACGCTGTATTTT	CAVSTTASLGKLQF	CASSGQSETLYF	spleen	Placebo	III	3	Non-expanded	Non-expanded	1	0.000114692
CGACCTTGTAGGCATG-1	clonotype2189	TGTGCTCTGGGTGATCTGAGGTATAACCAGGGGAAGCTTATCTTT	TGTGCCAGCGGTGGCGACAGGGGCTATGAACAGTACTTC	CALGDLRYNQGKLIF	CASGGDRGYEQYF	spleen	PI3kdi	II	1	Non-expanded	Non-expanded	1	0.000114692
CGACCTTGTGTATGGG-1	clonotype2190		TGTGCCAGCAGTCGGGACAGTAGTCAAAACACCTTGTACTTT		CASSRDSSQNTLYF	spleen	Placebo	III	1		Non-expanded	1	0.000114692
CGACCTTGTTGGTAAA-1	clonotype2196	TGTGCAGCAAGAGGAGGAAGCAATGCAAAGCTAACCTTC	TGCTCCAGCAGTCGGGACAGGGCGGCAGAAACGCTGTATTTT	CAARGGSNAKLTF	CSSSRDRAAETLYF	spleen	PI3kdi	V	1	Non-expanded	Non-expanded	1	0.000114692
CGACTTCAGATCCCGC-1	clonotype2197	TGTGCTATGGCCATAACAGGCAATACCGGAAAACTCATCTTT	TGTGCCAGCAGTGATGCACGGGGGAACGAAAGATTATTTTTC	CAMAITGNTGKLIF	CASSDARGNERLFF	spleen	Placebo	V	1	Non-expanded	Non-expanded	1	0.000114692
CGACTTCCATCGTCGG-1	clonotype1741	TGTGCTCTGAATAACAACAATGCCCCACGATTT	TGTGCCAGCAGCTCACAGGGGAACTCCGACTACACCTTC	CALNNNNAPRF	CASSSQGNSDYTF	spleen	Placebo	III	1	Non-expanded	Non-expanded	1	0.000114692
CGACTTCCATGCAACT-1	clonotype1653	TGTGCAGCCGTTTATGGGAGCAGTGGCAACAAGCTCATCTTT	TGTGCCAGCAGTGGGGGGGGAGACACCCAGTACTTT	CAAVYGSSGNKLIF	CASSGGGDTQYF	spleen	Placebo	IV	1	Non-expanded	Non-expanded	1	0.000114692
CGACTTCGTGAAGGCT-1	clonotype1656	TGCGCAGTCAGAAATTATAACCAGGGGAAGCTTATCTTT	TGTGCCAGCGGGGAGGGACAAAAAGTGGGAAATACGCTCTATTTT	CAVRNYNQGKLIF	CASGEGQKVGNTLYF	spleen	PI3kdi	IV	1	Non-expanded	Non-expanded	1	0.000114692
CGACTTCGTGCATCTA-1	clonotype1655	TGTGCTCTGGGTTCCAATACCAACAAAGTCGTCTTT	TGTGCCAGCAGCCAAACAGGGGGTTCTGGAAATACGCTCTATTTT	CALGSNTNKVVF	CASSQTGGSGNTLYF	spleen	Placebo	III	3	Non-expanded	Non-expanded	1	0.000114692
CGACTTCGTTCAGACT-1	clonotype1650	TGTATCCTGAGAGCGACTGGAGGCAATAATAAGCTGACTTTT	TGCACCTGCAGTGCAGGGCAAAACACAGAAGTCTTCTTT	CILRATGGNNKLTF	CTCSAGQNTEVFF	spleen	Placebo	III	1	Non-expanded	Non-expanded	1	0.000114692
CGAGAAGAGCTGCAAG-1	clonotype1652	TGTGCTCTGGTCCTTAACACCAATACAGGCAAATTAACCTTT	TGTGCCAGCAGCTTACTGGGGGGGCTTGCTGAGCAGTTCTTC	CALVLNTNTGKLTF	CASSLLGGLAEQFF	spleen	Placebo	IV	1	Non-expanded	Non-expanded	1	0.000114692
CGAGAAGAGTGAAGAG-1	clonotype1651	TGTGCAGTGAGCTCCGACACAAATGCTTACAAAGTCATCTTT	TGTGCCAGCTCTTTAGGGGAAGACACCCAGTACTTT	CAVSSDTNAYKVIF	CASSLGEDTQYF	spleen	PI3kdi	V	1	Non-expanded	Non-expanded	1	0.000114692
CGAGAAGTCCGTCATC-1	clonotype1647		TGTGCAAGCAGCTTCATGGTTTTGGGTGCAGAAACGCTGTATTTT		CASSFMVLGAETLYF	spleen	Placebo	III	3		Non-expanded	1	0.000114692
CGAGCACAGTCACGCC-1	clonotype1646	TGTGCTGTGAGCGTTTATAACCAGGGGAAGCTTATCTTT	TGTGCCAGCGGTGATCGGGGGGGCGCGGACCAAGACACCCAGTACTTT	CAVSVYNQGKLIF	CASGDRGGADQDTQYF	spleen	Placebo	IV	1	Non-expanded	Non-expanded	1	0.000114692
CGAGCACGTCTAGCCG-1	clonotype1837	TGTGCAGCTAGTGAAGCATCTTCTGGCAGCTGGCAACTCATCTTT	TGTGCCAGCAGTCGTCAGGGGCGGGCTGAGCAGTTCTTC	CAASEASSGSWQLIF	CASSRQGRAEQFF	spleen	Placebo	III	3	Non-expanded	Non-expanded	1	0.000114692
CGAGCACGTGTGCCTG-1	clonotype1838		TGTGCCAGCAGTCAAGGGACTGGAAATACGCTCTATTTT		CASSQGTGNTLYF	spleen			7		Non-expanded	1	0.000114692
CGAGCACTCAGCCTAA-1	clonotype1835	TGTGCAGTGAGCATCCAGGGAGGCAGAGCTCTGATATTT	TGTGCCAGCAGTTTAAGCTGGGGGTCCTATGAACAGTACTTC	CAVSIQGGRALIF	CASSLSWGSYEQYF	spleen	PI3kdi	V	3	Non-expanded	Non-expanded	1	0.000114692
CGAGCACTCTGACCTC-1	clonotype272		TGTGCCAGCAGCCGCGGACAAGCAAACACAGAAGTCTTCTTT		CASSRGQANTEVFF	spleen	Placebo	IV	1		Non-expanded	1	0.000114692
CGAGCCAAGTGAATTG-1	clonotype1833	TGTGCAGCCCGCTCTTCTGGCAGCTGGCAACTCATCTTT	TGTGCCAGCTCTCGACAGGGGAGTGCAGAAACGCTGTATTTT	CAARSSGSWQLIF	CASSRQGSAETLYF	spleen	PI3kdi	II	1	Non-expanded	Non-expanded	1	0.000114692
CGAGCCACATGTTGAC-1	clonotype1831	TGCGCTCTGAGCCCTAATTATAACCAGGGGAAGCTTATCTTT	TGTGCTAGCAGTAGAGATAAGACTGGGTCCACCGGGCAGCTCTACTTT	CALSPNYNQGKLIF	CASSRDKTGSTGQLYF	spleen	Placebo	IV	3	Non-expanded	Non-expanded	1	0.000114692
CGAGCCAGTCGCGTGT-1	clonotype1832	TGTGCTTTGGAACACAACTATGCCCAGGGATTAACCTTC	TGTGCCAGCTCTCCGGGACAGAATAATTCGCCCCTCTACTTT	CALEHNYAQGLTF	CASSPGQNNSPLYF	spleen	Placebo	IV	1	Non-expanded	Non-expanded	1	0.000114692
CGAGCCATCGTGGGAA-1	clonotype1829	TGTGCTATGAGAGAAAACTATGCCCAGGGATTAACCTTC	TGTGCCAGCAGTATAGGGGACTGGGGGACCTATGAACAGTACTTC	CAMRENYAQGLTF	CASSIGDWGTYEQYF	spleen	PI3kdi	II	3	Non-expanded	Non-expanded	1	0.000114692
CGAGCCATCTGCTGTC-1	clonotype1830	TGTGCAGCAGCCACAGGAAACTACAAATACGTCTTT	TGTGCCAGCATCCACAGGGCCTTTGAACAGTACTTC	CAAATGNYKYVF	CASIHRAFEQYF	spleen	Placebo	III	1	Non-expanded	Non-expanded	1	0.000114692
CGATCGGCACATGACT-1	clonotype1601	TGTGCTGTGAGCGCGGGCAATAACAGAATCTTCTTT	TGTGCTAGCAGTTTATGGTGGGCAAACCAAGACACCCAGTACTTT	CAVSAGNNRIFF	CASSLWWANQDTQYF	spleen	Placebo	IV	1	Non-expanded	Non-expanded	1	0.000114692
CGATCGGCACGAGAGT-1	clonotype1600	TGTGCTGTGAGACGGACTGGAGGCTATAAAGTGGTCTTT	TGTGCAAGCAGCTTGGGCGAAAGATTATTTTTC	CAVRRTGGYKVVF	CASSLGERLFF	spleen	PI3kdi	II	3	Non-expanded	Non-expanded	1	0.000114692
CGATCGGCACGGACAA-1	clonotype1599	TGTGCTATGGAACCTAACAGTGCAGGGAACAAGCTAACTTTT	TGTGCCAGCAGCAGGGGGGACTCCGACTACACCTTC	CAMEPNSAGNKLTF	CASSRGDSDYTF	spleen	Placebo	V	1	Non-expanded	Non-expanded	1	0.000114692
CGATCGGGTCTAGTCA-1	clonotype1598	TGTGCACTGGAGGCTAATTCTGGAGGAAGCAATGCAAAGCTAACCTTC	TGTGCCAGCGGTGATGTGTGGGGGGGCGCGGGTGAACAGTACTTC	CALEANSGGSNAKLTF	CASGDVWGGAGEQYF	spleen	Placebo	V	3	Non-expanded	Non-expanded	1	0.000114692
CGATCGGGTCTGGTCG-1	clonotype1597	TGTGCAGCCCCCTCCCCCAATACAGGCAAATTAACCTTT	TGTGCCAGCAGTTTAGACAGAAACACAGAAGTCTTCTTT	CAAPSPNTGKLTF	CASSLDRNTEVFF	spleen	Placebo	IV	1	Non-expanded	Non-expanded	1	0.000114692
CGATCGGTCAACTCTT-1	clonotype1596	TGTGCAGCTAGTGGTGATGACACAAATGCTTACAAAGTCATCTTT	TGTGGTGCTAGGGATCAGGAAAACACCTTGTACTTT	CAASGDDTNAYKVIF	CGARDQENTLYF	spleen	PI3kdi	II	1	Non-expanded	Non-expanded	1	0.000114692
CGATCGGTCCATTCTA-1	clonotype20	TGTGCAGCAGAGGGGAGCAACTATCAGTTGATCTGG	TGTGCCAGCAGCTTAGGACGAGACACAGAAGTCTTCTTT	CAAEGSNYQLIW	CASSLGRDTEVFF	spleen	PI3kdi	V	3	Expanded	Expanded	2	0.000229384
CGATGGCCAAGAGTCG-1	clonotype2036	TGCGCAGTCAGGGGTTATAACCAGGGGAAGCTTATCTTT	TGTGCCAGCGGTGATGCGTCGGGGCTTTCTGGAAATACGCTCTATTTT	CAVRGYNQGKLIF	CASGDASGLSGNTLYF	spleen	PI3kdi	V	3	Non-expanded	Non-expanded	1	0.000114692
CGATGGCGTCATCGGC-1	clonotype2177	TGTGCTCTGGGTGATAAGGGTTCAGCCTTAGGGAGGCTGCATTTT	TGTGCCAGCAGTAAATGGGGGTCAAACACAGAAGTCTTCTTT	CALGDKGSALGRLHF	CASSKWGSNTEVFF	spleen	PI3kdi	V	3	Non-expanded	Non-expanded	1	0.000114692
CGATGGCTCTATCGCC-1	clonotype1608		TGTGCCAGCAGTGGGGACAGTCAAAACACCTTGTACTTT		CASSGDSQNTLYF	spleen	Placebo	III	1		Non-expanded	1	0.000114692
CGATGGCTCTGTGCAA-1	clonotype1765		TGTGCCAGCAGCCGGGGACTGGGGAACTATGCTGAGCAGTTCTTC		CASSRGLGNYAEQFF	spleen	Placebo	IV	1		Non-expanded	1	0.000114692
CGATGTACATACGCCG-1	clonotype2480	TGTGCAGCAAGCAGGCACTATCAGTTGATCTGG		CAASRHYQLIW		spleen	PI3kdi	II	1	Non-expanded		1	0.000114692
CGATGTAGTAGAGCTG-1	clonotype2486	TGTGTTCTGGGGCGTACTGGCAGTGGTGGAAAACTCACTTTG	TGTGCCAGCAGTTCAGGACTGGGGGGCTATGAACAGTACTTC	CVLGRTGSGGKLTL	CASSSGLGGYEQYF	spleen	PI3kdi	IV	1	Non-expanded	Non-expanded	1	0.000114692
CGATGTAGTGCTCTTC-1	clonotype2489	TGTGCAGCAAGTGATAACACCAATACAGGCAAATTAACCTTT	TGTGCCAGCAGCCAACATAATTCGCCCCTCTACTTT	CAASDNTNTGKLTF	CASSQHNSPLYF	spleen	Placebo	III	1	Non-expanded	Non-expanded	1	0.000114692
CGATGTATCTGCTTGC-1	clonotype1769		TGTGCCAGCAGTGAGGTCTGGGGGCAAAACACCTTGTACTTT		CASSEVWGQNTLYF	spleen	Placebo	IV	3		Non-expanded	1	0.000114692
CGATTGAAGTGTTAGA-1	clonotype1771	TGTGCTCTGGGTACTCCTTCCAATACCAACAAAGTCGTCTTT	TGTGCTAGCAGGCAGGGGGGTGCTGAGCAGTTCTTC	CALGTPSNTNKVVF	CASRQGGAEQFF	spleen	PI3kdi	II	3	Non-expanded	Non-expanded	1	0.000114692
CGATTGACACCAACCG-1	clonotype1772	TGTGCATATGTTGGTGACAACAGTAAGCTGATTTGG	TGTGCAAGCAGCTCCCGGGACTGGGGGTACTCCTATGAACAGTACTTC	CAYVGDNSKLIW	CASSSRDWGYSYEQYF	spleen	Placebo	IV	3	Non-expanded	Non-expanded	1	0.000114692
CGATTGACACGTAAGG-1	clonotype2490	TGTGCAGTTACTTCCAATACCAACAAAGTCGTCTTT	TGTGCCAGCAGCCAGGGACAGGGGAGAGCAGAAACGCTGTATTTT	CAVTSNTNKVVF	CASSQGQGRAETLYF	spleen	Placebo	III	3	Non-expanded	Non-expanded	1	0.000114692
CGATTGACAGGTTTCA-1	clonotype1774	TGTGCCCCCGGGACTGGAGGCTATAAAGTGGTCTTT	TGTGCCTGGAGTCTTCCCCAGGGATCCAACGAAAGATTATTTTTC	CAPGTGGYKVVF	CAWSLPQGSNERLFF	spleen	Placebo	IV	1	Non-expanded	Non-expanded	1	0.000114692
CGATTGAGTCGTCTTC-1	clonotype2524		TGTGCCAGCAGCCAAGATCGGACAGGGAGGGAAGTCTTCTTT		CASSQDRTGREVFF	spleen	PI3kdi	IV	1		Non-expanded	1	0.000114692
CGATTGAGTTCCTCCA-1	clonotype2525		TGTGCCAGCAGCCAAGAAGGAGGGGTGGGAGACACCCAGTACTTT		CASSQEGGVGDTQYF	spleen	PI3kdi	V	1		Non-expanded	1	0.000114692
CGCCAAGAGACGCAAC-1	clonotype2522	TGTGCTCTGAGTGATCGGAATGCAGGTGCCAAGCTCACATTC	TGTGCCAGCAGCCAAGTGGGGTATGAACAGTACTTC	CALSDRNAGAKLTF	CASSQVGYEQYF	spleen	Placebo	IV	1	Non-expanded	Non-expanded	1	0.000114692
CGCCAAGTCGGCTTGG-1	clonotype2521	TGTGCAGCAAGGGATAACTATGCCCAGGGATTAACCTTC	TGTGCTAGCAGCAGGGTTGAACAGTACTTC	CAARDNYAQGLTF	CASSRVEQYF	spleen	Placebo	III	1	Non-expanded	Non-expanded	1	0.000114692
CGCGGTAAGTAGGCCA-1	clonotype2518		TGTGCCAGCGGTGATCCGGGGGGGCTTGGGGCAGAAACGCTGTATTTT		CASGDPGGLGAETLYF	spleen	PI3kdi	IV	3		Non-expanded	1	0.000114692
CGCGGTACACTACAGT-1	clonotype2519	TGTGTTCTGGGTGGGTATAACTATGCCCAGGGATTAACCTTC	TGTGCCAGCACGGGGAGTCAAAACACCTTGTACTTT	CVLGGYNYAQGLTF	CASTGSQNTLYF	spleen	Placebo	IV	3	Non-expanded	Non-expanded	1	0.000114692
CGCGGTAGTCGGGTCT-1	clonotype2526		TGTGCAAGCAGCTTACAGGGAGGTCAAAACACCTTGTACTTT		CASSLQGGQNTLYF	spleen	PI3kdi	IV	1		Non-expanded	1	0.000114692
CGCGGTAGTGTAAGTA-1	clonotype2342	TGTGCTCTGAGTGATCATACTGGCAGTGGTGGAAAACTCACTTTG		CALSDHTGSGGKLTL		spleen	PI3kdi	IV	1	Non-expanded		1	0.000114692
CGCGGTAGTTGGAGGT-1	clonotype2341	TGTGCTATGGATAGCAATAACAGAATCTTCTTT	TGTGCCAGCAGCCACGGGACAGAAATTTCTGGAAATACGCTCTATTTT	CAMDSNNRIFF	CASSHGTEISGNTLYF	spleen	Placebo	III	1	Non-expanded	Non-expanded	1	0.000114692
CGCGTTTAGCACACAG-1	clonotype2344	TGTGCAGCTAGTCTCTACCAGGGAGGCAGAGCTCTGATATTT	TGTGCAAGCAGCTTAGGTCCCGGGACAGCAAACACAGAAGTCTTCTTT	CAASLYQGGRALIF	CASSLGPGTANTEVFF	spleen	Placebo	IV	1	Non-expanded	Non-expanded	1	0.000114692
CGCGTTTGTCCGTGAC-1	clonotype2343	TGTGCAGTCGGGAATAGCAATAACAGAATCTTCTTT	TGTGCAAGCAGCTTCGGGGGAAACACAGAAGTCTTCTTT	CAVGNSNNRIFF	CASSFGGNTEVFF	spleen	Placebo	IV	3	Non-expanded	Non-expanded	1	0.000114692
CGCGTTTGTGCAACTT-1	clonotype2338		TGTGCCAGCAATCAGGGTTACACCGGGCAGCTCTACTTT		CASNQGYTGQLYF	spleen	PI3kdi	IV	1		Non-expanded	1	0.000114692
CGCGTTTGTTTAGCTG-1	clonotype2337	TGTGCTGTGAGCTCTACTGGCAGTGGTGGAAAACTCACTTTG	TGTGCCAGCAGCTTAGAAGTTAACCAAGACACCCAGTACTTT	CAVSSTGSGGKLTL	CASSLEVNQDTQYF	spleen	Placebo	III	3	Non-expanded	Non-expanded	1	0.000114692
CGCGTTTTCGGCGCAT-1	clonotype2340	TGTGCTGAAATGACTAACAGTGCAGGGAACAAGCTAACTTTT	TGCACCTGCAGTGTTCAGGGGGCTGGTACCGGGCAGCTCTACTTT	CAEMTNSAGNKLTF	CTCSVQGAGTGQLYF	spleen	PI3kdi	II	1	Non-expanded	Non-expanded	1	0.000114692
CGCTATCAGTACATGA-1	clonotype2346		TGTGGTGCTAGGGATTTGGGGGGGCAAAACACCTTGTACTTT		CGARDLGGQNTLYF	spleen	PI3kdi	II	3		Non-expanded	1	0.000114692
CGCTATCCACGTCAGC-1	clonotype326		TGTGCCAGCGGTGTCCTGACAGCAAACACAGAAGTCTTCTTT		CASGVLTANTEVFF	spleen	Placebo	III	1		Non-expanded	1	0.000114692
CGCTATCCAGACGCAA-1	clonotype327	TGTGCTGCGACGAACACGGGTTACCAGAACTTCTATTTT	TGTGCCAGCAGCCGACAGGGTAGGGTCTTCTTT	CAATNTGYQNFYF	CASSRQGRVFF	spleen	Placebo	III	1	Non-expanded	Non-expanded	1	0.000114692
CGCTATCGTCTCATCC-1	clonotype328	TGTGCAGTGAGCCGGGCTGCCAGTTTGGGGAAACTGCAGTTT	TGTGCAAGCAGCTTTCCCGGGACATATGAACAGTACTTC	CAVSRAASLGKLQF	CASSFPGTYEQYF	spleen	Placebo	V	3	Non-expanded	Non-expanded	1	0.000114692
CGCTATCGTTTGCATG-1	clonotype78	TGTGCTACTGCCGCGACTGCCAGTTTGGGGAAACTGCAGTTT	TGCACCTGCAGTGCAGCGGGGGGGTATAATTCGCCCCTCTACTTT	CATAATASLGKLQF	CTCSAAGGYNSPLYF	spleen	PI3kdi	V	3	Expanded	Expanded	2	0.000229384
CGCTATCTCACTTCAT-1	clonotype329		TGTGCCAGCAGCTTGGGAGGGGCTCCGCTTTTT		CASSLGGAPLF	spleen	Placebo	V	3		Non-expanded	1	0.000114692
CGCTGGACAGTCGATT-1	clonotype1459	TGTGCAGTGGGTACTGGAGGACTAAGTGGTAAATTAACATTC	TGTGCCTGGAGCCGGGGCATTTCCAACGAAAGATTATTTTTC	CAVGTGGLSGKLTF	CAWSRGISNERLFF	spleen	PI3kdi	II	3	Non-expanded	Non-expanded	1	0.000114692
CGCTGGATCGGTTAAC-1	clonotype1460	TGTGCTCTGGGTGAAAATTCTGGGACTTACCAGAGGTTT	TGTGCCAGCGGGACTGGGAACACCGGGCAGCTCTACTTT	CALGENSGTYQRF	CASGTGNTGQLYF	spleen	PI3kdi	II	3	Non-expanded	Non-expanded	1	0.000114692
CGCTTCAGTGACTCAT-1	clonotype324		TGTGCCAGCAGCCAAGACTGGGGGGGAAACACCTTGTACTTT		CASSQDWGGNTLYF	spleen	PI3kdi	IV	1		Non-expanded	1	0.000114692
CGCTTCAGTTTGCATG-1	clonotype251	TGTATCCTGAGAGGCACCACTGGAGCTAACACTGGAAAGCTCACGTTT	TGTGCCAGCAGCCAAGTATATTCCTATAATTCGCCCCTCTACTTT	CILRGTTGANTGKLTF	CASSQVYSYNSPLYF	spleen	Placebo	IV	1	Non-expanded	Non-expanded	1	0.000114692
CGGACACAGCCCAACC-1	clonotype318	TGTGCTATGAGAGATAATTACAACGTGCTTTACTTC	TGTGCCAGCGGTGATGCGGGACAGGGTGGAAATACGCTCTATTTT	CAMRDNYNVLYF	CASGDAGQGGNTLYF	spleen	PI3kdi	II	3	Non-expanded	Non-expanded	1	0.000114692
CGGACACCAATCCAAC-1	clonotype319	TGTGCTATGAGAGGGGGTTATAACCAGGGGAAGCTTATCTTT	TGTGCCAGCGGTCCGGGACTGGGGGGGTTTAGTCAAAACACCTTGTACTTT	CAMRGGYNQGKLIF	CASGPGLGGFSQNTLYF	spleen	Placebo	III	1	Non-expanded	Non-expanded	1	0.000114692
CGGACACCACAGCCCA-1	clonotype146		TGTGCTAGCAGTAGAGACAGCAACCAGGCTCCGCTTTTT		CASSRDSNQAPLF	spleen	Placebo	IV	6		Non-expanded	1	0.000114692
CGGACACCACGGACAA-1	clonotype145	TGTGCTCTGAGAAGCAGTTATAACCAGGGGAAGCTTATCTTT	TGTGCCAGCAGTGTAGATTCTGGAAATACGCTCTATTTT	CALRSSYNQGKLIF	CASSVDSGNTLYF	spleen	Placebo	V	3	Non-expanded	Non-expanded	1	0.000114692
CGGACACCAGGCTCAC-1	clonotype143		TGTGCCAGCAGCTTACAGGGAGCAAACTCCGACTACACCTTC		CASSLQGANSDYTF	spleen			7		Non-expanded	1	0.000114692
CGGACGTAGCCACCTG-1	clonotype150		TGTGCCAGCAGTGAGCCTCTGGGGACTAGTGCAGAAACGCTGTATTTT		CASSEPLGTSAETLYF	spleen	Placebo	V	1		Non-expanded	1	0.000114692
CGGACGTAGGCCGAAT-1	clonotype66	TGTGCTGTGAGCCCTAATAATGCAGGTGCCAAGCTCACATTC	TGTGCCAGCAGCTTGGGGGGCTCCGACTACACCTTC	CAVSPNNAGAKLTF	CASSLGGSDYTF	spleen	Placebo	III	3	Expanded	Expanded	2	0.000229384
CGGACGTAGTCAATAG-1	clonotype149		TGTGCCAGCAGTCGTACAAACACAGAAGTCTTCTTT		CASSRTNTEVFF	spleen	PI3kdi	IV	3		Non-expanded	1	0.000114692
CGGACGTAGTGGACGT-1	clonotype148		TGTGCCAGCAGTTTAGTCTATAATTCGCCCCTCTACTTT		CASSLVYNSPLYF	spleen	Placebo	III	3		Non-expanded	1	0.000114692
CGGACGTCAGCTGCAC-1	clonotype147	TGTGCTGCAAGATGGCCTGGCAGTGGTGGAAAACTCACTTTG	TGTGCCAGCAGCCAAGACTACTGGGGGGCTGCTGAGCAGTTCTTC	CAARWPGSGGKLTL	CASSQDYWGAAEQFF	spleen	PI3kdi	II	3	Non-expanded	Non-expanded	1	0.000114692
CGGACGTTCAGAGACG-1	clonotype152	TGTGCTTTGAGTGGATCTTCTGGCAGCTGGCAACTCATCTTT	TGTGCCAGCAGCCACGGGACTGGGGGGGGGGGCTATGCTGAGCAGTTCTTC	CALSGSSGSWQLIF	CASSHGTGGGGYAEQFF	spleen	Placebo	III	1	Non-expanded	Non-expanded	1	0.000114692
CGGACTGAGCCACGTC-1	clonotype56	TGTGCTATGCGCACGGGTTACCAGAACTTCTATTTT	TGTGCCAGCACCAACTGGGGGCAAGACACCCAGTACTTT	CAMRTGYQNFYF	CASTNWGQDTQYF	spleen	PI3kdi	II	3	Expanded	Expanded	2	0.000229384
CGGACTGAGTCCCACG-1	clonotype151	TGTGCTATGGTTAATACAGGAAACTACAAATACGTCTTT	TGTGCCAGCAGCTTTATGGGGTCAGAAACGCTGTATTTT	CAMVNTGNYKYVF	CASSFMGSETLYF	spleen	Placebo	IV	1	Non-expanded	Non-expanded	1	0.000114692
CGGACTGGTAAGGGAA-1	clonotype673	TGTGCAGCAAGTGCCAATACAGGCAAATTAACCTTT	TGTGCCAGCAGCCAAGCCGGGACTGGGGGGGCGGACACCCAGTACTTT	CAASANTGKLTF	CASSQAGTGGADTQYF	spleen	PI3kdi	II	3	Non-expanded	Non-expanded	1	0.000114692
CGGACTGGTCGCGGTT-1	clonotype674	TGCGCAGTCAGTGCTGACTCGGGATACAACAAACTCACTTTT	TGTGCCAGCGGTGATGCGACTGTAGACACCCAGTACTTT	CAVSADSGYNKLTF	CASGDATVDTQYF	spleen	Placebo	V	3	Non-expanded	Non-expanded	1	0.000114692
CGGACTGGTGCACTTA-1	clonotype671	TGTGCAGTGAGCATATCTGGCAGCTGGCAACTCATCTTT	TGTGCCAGCGGTGAGGCCGGGACAGGGGACTCCGACTACACCTTC	CAVSISGSWQLIF	CASGEAGTGDSDYTF	spleen	Placebo	III	3	Non-expanded	Non-expanded	1	0.000114692
CGGAGCTAGGCTCTTA-1	clonotype677	TGTGCTGCTGATAGAGGTTCAGCCTTAGGGAGGCTGCATTTT	TGTGCCAGCAGCAGCAGTAACCAAGACACCCAGTACTTT	CAADRGSALGRLHF	CASSSSNQDTQYF	spleen	PI3kdi	IV	3	Non-expanded	Non-expanded	1	0.000114692
CGGAGCTAGTGGCACA-1	clonotype678	TGTGCTCTTCTTATGAATTATGGGAGCAGTGGCAACAAGCTCATCTTT	TGTGGTGCTAGGCCAGGGGGAATCAACCAGGCTCCGCTTTTT	CALLMNYGSSGNKLIF	CGARPGGINQAPLF	spleen	Placebo	III	3	Non-expanded	Non-expanded	1	0.000114692
CGGAGCTCAAGCCGTC-1	clonotype675	TGTGCAGCAAATACCAACAAAGTCGTCTTT	TGTGCCAGCGGTGATTTCAGGGCGGACACCTTGTACTTT	CAANTNKVVF	CASGDFRADTLYF	spleen	Placebo	V	3	Expanded	Expanded	2	0.000229384
CGGAGCTCACACAGAG-1	clonotype676	TGTGCTTTGAGTGAGTTAACAGGCAATACCGGAAAACTCATCTTT	TGTGCCAGCAGGCCTGACAGCTATGAACAGTACTTC	CALSELTGNTGKLIF	CASRPDSYEQYF	spleen	PI3kdi	V	1	Non-expanded	Non-expanded	1	0.000114692
CGGAGCTGTAGCGCTC-1	clonotype669		TGTGCTAGCAGTTTACCCGGGGACCAAGACACCCAGTACTTT		CASSLPGDQDTQYF	spleen	Placebo	III	1		Non-expanded	1	0.000114692
CGGAGCTGTCGACTAT-1	clonotype494		TGTGCCAGCAGCTATTTAAGGGGAGGCACCCAGTACTTT		CASSYLRGGTQYF	spleen	PI3kdi	II	1		Non-expanded	1	0.000114692
CGGAGCTGTGACGGTA-1	clonotype1	TGCGCAGTCAGTGAAGGTAGCAATAACAGAATCTTCTTT;TGTGCTGGGATGAATTATAACCAGGGGAAGCTTATCTTT	TGTGCCTGGAGTCTAGGGGACAGGCTTAGTGCAGAAACGCTGTATTTT	CAGMNYNQGKLIF;CAVSEGSNNRIFF	CAWSLGDRLSAETLYF	spleen	Placebo	III	3	Expanded	Expanded	8	0.000917536
CGGAGCTTCCGAATGT-1	clonotype497	TGTGCTAGTTCCAATACCAACAAAGTCGTCTTT	TGCACCTGCAGTGCAGACAGGGGGCGCAACCAGGCTCCGCTTTTT	CASSNTNKVVF	CTCSADRGRNQAPLF	spleen	PI3kdi	V	3	Non-expanded	Non-expanded	1	0.000114692
CGGAGCTTCTTAACCT-1	clonotype496	TGTGCTCTGGTCCCTTCCAATACCAACAAAGTCGTCTTT	TGTGCCAGCAGCTTAGACGTTAACCAAGACACCCAGTACTTT	CALVPSNTNKVVF	CASSLDVNQDTQYF	spleen	Placebo	III	1	Non-expanded	Non-expanded	1	0.000114692
CGGAGTCAGCGATAGC-1	clonotype499		TGTGCCAGCAGGGACAGATCCAACGAAAGATTATTTTTC		CASRDRSNERLFF	spleen	Placebo	IV	1		Non-expanded	1	0.000114692
CGGAGTCAGTCATGCT-1	clonotype498	TGCGCAGTCAACTATGCCCAGGGATTAACCTTC	TGTGCCAGCAGTTATGGGGAGGCAGAAACGCTGTATTTT	CAVNYAQGLTF	CASSYGEAETLYF	spleen	PI3kdi	IV	1	Non-expanded	Non-expanded	1	0.000114692
CGGAGTCCATCCCATC-1	clonotype501	TGTGCAGTGAGGGACACAAATGCTTACAAAGTCATCTTT	TGTGCCAGCAGCCAAGAGGGGGTGGGAGACACCCAGTACTTT	CAVRDTNAYKVIF	CASSQEGVGDTQYF	spleen	PI3kdi	V	3	Non-expanded	Non-expanded	1	0.000114692
CGGAGTCTCGTGGGAA-1	clonotype493	TGTGCAGTTAGTGACCAGGGAGGCAGAGCTCTGATATTT	TGTGCCAGCAGTCAAGGGGTCACAGAAGTCTTCTTT	CAVSDQGGRALIF	CASSQGVTEVFF	spleen	PI3kdi	II	1	Non-expanded	Non-expanded	1	0.000114692
CGGAGTCTCTCTGAGA-1	clonotype492	TGTGCAGGGGGAGGAAATGCTTACAAAGTCATCTTT	TGTGCCAGCAGTCTGGGACTGGGGTATGAACAGTACTTC	CAGGGNAYKVIF	CASSLGLGYEQYF	spleen	PI3kdi	II	3	Non-expanded	Non-expanded	1	0.000114692
CGGCTAGAGTGCGTGA-1	clonotype1047	TGTGTTTTGCCATCTTCTGGCAGCTGGCAACTCATCTTT	TGTGCCAGCAGTCCGGACACAGAAGTCTTCTTT	CVLPSSGSWQLIF	CASSPDTEVFF	spleen	Placebo	IV	1	Non-expanded	Non-expanded	1	0.000114692
CGGCTAGCAGTGACAG-1	clonotype1048		TGTGCCAGCAGTGATTGGACAGGGGGCAACCAAGACACCCAGTACTTT		CASSDWTGGNQDTQYF	spleen	Placebo	IV	1		Non-expanded	1	0.000114692
CGGCTAGGTCTGGTCG-1	clonotype1049	TGTGCAGCAAGGAATTATAACCAGGGGAAGCTTATCTTT	TGTGCCAGCACCCGGACAGGGGAAGAACAGTACTTC	CAARNYNQGKLIF	CASTRTGEEQYF	spleen	PI3kdi	V	3	Non-expanded	Non-expanded	1	0.000114692
CGGGTCACAAGGGTCA-1	clonotype1050		TGTGCCAGCGGTGATCCCGGGACTGGGGTTGAACAGTACTTC		CASGDPGTGVEQYF	spleen	PI3kdi	II	1		Non-expanded	1	0.000114692
CGGGTCACAAGGTGTG-1	clonotype1051		TGTGGTGCTAGGCGGACAGTGGGCGAAAGATTATTTTTC		CGARRTVGERLFF	spleen	PI3kdi	V	1		Non-expanded	1	0.000114692
CGGGTCAGTAAGTAGT-1	clonotype1052	TGTGCAGCAAGGGGTAATCAAGGAGGGTCTGCGAAGCTCATCTTT	TGTGCCAGCAGCCAAGAACACTGGTTACGACAGTACTTC	CAARGNQGGSAKLIF	CASSQEHWLRQYF	spleen	Placebo	V	1	Non-expanded	Non-expanded	1	0.000114692
CGGTTAAAGCCACGCT-1	clonotype1054	TGTGCTTTGAGTCACTATGGAAATGAGAAAATAACTTTT	TGTGCCAGCGGTGAGGCAGGGGGCTATGAACAGTACTTC	CALSHYGNEKITF	CASGEAGGYEQYF	spleen	Placebo	III	1	Non-expanded	Non-expanded	1	0.000114692
CGGTTAACAATAGCGG-1	clonotype847		TGTGCCAGCAGCCAAGGGGGCGAACAGTACTTC		CASSQGGEQYF	spleen	PI3kdi	V	3		Non-expanded	1	0.000114692
CGGTTAAGTCTTCGTC-1	clonotype846	TGCGCAGTCCGAGGAAGCAATGCAAAGCTAACCTTC	TGTGGTGCTAGGGACTGGGGGGGGGACCAAGACACCCAGTACTTT	CAVRGSNAKLTF	CGARDWGGDQDTQYF	spleen	PI3kdi	V	3	Non-expanded	Non-expanded	1	0.000114692
CGGTTAATCCTCGCAT-1	clonotype845		TGTGCCAGCAGTGATGGGGGGGCGAACACAGAAGTCTTCTTT		CASSDGGANTEVFF	spleen	Placebo	III	1		Non-expanded	1	0.000114692
CGGTTAATCTCCGGTT-1	clonotype844	TGTGCTCTGAGTGTCTCAGGAGGAAACTACAAACCTACGTTT	TGTGCCAGCGGTGAACCAAAAAACACAGAAGTCTTCTTT	CALSVSGGNYKPTF	CASGEPKNTEVFF	spleen	Placebo	III	1	Non-expanded	Non-expanded	1	0.000114692
CGGTTAATCTCGTTTA-1	clonotype843	TGTGCTGCAAGTGAGGTTAATACAGGAAACTACAAATACGTCTTT	TGTGCCAGCGGTGATGAGGCAGGGGACCAGGCTCCGCTTTTT	CAASEVNTGNYKYVF	CASGDEAGDQAPLF	spleen	PI3kdi	IV	1	Non-expanded	Non-expanded	1	0.000114692
CGTAGCGAGAAGGCCT-1	clonotype842		TGTGCCAGCAGTGATCGGACTGGGGGGTATGAACAGTACTTC		CASSDRTGGYEQYF	spleen	Placebo	IV	1		Non-expanded	1	0.000114692
CGTAGCGCAGGAATGC-1	clonotype841	TGTGCAGCAAGCGGTAACAACAATGCCCCACGATTT	TGTGCCAGCAGCCAAGGGACAGGGGTCTATGAACAGTACTTC	CAASGNNNAPRF	CASSQGTGVYEQYF	spleen	PI3kdi	II	3	Non-expanded	Non-expanded	1	0.000114692
CGTAGCGGTATAATGG-1	clonotype840	TGTGCTCTGGGCCTATCTTCCAATACCAACAAAGTCGTCTTT	TGTGCCAGCAGTTGGACTGGGTATGAACAGTACTTC	CALGLSSNTNKVVF	CASSWTGYEQYF	spleen	PI3kdi	IV	3	Non-expanded	Non-expanded	1	0.000114692
CGTAGCGTCTGTGCAA-1	clonotype848		TGCTCCAGCAGGTGGACTGGGGATAACCAAGACACCCAGTACTTT		CSSRWTGDNQDTQYF	spleen	Placebo	III	3		Non-expanded	1	0.000114692
CGTAGGCCAGTTTACG-1	clonotype1119		TGTGCCTGGAGTCTTGACTGGGGTTCTCAAAACACCTTGTACTTT		CAWSLDWGSQNTLYF	spleen	PI3kdi	V	1		Non-expanded	1	0.000114692
CGTAGGCCATCGTCGG-1	clonotype1120	TGTGCAGCAAGGTTGAATAGCAATAACAGAATCTTCTTT	TGTGCCAGCAGCCGACTGGGGGGGCGCGACACCCAGTACTTT	CAARLNSNNRIFF	CASSRLGGRDTQYF	spleen	PI3kdi	V	1	Non-expanded	Non-expanded	1	0.000114692
CGTCACTTCATTCACT-1	clonotype1117	TGTGCAGCAAGCACGGGTTACCAGAACTTCTATTTT	TGTGCCAGCTCTCTCGCAGGGAGCTCCTATGAACAGTACTTC	CAASTGYQNFYF	CASSLAGSSYEQYF	spleen	Placebo	III	3	Non-expanded	Non-expanded	1	0.000114692
CGTCAGGGTATTACCG-1	clonotype1116		TGTGCCAGCAGTGATGGCAGTGCAGAAACGCTGTATTTT		CASSDGSAETLYF	spleen	PI3kdi	V	7		Non-expanded	1	0.000114692
CGTCCATAGGACGAAA-1	clonotype1113	TGCGCTCTGAGTGTCATGTCTAATTACAACGTGCTTTACTTC	TGTGCCAGCGGCAAAGGGGGGGCGGAACAGTACTTC	CALSVMSNYNVLYF	CASGKGGAEQYF	spleen	Placebo	IV	1	Non-expanded	Non-expanded	1	0.000114692
CGTCCATAGGTGCAAC-1	clonotype1114	TGTGCTTTGAGTGCGACTTCAAGTGGCCAGAAGCTGGTTTTT	TGTGCAAGCAGCTCGCGACAGTATGCTGAGCAGTTCTTC	CALSATSSGQKLVF	CASSSRQYAEQFF	spleen	PI3kdi	IV	3	Non-expanded	Non-expanded	1	0.000114692
CGTCCATCAACTGCTA-1	clonotype1111	TGTGCAGCAGGTGGCCAGAAGCTGGTTTTT	TGTGCCAGCGGTGACGCAGGGGGAAACACAGAAGTCTTCTTT	CAAGGQKLVF	CASGDAGGNTEVFF	spleen	Placebo	IV	1	Non-expanded	Non-expanded	1	0.000114692
CGTCCATGTAGCCTCG-1	clonotype1112	TGTGCAGCAAGTGATAGCAACTATCAGTTGATCTGG		CAASDSNYQLIW		spleen	Placebo	V	3	Non-expanded		1	0.000114692
CGTCCATGTGGCGAAT-1	clonotype17		TGTGCCAGCAGTAGGGGGGACAACTCAAACACAGAAGTCTTCTTT		CASSRGDNSNTEVFF	spleen			7		Expanded	3	0.000344076
CGTCCATGTTCCACGG-1	clonotype926	TGTGCTACTGCCGGGACTGGAGGCTATAAAGTGGTCTTT	TGCACCTGCAGAACTCAGGGAGGACAAAACACCTTGTACTTT	CATAGTGGYKVVF	CTCRTQGGQNTLYF	spleen	Placebo	III	1	Non-expanded	Non-expanded	1	0.000114692
CGTCCATGTTGGACCC-1	clonotype925	TGTGCTGTGAGGGAGAATTATAACCAGGGGAAGCTTATCTTT	TGTGCCAGCAGCCAAGAGGCGGGAGCAAACACAGAAGTCTTCTTT	CAVRENYNQGKLIF	CASSQEAGANTEVFF	spleen	PI3kdi	V	3	Expanded	Expanded	2	0.000229384
CGTCCATGTTGGTAAA-1	clonotype928	TGTGCTATAGCTCCTAATACAGGAAACTACAAATACGTCTTT	TGTGCCAGCAGTATGCAGACTAGTGCAGAAACGCTGTATTTT	CAIAPNTGNYKYVF	CASSMQTSAETLYF	spleen	PI3kdi	II	3	Non-expanded	Non-expanded	1	0.000114692
CGTCCATTCGTACGGC-1	clonotype927	TGCTCAGACATGGGCTACAAACTTACCTTC	TGTGCCAGCAGTACGGGACAGGGCAACGAAAGATTATTTTTC	CSDMGYKLTF	CASSTGQGNERLFF	spleen	Placebo	IV	3	Non-expanded	Non-expanded	1	0.000114692
CGTCTACAGAGGGATA-1	clonotype922	TGTGCTATGAGAGGTAACACCAATACAGGCAAATTAACCTTT	TGTGCCAGCAGTTTTGCTGGGGGGGTATATGAACAGTACTTC	CAMRGNTNTGKLTF	CASSFAGGVYEQYF	spleen	PI3kdi	V	3	Non-expanded	Non-expanded	1	0.000114692
CGTCTACAGCGTGAGT-1	clonotype921	TGTGCTCTGGACCCCGACTCGGGATACAACAAACTCACTTTT	TGTGCCAGCAGCCTCCGGGACAACTATGAACAGTACTTC	CALDPDSGYNKLTF	CASSLRDNYEQYF	spleen	Placebo	III	1	Non-expanded	Non-expanded	1	0.000114692
CGTCTACAGGGATGGG-1	clonotype924		TGTGCCAGCTCTCGGGACAGGGGAAGAGGCACCCAGTACTTT		CASSRDRGRGTQYF	spleen	PI3kdi	IV	3		Non-expanded	1	0.000114692
CGTCTACCAAGCCATT-1	clonotype923		TGTGCCAGCAGCCAACAGGGTGCAAACACAGAAGTCTTCTTT		CASSQQGANTEVFF	spleen	PI3kdi	V	3		Non-expanded	1	0.000114692
CGTCTACGTCATCGGC-1	clonotype918	TGTGCTCTGAGTGACATGGGCTACAAACTTACCTTC	TGTGCCAGCAGTGATGGGGGGTCCCAAGACACCCAGTACTTT	CALSDMGYKLTF	CASSDGGSQDTQYF	spleen	Placebo	V	3	Non-expanded	Non-expanded	1	0.000114692
CGTCTACTCTCTAAGG-1	clonotype565	TGTGCTTTGGCAAATCAAGGAGGGTCTGCGAAGCTCATCTTT	TGTGCCAGCAGTATAAAGACCACCGGGCAGCTCTACTTT	CALANQGGSAKLIF	CASSIKTTGQLYF	spleen	PI3kdi	II	1	Non-expanded	Non-expanded	1	0.000114692
CGTGAGCAGGACTGGT-1	clonotype564		TGTGCCAGCAATGCTGAGCAGTTCTTC		CASNAEQFF	spleen	PI3kdi	V	1		Non-expanded	1	0.000114692
CGTGAGCAGTGTTGAA-1	clonotype559		TGTGCCAGCGGTGATGCAGACAGAACAAACTCCGACTACACCTTC		CASGDADRTNSDYTF	spleen	Placebo	IV	1		Non-expanded	1	0.000114692
CGTGAGCTCGTTACGA-1	clonotype558	TGCATTGTGACCCGCCCTAACAGTGCAGGGAACAAGCTAACTTTT	TGTGCCAGCAGCCCCACCCCGGACAGGGGTAACCAAGACACCCAGTACTTT	CIVTRPNSAGNKLTF	CASSPTPDRGNQDTQYF	spleen			7	Non-expanded	Non-expanded	1	0.000114692
CGTGTAAAGTTAACGA-1	clonotype53	TGTGCAGCAAGCAACTATAACCAGGGGAAGCTTATCTTT	TGCTCCAGCAGTCAACGGGATCAAAACACCTTGTACTTT	CAASNYNQGKLIF	CSSSQRDQNTLYF	spleen	PI3kdi	V	3	Expanded	Expanded	2	0.000229384
CGTGTCTAGCACGCCT-1	clonotype561	TGTGCTTTGAGTGGTACAGGAAACTACAAATACGTCTTT	TGTGCCAGCAGCAGGACAGGGGGAGGAAATACGCTCTATTTT	CALSGTGNYKYVF	CASSRTGGGNTLYF	spleen	Placebo	III	1	Non-expanded	Non-expanded	1	0.000114692
CGTGTCTCACGGCCAT-1	clonotype560	TGTGCTATGGAACAGACAAATGCTTACAAAGTCATCTTT	TGTGCCAGCAGATTGACAGCAAACACAGAAGTCTTCTTT	CAMEQTNAYKVIF	CASRLTANTEVFF	spleen	Placebo	IV	1	Non-expanded	Non-expanded	1	0.000114692
CGTGTCTCAGCTTAAC-1	clonotype557		TGCACCTGCAGTGTATCCGGGACAGGGAAAGACACCCAGTACTTT		CTCSVSGTGKDTQYF	spleen	PI3kdi	II	7		Non-expanded	1	0.000114692
CGTGTCTGTAGATTAG-1	clonotype556	TGTGCTTTGGAACGTGACACCAATACAGGCAAATTAACCTTT	TGTGCCAGCAGTAGAACTGGGGGGGGTGAACAGTACTTC	CALERDTNTGKLTF	CASSRTGGGEQYF	spleen	Placebo	V	3	Non-expanded	Non-expanded	1	0.000114692
CGTGTCTGTGTGTGCC-1	clonotype744	TGTGCTCTGAGTGATCGGGCTACAGGAAACTACAAATACGTCTTT	TGTGCCAGCAGGACAATTTCCAACGAAAGATTATTTTTC	CALSDRATGNYKYVF	CASRTISNERLFF	spleen	Placebo	III	3	Non-expanded	Non-expanded	1	0.000114692
CGTTAGACAGGTCCAC-1	clonotype743	TGTGCTATGAGAGAGGGCAGTGCAGGGAACAAGCTAACTTTT	TGTGCCAGCAGCCAAGCCCGACAGAACACAGAAGTCTTCTTT	CAMREGSAGNKLTF	CASSQARQNTEVFF	spleen	Placebo	V	1	Non-expanded	Non-expanded	1	0.000114692
CGTTAGAGTGGCGAAT-1	clonotype738	TGTGCTGCAAGTATCATAACAGGCAATACCGGAAAACTCATCTTT	TGCTCCAGCAGTCTCGACAATACAGAAGTCTTCTTT	CAASIITGNTGKLIF	CSSSLDNTEVFF	spleen	Placebo	III	3	Non-expanded	Non-expanded	1	0.000114692
CGTTCTGCAAGGTGTG-1	clonotype739	TGCGCAGCAGAGGATCAAGGAGGGTCTGCGAAGCTCATCTTT	TGTGCCAGCAGTAGCAGCTCCTATGAACAGTACTTC	CAAEDQGGSAKLIF	CASSSSSYEQYF	spleen	Placebo	III	3	Non-expanded	Non-expanded	1	0.000114692
CGTTCTGCATATGCTG-1	clonotype736	TGTGCTCTGAATTATGGGAGCAGTGGCAACAAGCTCATCTTT	TGTGCCAGCAGCTTACAGGCCAGCTATGCTGAGCAGTTCTTC	CALNYGSSGNKLIF	CASSLQASYAEQFF	spleen	Placebo	V	1	Non-expanded	Non-expanded	1	0.000114692
CGTTCTGGTCTAAAGA-1	clonotype941	TGCGCAGGGCAACCCCGAGGTGCAGATAGACTCACCTTT	TGTGCCAGCAGCCAAGAGGGGGGCGGCTATGCTGAGCAGTTCTTC	CAGQPRGADRLTF	CASSQEGGGYAEQFF	spleen	Placebo	V	3	Expanded	Expanded	2	0.000229384
CGTTCTGTCCCATTAT-1	clonotype940	TGTGCAGTGGATTCTGGAGGAAGCAATGCAAAGCTAACCTTC	TGTGCCAGCAGTGAGGGCATCCAAGACACCCAGTACTTT	CAVDSGGSNAKLTF	CASSEGIQDTQYF	spleen	Placebo	V	3	Expanded	Expanded	2	0.000229384
CGTTCTGTCGATGAGG-1	clonotype939	TGTGCTGTGAGGAACACCAATACAGGCAAATTAACCTTT	TGTGCCAGCAGTGAAACTTACCAAGACACCCAGTACTTT	CAVRNTNTGKLTF	CASSETYQDTQYF	spleen	PI3kdi	V	1	Non-expanded	Non-expanded	1	0.000114692
CGTTGGGCAGATTGCT-1	clonotype938	TGTGCAGCATCTAACAGTGCAGGGAACAAGCTAACTTTT	TGTGGTGCTAGAAGGCAGGGGTACACCGGGCAGCTCTACTTT	CAASNSAGNKLTF	CGARRQGYTGQLYF	spleen	Placebo	III	1	Non-expanded	Non-expanded	1	0.000114692
CGTTGGGGTAATCACC-1	clonotype945	TGTGCTTTGGGGGCCATGAATTATAACCAGGGGAAGCTTATCTTT	TGTGCCTGGAGTCCGGGGGGCCAAGACACCCAGTACTTT	CALGAMNYNQGKLIF	CAWSPGGQDTQYF	spleen	Placebo	III	1	Non-expanded	Non-expanded	1	0.000114692
CTAACTTAGACAGACC-1	clonotype27		TGCACCTGCAGTGCAGGGGGACAGGGAGGGAATTCGCCCCTCTACTTT		CTCSAGGQGGNSPLYF	spleen			7		Expanded	2	0.000229384
CTAACTTAGACAGAGA-1	clonotype943	TGTGCTACTGATGCAACTAACAGTGCAGGGAACAAGCTAACTTTT	TGTGCCAGCGGTGAGACAGGGAAAGAGGACACCCAGTACTTT	CATDATNSAGNKLTF	CASGETGKEDTQYF	spleen	Placebo	III	1	Non-expanded	Non-expanded	1	0.000114692
CTAACTTCAAGGACTG-1	clonotype942	TGCGCAGTGGGGAATTATGGGAGCAGTGGCAACAAGCTCATCTTT	TGTGCTAGCAGTTTAACTGGGGGGTTTGCAGAAACGCTGTATTTT	CAVGNYGSSGNKLIF	CASSLTGGFAETLYF	spleen	Placebo	IV	3	Non-expanded	Non-expanded	1	0.000114692
CTAACTTCAGATCCAT-1	clonotype937		TGTGCCAGCAGTGAGGACTGGGGGGGCCATGAACAGTACTTC		CASSEDWGGHEQYF	spleen	PI3kdi	IV	3		Non-expanded	1	0.000114692
CTAACTTGTTCATGGT-1	clonotype936	TGTGCTCTGACCAACATGGGCTACAAACTTACCTTC	TGTGCCAGCAGCTTTGGGGGGGCCAGGACCGGGCAGCTCTACTTT	CALTNMGYKLTF	CASSFGGARTGQLYF	spleen	PI3kdi	V	1	Non-expanded	Non-expanded	1	0.000114692
CTAACTTTCAGTGTTG-1	clonotype1131	TGTGCTGCAAGATCCTATGGAAATGAGAAAATAACTTTT	TGTGCCAGCAGTCTGTTGACAGCAAACACAGAAGTCTTCTTT	CAARSYGNEKITF	CASSLLTANTEVFF	spleen	PI3kdi	II	3	Non-expanded	Non-expanded	1	0.000114692
CTAACTTTCCACTCCA-1	clonotype1132	TGTGCTTTTTATAGCAACTATCAGTTGATCTGG	TGTGCCAGCTCTAGGGCGGAGAACACCTTGTACTTT	CAFYSNYQLIW	CASSRAENTLYF	spleen	Placebo	IV	1	Non-expanded	Non-expanded	1	0.000114692
CTAACTTTCCCTGACT-1	clonotype1133	TGTGCTACTGATGCATCTTCTGGCAGCTGGCAACTCATCTTT		CATDASSGSWQLIF		spleen	Placebo	IV	3	Non-expanded		1	0.000114692
CTAACTTTCTGGGCCA-1	clonotype1134		TGTGCCAGCAGTCTGACAGGGACCAACGAAAGATTATTTTTC		CASSLTGTNERLFF	spleen	PI3kdi	II	3		Non-expanded	1	0.000114692
CTAAGACAGGTGTGGT-1	clonotype1127	TGTGCAGGGAACTATGCCCAGGGATTAACCTTC	TGTGCCAGCAGTGATCGGGGGTCAAACACCGGGCAGCTCTACTTT	CAGNYAQGLTF	CASSDRGSNTGQLYF	spleen	PI3kdi	V	3	Non-expanded	Non-expanded	1	0.000114692
CTAAGACCAATGACCT-1	clonotype1128	TGTGCCCTGAATTCTGGAGGAAGCAATGCAAAGCTAACCTTC	TGTGCCAGCGGTGACTGGGGGGGCGGAGACACCCAGTACTTT	CALNSGGSNAKLTF	CASGDWGGGDTQYF	spleen	Placebo	V	3	Non-expanded	Non-expanded	1	0.000114692
CTAAGACCAGATGGCA-1	clonotype1129		TGTGCCAGCAGTTTTGGGGGAACCTCCTATGAACAGTACTTC		CASSFGGTSYEQYF	spleen	PI3kdi	II	3		Non-expanded	1	0.000114692
CTAAGACCAGCTGTAT-1	clonotype1130	TGTGCTCTGGGGGAGATATCTGGTAGCTTCAATAAGTTGACCTTT	TGTGCCAGCGGTGATGCTGGGGGAGGGGACAACCAGGCTCCGCTTTTT	CALGEISGSFNKLTF	CASGDAGGGDNQAPLF	spleen	PI3kdi	V	3	Non-expanded	Non-expanded	1	0.000114692
CTAAGACCATTCTTAC-1	clonotype1137	TGTGCTTTGAGGGATAGCAACTATCAGTTGATCTGG	TGTGCCAGCAGCTCCCTGGGGGTCCAAGACACCCAGTACTTT	CALRDSNYQLIW	CASSSLGVQDTQYF	spleen	Placebo	IV	1	Non-expanded	Non-expanded	1	0.000114692
CTAAGACGTTGGAGGT-1	clonotype1305	TGTGCTATGGAACACACTTCAAGTGGCCAGAAGCTGGTTTTT	TGTGCCAGCTCTCTCACAAATCCCAACGAAAGATTATTTTTC	CAMEHTSSGQKLVF	CASSLTNPNERLFF	spleen	Placebo	III	1	Non-expanded	Non-expanded	1	0.000114692
CTAAGACTCAGCTGGC-1	clonotype1304	TGTGCAGCTAGTGGCTATTCTGGAGGAAGCAATGCAAAGCTAACCTTC	TGTGCCAGCAGCCAAGAACGCTGGGGCCATAGTGCAGAAACGCTGTATTTT	CAASGYSGGSNAKLTF	CASSQERWGHSAETLYF	spleen	Placebo	III	1	Non-expanded	Non-expanded	1	0.000114692
CTAAGACTCCTTTCGG-1	clonotype1307		TGTGCCAGCTCTCTCGGGACAGGGTATGAACAGTACTTC		CASSLGTGYEQYF	spleen	PI3kdi	II	3		Expanded	2	0.000229384
CTAAGACTCTCCCTGA-1	clonotype1306	TGCGCTGTAACAGGCAATACCGGAAAACTCATCTTT	TGTGCCAGCAGTGAACAGGGGGCAAACACAGAAGTCTTCTTT	CAVTGNTGKLIF	CASSEQGANTEVFF	spleen	PI3kdi	II	3	Non-expanded	Non-expanded	1	0.000114692
CTAATGGAGGCTCAGA-1	clonotype86	TGTGCAGTGAGGGGTGGGAGCAGTGGCAACAAGCTCATCTTT	TGTGCCAGCGGGGACAGAAACACCTTGTACTTT	CAVRGGSSGNKLIF	CASGDRNTLYF	spleen	PI3kdi	II	3	Expanded	Expanded	2	0.000229384
CTACACCAGTTAACGA-1	clonotype1309	TGTGCTGCTGAGGCCAGGGGGAGCAGTGGCAACAAGCTCATCTTT	TGCACCTGCAGTGCCCGACAGTTCACCGGGCAGCTCTACTTT	CAAEARGSSGNKLIF	CTCSARQFTGQLYF	spleen	Placebo	IV	3	Non-expanded	Non-expanded	1	0.000114692
CTACACCCAGAGCCAA-1	clonotype1308	TGCGCAGCAGGTGCAAGGAACTATGGAAATGAGAAAATAACTTTT	TGTGCCAGCGGACGACAGGGGGCTGCCAACGAAAGATTATTTTTC	CAAGARNYGNEKITF	CASGRQGAANERLFF	spleen	PI3kdi	V	1	Non-expanded	Non-expanded	1	0.000114692
CTACACCGTCGAACAG-1	clonotype1311	TGTGCTACAACCATGAATTATAACCAGGGGAAGCTTATCTTT	TGTGCCAGCTCCCCCACGTGGAACACAGAAGTCTTCTTT	CATTMNYNQGKLIF	CASSPTWNTEVFF	spleen	PI3kdi	II	3	Non-expanded	Non-expanded	1	0.000114692
CTACACCTCAAACGGG-1	clonotype1310	TGTGCAGCAAGAGGATATAACCAGGGGAAGCTTATCTTT	TGTGCCAGCGGTGAAGCTGGGGGGGGCTATGAACAGTACTTC	CAARGYNQGKLIF	CASGEAGGGYEQYF	spleen	Placebo	III	3	Non-expanded	Non-expanded	1	0.000114692
CTACACCTCTGTCTCG-1	clonotype1313	TGTGCTCTGGGTGTCAGCCAGGGAGGCAGAGCTCTGATATTT	TGTGCCAGCAGCCCTCAATACACCGGGCAGCTCTACTTT	CALGVSQGGRALIF	CASSPQYTGQLYF	spleen	PI3kdi	V	3	Non-expanded	Non-expanded	1	0.000114692
CTACATTAGAGTCGGT-1	clonotype1312	TGTGCTACTGATTTTTATAACCAGGGGAAGCTTATCTTT	TGTGCAAGCAGCACCCGGGGGGGCACAGAAGTCTTCTTT	CATDFYNQGKLIF	CASSTRGGTEVFF	spleen	Placebo	IV	1	Non-expanded	Non-expanded	1	0.000114692
CTACATTAGCTAGTGG-1	clonotype1479	TGTGCAGCTAGTGTAAATGGAAATGAGAAAATAACTTTT	TGTGCCAGCAGCCAAGAGACAGGATCGCCCCTCTACTTT	CAASVNGNEKITF	CASSQETGSPLYF	spleen	Placebo	IV	1	Non-expanded	Non-expanded	1	0.000114692
CTACATTAGGATGGAA-1	clonotype1480	TGTGCTCTGGGTGACGGAGGAAACTACAAATACGTCTTT	TGTGCCTGGAGTCCCCGGGACAGTGAACAGTACTTC	CALGDGGNYKYVF	CAWSPRDSEQYF	spleen	Placebo	V	3	Non-expanded	Non-expanded	1	0.000114692
CTACATTCACACAGAG-1	clonotype1477	TGTGTTCTGGGTGATCAATACAACGTGCTTTACTTC	TGTGCCAGCAGTTTGGGGGGCAACTATGCTGAGCAGTTCTTC	CVLGDQYNVLYF	CASSLGGNYAEQFF	spleen	PI3kdi	II	7	Non-expanded	Non-expanded	1	0.000114692
CTACATTGTTAGTGGG-1	clonotype1483	TGTGCAGCAAGCTCAGGAGGAAACTACAAACCTACGTTT	TGTGCCAGCAGTTTACAGGGGGCTGGAAATACGCTCTATTTT	CAASSGGNYKPTF	CASSLQGAGNTLYF	spleen	PI3kdi	V	3	Non-expanded	Non-expanded	1	0.000114692
CTACATTTCGCATGGC-1	clonotype1484	TGTGCTGCTGAGGCAGCCGATAATGCAGGTGCCAAGCTCACATTC	TGTGCCAGCAGTGCCACAGGGTATGAACAGTACTTC	CAAEAADNAGAKLTF	CASSATGYEQYF	spleen	PI3kdi	IV	3	Non-expanded	Non-expanded	1	0.000114692
CTACCCAAGGTGTGGT-1	clonotype1485	TGTATCCTGAGAGTCAACTATGCCCAGGGATTAACCTTC	TGTGCCAGCAGTGACTGGGGAAATACCGGGCAGCTCTACTTT	CILRVNYAQGLTF	CASSDWGNTGQLYF	spleen	PI3kdi	II	3	Non-expanded	Non-expanded	1	0.000114692
CTACCCAAGTGGGTTG-1	clonotype1486		TGTAGTTCTGGGCCGGAAGTCTTCTTT		CSSGPEVFF	spleen	PI3kdi	V	3		Non-expanded	1	0.000114692
CTACCCAGTACTTAGC-1	clonotype1644		TGTGCCAGCAGCCAAGATCTGGGTTTTCACTATGAACAGTACTTC		CASSQDLGFHYEQYF	spleen	PI3kdi	II	1		Non-expanded	1	0.000114692
CTACCCATCCTGCAGG-1	clonotype1642		TGTGCCAGCAGACGACAGGGGCGGCAAAACACCTTGTACTTT		CASRRQGRQNTLYF	spleen	Placebo	III	1		Non-expanded	1	0.000114692
CTACGTCAGCCCAATT-1	clonotype1641	TGTGCTTTGGGCAACTATCAGTTGATCTGG	TGTGCCAGCAGCCAAGAGGGGAGGTCCGACTACACCTTC	CALGNYQLIW	CASSQEGRSDYTF	spleen	PI3kdi	IV	3	Non-expanded	Non-expanded	1	0.000114692
CTACGTCAGTGGGTTG-1	clonotype1640	TGTGCTCTGGCCCGACCCAACTATGCCCAGGGATTAACCTTC	TGTGCCAGCGGTGACCGGACTGGGGGAAGTCAAAACACCTTGTACTTT	CALARPNYAQGLTF	CASGDRTGGSQNTLYF	spleen	PI3kdi	II	3	Non-expanded	Non-expanded	1	0.000114692
CTACGTCAGTGTACTC-1	clonotype1639		TGTGCCAGCTTCCCGGGGGGGAACACCGGGCAGCTCTACTTT		CASFPGGNTGQLYF	spleen	Placebo	V	1		Non-expanded	1	0.000114692
CTACGTCCACTCGACG-1	clonotype19	TGTGCTCAGAATCAAGGAGGGTCTGCGAAGCTCATCTTT	TGTGCTAGCAGTCTTTCGCCCCTCTACTTT	CAQNQGGSAKLIF	CASSLSPLYF	spleen	Placebo	III	3	Expanded	Expanded	3	0.000344076
CTACGTCCAGGACGTA-1	clonotype1638	TGTGCAGCAAGTCCCGGGACTGGAGGCTATAAAGTGGTCTTT	TGTGCCAGCGGTGATGCAGGGGGAAACACCGGGCAGCTCTACTTT	CAASPGTGGYKVVF	CASGDAGGNTGQLYF	spleen	PI3kdi	V	3	Non-expanded	Non-expanded	1	0.000114692
CTACGTCGTTGATTGC-1	clonotype1635	TGTGCAGCCGAGGGGAATAATGCAGGTGCCAAGCTCACATTC		CAAEGNNAGAKLTF		spleen	PI3kdi	II	3	Non-expanded		1	0.000114692
CTAGAGTGTACTTCTT-1	clonotype1821	TGTGCAGCAAGTGCGGGCTATGCCCAGGGATTAACCTTC	TGTGCCAGCAGTCGACAGGGGGCAAACACCGGGCAGCTCTACTTT	CAASAGYAQGLTF	CASSRQGANTGQLYF	spleen	PI3kdi	II	3	Expanded	Expanded	4	0.000458768
CTAGAGTGTCATGCCG-1	clonotype1822	TGTGCAGCTCCCCCGGGAGGCAATACCGGAAAACTCATCTTT	TGTGCCAGCAGCCCCCGGGACTGGGGATATGAACAGTACTTC	CAAPPGGNTGKLIF	CASSPRDWGYEQYF	spleen	PI3kdi	IV	1	Non-expanded	Non-expanded	1	0.000114692
CTAGAGTTCACATAGC-1	clonotype1824	TGCGCAGCAGGTGAAGAAGGTGCAGATAGACTCACCTTT	TGTGCCTGGAGTCTCGTCTGGCGAGACACCCAGTACTTT	CAAGEEGADRLTF	CAWSLVWRDTQYF	spleen	PI3kdi	II	1	Non-expanded	Non-expanded	1	0.000114692
CTAGCCTAGACTACAA-1	clonotype1825	TGTGCTCTGAGTGAGACACAGGTTGTGGGGCAGCTCACTTTC	TGTGCCAGCAGTGATGCTGGGGGGAACTATGCTGAGCAGTTCTTC	CALSETQVVGQLTF	CASSDAGGNYAEQFF	spleen	PI3kdi	II	3	Non-expanded	Non-expanded	1	0.000114692
CTAGCCTCAGAAGCAC-1	clonotype1826	TGTGCTGCTGAAGGTGGAAATGAGAAAATAACTTTT	TGTGCCAGCAGCCAAGGGGGGGACACCCAGTACTTT	CAAEGGNEKITF	CASSQGGDTQYF	spleen	Placebo	III	1	Non-expanded	Non-expanded	1	0.000114692
CTAGCCTCAGTTCATG-1	clonotype1827	TGCGCTCTGAGTGATTGGGCATATTCCAATACCAACAAAGTCGTCTTT	TGTGCCAGCAGGAGCTGGGGGGGTAACACCTTGTACTTT	CALSDWAYSNTNKVVF	CASRSWGGNTLYF	spleen	PI3kdi	IV	3	Non-expanded	Non-expanded	1	0.000114692
CTAGCCTGTGCATCTA-1	clonotype1828	TGTGCTCTGGGTGTGACTGGAGGCTATAAAGTGGTCTTT	TGCACCTGCAGTGCCTCCGGGACAGGTGAACAGTACTTC	CALGVTGGYKVVF	CTCSASGTGEQYF	spleen	Placebo	V	7	Expanded	Expanded	2	0.000229384
CTAGCCTGTTCGTTGA-1	clonotype1818		TGTGCCAGCGGTGAAGGGACGGAACAGTACTTC		CASGEGTEQYF	spleen	PI3kdi	V	1		Non-expanded	1	0.000114692
CTAGTGACAGATGAGC-1	clonotype1819	TGCATTGTGACTGACAGAGGCACAAATGCTTACAAAGTCATCTTT;TGTGCTCTGGGTGATCGGAAGGGAGGCAGAGCTCTGATATTT	TGTGGTGCTAGGGACTGGGGGGGTTATCAAAACACCTTGTACTTT	CALGDRKGGRALIF;CIVTDRGTNAYKVIF	CGARDWGGYQNTLYF	spleen	PI3kdi	IV	3	Expanded	Expanded	2	0.000229384
CTAGTGAGTCAGAGGT-1	clonotype2018	TGTGTTCTGGGTGATCGGCCAAATGCTTACAAAGTCATCTTT	TGTGCCAGCAGCCAACAGGGGGAGAACCAAGACACCCAGTACTTT	CVLGDRPNAYKVIF	CASSQQGENQDTQYF	spleen	PI3kdi	V	3	Non-expanded	Non-expanded	1	0.000114692
CTAGTGAGTTGGTAAA-1	clonotype2017	TGTGCTACTAGCTATGGAAATGAGAAAATAACTTTT	TGTGCCTGGAGCGGGACAATTTCCAACGAAAGATTATTTTTC	CATSYGNEKITF	CAWSGTISNERLFF	spleen	PI3kdi	IV	3	Non-expanded	Non-expanded	1	0.000114692
CTCACACAGAGCTTCT-1	clonotype2019		TGTGCTAGCAGGGGGGGGAACTCCGACTACACCTTC		CASRGGNSDYTF	spleen	PI3kdi	II	3		Non-expanded	1	0.000114692
CTCACACCAGAAGCAC-1	clonotype39		TGTGCAAGCAGCTTAGCTGGGGGAGACACCCAGTACTTT		CASSLAGGDTQYF	spleen	PI3kdi	IV	3		Expanded	2	0.000229384
CTCACACGTGTGAATA-1	clonotype2013	TGTGCAGCAAGCCTCATGGGCTACAAACTTACCTTC	TGTGCCAGCGGTGAGACAGACAACGAAAGATTATTTTTC	CAASLMGYKLTF	CASGETDNERLFF	spleen	PI3kdi	II	1	Non-expanded	Non-expanded	1	0.000114692
CTCACACTCGTGGTCG-1	clonotype12	TGTGCAGCTAGTGTATCTTCTGGCAGCTGGCAACTCATCTTT	TGTGCCTGGAGTCTAGCAGGGTATAGTGCAGAAACGCTGTATTTT	CAASVSSGSWQLIF	CAWSLAGYSAETLYF	spleen	Placebo	III	3	Expanded	Expanded	4	0.000458768
CTCAGAAGTCGCTTCT-1	clonotype2016	TGTGCCCTCCTAACTGGGAGTAACAGGCTCACTTTT	TGTGCCAGCAAGGGACAGTTTTCCAACGAAAGATTATTTTTC	CALLTGSNRLTF	CASKGQFSNERLFF	spleen	Placebo	IV	1	Non-expanded	Non-expanded	1	0.000114692
CTCAGAAGTGCGAAAC-1	clonotype2015	TGTGCTGCCCGCGTTACTGGCAGTGGTGGAAAACTCACTTTG	TGTGCCAGCACCCCGGGACAGGGACTTTCCAACGAAAGATTATTTTTC	CAARVTGSGGKLTL	CASTPGQGLSNERLFF	spleen	PI3kdi	IV	3	Non-expanded	Non-expanded	1	0.000114692
CTCATTAAGACCGGAT-1	clonotype2022		TGTGCCAGCGGTGACAGGAACACCTTGTACTTT		CASGDRNTLYF	spleen	Placebo	V	3		Non-expanded	1	0.000114692
CTCATTAAGGACGAAA-1	clonotype2021	TGTGCTCTGGGGTCTTCCAATACCAACAAAGTCGTCTTT	TGTGCCAGCAGCCCTCCTACTGGGACGAACACAGAAGTCTTCTTT	CALGSSNTNKVVF	CASSPPTGTNTEVFF	spleen	Placebo	V	3	Non-expanded	Non-expanded	1	0.000114692
CTCATTACACGCATCG-1	clonotype79	TGTGCTCTGGCCTTCAATAACAGAATCTTCTTT	TGTGCCAGCAGCCCCGGGACAGGGGTTTCCAACGAAAGATTATTTTTC	CALAFNNRIFF	CASSPGTGVSNERLFF	spleen	Placebo	V	3	Expanded	Expanded	3	0.000344076
CTCCTAGCAACTGCGC-1	clonotype2184	TGTGCAGTGAGCATGGGCAACATGGGCTACAAACTTACCTTC	TGTGCCAGCAGCCAAGATTCCTGGGGGAGTATAGACACCCAGTACTTT	CAVSMGNMGYKLTF	CASSQDSWGSIDTQYF	spleen	Placebo	IV	3	Non-expanded	Non-expanded	1	0.000114692
CTCCTAGGTGCAGACA-1	clonotype2182		TGTGCCAGCGGTGCGCTGGGTAGTCAAAACACCTTGTACTTT		CASGALGSQNTLYF	spleen	Placebo	V	1		Non-expanded	1	0.000114692
CTCCTAGGTTCTGAAC-1	clonotype2183	TGTGCTGCGCCTCCATCCTCCTCCTTCAGCAAGCTGGTGTTT	TGTGCCAGCAGCCAAGACTGGGGTCAAGACACCCAGTACTTT	CAAPPSSSFSKLVF	CASSQDWGQDTQYF	spleen	Placebo	V	1	Non-expanded	Non-expanded	1	0.000114692
CTCGAAAAGCATGGCA-1	clonotype2180	TGTGCAGCAAGTGCATCCTCCTCCTTCAGCAAGCTGGTGTTT	TGTGCCTGGAGCCCTCCGGGACATAATTCGCCCCTCTACTTT	CAASASSSFSKLVF	CAWSPPGHNSPLYF	spleen	Placebo	IV	1	Non-expanded	Non-expanded	1	0.000114692
CTCGAAAAGCGCCTCA-1	clonotype2181	TGTGCTCTGGGTCCCAATACCAACAAAGTCGTCTTT	TGTGCCAGCTGGGGACTGGGGGGCACAGAAACGCTGTATTTT	CALGPNTNKVVF	CASWGLGGTETLYF	spleen	Placebo	III	3	Non-expanded	Non-expanded	1	0.000114692
CTCGAAAAGGGCTCTC-1	clonotype2179	TGTGCTACTGATGCCTATAACACCAATACAGGCAAATTAACCTTT	TGTGCCAGCAGCCAAGAAGGGGGGCGCTCCTATGAACAGTACTTC	CATDAYNTNTGKLTF	CASSQEGGRSYEQYF	spleen	Placebo	III	3	Non-expanded	Non-expanded	1	0.000114692
CTCGAAAAGGTCGGAT-1	clonotype2186	TGCTCAGCATCTCTCATAACAGGCAATACCGGAAAACTCATCTTT	TGTGCCTGGAGTCTAGGGGGCGCCAACGAAAGATTATTTTTC	CSASLITGNTGKLIF	CAWSLGGANERLFF	spleen	PI3kdi	V	1	Non-expanded	Non-expanded	1	0.000114692
CTCGAAAAGTGGCACA-1	clonotype382	TGTGCTTTAACTGCCAGTTTGGGGAAACTGCAGTTT	TGTGCCAGCAGCCGGACAGATAACAACCAGGCTCCGCTTTTT	CALTASLGKLQF	CASSRTDNNQAPLF	spleen	PI3kdi	V	1	Non-expanded	Non-expanded	1	0.000114692
CTCGAAACACGAGGTA-1	clonotype383	TGTGCTGTGAGCTCTACTTCCAATACCAACAAAGTCGTCTTT	TGTGCCAGCAGTTCTCATGACACCCAGTACTTT	CAVSSTSNTNKVVF	CASSSHDTQYF	spleen	Placebo	IV	1	Non-expanded	Non-expanded	1	0.000114692
CTCGAAAGTAACGACG-1	clonotype384	TGTGCAGCAAGCATAGACTATGCAAACAAGATGATCTTT	TGTGCCAGCTCTCCACAGGGGGAGACCAACGAAAGATTATTTTTC	CAASIDYANKMIF	CASSPQGETNERLFF	spleen	PI3kdi	II	1	Non-expanded	Non-expanded	1	0.000114692
CTCGAAAGTACTCGCG-1	clonotype38	TGTGCAGTGAATAACTATGCCCAGGGATTAACCTTC	TGCACCTGCAGTGGGGACATCTCCTATGAACAGTACTTC	CAVNNYAQGLTF	CTCSGDISYEQYF	spleen	PI3kdi	V	1	Expanded	Expanded	2	0.000229384
CTCGAAATCCTTCAAT-1	clonotype378	TGTGCTGCTGAAGCAACTTCAAGTGGCCAGAAGCTGGTTTTT	TGTGCCAGCAGTGAAGGGACAGGGGTTTCCAACGAAAGATTATTTTTC	CAAEATSSGQKLVF	CASSEGTGVSNERLFF	spleen	Placebo	V	1	Non-expanded	Non-expanded	1	0.000114692
CTCGAAATCTCATTCA-1	clonotype379	TGTGCAGTGAGCATGAACACAAATGCTTACAAAGTCATCTTT	TGTGCCAGCGGTGATGCTTGGGGGTATGCTGAGCAGTTCTTC	CAVSMNTNAYKVIF	CASGDAWGYAEQFF	spleen	PI3kdi	V	3	Non-expanded	Non-expanded	1	0.000114692
CTCGAGGCAACCGCCA-1	clonotype380	TGTGCTTTGGAACAGAGCAATACAGGCAAATTAACCTTT	TGTGCCAGCGACAATAGTGCAGAAACGCTGTATTTT	CALEQSNTGKLTF	CASDNSAETLYF	spleen	PI3kdi	IV	3	Non-expanded	Non-expanded	1	0.000114692
CTCGAGGCAAGCTGAG-1	clonotype381	TGCGCTCTGAGCATGAATTATAACCAGGGGAAGCTTATCTTT	TGTGCCAGCAGTGATTGGAGTCAAAACACCTTGTACTTT	CALSMNYNQGKLIF	CASSDWSQNTLYF	spleen	Placebo	III	3	Non-expanded	Non-expanded	1	0.000114692
CTCGAGGGTAAGGGAA-1	clonotype37	TGTGCTCTGAGTGCCGCAAATTCTGGGACTTACCAGAGGTTT	TGTGCCAGCAGAGACAGGGCAGAAACGCTGTATTTT	CALSAANSGTYQRF	CASRDRAETLYF	spleen	PI3kdi	IV	3	Expanded	Expanded	2	0.000229384
CTCGGAGAGTGTTGAA-1	clonotype387	TGTGCAGCAAGAGGCAACAATGCCCCACGATTT	TGTGCCAGCGGTGATGCGGCAGGGGGCTATGCTGAGCAGTTCTTC	CAARGNNAPRF	CASGDAAGGYAEQFF	spleen	Placebo	III	1	Non-expanded	Non-expanded	1	0.000114692
CTCGGAGCACGAGGTA-1	clonotype185	TGTGCTCTGAGTGATTATGGAAATGAGAAAATAACTTTT	TGTGCCAGCAGCTTCGGACAGGGGGTTGAACAGTACTTC	CALSDYGNEKITF	CASSFGQGVEQYF	spleen	PI3kdi	II	1	Non-expanded	Non-expanded	1	0.000114692
CTCGGAGGTGTCAATC-1	clonotype184		TGTGCCAGCAGCTTAAACTGGGGGGTCTATGAACAGTACTTC		CASSLNWGVYEQYF	spleen	PI3kdi	V	3		Non-expanded	1	0.000114692
CTCGGAGTCCGTAGTA-1	clonotype183		TGTGCCAGCAGTTGGGGAGCTAGTGCAGAAACGCTGTATTTT		CASSWGASAETLYF	spleen	Placebo	III	1		Non-expanded	1	0.000114692
CTCGGGAAGCATCATC-1	clonotype182	TGTGCTCATAATTCTGGAGGAAGCAATGCAAAGCTAACCTTC	TGTGCAAGCAGCTTAGCAGGGGACACCCAGTACTTT	CAHNSGGSNAKLTF	CASSLAGDTQYF	spleen	Placebo	V	3	Non-expanded	Non-expanded	1	0.000114692
CTCGGGAAGCTTATCG-1	clonotype189	TGTGCTCTGAGGGAGGGGGACTATGCAAACAAGATGATCTTT	TGTGCCAGCAGTCACACGACAGGCTATTCTGGAAATACGCTCTATTTT	CALREGDYANKMIF	CASSHTTGYSGNTLYF	spleen	PI3kdi	V	1	Non-expanded	Non-expanded	1	0.000114692
CTCGGGACAATAACGA-1	clonotype188	TGTGCAGCAAGGCCGGACTACAGCAACAACAGACTTACTTTG	TGTGCCTGGAGTTACAGGGATTCTGGAAATACGCTCTATTTT	CAARPDYSNNRLTL	CAWSYRDSGNTLYF	spleen	PI3kdi	II	1	Non-expanded	Non-expanded	1	0.000114692
CTCGGGACACATGGGA-1	clonotype187	TGTGCTACTGATAGCAACTATCAGTTGATCTGG	TGTGCCAGCAGCTTAGTCAGACAAGACACCCAGTACTTT	CATDSNYQLIW	CASSLVRQDTQYF	spleen	Placebo	IV	3	Non-expanded	Non-expanded	1	0.000114692
CTCGGGAGTAGCAAAT-1	clonotype186		TGTGCCAGCAGTATTGACTGGGGGGGCGATGAACAGTACTTC		CASSIDWGGDEQYF	spleen	PI3kdi	V	1		Non-expanded	1	0.000114692
CTCGTACAGATATGGT-1	clonotype180	TGTGCCCCTCTCAAAGTCATCTTT	TGTGCCAGCCGACTCCAGGGGGCGGATACGCTCTATTTT	CAPLKVIF	CASRLQGADTLYF	spleen	Placebo	III	1	Non-expanded	Non-expanded	1	0.000114692
CTCGTACAGGCCGAAT-1	clonotype2564		TGTGCCAGCGGTGATCCAAGGGGACAGAGGCCTGAGCAGTTCTTC		CASGDPRGQRPEQFF	spleen	Placebo	V	1		Non-expanded	1	0.000114692
CTCGTACAGGTACTCT-1	clonotype2561	TGTGCTCTGAGGAGGACTGGAGGACTAAGTGGTAAATTAACATTC	TGTGCAAGCAGCTTAGGAGGAGGTCAAAACACCTTGTACTTT	CALRRTGGLSGKLTF	CASSLGGGQNTLYF	spleen	PI3kdi	V	1	Non-expanded	Non-expanded	1	0.000114692
CTCGTACTCCCAACGG-1	clonotype2557	TGTGCAGTGAGCAGACCTAATTACAACGTGCTTTACTTC	TGTGCCAGCAGTCTCGGGACTGGGGGGGCGGGGGAACAGTACTTC	CAVSRPNYNVLYF	CASSLGTGGAGEQYF	spleen	Placebo	V	1	Non-expanded	Non-expanded	1	0.000114692
CTCGTACTCTGCAGTA-1	clonotype2558		TGTGCCAGCAGTCCCGGGAGCAACGAAAGATTATTTTTC		CASSPGSNERLFF	spleen	PI3kdi	V	1		Non-expanded	1	0.000114692
CTCGTCAAGCCGATTT-1	clonotype2556	TGTGCTACTACTTCTCGAAATAACTATGCCCAGGGATTAACCTTC	TGCACCTGCAGTGCAGGACAGGGGGAAACGCTGTATTTT	CATTSRNNYAQGLTF	CTCSAGQGETLYF	spleen	PI3kdi	IV	1	Non-expanded	Non-expanded	1	0.000114692
CTCGTCACAGGAATCG-1	clonotype2381		TGTGCCTGGAGTCTCCGGGACTGGGGGGGCACCCAGTACTTT		CAWSLRDWGGTQYF	spleen	Placebo	IV	3		Non-expanded	1	0.000114692
CTCGTCAGTAGCAAAT-1	clonotype2380		TGCACCTGCAGTGGACTGGGTGAAGACACCCAGTACTTT		CTCSGLGEDTQYF	spleen	PI3kdi	V	1		Non-expanded	1	0.000114692
CTCGTCATCTGCGACG-1	clonotype1067	TGTGTTCTGGGTGATCTGTCTGGCAGCTGGCAACTCATCTTT	TGTGCCTGGAGACCACATCTTTCCAACGAAAGATTATTTTTC	CVLGDLSGSWQLIF	CAWRPHLSNERLFF	spleen	PI3kdi	V	1	Non-expanded	Non-expanded	1	0.000114692
CTCTAATCATGTCCTC-1	clonotype2378	TGTGCTCTGGGATCTTCTGGCAGCTGGCAACTCATCTTT	TGTGCCAGCAGCCAGGACTGGGGTAGCTCCTATGAACAGTACTTC	CALGSSGSWQLIF	CASSQDWGSSYEQYF	spleen	Placebo	IV	1	Non-expanded	Non-expanded	1	0.000114692
CTCTAATGTATGCTTG-1	clonotype2375	TGTGCTTTGACTGGAGGCTATAAAGTGGTCTTT	TGTGCCTGGAGTCTCCCCGAGACTGGGGGTTATGAACAGTACTTC	CALTGGYKVVF	CAWSLPETGGYEQYF	spleen	PI3kdi	V	1	Non-expanded	Non-expanded	1	0.000114692
CTCTAATGTCTTCGTC-1	clonotype2374	TGTGCAGCAAAGGGTTATAACCAGGGGAAGCTTATCTTT	TGTGCCAGCGGTGGGACAGCAAACACCGGGCAGCTCTACTTT	CAAKGYNQGKLIF	CASGGTANTGQLYF	spleen	PI3kdi	V	3	Non-expanded	Non-expanded	1	0.000114692
CTCTAATTCGGCATCG-1	clonotype25	TGTGTTCTGGGTGAGGCTTCTGGCAGCTGGCAACTCATCTTT	TGTGGTGCTAGGGATTTGGGGGGGCAAAACACCTTGTACTTT	CVLGEASGSWQLIF	CGARDLGGQNTLYF	spleen	PI3kdi	II	3	Expanded	Expanded	2	0.000229384
CTCTACGAGCAGGTCA-1	clonotype1104	TGTGCTGCTGAGGCTTATAATGCAGGTGCCAAGCTCACATTC	TGTGCCAGCTCCCTACTGGATAACCAAGACACCCAGTACTTT	CAAEAYNAGAKLTF	CASSLLDNQDTQYF	spleen	Placebo	III	1	Non-expanded	Non-expanded	1	0.000114692
CTCTACGCACCACGTG-1	clonotype989	TGTGCTCTGGGGGGAACAGGCAATACCGGAAAACTCATCTTT	TGTGCCAGCAGCTTAGGGACAGGGTCTGGAAATACGCTCTATTTT	CALGGTGNTGKLIF	CASSLGTGSGNTLYF	spleen	Placebo	V	1	Non-expanded	Non-expanded	1	0.000114692
CTCTACGGTCTAAAGA-1	clonotype917	TGTGCAGCAAGTAGGGCAGGCAATACCGGAAAACTCATCTTT	TGTGCCAGCAGAGACTTGAGCTCCTATGAACAGTACTTC	CAASRAGNTGKLIF	CASRDLSSYEQYF	spleen	PI3kdi	II	1	Non-expanded	Non-expanded	1	0.000114692
CTCTACGGTTGTCGCG-1	clonotype2009		TGTGCCAGCAGCTACTGGGGGGGCGGGGGTGCAGAAACGCTGTATTTT		CASSYWGGGGAETLYF	spleen	Placebo	IV	1		Non-expanded	1	0.000114692
CTCTACGTCAACTCTT-1	clonotype1033	TGTGCTCTGAGCATGAGAACTTCTGGCAGCTGGCAACTCATCTTT	TGTGCCAGCAGCCAAGACCAGGGGCGCAACCAGGCTCCGCTTTTT	CALSMRTSGSWQLIF	CASSQDQGRNQAPLF	spleen	Placebo	IV	1	Non-expanded	Non-expanded	1	0.000114692
CTCTACGTCAGCATGT-1	clonotype930		TGTGCCAGCAGTTTAGGCAGTTCCAACGAAAGATTATTTTTC		CASSLGSSNERLFF	spleen	PI3kdi	V	1		Non-expanded	1	0.000114692
CTCTGGTCACGTCAGC-1	clonotype1099		TGTGCCAGCGGTGATGCAGACAGGGGTCCAGAAGTCTTCTTT		CASGDADRGPEVFF	spleen	PI3kdi	IV	1		Non-expanded	1	0.000114692
CTCTGGTCATGAAGTA-1	clonotype2387	TGTGCTCTGGGTGATCTTTCTGGCAGTGGTGGAAAACTCACTTTG	TGCACCTGCAGTGGGGACCAGGCTGCAGAAACGCTGTATTTT	CALGDLSGSGGKLTL	CTCSGDQAAETLYF	spleen	Placebo	IV	1	Non-expanded	Non-expanded	1	0.000114692
CTCTGGTTCCGAACGC-1	clonotype2383	TGTGCTATGAGAGAGGGTTTATCTGGTAGCTTCAATAAGTTGACCTTT	TGTGCCAGCAGCCAAGAAACAGGGAACACCGGGCAGCTCTACTTT	CAMREGLSGSFNKLTF	CASSQETGNTGQLYF	spleen	Placebo	IV	1	Non-expanded	Non-expanded	1	0.000114692
CTCTGGTTCGCCAGCA-1	clonotype2377	TGTGCTATAGCAGGGATGGACTCGGGATACAACAAACTCACTTTT	TGCACCTGCAGTGCAGTGGATTCCTATAATTCGCCCCTCTACTTT	CAIAGMDSGYNKLTF	CTCSAVDSYNSPLYF	spleen	Placebo	V	3	Non-expanded	Non-expanded	1	0.000114692
CTGAAACAGGAGTCTG-1	clonotype43	TGTGCTGTGAGCACTGGAGCTAACACTGGAAAGCTCACGTTT	TGTGCAAGCAGCTTAACCGGGCAGCTCTACTTT	CAVSTGANTGKLTF	CASSLTGQLYF	spleen	PI3kdi	V	3	Expanded	Expanded	2	0.000229384
CTGAAACAGGATATAC-1	clonotype911	TGTGCAGTGAGCCCTTATACAGGAAACTACAAATACGTCTTT	TGCACCTGCGAACAGGGGGCGCGTGAACAGTACTTC	CAVSPYTGNYKYVF	CTCEQGAREQYF	spleen	Placebo	IV	1	Non-expanded	Non-expanded	1	0.000114692
CTGAAACAGTCCATAC-1	clonotype2372	TGTGCTCTGAGGCACATGGCTACTGGAGGCAATAATAAGCTGACTTTT	TGTGCAAGCAGCTTAGGGGACAGGAACACCGGGCAGCTCTACTTT	CALRHMATGGNNKLTF	CASSLGDRNTGQLYF	spleen	Placebo	III	1	Non-expanded	Non-expanded	1	0.000114692
CTGAAACCAACCGCCA-1	clonotype909	TGTGCTGCTGTTATGGACTATGCAAACAAGATGATCTTT	TGCACCTGCAGTGCGAGTCTGGGGGGTCAAAACACCTTGTACTTT	CAAVMDYANKMIF	CTCSASLGGQNTLYF	spleen	PI3kdi	V	3	Expanded	Expanded	2	0.000229384
CTGAAACCAATCGGTT-1	clonotype2370	TGTGCTGCCGTTAATACAGGAAACTACAAATACGTCTTT	TGTGCTAGCAGCCCCACAGGGAGGGGCACCCAGTACTTT	CAAVNTGNYKYVF	CASSPTGRGTQYF	spleen	PI3kdi	IV	1	Non-expanded	Non-expanded	1	0.000114692
CTGAAACCACGGACAA-1	clonotype907	TGTGCTCTGGGGGACACAAATGCTTACAAAGTCATCTTT	TGTGCCAGCGGTGAAGACTGGGGGGGCTTTGCTGAGCAGTTCTTC	CALGDTNAYKVIF	CASGEDWGGFAEQFF	spleen	PI3kdi	II	1	Non-expanded	Non-expanded	1	0.000114692
CTGAAACCAGTAAGAT-1	clonotype906		TGTGCCAGCAGTGAAAATTCTGGAAATACGCTCTATTTT		CASSENSGNTLYF	spleen	PI3kdi	V	3		Non-expanded	1	0.000114692
CTGAAACCATACGCCG-1	clonotype725	TGTGCTCTGGCCTCGGGTTATAACCAGGGGAAGCTTATCTTT	TGTGCAAGCAGCTTAGTCAGGGGGCCTGGAAATACGCTCTATTTT	CALASGYNQGKLIF	CASSLVRGPGNTLYF	spleen	Placebo	III	1	Non-expanded	Non-expanded	1	0.000114692
CTGAAACGTGCTGTAT-1	clonotype1474	TGTGCAGCAAGCATATCTGGAGGCTATAAAGTGGTCTTT	TGCACCTGCAGTGGTCGGGACAGGGACACCGGGCAGCTCTACTTT	CAASISGGYKVVF	CTCSGRDRDTGQLYF	spleen	PI3kdi	II	1	Non-expanded	Non-expanded	1	0.000114692
CTGAAACTCCGAGCCA-1	clonotype42		TGTGCCAGCAGTTCACAGGGTAGTGCAGAAACGCTGTATTTT		CASSSQGSAETLYF	spleen	PI3kdi	IV	7		Expanded	2	0.000229384
CTGAAACTCGTCGTTC-1	clonotype730	TGCGCAGTCAGTGTGGATTATGGGAGCAGTGGCAACAAGCTCATCTTT	TGTGCCAGCAGCCAACCCGGGACTGGGGGATATGCTGAGCAGTTCTTC	CAVSVDYGSSGNKLIF	CASSQPGTGGYAEQFF	spleen	Placebo	IV	3	Non-expanded	Non-expanded	1	0.000114692
CTGAAACTCGTGACAT-1	clonotype727		TGTGCCAGCAGCCAAGAGGGGCAAAACTCCGACTACACCTTC		CASSQEGQNSDYTF	spleen	PI3kdi	V	1		Non-expanded	1	0.000114692
CTGAAGTAGAATAGGG-1	clonotype1476	TGTGCAGCAAGCAAACAGGGAGGCAGAGCTCTGATATTT	TGTGCCAGCAGCTTAGCGGACACCGGGCAGCTCTACTTT	CAASKQGGRALIF	CASSLADTGQLYF	spleen	PI3kdi	V	1	Non-expanded	Non-expanded	1	0.000114692
CTGAAGTGTTAAGTAG-1	clonotype732	TGTGCTCCCTTAACAGGCAATACCGGAAAACTCATCTTT		CAPLTGNTGKLIF		spleen	PI3kdi	IV	3	Non-expanded		1	0.000114692
CTGAAGTTCAGTGTTG-1	clonotype541	TGTGCTCTGGCATCCTCCTCCTTCAGCAAGCTGGTGTTT	TGTGCCAGCAGTTTAGCTGGGGGGGCGCGAGAACAGTACTTC	CALASSSFSKLVF	CASSLAGGAREQYF	spleen	Placebo	III	3	Non-expanded	Non-expanded	1	0.000114692
CTGAAGTTCCATGCTC-1	clonotype540	TGTGCTATGGGTCGCAATAACAACAATGCCCCACGATTT	TGTGCAAGCAGGACAGGGGGCGAGGACACCCAGTACTTT	CAMGRNNNNAPRF	CASRTGGEDTQYF	spleen	Placebo	III	1	Non-expanded	Non-expanded	1	0.000114692
CTGAAGTTCCCAGGTG-1	clonotype543		TGTGGTGCGGGGACTTTTAACCAAGACACCCAGTACTTT		CGAGTFNQDTQYF	spleen	PI3kdi	V	3		Non-expanded	1	0.000114692
CTGATAGAGACTGTAA-1	clonotype27		TGCACCTGCAGTGCAGGGGGACAGGGAGGGAATTCGCCCCTCTACTTT		CTCSAGGQGGNSPLYF	spleen			3		Expanded	2	0.000229384
CTGATAGCACCAGGCT-1	clonotype545		TGTGCCAGCAGCCCAGGGACCAACGAAAGATTATTTTTC		CASSPGTNERLFF	spleen	PI3kdi	IV	1		Non-expanded	1	0.000114692
CTGATAGGTGTGGCTC-1	clonotype544	TGTGCAGCAATCCTATCTGGTAGCTTCAATAAGTTGACCTTT	TGTGCCAGCAGGGGAACTAGTCAAAACACCTTGTACTTT	CAAILSGSFNKLTF	CASRGTSQNTLYF	spleen	PI3kdi	II	3	Non-expanded	Non-expanded	1	0.000114692
CTGATCCAGTGTACTC-1	clonotype547	TGTGCTCTGAGTGAAGGCCCGGGATACAACAAACTCACTTTT	TGCACCTGCAGTGGGGACATAAACACCTTGTACTTT	CALSEGPGYNKLTF	CTCSGDINTLYF	spleen	PI3kdi	II	3	Non-expanded	Non-expanded	1	0.000114692
CTGATCCCAAGTAATG-1	clonotype546	TGTGCTGCAAGTGTGATATCTGGTAGCTTCAATAAGTTGACCTTT	TGTGCCAGCAGCCAAGACAGGGAGGGCACAGAAGTCTTCTTT	CAASVISGSFNKLTF	CASSQDREGTEVFF	spleen	PI3kdi	II	3	Non-expanded	Non-expanded	1	0.000114692
CTGATCCCATCTGGTA-1	clonotype1801	TGTGCTCTGGGTGAGGGGACTGGAGGCTATAAAGTGGTCTTT	TGTGCCAGCAGCCCAGGGACAGGGGGAAATGATAATTCGCCCCTCTACTTT	CALGEGTGGYKVVF	CASSPGTGGNDNSPLYF	spleen	PI3kdi	IV	3	Non-expanded	Non-expanded	1	0.000114692
CTGATCCGTAGAGTGC-1	clonotype1802	TGTGCAGCAAGTTTCACGGGTTACCAGAACTTCTATTTT	TGTGCCAGCGGACAGGGCTCCTATGAACAGTACTTC	CAASFTGYQNFYF	CASGQGSYEQYF	spleen	Placebo	IV	1	Non-expanded	Non-expanded	1	0.000114692
CTGATCCGTGTATGGG-1	clonotype1803	TGTGCTGCTGAGGATAGCAACTATCAGTTGATCTGG	TGTGCCTGCCTGGGACTGGGGGGGCTTGCAGAAACGCTGTATTTT	CAAEDSNYQLIW	CACLGLGGLAETLYF	spleen	PI3kdi	V	1	Non-expanded	Non-expanded	1	0.000114692
CTGATCCTCCATGCTC-1	clonotype1804		TGTGCTAGCAGTAGAGGCTGGGGGGCCTATGAACAGTACTTC		CASSRGWGAYEQYF	spleen	PI3kdi	V	1		Non-expanded	1	0.000114692
CTGCCTAAGAAAGTGG-1	clonotype1797	TGTGCTGCCGCATCTTCTGGCAGCTGGCAACTCATCTTT	TGTGCCAGCAGCTTAGGAATTTCCAACGAAAGATTATTTTTC	CAAASSGSWQLIF	CASSLGISNERLFF	spleen	PI3kdi	V	1	Non-expanded	Non-expanded	1	0.000114692
CTGCCTAAGAGAGCTC-1	clonotype1798	TGTGCTTTGGAACGGGGCAATACCAACAAAGTCGTCTTT	TGTGCCAGCGGTGATGCCTTCTTCTTT	CALERGNTNKVVF	CASGDAFFF	spleen	PI3kdi	IV	1	Non-expanded	Non-expanded	1	0.000114692
CTGCCTACAACTGGCC-1	clonotype1799	TGTGCTGCTTTCATGTCTAATTACAACGTGCTTTACTTC	TGTGCCAGCAGTATACCCCCCGACAGGAACTATGCTGAGCAGTTCTTC	CAAFMSNYNVLYF	CASSIPPDRNYAEQFF	spleen	PI3kdi	II	3	Non-expanded	Non-expanded	1	0.000114692
CTGCCTACAGCTGTTA-1	clonotype1800	TGTGCAGCAAGGGGATCGGGATACAACAAACTCACTTTT	TGTGCCAGCAGCAGGCTTAGTCAAAACACCTTGTACTTT	CAARGSGYNKLTF	CASSRLSQNTLYF	spleen			7	Non-expanded	Non-expanded	1	0.000114692
CTGCCTATCTCTGAGA-1	clonotype18	TGCGCAGTCAGTGTTTATAGCAACTATCAGTTGATCTGG	TGTGGTGCTAGGGGGACAGGGGGAGGGGAACAGTACTTC	CAVSVYSNYQLIW	CGARGTGGGEQYF	spleen	Placebo	V	3	Expanded	Expanded	3	0.000344076
CTGCGGACACCTATCC-1	clonotype1796	TGTGCTCTGGGTAATAGCAATAACAGAATCTTCTTT	TGTGCCAGCAGCCAAGCCGGGACTGGGGGGAGTCAAAACACCTTGTACTTT	CALGNSNNRIFF	CASSQAGTGGSQNTLYF	spleen	Placebo	IV	1	Non-expanded	Non-expanded	1	0.000114692
CTGCGGAGTCATCGGC-1	clonotype330	TGTGCTATGAGTCCCATAACAGGCAATACCGGAAAACTCATCTTT	TGTGCCAGCGCAGGGGTTTCTGGAAATACGCTCTATTTT	CAMSPITGNTGKLIF	CASAGVSGNTLYF	spleen	PI3kdi	IV	3	Non-expanded	Non-expanded	1	0.000114692
CTGCGGATCCAAACAC-1	clonotype1622	TGTGCAGCAAGTGATAACTATGCCCAGGGATTAACCTTC	TGTGCCTGGACCGGGTCCCGAGGCACCCAGTACTTT	CAASDNYAQGLTF	CAWTGSRGTQYF	spleen	Placebo	IV	1	Non-expanded	Non-expanded	1	0.000114692
CTGCTGTAGACGCAAC-1	clonotype1560	TGTGCTATAGAGGGCAACATGGGCTACAAACTTACCTTC	TGTGCCAGCAGTGATAAAGATTCTGGAAATACGCTCTATTTT	CAIEGNMGYKLTF	CASSDKDSGNTLYF	spleen	Placebo	V	1	Non-expanded	Non-expanded	1	0.000114692
CTGCTGTTCCTGCCAT-1	clonotype1626		TGTGCCAGCAGTTTGGGGTATGGAAATACGCTCTATTTT		CASSLGYGNTLYF	spleen	Placebo	III	3		Non-expanded	1	0.000114692
CTGGTCTAGGCCCTCA-1	clonotype1625	TGCGCAGTCAGGAGGTACAACGTGCTTTACTTC	TGTGCCAGCAGTCGACAGTTTGCAAACACCGGGCAGCTCTACTTT	CAVRRYNVLYF	CASSRQFANTGQLYF	spleen	PI3kdi	II	3	Non-expanded	Non-expanded	1	0.000114692
CTGGTCTAGTGTTAGA-1	clonotype40		TGCACCTGCAGTGCAGTACAGGGTAATTCGCCCCTCTACTTT		CTCSAVQGNSPLYF	spleen	Placebo	III	3		Expanded	2	0.000229384
CTGGTCTGTACTCAAC-1	clonotype332	TGCGCAGCAGGTGCGAATAGCAATAACAGAATCTTCTTT	TGTGCCTCCGACAGGGGTGGAGCTGAGCAGTTCTTC	CAAGANSNNRIFF	CASDRGGAEQFF	spleen	Placebo	IV	1	Non-expanded	Non-expanded	1	0.000114692
CTGGTCTGTCACAAGG-1	clonotype1631	TGTGCTCTGAGACAGCAGGGAGGCAGAGCTCTGATATTT	TGTGCAAGCAGCCCTCCTAGTGCAGAAACGCTGTATTTT	CALRQQGGRALIF	CASSPPSAETLYF	spleen	Placebo	V	1	Non-expanded	Non-expanded	1	0.000114692
CTGGTCTGTCTAGGTT-1	clonotype1630	TGTGCTCTGGCCCCCTCCCACATGGGCTACAAACTTACCTTC	TGCACCTGCAGTGCAGGGGGACAGGGAGGGAATTCGCCCCTCTACTTT	CALAPSHMGYKLTF	CTCSAGGQGGNSPLYF	spleen			7	Expanded	Expanded	2	0.000229384
CTGGTCTTCACAGGCC-1	clonotype1293	TGTGCAGCAAGCAAGGCTGGTAGCTTCAATAAGTTGACCTTT	TGTGCCTGGAGTCTCGGCCGAGAAGTCTTCTTT	CAASKAGSFNKLTF	CAWSLGREVFF	spleen	Placebo	V	3	Non-expanded	Non-expanded	1	0.000114692
CTGTGCTAGTGGTAGC-1	clonotype1291	TGTGCTCTGGGGGCTTCCAATACCAACAAAGTCGTCTTT	TGTGCCAGCGGTGATCGACTGGGGGGGCGCGACCAAGACACCCAGTACTTT	CALGASNTNKVVF	CASGDRLGGRDQDTQYF	spleen	PI3kdi	II	1	Non-expanded	Non-expanded	1	0.000114692
CTGTGCTCAGTCAGCC-1	clonotype1298	TGTGCTATGAGAGAGGTCGCATCTTCTGGCAGCTGGCAACTCATCTTT	TGTGCCAGCAGCGGCCCGGGGAGCCAAGACACCCAGTACTTT	CAMREVASSGSWQLIF	CASSGPGSQDTQYF	spleen	Placebo	III	3	Non-expanded	Non-expanded	1	0.000114692
CTGTGCTGTCCGTTAA-1	clonotype1297	TGTGCAGCAAGCGAGGGTAACAACAATGCCCCACGATTT	TGTGCCTGGAGTCTATGGGGGGGGAACACCGGGCAGCTCTACTTT	CAASEGNNNAPRF	CAWSLWGGNTGQLYF	spleen	PI3kdi	V	6	Non-expanded	Non-expanded	1	0.000114692
CTGTGCTTCAATACCG-1	clonotype1295	TGTGCTGTGAGCGCGTCCAATACAGGCAAATTAACCTTT	TGTGCCAGCAGCTACCGGGGGGGTCAAGACACCCAGTACTTT	CAVSASNTGKLTF	CASSYRGGQDTQYF	spleen	Placebo	III	1	Non-expanded	Non-expanded	1	0.000114692
CTGTGCTTCTGGTTCC-1	clonotype39		TGTGCAAGCAGCTTAGCTGGGGGAGACACCCAGTACTTT		CASSLAGGDTQYF	spleen	PI3kdi	IV	3		Expanded	2	0.000229384
CTGTTTAAGACCGGAT-1	clonotype1290	TGTGCTCTGGGTGCCCCGAATAGCAATAACAGAATCTTCTTT	TGTGCCAGCAGCCAGCACTGGGGGGGGTATGCTGAGCAGTTCTTC	CALGAPNSNNRIFF	CASSQHWGGYAEQFF	spleen	Placebo	IV	3	Non-expanded	Non-expanded	1	0.000114692
CTGTTTAAGCTAGTTC-1	clonotype1289	TGTGCAGCAAGTGAGGGTGGAGGAAGCAATGCAAAGCTAACCTTC	TGTGCCAGCAGTGTGGACAGAACCTATGAACAGTACTTC	CAASEGGGSNAKLTF	CASSVDRTYEQYF	spleen	Placebo	III	3	Non-expanded	Non-expanded	1	0.000114692
CTGTTTAAGCTATGCT-1	clonotype1467	TGTGCAGCTAGGACAACTGCCAGTTTGGGGAAACTGCAGTTT	TGTGCCAGCAGCCAAGCTTCGGACACAGAAGTCTTCTTT	CAARTTASLGKLQF	CASSQASDTEVFF	spleen	Placebo	III	3	Non-expanded	Non-expanded	1	0.000114692
CTGTTTACAAGTTAAG-1	clonotype491	TGTGCTGCAAGGGGAGGCTATAAAGTGGTCTTT	TGTGCCAGCAGCCAAGAGAGGGACTGGGGGGGTACTGAGCAGTTCTTC	CAARGGYKVVF	CASSQERDWGGTEQFF	spleen	Placebo	IV	1	Non-expanded	Non-expanded	1	0.000114692
CTGTTTACAATGAAAC-1	clonotype1469	TGTGCTATGAGAGAGGGCCCTAGAAGTGGTGGAAAACTCACTTTG	TGTGCCAGCGGTGGGACAGGGGGACGCACCGGGCAGCTCTACTTT	CAMREGPRSGGKLTL	CASGGTGGRTGQLYF	spleen	Placebo	III	3	Non-expanded	Non-expanded	1	0.000114692
CTGTTTACATCACAAC-1	clonotype1470		TGTGCAAGCAGCCCCGGGACAACCAACGAAAGATTATTTTTC		CASSPGTTNERLFF	spleen	Placebo	IV	3		Non-expanded	1	0.000114692
CTGTTTAGTCTAGCCG-1	clonotype1464	TGTGCAGTGAGGATAGCATCCTCCTCCTTCAGCAAGCTGGTGTTT	TGTGCCAGCCGGGACATTTCTGGAAATACGCTCTATTTT	CAVRIASSSFSKLVF	CASRDISGNTLYF	spleen	Placebo	IV	3	Non-expanded	Non-expanded	1	0.000114692
CTGTTTAGTGATGATA-1	clonotype1465	TGTGCAGCAAGTACGGACACAAATGCTTACAAAGTCATCTTT	TGTGCCAGCAGTATGATGGGGGGTCAAAACACCTTGTACTTT	CAASTDTNAYKVIF	CASSMMGGQNTLYF	spleen	Placebo	III	3	Non-expanded	Non-expanded	1	0.000114692
CTGTTTAGTGTCCTCT-1	clonotype1466	TGTGCAGCCACTCATTCCAATACCAACAAAGTCGTCTTT	TGTGCCAGCAGCCACAGGGGTGGCTCCGACTACACCTTC	CAATHSNTNKVVF	CASSHRGGSDYTF	spleen	Placebo	V	3	Non-expanded	Non-expanded	1	0.000114692
CTGTTTATCATGCATG-1	clonotype8	TGTGCTGTGAGCGCGACCAATACCAACAAAGTCGTCTTT	TGTGCCAGCAGTCAACAGGGCGAAAGATTATTTTTC	CAVSATNTNKVVF	CASSQQGERLFF	spleen	PI3kdi	IV	3	Expanded	Expanded	4	0.000458768
CTTAACTAGCGTCTAT-1	clonotype1472	TGTGCTGCCGGAGGAAGCAATGCAAAGCTAACCTTC	TGTGCCAGCAGTGATGCAGGGATTTCCAACGAAAGATTATTTTTC	CAAGGSNAKLTF	CASSDAGISNERLFF	spleen	Placebo	V	1	Non-expanded	Non-expanded	1	0.000114692
CTTAACTAGTTCGCGC-1	clonotype913	TGTGCAGCGACCTCTGGAGGAAGCAATGCAAAGCTAACCTTC	TGTGCAAGCAGCTTAAAAGCAAACACAGAAGTCTTCTTT	CAATSGGSNAKLTF	CASSLKANTEVFF	spleen	Placebo	V	1	Non-expanded	Non-expanded	1	0.000114692
CTTAACTGTTCTGGTA-1	clonotype912	TGTGCTATGAGAGAGGGTGGAGGAAGCAATGCAAAGCTAACCTTC	TGTGCCAGCGGTGAGACTGGGGGGGCGCTTGAACAGTACTTC	CAMREGGGSNAKLTF	CASGETGGALEQYF	spleen	Placebo	IV	3	Non-expanded	Non-expanded	1	0.000114692
CTTACCGGTATATGAG-1	clonotype915	TGTGCTGCTGAGGCTGGAGGCTATAAAGTGGTCTTT	TGTGCCAGCAGCTTAGGGACAGCAAACTCCGACTACACCTTC	CAAEAGGYKVVF	CASSLGTANSDYTF	spleen	PI3kdi	V	3	Non-expanded	Non-expanded	1	0.000114692
CTTACCGTCGATAGAA-1	clonotype914	TGTGCTCTGAGGCAAGGCACTGGGTCTAAGCTGTCATTT	TGTGCCTGGCAGGGGGCGCGAGCAGAAACGCTGTATTTT	CALRQGTGSKLSF	CAWQGARAETLYF	spleen	Placebo	V	1	Non-expanded	Non-expanded	1	0.000114692
CTTACCGTCTTGTCAT-1	clonotype2371	TGTGCAGCATCTGGAGGCAATAATAAGCTGACTTTT	TGTGCCAGCAGCCAATGGGGGTCTTATGCTGAGCAGTTCTTC	CAASGGNNKLTF	CASSQWGSYAEQFF	spleen	PI3kdi	IV	1	Non-expanded	Non-expanded	1	0.000114692
CTTAGGAAGAAGGGTA-1	clonotype908	TGTGCAGCTAGTGTGGCAAATTCTGGGACTTACCAGAGGTTT	TGTGCCAGCAGTCTCAGTCAAAACACCTTGTACTTT	CAASVANSGTYQRF	CASSLSQNTLYF	spleen	PI3kdi	V	3	Non-expanded	Non-expanded	1	0.000114692
CTTAGGAAGCAGCGTA-1	clonotype2373	TGTGTTTTGAGCGGATATAGCAACTATCAGTTGATCTGG	TGTGCCTGGAGTCTTCTGGGGGCTCAAAACACCTTGTACTTT	CVLSGYSNYQLIW	CAWSLLGAQNTLYF	spleen	Placebo	III	1	Non-expanded	Non-expanded	1	0.000114692
CTTAGGAAGTCACGCC-1	clonotype910	TGTGCTTTGGAAGGGACAGGCAATACCGGAAAACTCATCTTT	TGTGCCAGCAGCCCTACAGGGATTTCTGGAAATACGCTCTATTTT	CALEGTGNTGKLIF	CASSPTGISGNTLYF	spleen	Placebo	IV	1	Non-expanded	Non-expanded	1	0.000114692
CTTAGGAAGTGCCAGA-1	clonotype905	TGTGCTGTGAGCGCGAGTCTTAACAACAATGCCCCACGATTT	TGTGCCTGGAGTCTTGACATTAACCAAGACACCCAGTACTTT	CAVSASLNNNAPRF	CAWSLDINQDTQYF	spleen	Placebo	IV	3	Non-expanded	Non-expanded	1	0.000114692
CTTAGGACATGAGCGA-1	clonotype1109	TGTGCAATTAACACCAATACAGGCAAATTAACCTTT	TGTGCCAGCAGCCCGGACTGGGGGGGCGCTGGTGCAGAAACGCTGTATTTT	CAINTNTGKLTF	CASSPDWGGAGAETLYF	spleen	PI3kdi	II	1	Non-expanded	Non-expanded	1	0.000114692
CTTAGGAGTGGCCCTA-1	clonotype36	TGTGCAGCAAGTATGAATTATAACCAGGGGAAGCTTATCTTT	TGTGCCAGCGGTGATGCGGCAGGGGGGAGCTCCTATGAACAGTACTTC	CAASMNYNQGKLIF	CASGDAAGGSSYEQYF	spleen			7	Expanded	Expanded	2	0.000229384
CTTCTCTAGTTATCGC-1	clonotype1107	TGTGCTGCTCCTTCCAATACCAACAAAGTCGTCTTT		CAAPSNTNKVVF		spleen	PI3kdi	V	1	Non-expanded		1	0.000114692
CTTCTCTCATGCTGGC-1	clonotype1108	TGTGCACTGGCCTCCAATACCAACAAAGTCGTCTTT	TGTGCCAGCGGTGAAGAGTGGGGCTCCTATGAACAGTACTTC	CALASNTNKVVF	CASGEEWGSYEQYF	spleen	Placebo	III	1	Non-expanded	Non-expanded	1	0.000114692
CTTCTCTGTGTGCGTC-1	clonotype2554	TGTGCAGCAAGCGGCTCGGGATACAACAAACTCACTTTT	TGTGCCAGCAGTTTTCAAAACTCCGACTACACCTTC	CAASGSGYNKLTF	CASSFQNSDYTF	spleen	Placebo	IV	1	Non-expanded	Non-expanded	1	0.000114692
CTTCTCTTCGGATGGA-1	clonotype1101	TGTGCAGCAACGTCTTCTGGCAGCTGGCAACTCATCTTT	TGTGCCAGCAGCCAAGACTGGGGGGCTGCTGAGCAGTTCTTC	CAATSSGSWQLIF	CASSQDWGAAEQFF	spleen	PI3kdi	IV	3	Non-expanded	Non-expanded	1	0.000114692
CTTGGCTAGTCCAGGA-1	clonotype1102		TGTGCCAGCGGTGGGGACTGGGAAACAGAAACGCTGTATTTT		CASGGDWETETLYF	spleen	Placebo	III	3		Non-expanded	1	0.000114692
CTTGGCTAGTTTAGGA-1	clonotype1990	TGTGCTATAGCGGCTTCTGGCAGCTGGCAACTCATCTTT	TGTGCAAGCAGCTCGAATACGCTCTATTTT	CAIAASGSWQLIF	CASSSNTLYF	spleen	Placebo	IV	1	Non-expanded	Non-expanded	1	0.000114692
CTTGGCTTCGGTTAAC-1	clonotype1988	TGTGCTATGAGAGAGGGTCGGGGAGGCAGAGCTCTGATATTT	TGTGCCAGCGGTGATGACTGGGGGGGCGATGCAGAAACGCTGTATTTT	CAMREGRGGRALIF	CASGDDWGGDAETLYF	spleen	Placebo	III	1	Non-expanded	Non-expanded	1	0.000114692
CTTGGCTTCTCAAGTG-1	clonotype1177	TGTGCAGCAAGTCTTAATTACAACGTGCTTTACTTC	TGTGCCAGCAGTGATGCAGGGCAAGACACCCAGTACTTT	CAASLNYNVLYF	CASSDAGQDTQYF	spleen	Placebo	V	1	Non-expanded	Non-expanded	1	0.000114692
CTTTGCGAGATATACG-1	clonotype1475	TGTGCAGCTAGTGGGACTGGAGGCTATAAAGTGGTCTTT	TGTGCCAGCTCTGAGGGAGGTGAACAGTACTTC	CAASGTGGYKVVF	CASSEGGEQYF	spleen	Placebo	III	3	Non-expanded	Non-expanded	1	0.000114692
CTTTGCGGTACGAAAT-1	clonotype1985	TGCGCAGTCAAGAATGCAGGTGCCAAGCTCACATTC	TGTGCCAGCAGCCAACCTAGTCAAAACACCTTGTACTTT	CAVKNAGAKLTF	CASSQPSQNTLYF	spleen	Placebo	III	3	Non-expanded	Non-expanded	1	0.000114692
GAAACTCAGTACATGA-1	clonotype1984		TGTGGTGCTAGTGGCAGAAGTGCAGAAACGCTGTATTTT		CGASGRSAETLYF	spleen	Placebo	III	1		Non-expanded	1	0.000114692
GAAACTCCATCGGAAG-1	clonotype1982	TGTGCAGCAAGCGATCAAGGAGGGTCTGCGAAGCTCATCTTT	TGTGCCAGCAGTTTAGGGGGCGGGTATGCTGAGCAGTTCTTC	CAASDQGGSAKLIF	CASSLGGGYAEQFF	spleen	Placebo	IV	1	Non-expanded	Non-expanded	1	0.000114692
GAAACTCTCGTACCGG-1	clonotype1981	TGTGTTTTGTGCTCACTGAATTATAACCAGGGGAAGCTTATCTTT	TGTGCCAGCAGCCTACTGGGGGGTCAAAACACCTTGTACTTT	CVLCSLNYNQGKLIF	CASSLLGGQNTLYF	spleen	PI3kdi	V	1	Non-expanded	Non-expanded	1	0.000114692
GAAATGAAGCTGGAAC-1	clonotype35	TGTGCAGCAAGTGCAGGAGGCACCAATACAGGCAAATTAACCTTT;TGTGTTCTCAGCACTGGAGCTAACACTGGAAAGCTCACGTTT	TGTGCCAGCAGCCCAGGGCAGGGGAACTCCGACTACACCTTC	CAASAGGTNTGKLTF;CVLSTGANTGKLTF	CASSPGQGNSDYTF	spleen	Placebo	III	3	Expanded	Expanded	4	0.000458768
GAAATGAAGGACTGGT-1	clonotype1258	TGTGCAGCAAGCGGGGTCACCAATACAGGCAAATTAACCTTT	TGTGCCAGCAGTTTCTGGGGTTATGAACAGTACTTC	CAASGVTNTGKLTF	CASSFWGYEQYF	spleen	Placebo	IV	1	Non-expanded	Non-expanded	1	0.000114692
GAAATGAGTCTCGTTC-1	clonotype2172	TGCGCAGTCAGTGACTACAGCAACAACAGACTTACTTTG	TGTGCCAGCGGTGATGCTTGGGTTTCCAACGAAAGATTATTTTTC	CAVSDYSNNRLTL	CASGDAWVSNERLFF	spleen	Placebo	III	1	Non-expanded	Non-expanded	1	0.000114692
GAACATCAGATACACA-1	clonotype2222	TGTGCTCTGGGTCTAACAGGCAATACCGGAAAACTCATCTTT	TGTGCCAGCAGACGGGACAACTATGCTGAGCAGTTCTTC	CALGLTGNTGKLIF	CASRRDNYAEQFF	spleen	Placebo	III	1	Non-expanded	Non-expanded	1	0.000114692
GAACATCAGCCTTGAT-1	clonotype1303	TGTGCTGCTGAGGGGACTGGAGGCTATAAAGTGGTCTTT	TGTGCCAGCAGTGATAGATATTCCAACGAAAGATTATTTTTC	CAAEGTGGYKVVF	CASSDRYSNERLFF	spleen	PI3kdi	V	1	Non-expanded	Non-expanded	1	0.000114692
GAACATCTCCTAGAAC-1	clonotype1314	TGCGCAGTCAGTGCCACAAATGCTTACAAAGTCATCTTT	TGCACCTGCAGTGCAATTGGGGAGTATGAACAGTACTTC	CAVSATNAYKVIF	CTCSAIGEYEQYF	spleen	Placebo	IV	1	Non-expanded	Non-expanded	1	0.000114692
GAACCTAAGCTGCCCA-1	clonotype1325		TGTGCCAGCAGTGATGCCAGGGCAGAAGTCTTCTTT		CASSDARAEVFF	spleen	PI3kdi	IV	1		Non-expanded	1	0.000114692
GAACCTACAATAAGCA-1	clonotype2163	TGTGCAGCAAGTGCATCTTCTGGCAGCTGGCAACTCATCTTT	TGTGCCAGCAGCCAAGATCTGGGGGGGCATTATGAACAGTACTTC	CAASASSGSWQLIF	CASSQDLGGHYEQYF	spleen	PI3kdi	II	1	Non-expanded	Non-expanded	1	0.000114692
GAACCTAGTCAAACTC-1	clonotype2164	TGTGCTGTGAGCGCGGGGGCAGGCAATACCGGAAAACTCATCTTT	TGTGCCAGCAGCTCCCAGGGGGCTTCTGGAAATACGCTCTATTTT	CAVSAGAGNTGKLIF	CASSSQGASGNTLYF	spleen	Placebo	IV	1	Non-expanded	Non-expanded	1	0.000114692
GAACCTAGTGTGCCTG-1	clonotype1621		TGTGCCAGCGGTGATGGGGGGGCCTATGAACAGTACTTC		CASGDGGAYEQYF	spleen	Placebo	III	1		Non-expanded	1	0.000114692
GAACCTATCTTTCCTC-1	clonotype1333	TGTGCAGCTAGTTACACGGGTTACCAGAACTTCTATTTT	TGTGCCAGCAGCCAAGTACTGGGGGGGCGCCATGAACAGTACTTC	CAASYTGYQNFYF	CASSQVLGGRHEQYF	spleen	PI3kdi	II	1	Non-expanded	Non-expanded	1	0.000114692
GAACGGATCACAGGCC-1	clonotype1563		TGTGCCAGCGGCGGGACAGGGGGCAACGAAAGATTATTTTTC		CASGGTGGNERLFF	spleen	PI3kdi	IV	1		Non-expanded	1	0.000114692
GAACGGATCAGTGTTG-1	clonotype1561	TGTGCTATGGAAGGATATAACCAGGGGAAGCTTATCTTT	TGTGGTGCGGGACACCAAGACACCCAGTACTTT	CAMEGYNQGKLIF	CGAGHQDTQYF	spleen	Placebo	III	3	Non-expanded	Non-expanded	1	0.000114692
GAACGGATCGCACTCT-1	clonotype1946	TGTGCTGTGAGTGTTAATACAGGAAACTACAAATACGTCTTT	TGTGCCAGCAGTACGGGACAGCAAAACACCTTGTACTTT	CAVSVNTGNYKYVF	CASSTGQQNTLYF	spleen	PI3kdi	IV	3	Non-expanded	Non-expanded	1	0.000114692
GAAGCAGAGAAGGTTT-1	clonotype1968	TGTGCACTGGAGGTCTCTTCCAATACCAACAAAGTCGTCTTT	TGTGCCAGCAGCCCGACAGGGCGGCAAAACACCTTGTACTTT	CALEVSSNTNKVVF	CASSPTGRQNTLYF	spleen	Placebo	IV	1	Non-expanded	Non-expanded	1	0.000114692
GAAGCAGCACGAGAGT-1	clonotype1629		TGTGGTGCTAGGGTCCGTAGTGCAGAAACGCTGTATTTT		CGARVRSAETLYF	spleen	Placebo	V	1		Non-expanded	1	0.000114692
GAAGCAGCATTTCAGG-1	clonotype48	TGCGCAGTTGCTATTAATACAGGAAACTACAAATACGTCTTT	TGTGCAAGCAGTCGACAAGGGGGCACAGAAGTCTTCTTT	CAVAINTGNYKYVF	CASSRQGGTEVFF	spleen	Placebo	III	3	Expanded	Expanded	2	0.000229384
GAAGCAGGTATATGAG-1	clonotype1807	TGTGCAGTGAGCAATACCGGAAAACTCATCTTT	TGTGCTAGCAGTAGGGACTGGGGGTCTCAAAACACCTTGTACTTT	CAVSNTGKLIF	CASSRDWGSQNTLYF	spleen	PI3kdi	II	3	Non-expanded	Non-expanded	1	0.000114692
GAAGCAGGTCTCGTTC-1	clonotype23		TGTGCCAGCAGACACAGGGGAGAAGTCTTCTTT		CASRHRGEVFF	spleen			7		Expanded	2	0.000229384
GAAGCAGGTGTTTGGT-1	clonotype1808	TGTGCTTTGAGGGGGAACACCAATACAGGCAAATTAACCTTT	TGTGGTGCTAGCGGACAGAGGTATGAACAGTACTTC	CALRGNTNTGKLTF	CGASGQRYEQYF	spleen	PI3kdi	II	3	Non-expanded	Non-expanded	1	0.000114692
GAAGCAGGTTTGACAC-1	clonotype1805		TGTGCCAGCAGCGAGGGACAGAACACAGAAGTCTTCTTT		CASSEGQNTEVFF	spleen	PI3kdi	IV	7		Non-expanded	1	0.000114692
GAAGCAGTCGCACTCT-1	clonotype2640		TGTGCCAGCAGACAGACAGAAGTCTTCTTT		CASRQTEVFF	spleen	PI3kdi	V	1		Non-expanded	1	0.000114692
GAAGCAGTCTGCTTGC-1	clonotype1811	TGTGCTTTGACCGCCCGGGCCAATACAGGCAAATTAACCTTT	TGTGCCAGCAGCCCCACAGGGATTTCCAACGAAAGATTATTTTTC	CALTARANTGKLTF	CASSPTGISNERLFF	spleen	PI3kdi	II	1	Non-expanded	Non-expanded	1	0.000114692
GAAGCAGTCTTGTATC-1	clonotype37	TGTGCTCTGAGTGCCGCAAATTCTGGGACTTACCAGAGGTTT	TGTGCCAGCAGAGACAGGGCAGAAACGCTGTATTTT	CALSAANSGTYQRF	CASRDRAETLYF	spleen	PI3kdi	IV	3	Expanded	Expanded	2	0.000229384
GAATAAGAGAACAATC-1	clonotype2528	TGTGCAGTGAGCCCGAATAGCAATAACAGAATCTTCTTT	TGTGCCAGCAGCCAAGATCAGAATAACTATGCTGAGCAGTTCTTC	CAVSPNSNNRIFF	CASSQDQNNYAEQFF	spleen	PI3kdi	V	3	Non-expanded	Non-expanded	1	0.000114692
GAATAAGCATCGACGC-1	clonotype2650	TGTGCTACTGACCTACCAGGCACTGGGAGTAACAGGCTCACTTTT	TGTGCCAGCAGCCGGGACTGGGGGGTTCAAAACACCTTGTACTTT	CATDLPGTGSNRLTF	CASSRDWGVQNTLYF	spleen	PI3kdi	IV	3	Non-expanded	Non-expanded	1	0.000114692
GAATAAGGTCCTGCTT-1	clonotype2653	TGTGCAGCAAGCGGGAGGAGAACTGCCAGTTTGGGGAAACTGCAGTTT	TGTGGTGCTAGGGTACTGGGGGGGGTTAACTATGCTGAGCAGTTCTTC	CAASGRRTASLGKLQF	CGARVLGGVNYAEQFF	spleen	Placebo	III	3	Non-expanded	Non-expanded	1	0.000114692
GAATAAGTCACAACGT-1	clonotype1813	TGTGCAGCTAGTCTTGCAAATTCTGGGACTTACCAGAGGTTT	TGTGCCAGCAGCCGGGACTGGGGGAGTGCAGAAACGCTGTATTTT	CAASLANSGTYQRF	CASSRDWGSAETLYF	spleen	PI3kdi	II	3	Non-expanded	Non-expanded	1	0.000114692
GAATAAGTCACCATAG-1	clonotype1814	TGTGCTGCTGAGGCCCGGACAAATGCTTACAAAGTCATCTTT	TGTGCCAGCGGTGATGTATGGGGGGGTAACCAAGACACCCAGTACTTT	CAAEARTNAYKVIF	CASGDVWGGNQDTQYF	spleen	PI3kdi	II	3	Non-expanded	Non-expanded	1	0.000114692
GACACGCAGCTGCCCA-1	clonotype591	TGTGCTGTGAGCGCGACATCCTCCTCCTTCAGCAAGCTGGTGTTT	TGTGCCAGCGGTGAAGGACAGGGCAACTATGCTGAGCAGTTCTTC	CAVSATSSSFSKLVF	CASGEGQGNYAEQFF	spleen	Placebo	V	3	Non-expanded	Non-expanded	1	0.000114692
GACACGCCAATGTAAG-1	clonotype130	TGTGCAGCAGATAACACCAATACAGGCAAATTAACCTTT	TGTGCCAGCTCTCTCTCGGATGCTGAGCAGTTCTTC	CAADNTNTGKLTF	CASSLSDAEQFF	spleen	Placebo	IV	1	Non-expanded	Non-expanded	1	0.000114692
GACACGCCATAACCTG-1	clonotype129	TGTGCAGTGAGTCCCAATAACAACAATGCCCCACGATTT	TGTGCCAGCAGTAAGGCAGGGGGGGCTGAGCAGTTCTTC	CAVSPNNNNAPRF	CASSKAGGAEQFF	spleen	PI3kdi	V	3	Non-expanded	Non-expanded	1	0.000114692
GACACGCGTCTAGTCA-1	clonotype136	TGTGCTCTGCTCATGTCTAATTACAACGTGCTTTACTTC	TGTGCCTGGAGTCTAGGGACTGGGGGCTCCTATGAACAGTACTTC	CALLMSNYNVLYF	CAWSLGTGGSYEQYF	spleen	PI3kdi	V	1	Non-expanded	Non-expanded	1	0.000114692
GACACGCTCAAGCCTA-1	clonotype626	TGTGCTTTGAGTTATGGGAGCAGTGGCAACAAGCTCATCTTT	TGTGCAAGCAGCTTAAAGTATGAACAGTACTTC	CALSYGSSGNKLIF	CASSLKYEQYF	spleen	Placebo	V	3	Non-expanded	Non-expanded	1	0.000114692
GACACGCTCTCAAGTG-1	clonotype613		TGCACCTGCAGTGCAGATCGCTGGGGGGGCGATGAACAGTACTTC		CTCSADRWGGDEQYF	spleen	Placebo	IV	3		Non-expanded	1	0.000114692
GACAGAGAGTAGCCGA-1	clonotype140	TGTGCCCCGGACAATTCTGGAGGAAGCAATGCAAAGCTAACCTTC	TGTGCCAGCAGCCATGGGACTGGGGGGATAGAAGCCTATGAACAGTACTTC	CAPDNSGGSNAKLTF	CASSHGTGGIEAYEQYF	spleen	Placebo	III	1	Non-expanded	Non-expanded	1	0.000114692
GACAGAGGTTCTCATT-1	clonotype370	TGTGCTGCGCTTACTGGCAGTGGTGGAAAACTCACTTTG	TGTGCCAGCAGTGGCTGGGGGGGCGTCCAAGACACCCAGTACTTT	CAALTGSGGKLTL	CASSGWGGVQDTQYF	spleen	PI3kdi	V	3	Non-expanded	Non-expanded	1	0.000114692
GACCAATAGGGATGGG-1	clonotype371	TGTGCAGCACCTTCCAATACCAACAAAGTCGTCTTT	TGTGCCAGCAGTCTGCGGCACTCCTATGAACAGTACTTC	CAAPSNTNKVVF	CASSLRHSYEQYF	spleen	Placebo	V	1	Non-expanded	Non-expanded	1	0.000114692
GACCAATCAGCTGGCT-1	clonotype364	TGTGCTGTGAGCATACGGAATAACTATGCCCAGGGATTAACCTTC	TGTGCCAGCAGCCAAGGCAGGGACACCCAGTACTTT	CAVSIRNNYAQGLTF	CASSQGRDTQYF	spleen	Placebo	III	1	Non-expanded	Non-expanded	1	0.000114692
GACCAATCAGGTGCCT-1	clonotype365	TGTGCAGCAAGTGTATCATCCTCCTCCTTCAGCAAGCTGGTGTTT	TGTGCCAGCAGGGGACTGGACCAAGACACCCAGTACTTT	CAASVSSSSFSKLVF	CASRGLDQDTQYF	spleen	PI3kdi	V	1	Non-expanded	Non-expanded	1	0.000114692
GACCAATGTCGGGTCT-1	clonotype366		TGTGCCAGCGGTGAGGGACTGGGGGGGCGCTCCTATGAACAGTACTTC		CASGEGLGGRSYEQYF	spleen	PI3kdi	IV	3		Non-expanded	1	0.000114692
GACCAATGTGATGTCT-1	clonotype367		TGTGCAAGCAGCTTGACAGGAAGCTCCTATGAACAGTACTTC		CASSLTGSSYEQYF	spleen	PI3kdi	II	3		Non-expanded	1	0.000114692
GACCAATTCAAACAAG-1	clonotype361	TGTGCTCTGGGTGATATGAATAACAACAATGCCCCACGATTT	TGCACCTGCAGTGCAGATTATGAACAGTACTTC	CALGDMNNNNAPRF	CTCSADYEQYF	spleen	Placebo	III	3	Non-expanded	Non-expanded	1	0.000114692
GACCTGGCACATCTTT-1	clonotype1070	TGTGCTCTGAGTCCAACAGGCAATACCGGAAAACTCATCTTT	TGTGCCAGCAGCTTAGCGGGGGCGCGTGCTGAGCAGTTCTTC	CALSPTGNTGKLIF	CASSLAGARAEQFF	spleen	PI3kdi	II	1	Non-expanded	Non-expanded	1	0.000114692
GACCTGGCACATGGGA-1	clonotype1071	TGTGCAGCAAGTGCACAGGTTGTGGGGCAGCTCACTTTC	TGTGCCAGCCGACTGGGGGGACTCCAAGACACCCAGTACTTT	CAASAQVVGQLTF	CASRLGGLQDTQYF	spleen	PI3kdi	V	1	Non-expanded	Non-expanded	1	0.000114692
GACCTGGCAGGGATTG-1	clonotype38	TGTGCAGTGAATAACTATGCCCAGGGATTAACCTTC	TGCACCTGCAGTGGGGACATCTCCTATGAACAGTACTTC	CAVNNYAQGLTF	CTCSGDISYEQYF	spleen	PI3kdi	V	1	Expanded	Expanded	2	0.000229384
GACCTGGGTTTCGCTC-1	clonotype1069		TGTGGTGCTAGGAACTGGGGGGGCGCTTATGAACAGTACTTC		CGARNWGGAYEQYF	spleen	Placebo	V	1		Non-expanded	1	0.000114692
GACGCGTAGACCCACC-1	clonotype1074		TGTGCCAGCAGTCTGCAGGGTGGAAATACGCTCTATTTT		CASSLQGGNTLYF	spleen	Placebo	IV	3		Non-expanded	1	0.000114692
GACGCGTAGGGCTTCC-1	clonotype1075	TGTGCTCTGGTCCATTATAACCAGGGGAAGCTTATCTTT	TGTGCAAGCAGTTTCCCCTTCTATGAACAGTACTTC	CALVHYNQGKLIF	CASSFPFYEQYF	spleen	Placebo	IV	1	Non-expanded	Non-expanded	1	0.000114692
GACGCGTGTATGAAAC-1	clonotype1072	TGTGCAGCAATCTCTTCTGGCAGCTGGCAACTCATCTTT	TGTGCCAGCAGCGGCCGGGACTACTATGCTGAGCAGTTCTTC	CAAISSGSWQLIF	CASSGRDYYAEQFF	spleen	PI3kdi	II	7	Expanded	Expanded	2	0.000229384
GACGCGTTCCAAACTG-1	clonotype1851	TGTGCTATAGTACCTTCTGGCAGCTGGCAACTCATCTTT	TGTGCCAGCAGCCCCCCCGGAAACACAGAAGTCTTCTTT	CAIVPSGSWQLIF	CASSPPGNTEVFF	spleen	PI3kdi	IV	3	Non-expanded	Non-expanded	1	0.000114692
GACGCGTTCCCGACTT-1	clonotype1076	TGCGCAGTCCTTAACAGTGCAGGGAACAAGCTAACTTTT	TGTGCCAGCGGTGAGGGGGACATCAACGAAAGATTATTTTTC	CAVLNSAGNKLTF	CASGEGDINERLFF	spleen	Placebo	V	3	Non-expanded	Non-expanded	1	0.000114692
GACGGCTGTCTTGATG-1	clonotype1077	TGTGCTATAGATCGAGGAAATTCTGGGACTTACCAGAGGTTT	TGTGCCAGCAGTCCGCTCTTGACTGGGGGGGCAGACACCCAGTACTTT	CAIDRGNSGTYQRF	CASSPLLTGGADTQYF	spleen	PI3kdi	V	1	Non-expanded	Non-expanded	1	0.000114692
GACGGCTGTTCTGAAC-1	clonotype966	TGTGCAGCTAGGGGAAATTCTGGGACTTACCAGAGGTTT	TGTGCCAGCAGTGGCTGGGAGCAAGACACCCAGTACTTT	CAARGNSGTYQRF	CASSGWEQDTQYF	spleen	PI3kdi	IV	3	Non-expanded	Non-expanded	1	0.000114692
GACGGCTTCTCCAGGG-1	clonotype95	TGTGCTTTGAGTGAGGGCTATGCAAACAAGATGATCTTT	TGTGCCAGCAGCCGGACAGGGCCTGGAAATACGCTCTATTTT;TGTGCCAGCTCTCTCGGGACTGGGGGACTTAACCAAGACACCCAGTACTTT	CALSEGYANKMIF	CASSLGTGGLNQDTQYF;CASSRTGPGNTLYF	spleen	PI3kdi	IV	3	Expanded	Expanded	2	0.000229384
GACGGCTTCTGGAGCC-1	clonotype2230	TGTGCTCTGCAGAATCAAGGAGGGTCTGCGAAGCTCATCTTT	TGTGCCAGCAGTGAACGGGCTGGAAATACGCTCTATTTT	CALQNQGGSAKLIF	CASSERAGNTLYF	spleen	Placebo	V	1	Non-expanded	Non-expanded	1	0.000114692
GACGTGCCAAACCCAT-1	clonotype2241	TGTGCTTTGAGTGATCTACCAGGCACTGGGAGTAACAGGCTCACTTTT	TGTGCCAGCAGCCGGACAGGGAATGAACAGTACTTC	CALSDLPGTGSNRLTF	CASSRTGNEQYF	spleen	Placebo	IV	1	Non-expanded	Non-expanded	1	0.000114692
GACGTGCGTCCCTACT-1	clonotype2237		TGTGCCAGCAGAGGGGCAGGGGAAGTCTTCTTT		CASRGAGEVFF	spleen	PI3kdi	V	1		Non-expanded	1	0.000114692
GACGTGCTCAGCTCGG-1	clonotype872	TGTGCAGCAAATGCAAACAAGATGATCTTT	TGTGCCAGCGGGGGACAGGACACAGAAGTCTTCTTT	CAANANKMIF	CASGGQDTEVFF	spleen	PI3kdi	II	1	Non-expanded	Non-expanded	1	0.000114692
GACGTGCTCCTTCAAT-1	clonotype2245	TGCTCAGCAAGTATAGGAGGTTCAGCCTTAGGGAGGCTGCATTTT	TGTGCCAGCAATCACTGGGCTGCAAACACCGGGCAGCTCTACTTT	CSASIGGSALGRLHF	CASNHWAANTGQLYF	spleen	PI3kdi	II	1	Non-expanded	Non-expanded	1	0.000114692
GACGTTACATGCAACT-1	clonotype876	TGTGCTCTGAGTGAGACAAATGCTTACAAAGTCATCTTT	TGTGGTGCTAAAGGGGTAGAAGTCTTCTTT	CALSETNAYKVIF	CGAKGVEVFF	spleen	PI3kdi	V	3	Non-expanded	Non-expanded	1	0.000114692
GACGTTAGTCAATACC-1	clonotype875	TGCTCAGCAAGCCCCCAGGGAGGCAGAGCTCTGATATTT	TGTGCCAGCAGCCCCGACTGGCCCTATGCTGAGCAGTTCTTC	CSASPQGGRALIF	CASSPDWPYAEQFF	spleen	Placebo	III	1	Non-expanded	Non-expanded	1	0.000114692
GACGTTAGTCGGATCC-1	clonotype1445	TGTGCTTTGCACTATGCCCAGGGATTAACCTTC	TGTGCCAGCTCTCAACTGGGGGGTCTAAACACCGGGCAGCTCTACTTT	CALHYAQGLTF	CASSQLGGLNTGQLYF	spleen	PI3kdi	V	3	Non-expanded	Non-expanded	1	0.000114692
GACGTTAGTGAGTATA-1	clonotype363	TGTGCTATGAGAGAGGGGGGGTCCAATACCAACAAAGTCGTCTTT	TGTGCCAGCGGTGAGCCCACAGGGGGCTCCTATGAACAGTACTTC	CAMREGGSNTNKVVF	CASGEPTGGSYEQYF	spleen	PI3kdi	II	1	Non-expanded	Non-expanded	1	0.000114692
GACGTTAGTGCCTGTG-1	clonotype1447	TGTGCTCTCCGTTATTACAACGTGCTTTACTTC		CALRYYNVLYF		spleen	Placebo	IV	3	Non-expanded		1	0.000114692
GACGTTAGTGTTTGGT-1	clonotype1448	TGTGCTTTGGAACGAGGCAATACCGGAAAACTCATCTTT	TGCACCTGCAGTGCAGAAATTTCCAACGAAAGATTATTTTTC	CALERGNTGKLIF	CTCSAEISNERLFF	spleen	Placebo	V	1	Non-expanded	Non-expanded	1	0.000114692
GACGTTATCCTCATTA-1	clonotype373		TGTGCCAGCGGTCCCAACAGGGGGCGGGGAAATACGCTCTATTTT		CASGPNRGRGNTLYF	spleen	Placebo	IV	1		Non-expanded	1	0.000114692
GACTAACCACGCATCG-1	clonotype374	TGTGCTATGAGAGATCCCAATACCAACAAAGTCGTCTTT	TGTGCCAGCAGCCCTACAGGGGAGGCCGGGCAGCTCTACTTT	CAMRDPNTNKVVF	CASSPTGEAGQLYF	spleen	Placebo	IV	1	Non-expanded	Non-expanded	1	0.000114692
GACTAACCAGCCTTGG-1	clonotype1451	TGTGCTGCTGAGGCCGCGGGAGGCAGAGCTCTGATATTT	TGTGCCAGCGCCCGACTGGGGGGCCAAAACACCTTGTACTTT	CAAEAAGGRALIF	CASARLGGQNTLYF	spleen	Placebo	III	1	Non-expanded	Non-expanded	1	0.000114692
GACTAACGTTGCTCCT-1	clonotype1440	TGTGCAGCAAGCATGAATACTGGAGGACTAAGTGGTAAATTAACATTC	TGTGCCAGCAGCCAAGAGGAGAGAAACACCTTGTACTTT	CAASMNTGGLSGKLTF	CASSQEERNTLYF	spleen	Placebo	III	3	Non-expanded	Non-expanded	1	0.000114692
GACTAACTCCAAAGTC-1	clonotype1267		TGTGGTGCTAGGCAGGGGTGGAACGAAAGATTATTTTTC		CGARQGWNERLFF	spleen	Placebo	IV	7		Non-expanded	1	0.000114692
GACTAACTCCCACTTG-1	clonotype1266	TGTGCTGCTGAGGACACAAATGCTTACAAAGTCATCTTT	TGTGCCAGCAGCCGGGACACAGAAGTCTTCTTT	CAAEDTNAYKVIF	CASSRDTEVFF	spleen	PI3kdi	V	3	Non-expanded	Non-expanded	1	0.000114692
GACTAACTCCGCATAA-1	clonotype1265	TGTGCTGCTGAGATGTCTAATTACAACGTGCTTTACTTC	TGTGCCAGCAGCCACGACAACTATGAACAGTACTTC	CAAEMSNYNVLYF	CASSHDNYEQYF	spleen	Placebo	V	1	Non-expanded	Non-expanded	1	0.000114692
GACTACACACACAGAG-1	clonotype1263	TGTGCTGCTGAATCTTCCAATACCAACAAAGTCGTCTTT	TGTGCAAGCAGCCTCAGGGGTCAAAACACCTTGTACTTT	CAAESSNTNKVVF	CASSLRGQNTLYF	spleen	PI3kdi	V	1	Non-expanded	Non-expanded	1	0.000114692
GACTACACACACATGT-1	clonotype1262	TGTGCTCTGGGGGGGAATTCTGGGACTTACCAGAGGTTT	TGTGCCAGCAGCCAAGAGTGGGGGGGTGCAGAAACGCTGTATTTT	CALGGNSGTYQRF	CASSQEWGGAETLYF	spleen	PI3kdi	V	3	Non-expanded	Non-expanded	1	0.000114692
GACTACAGTACTCTCC-1	clonotype1261	TGTGCTCTGGGGAATAGCAATAACAGAATCTTCTTT	TGCACCTGCAGTGCAGATCTGGGGAACTATGCTGAGCAGTTCTTC	CALGNSNNRIFF	CTCSADLGNYAEQFF	spleen	PI3kdi	II	3	Non-expanded	Non-expanded	1	0.000114692
GACTACAGTGAAATCA-1	clonotype1260	TGTGCTGCAAGTCCTAGCAATAACAGAATCTTCTTT	TGTGCCAGCGCCCCCGGGCGCTATGAACAGTACTTC	CAASPSNNRIFF	CASAPGRYEQYF	spleen	PI3kdi	II	1	Non-expanded	Non-expanded	1	0.000114692
GACTGCGCAAAGAATC-1	clonotype1259	TGTGCTGCTTCCAATACCAACAAAGTCGTCTTT	TGCACCTGCAGTGCAGATGGTCAAAACACCTTGTACTTT	CAASNTNKVVF	CTCSADGQNTLYF	spleen	PI3kdi	V	1	Non-expanded	Non-expanded	1	0.000114692
GACTGCGCACACTGCG-1	clonotype1592	TGTGCTCTGAGCCCGTCTAATTACAACGTGCTTTACTTC	TGTGCCTGGAGTCAGGGACTGGGAGACCAAGACACCCAGTACTTT	CALSPSNYNVLYF	CAWSQGLGDQDTQYF	spleen	Placebo	III	1	Non-expanded	Non-expanded	1	0.000114692
GACTGCGCAGGGCATA-1	clonotype1589		TGTGCCAGCAGCCAAGGAGGGAGTGGAAATACGCTCTATTTT		CASSQGGSGNTLYF	spleen	Placebo	IV	1		Non-expanded	1	0.000114692
GACTGCGGTGTGCCTG-1	clonotype347	TGCGCAGTCAAAGGAAACTACAAACCTACGTTT	TGTGCCAGCGGTGAGGCGACTGGGGGGTGGGGGGCAGAAACGCTGTATTTT	CAVKGNYKPTF	CASGEATGGWGAETLYF	spleen	PI3kdi	II	1	Non-expanded	Non-expanded	1	0.000114692
GACTGCGTCATGTCTT-1	clonotype344	TGTGCTTTGGTCAACTATGGAAATGAGAAAATAACTTTT	TGTGCCAGCAGTGAACCCAGGGGGACCGGGCAGCTCTACTTT	CALVNYGNEKITF	CASSEPRGTGQLYF	spleen	PI3kdi	V	3	Non-expanded	Non-expanded	1	0.000114692
GAGCAGAGTATATCCG-1	clonotype342	TGTGCTCTGAGTGGTGGGAGCAGTGGCAACAAGCTCATCTTT	TGTGCTAGCAGTAGAGACTGGGGGAACTATGCTGAGCAGTTCTTC	CALSGGSSGNKLIF	CASSRDWGNYAEQFF	spleen	PI3kdi	V	1	Non-expanded	Non-expanded	1	0.000114692
GAGCAGAGTCGAATCT-1	clonotype1586	TGTGCTGCAGATGCATCTTCTGGCAGCTGGCAACTCATCTTT	TGTGCCAGCAGTCTTGACAAGGCTGAGCAGTTCTTC	CAADASSGSWQLIF	CASSLDKAEQFF	spleen	Placebo	III	3	Non-expanded	Non-expanded	1	0.000114692
GAGGTGACACGTAAGG-1	clonotype340		TGTGCCAGCAGTCTTGGGGGGGGTGCAGAAACGCTGTATTTT		CASSLGGGAETLYF	spleen	PI3kdi	II	1		Non-expanded	1	0.000114692
GAGGTGAGTCAACATC-1	clonotype341	TGTGCAGCTAGTGAGAAGGGCAATACAGGCAAATTAACCTTT	TGTGCCAGCAGCCGGGACAGGGGAGAAACGCTGTATTTT	CAASEKGNTGKLTF	CASSRDRGETLYF	spleen	PI3kdi	II	1	Non-expanded	Non-expanded	1	0.000114692
GAGGTGAGTCGGCTCA-1	clonotype73	TGTGCTCTGACCCCTAATACAGGAAACTACAAATACGTCTTT	TGTGCCAGCAGTGCAGGGGGAGACACCCAGTACTTT	CALTPNTGNYKYVF	CASSAGGDTQYF	spleen	Placebo	IV	3	Expanded	Expanded	2	0.000229384
GAGGTGAGTGAGTATA-1	clonotype515	TGTGCTACTGAGGGGAATTATAACCAGGGGAAGCTTATCTTT	TGTGCCAGCGGTGATGCGGGGGGGTATGAACAGTACTTC	CATEGNYNQGKLIF	CASGDAGGYEQYF	spleen	Placebo	V	1	Non-expanded	Non-expanded	1	0.000114692
GAGTCCGAGGCCCTCA-1	clonotype514	TGTGCAGCAAGCCTCTACCAGGGAGGCAGAGCTCTGATATTT	TGTGCAAGCAGCTCCACAGGGAACAACGAAAGATTATTTTTC	CAASLYQGGRALIF	CASSSTGNNERLFF	spleen	PI3kdi	IV	3	Non-expanded	Non-expanded	1	0.000114692
GAGTCCGGTTGCGCAC-1	clonotype516	TGTGCTACTGAGGCAGGCAATACCGGAAAACTCATCTTT	TGTGCCAGCAGCTTCACAAGTCAAAACACCTTGTACTTT	CATEAGNTGKLIF	CASSFTSQNTLYF	spleen	PI3kdi	II	1	Non-expanded	Non-expanded	1	0.000114692
GAGTCCGTCAAACCGT-1	clonotype504	TGTGCTCTGGTTGATACCAATACAGGCAAATTAACCTTT	TGCACCGCTACTGGAAACCAAGACACCCAGTACTTT	CALVDTNTGKLTF	CTATGNQDTQYF	spleen	Placebo	V	3	Non-expanded	Non-expanded	1	0.000114692
GAGTCCGTCCAAACTG-1	clonotype502	TGTGCTGCAAATTCTGGGACTTACCAGAGGTTT	TGTGCCAGCAGCCCGGGACAAAACACAGAAGTCTTCTTT	CAANSGTYQRF	CASSPGQNTEVFF	spleen	PI3kdi	V	3	Non-expanded	Non-expanded	1	0.000114692
GAGTCCGTCCAAGTAC-1	clonotype160	TGTGCTGCTGAGGCCGGTAGCAACTATCAGTTGATCTGG	TGTGCTAGCAGTTTATCGGGGGGACAGGGGATGCACACAGAAGTCTTCTTT	CAAEAGSNYQLIW	CASSLSGGQGMHTEVFF	spleen	PI3kdi	II	1	Non-expanded	Non-expanded	1	0.000114692
GAGTCCGTCGGACAAG-1	clonotype76	TGTGCAGCAAGTGCAAACTATCAGTTGATCTGG	TGTGCCAGCGGTGATGCAAGATCAAACACCTTGTACTTT	CAASANYQLIW	CASGDARSNTLYF	spleen	Placebo	III	3	Expanded	Expanded	2	0.000229384
GATCAGTAGCGATGAC-1	clonotype510	TGTGCTCTGTACTACAGCAACAACAGACTTACTTTG	TGTGCTAGCAGTCCCCAAAATTCTGGAAATACGCTCTATTTT	CALYYSNNRLTL	CASSPQNSGNTLYF	spleen	Placebo	III	1	Non-expanded	Non-expanded	1	0.000114692
GATCAGTCACAACTGT-1	clonotype154	TGTGCTATGAGTCCCAATAGCAATAACAGAATCTTCTTT	TGTAGTTCTAGACACTGGGGGGCTAGTGCAGAAACGCTGTATTTT	CAMSPNSNNRIFF	CSSRHWGASAETLYF	spleen	Placebo	IV	3	Non-expanded	Non-expanded	1	0.000114692
GATCAGTCAGGACCCT-1	clonotype65	TGTGCTATGGAACGGACTGGAGGCTATAAAGTGGTCTTT;TGTGCTCTGGGTGCCCGAAATAACTATGCCCAGGGATTAACCTTC	TGTGCCAGCTCTCTACTGGGGGGGAACTATGCTGAGCAGTTCTTC	CALGARNNYAQGLTF;CAMERTGGYKVVF	CASSLLGGNYAEQFF	spleen	Placebo	V	3	Expanded	Expanded	2	0.000229384
GATCAGTGTGCGAAAC-1	clonotype153	TGCGCAGTCAGCGCATCTTCTGGCAGCTGGCAACTCATCTTT	TGTGCCAGCAGTGCCCCGCGACAGGGGGCTTGGGACACCCAGTACTTT	CAVSASSGSWQLIF	CASSAPRQGAWDTQYF	spleen	Placebo	V	3	Non-expanded	Non-expanded	1	0.000114692
GATCAGTTCAGCCTAA-1	clonotype698	TGTGCTGCCGGGGGGGGAAACTACAAACCTACGTTT	TGTGGTGCTAGGACTGGGGGGGGTGCAGAAACGCTGTATTTT	CAAGGGNYKPTF	CGARTGGGAETLYF	spleen	Placebo	IV	3	Non-expanded	Non-expanded	1	0.000114692
GATCAGTTCTATCCCG-1	clonotype699		TGCACCTGCAGTGCAGATCGAAACACCTTGTACTTT		CTCSADRNTLYF	spleen	Placebo	IV	1		Non-expanded	1	0.000114692
GATCGATGTAGTACCT-1	clonotype19	TGTGCTCAGAATCAAGGAGGGTCTGCGAAGCTCATCTTT	TGTGCTAGCAGTCTTTCGCCCCTCTACTTT	CAQNQGGSAKLIF	CASSLSPLYF	spleen	Placebo	III	3	Expanded	Expanded	3	0.000344076
GATCGATGTCAGCTAT-1	clonotype701	TGTGCAGTGAGCATCGGTACAGGAAACTACAAATACGTCTTT	TGTGCCAGCTCCGGGACAGGGGCGCAGGCTCCGCTTTTT	CAVSIGTGNYKYVF	CASSGTGAQAPLF	spleen	PI3kdi	V	3	Non-expanded	Non-expanded	1	0.000114692
GATCGATTCGCCATAA-1	clonotype694	TGTGCTGCTGAGAACATGGGCTACAAACTTACCTTC	TGTGCCAGCAGCCAAGGACAGACTAGTGCAGAAACGCTGTATTTT	CAAENMGYKLTF	CASSQGQTSAETLYF	spleen	Placebo	V	3	Non-expanded	Non-expanded	1	0.000114692
GATCGCGAGAAACCAT-1	clonotype695		TGTGGTGCTAGGGGCGGGGGCTATGCTGAGCAGTTCTTC		CGARGGGYAEQFF	spleen	PI3kdi	IV	3		Non-expanded	1	0.000114692
GATCGCGAGTCATGCT-1	clonotype696		TGTGCCAGCAGTTGGGGACAGAGGAGCTCCTATGAACAGTACTTC		CASSWGQRSSYEQYF	spleen	Placebo	V	1		Non-expanded	1	0.000114692
GATCGCGCAAGGACTG-1	clonotype703		TGTGCCAGCAGTTTTTCTACTAGTGCAGAAACGCTGTATTTT		CASSFSTSAETLYF	spleen	PI3kdi	V	3		Non-expanded	1	0.000114692
GATCGCGCAATGGAGC-1	clonotype704	TGTGCTGCTGAGGCTGGTAGCTTCAATAAGTTGACCTTT	TGTGCCTGTGACAGGGGAAGGGCAGAAACGCTGTATTTT	CAAEAGSFNKLTF	CACDRGRAETLYF	spleen	PI3kdi	IV	1	Non-expanded	Non-expanded	1	0.000114692
GATCGCGCAGCCAATT-1	clonotype525	TGTGCAGGACGAGGGGCAGGCAATACCGGAAAACTCATCTTT	TGTGCCTGGCGGGGACTGGGGGATAACTATGCTGAGCAGTTCTTC	CAGRGAGNTGKLIF	CAWRGLGDNYAEQFF	spleen	PI3kdi	IV	7	Non-expanded	Non-expanded	1	0.000114692
GATCGCGCATCCCACT-1	clonotype524		TGCTCCAGCAGTCGGGACAGGGGCGGCGAAAGATTATTTTTC		CSSSRDRGGERLFF	spleen	PI3kdi	IV	3		Non-expanded	1	0.000114692
GATCGCGGTCAACATC-1	clonotype523	TGCGCAGTCAAACCGGACTACAGCAACAACAGACTTACTTTG	TGTGCCAGCAGCTTAGAGGGACAGAACTCCGACTACACCTTC	CAVKPDYSNNRLTL	CASSLEGQNSDYTF	spleen	Placebo	IV	1	Non-expanded	Non-expanded	1	0.000114692
GATCGCGGTGAGCGAT-1	clonotype522	TGTGCTCGCCGAAATAACTATGCCCAGGGATTAACCTTC	TGTGCCAGCGGTGAGACAGGGGGGTATAATTCGCCCCTCTACTTT	CARRNNYAQGLTF	CASGETGGYNSPLYF	spleen	PI3kdi	II	1	Non-expanded	Non-expanded	1	0.000114692
GATCGCGGTGGCTCCA-1	clonotype529	TGTGCTAATCAAGGAGGGTCTGCGAAGCTCATCTTT	TGTGCCAGCAGCCGAGGGCAGGGGGCAAACTCCGACTACACCTTC	CANQGGSAKLIF	CASSRGQGANSDYTF	spleen	PI3kdi	V	3	Non-expanded	Non-expanded	1	0.000114692
GATCGTAAGACTCGGA-1	clonotype69	TGTGCTCTGGGTGGTAACAACAATGCCCCACGATTT	TGTGCCAGCAGCCAAACCCGCTGGGGGCAAGACACCCAGTACTTT	CALGGNNNAPRF	CASSQTRWGQDTQYF	spleen	PI3kdi	IV	3	Expanded	Expanded	2	0.000229384
GATCGTAAGCGATGAC-1	clonotype528	TGTGCAGCAAGCCCTAATTATGGGAGCAGTGGCAACAAGCTCATCTTT	TGTGCCAGCAGCTCGGACTGGGGGGAGCAGTTCTTC	CAASPNYGSSGNKLIF	CASSSDWGEQFF	spleen	PI3kdi	IV	1	Non-expanded	Non-expanded	1	0.000114692
GATCGTAAGCTAGCCC-1	clonotype527	TGTGCTGCTGAGAACATGAATTATGGGAGCAGTGGCAACAAGCTCATCTTT	TGTGCCAGCAGCCAAGCGGGGTTTTCTGGAAATACGCTCTATTTT	CAAENMNYGSSGNKLIF	CASSQAGFSGNTLYF	spleen	PI3kdi	V	3	Non-expanded	Non-expanded	1	0.000114692
GATCGTACAAGGTGTG-1	clonotype526	TGTATCCTGAGAGCGATGCAGCAAGGCACTGGGTCTAAGCTGTCATTT	TGTGGTGCTAGGGGGCAGGAAGACACCTTGTACTTT	CILRAMQQGTGSKLSF	CGARGQEDTLYF	spleen	PI3kdi	V	3	Non-expanded	Non-expanded	1	0.000114692
GATCGTATCAGGCAAG-1	clonotype520	TGTGCTCTGAGCATGAAGAGGGCTGCCAGTTTGGGGAAACTGCAGTTT	TGTGCCAGCTCTCTCACAGGGGAGAACCAGGCTCCGCTTTTT	CALSMKRAASLGKLQF	CASSLTGENQAPLF	spleen	Placebo	IV	1	Non-expanded	Non-expanded	1	0.000114692
GATCGTATCGGCGCTA-1	clonotype2534		TGTGCCAGCTCTCTCAACAGGGGACTGGGGGGGCGCCAAACGCTGTATTTT		CASSLNRGLGGRQTLYF	spleen	PI3kdi	IV	1		Non-expanded	1	0.000114692
GATCTAGCACTAGTAC-1	clonotype2532	TGTGCTCTGAGGGACACAAATGCTTACAAAGTCATCTTT	TGTGCCAGCAGCTTAGAGGGGTTCTATGCTGAGCAGTTCTTC	CALRDTNAYKVIF	CASSLEGFYAEQFF	spleen	Placebo	III	1	Non-expanded	Non-expanded	1	0.000114692
GATCTAGTCGCACTCT-1	clonotype2533		TGTGCCAGCGGTGATGCGGCAGGGGGGAGCTCCTATGAACAGTACTTC		CASGDAAGGSSYEQYF	spleen			7		Non-expanded	1	0.000114692
GATGAAACATTCACTT-1	clonotype2538	TGTGTTTTGAGCCCCTCAGGAGGGTCTGCGAAGCTCATCTTT	TGTGCCAGCAGCTCACTGGGTTACACCGGGCAGCTCTACTTT	CVLSPSGGSAKLIF	CASSSLGYTGQLYF	spleen	PI3kdi	IV	3	Non-expanded	Non-expanded	1	0.000114692
GATGAGGAGCTTATCG-1	clonotype2539	TGCGCAGTCAGTGCAGAGGGGGATAGCAACTATCAGTTGATCTGG	TGTGCCAGCAGCCTCAGGGGCAACGAAAGATTATTTTTC	CAVSAEGDSNYQLIW	CASSLRGNERLFF	spleen	PI3kdi	V	1	Non-expanded	Non-expanded	1	0.000114692
GATGAGGGTTATCCGA-1	clonotype2536	TGTGCTATGGAACTTGGAGCTAACACTGGAAAGCTCACGTTT	TGTGCCAGCTCACTTTACTGGGGGAGCTCCTATGAACAGTACTTC	CAMELGANTGKLTF	CASSLYWGSSYEQYF	spleen	PI3kdi	V	1	Non-expanded	Non-expanded	1	0.000114692
GATGAGGTCTATCCTA-1	clonotype2537	TGTGCAGCAATTACTGGCAGTGGTGGAAAACTCACTTTG	TGTGCCAGCAGTGGGACTGGGGGGTATGAACAGTACTTC	CAAITGSGGKLTL	CASSGTGGYEQYF	spleen	Placebo	V	3	Non-expanded	Non-expanded	1	0.000114692
GATGCTAAGCCGCCTA-1	clonotype2530	TGCGCAGTCAGTGAAGGTAGCAATAACAGAATCTTCTTT	TGTGCCTGGAGTCTAGGGGACAGGCTTAGTGCAGAAACGCTGTATTTT	CAVSEGSNNRIFF	CAWSLGDRLSAETLYF	spleen	Placebo	III	3	Non-expanded	Non-expanded	1	0.000114692
GATGCTAGTGGTTTCA-1	clonotype2351		TGTGCAAGCAGCCCCGGACTGGGGGGGAAAACGCTGTATTTT		CASSPGLGGKTLYF	spleen	Placebo	IV	1		Non-expanded	1	0.000114692
GATGCTATCTGTTGAG-1	clonotype2353		TGTGCCAGCAGCCGGACTGGGTCCTATGCTGAGCAGTTCTTC		CASSRTGSYAEQFF	spleen	PI3kdi	IV	3		Non-expanded	1	0.000114692
GATTCAGAGTACGATA-1	clonotype2352	TGTGCTATGGTGGGGATGTCTAATTACAACGTGCTTTACTTC		CAMVGMSNYNVLYF		spleen	Placebo	III	1	Non-expanded		1	0.000114692
GATTCAGCAAGCCGCT-1	clonotype2355	TGTGCCTTGGGCACAAATGCTTACAAAGTCATCTTT	TGTGCCAGCAGTGATCCAGGGGGCTCCTATGAACAGTACTTC	CALGTNAYKVIF	CASSDPGGSYEQYF	spleen	PI3kdi	V	3	Non-expanded	Non-expanded	1	0.000114692
GATTCAGGTAAGGATT-1	clonotype2354		TGTGCCAGCGGTGATGCTGGGGTTAACTATGCTGAGCAGTTCTTC		CASGDAGVNYAEQFF	spleen	PI3kdi	IV	3		Non-expanded	1	0.000114692
GATTCAGGTGCAGACA-1	clonotype2357	TGTGCTATGAGAGAAGAAACCTACCAGGGAGGCAGAGCTCTGATATTT	TGTGCCAGCAGCCAGTTTCAGGGGTATAACTATGCTGAGCAGTTCTTC	CAMREETYQGGRALIF	CASSQFQGYNYAEQFF	spleen	Placebo	IV	3	Non-expanded	Non-expanded	1	0.000114692
GATTCAGGTTTAGGAA-1	clonotype2356	TGTGCTATGAGAGGGAGAACAGGCAATACCGGAAAACTCATCTTT	TGCACCTGCAGTGTCCGGGACTGGGGGGTTGCAGAAACGCTGTATTTT	CAMRGRTGNTGKLIF	CTCSVRDWGVAETLYF	spleen	Placebo	III	3	Non-expanded	Non-expanded	1	0.000114692
GCAAACTAGGCTCATT-1	clonotype2348	TGTGCAGCGTCTAACACTGGAGCTAACACTGGAAAGCTCACGTTT	TGTGCCAGCAGTAAACAGGGGGCAGGCACAGAAGTCTTCTTT	CAASNTGANTGKLTF	CASSKQGAGTEVFF	spleen	Placebo	III	3	Non-expanded	Non-expanded	1	0.000114692
GCAAACTCATTCTCAT-1	clonotype2310	TGTATCCCGACTACTGGAGGCAATAATAAGCTGACTTTT	TGTGCCAGCAGCACAGGGACGTCCTATGAACAGTACTTC	CIPTTGGNNKLTF	CASSTGTSYEQYF	spleen	PI3kdi	IV	3	Non-expanded	Non-expanded	1	0.000114692
GCAAACTTCTCCCTGA-1	clonotype2314	TGTGCTCTGAGCCCATCTTCTGGCAGCTGGCAACTCATCTTT	TGTGCCAGCAGCTTAGCCACTTATGAACAGTACTTC	CALSPSSGSWQLIF	CASSLATYEQYF	spleen	PI3kdi	V	7	Non-expanded	Non-expanded	1	0.000114692
GCAATCACAGCGTAAG-1	clonotype647	TGTGCTGTGAGCTACCCTAATACAGGAAACTACAAATACGTCTTT	TGTGCCAGCAGCTTAGAGCAGTATGAACAGTACTTC	CAVSYPNTGNYKYVF	CASSLEQYEQYF	spleen	PI3kdi	V	3	Non-expanded	Non-expanded	1	0.000114692
GCAATCATCTGTCTCG-1	clonotype2315	TGTGCTCTGGTCGACACAAATGCTTACAAAGTCATCTTT	TGTGCCAGCGGTGATGCCAGACAGGGGATCACAGAAGTCTTCTTT	CALVDTNAYKVIF	CASGDARQGITEVFF	spleen	Placebo	III	1	Non-expanded	Non-expanded	1	0.000114692
GCAATCATCTTCTGGC-1	clonotype2308	TGTGCAGCAAGTGCAACTTCAAGTGGCCAGAAGCTGGTTTTT	TGTGCCAGCAGTATAGCTATGGCTAGTCAAAACACCTTGTACTTT	CAASATSSGQKLVF	CASSIAMASQNTLYF	spleen	PI3kdi	V	3	Non-expanded	Non-expanded	1	0.000114692
GCACATACATGAACCT-1	clonotype2307	TGTGCTCTGGTTGGAAATGCTTACAAAGTCATCTTT	TGTGCCAGCAGCCAAGACTGGGGGGGCGGAGGAGACACCCAGTACTTT	CALVGNAYKVIF	CASSQDWGGGGDTQYF	spleen	PI3kdi	IV	3	Non-expanded	Non-expanded	1	0.000114692
GCACATAGTGATGTCT-1	clonotype2483		TGTGCCAGCCCCCGAGGATCGCCCCTCTACTTT		CASPRGSPLYF	spleen	PI3kdi	V	1		Non-expanded	1	0.000114692
GCACATAGTGTTAAGA-1	clonotype2484	TGTGCTCTGGGTCCCCTTAATACAGGAAACTACAAATACGTCTTT	TGTGCCAGCAGCCAAGACAGGCGGGGGTGGGACACCCAGTACTTT	CALGPLNTGNYKYVF	CASSQDRRGWDTQYF	spleen	Placebo	V	1	Non-expanded	Non-expanded	1	0.000114692
GCACATATCCCGGATG-1	clonotype2481	TGTGCTATGAGAGAAAATAGCAATAACAGAATCTTCTTT	TGTGCCAGCAGCCACAGAAACACAGAAGTCTTCTTT	CAMRENSNNRIFF	CASSHRNTEVFF	spleen	Placebo	III	3	Non-expanded	Non-expanded	1	0.000114692
GCACTCTAGACAGGCT-1	clonotype2482	TGTGCTATGAGAGAGGGAAATAGCAATAACAGAATCTTCTTT	TGTGCCAGCAGTATCCTCTGGGGGGGGTATGAACAGTACTTC	CAMREGNSNNRIFF	CASSILWGGYEQYF	spleen	PI3kdi	V	1	Non-expanded	Non-expanded	1	0.000114692
GCACTCTCACAGACTT-1	clonotype2488	TGTGCTCTGGGTGAGAGGGCGAATTATAACCAGGGGAAGCTTATCTTT	TGTGCCAGCGGTGATGCTCTGGGGGACTATGCTGAGCAGTTCTTC	CALGERANYNQGKLIF	CASGDALGDYAEQFF	spleen	PI3kdi	V	3	Non-expanded	Non-expanded	1	0.000114692
GCAGCCAAGCGATAGC-1	clonotype2485	TGTGCAGCAACAGGCAATACCGGAAAACTCATCTTT	TGTGCCAGCAGCCGGGGACCGACTTCTGGAAATACGCTCTATTTT	CAATGNTGKLIF	CASSRGPTSGNTLYF	spleen	PI3kdi	IV	3	Non-expanded	Non-expanded	1	0.000114692
GCAGCCAGTACGCTGC-1	clonotype1730	TGTGCTGCTTGGCTCATGGACTATGCAAACAAGATGATCTTT	TGTGCCAGCAGTGACCACAAAAACACAGAAGTCTTCTTT	CAAWLMDYANKMIF	CASSDHKNTEVFF	spleen	Placebo	IV	1	Non-expanded	Non-expanded	1	0.000114692
GCAGTTACACCTCGGA-1	clonotype115	TGTGTTTTGAGATCCACGGGTTACCAGAACTTCTATTTT	TGTGCCAGCGGTGCCCAGGGGAACACAGAAGTCTTCTTT	CVLRSTGYQNFYF	CASGAQGNTEVFF	spleen	Placebo	IV	3	Non-expanded	Non-expanded	1	0.000114692
GCAGTTATCGGCGGTT-1	clonotype114	TGTGCTATTAGCTACCAGGGAGGCAGAGCTCTGATATTT	TGTGCCAGCAGCCCGGGACTGAGTCAAAACACCTTGTACTTT	CAISYQGGRALIF	CASSPGLSQNTLYF	spleen	Placebo	IV	1	Non-expanded	Non-expanded	1	0.000114692
GCAGTTATCTTCGGTC-1	clonotype113	TGTGCAGCAAGGGACAGTGCAGGGAACAAGCTAACTTTT	TGTGCAAGCAGCCTTTCCTATAATTCGCCCCTCTACTTT	CAARDSAGNKLTF	CASSLSYNSPLYF	spleen	PI3kdi	II	1	Non-expanded	Non-expanded	1	0.000114692
GCATACAAGTACACCT-1	clonotype112		TGTGCCAGCAGTCGACTGGGGGACCAAGACACCCAGTACTTT		CASSRLGDQDTQYF	spleen	PI3kdi	IV	3		Non-expanded	1	0.000114692
GCATACACAAGTCTGT-1	clonotype111	TGTGCTATAGCCCGGAGCAACTATCAGTTGATCTGG	TGTGCCAGCTCCCCCTGGGGGGGCGCAGGGGGAACGCTGTATTTT	CAIARSNYQLIW	CASSPWGGAGGTLYF	spleen	PI3kdi	IV	3	Non-expanded	Non-expanded	1	0.000114692
GCATACACAGTCTTCC-1	clonotype110	TGTGCTCTGAGTGACATGCAGCAAGGCACTGGGTCTAAGCTGTCATTT	TGTGCTAGCAGTAGGTCTGGGGCCTATGAACAGTACTTC	CALSDMQQGTGSKLSF	CASSRSGAYEQYF	spleen	PI3kdi	IV	1	Non-expanded	Non-expanded	1	0.000114692
GCATACACATGCCTAA-1	clonotype109		TGTGCCAGCAGCTTAGATCTGGGGGGGCGGGAACAGTACTTC		CASSLDLGGREQYF	spleen	PI3kdi	V	1		Non-expanded	1	0.000114692
GCATACAGTCACAAGG-1	clonotype108	TGTGCTTTGAGTCGAGTGAACACCAATACAGGCAAATTAACCTTT	TGTGCCAGCGCCTCGACAGGGGGCGAGTGGCAAGACACCCAGTACTTT	CALSRVNTNTGKLTF	CASASTGGEWQDTQYF	spleen	PI3kdi	II	1	Non-expanded	Non-expanded	1	0.000114692
GCATACAGTTACGCGC-1	clonotype117		TGTGCCAGCAGCCTCGCCGGGAACACAGAAGTCTTCTTT		CASSLAGNTEVFF	spleen	Placebo	IV	1		Non-expanded	1	0.000114692
GCATACATCACAGTAC-1	clonotype293	TGTGCAGCTACAGACTACAGCAACAACAGACTTACTTTG	TGTGCCAGCAGAAGTCTGGGGGGTCAAAACACCTTGTACTTT	CAATDYSNNRLTL	CASRSLGGQNTLYF	spleen	Placebo	V	1	Non-expanded	Non-expanded	1	0.000114692
GCATGATAGCGTCAAG-1	clonotype294	TGCGCAGTCAGTGGGAGCCAGGGAGGCAGAGCTCTGATATTT	TGCACCTGCGGGACAGGGTCTGGAAATACGCTCTATTTT	CAVSGSQGGRALIF	CTCGTGSGNTLYF	spleen	Placebo	IV	1	Non-expanded	Non-expanded	1	0.000114692
GCATGATGTTGTACAC-1	clonotype296	TGTGCTGTCTCCGATAGAGGTTCAGCCTTAGGGAGGCTGCATTTT	TGTGCCAGCAGCTCCGGGACAACAAACTCCGACTACACCTTC	CAVSDRGSALGRLHF	CASSSGTTNSDYTF	spleen	PI3kdi	V	1	Non-expanded	Non-expanded	1	0.000114692
GCATGCGAGATATACG-1	clonotype298	TGTGCAGCTAGTGTACCAGGCAATACCGGAAAACTCATCTTT	TGTGCCAGCAGCCCCACACTGGGGAAAGACACCCAGTACTTT	CAASVPGNTGKLIF	CASSPTLGKDTQYF	spleen	PI3kdi	V	7	Non-expanded	Non-expanded	1	0.000114692
GCATGCGAGCGTGAGT-1	clonotype299	TGTGCTATGAGTCTCAATAACAACAATGCCCCACGATTT	TGTGCCAGCGGTGATGCGCGGGGGGGCTCCTATGAACAGTACTTC	CAMSLNNNNAPRF	CASGDARGGSYEQYF	spleen	PI3kdi	IV	1	Non-expanded	Non-expanded	1	0.000114692
GCATGCGCAAAGTGCG-1	clonotype300	TGTGCTATGGGGCAGGGAGGCAGAGCTCTGATATTT	TGTGCCAGCAGCTTAGTGGGGGTTTCTGGAAATACGCTCTATTTT	CAMGQGGRALIF	CASSLVGVSGNTLYF	spleen	PI3kdi	V	3	Non-expanded	Non-expanded	1	0.000114692
GCATGCGCACGACTCG-1	clonotype301	TGTGCTATGAGAGAGGGAAATAACTATGCCCAGGGATTAACCTTC	TGTGCCTGGACAACTATTTCCAACGAAAGATTATTTTTC	CAMREGNNYAQGLTF	CAWTTISNERLFF	spleen	Placebo	V	1	Non-expanded	Non-expanded	1	0.000114692
GCATGCGGTTCCCGAG-1	clonotype302	TGTGCTGTGAGGCGTTCTGGAGGAAGCAATGCAAAGCTAACCTTC	TGCACCTGCAGTGCTGGGACAGGGCGGGACACCCAGTACTTT	CAVRRSGGSNAKLTF	CTCSAGTGRDTQYF	spleen	PI3kdi	V	1	Non-expanded	Non-expanded	1	0.000114692
GCATGCGTCTCTAAGG-1	clonotype1615	TGTGCTTTGAGTGATCGAGGGACAAATGCTTACAAAGTCATCTTT	TGTGCCAGCAGCTCTGGGGGGGCCAGAGCTGAGCAGTTCTTC	CALSDRGTNAYKVIF	CASSSGGARAEQFF	spleen	Placebo	III	1	Non-expanded	Non-expanded	1	0.000114692
GCATGTAAGATGTGGC-1	clonotype11		TGCACCTGCAGTGCCCCTGGGGTGAACTATGCTGAGCAGTTCTTC		CTCSAPGVNYAEQFF	spleen			7		Expanded	3	0.000344076
GCATGTACAAGCTGGA-1	clonotype1614	TGTGCAGCAAAGGCGGGTTACCAGAACTTCTATTTT	TGTGCCAGCGGTGATGCAGGGACAGGGCTTGCTGAGCAGTTCTTC	CAAKAGYQNFYF	CASGDAGTGLAEQFF	spleen	PI3kdi	IV	1	Non-expanded	Non-expanded	1	0.000114692
GCATGTACATCACCCT-1	clonotype1617		TGTGCCAGCAGCCAGACAAACACAGAAGTCTTCTTT		CASSQTNTEVFF	spleen	PI3kdi	II	1		Non-expanded	1	0.000114692
GCATGTATCCCTAACC-1	clonotype1616	TGTGCAGTAAGGAGCAACTATCAGTTGATCTGG	TGTGCCAGCAGCCAAGATAACTGGGAAGACACCCAGTACTTT	CAVRSNYQLIW	CASSQDNWEDTQYF	spleen	PI3kdi	IV	1	Non-expanded	Non-expanded	1	0.000114692
GCCAAATAGTGAATTG-1	clonotype1610	TGTGCAGTGAGCAAGACTGGAGGCTATAAAGTGGTCTTT	TGTGCCAGCTCTCACAGGGAGGATTCGCCCCTCTACTTT	CAVSKTGGYKVVF	CASSHREDSPLYF	spleen	Placebo	III	1	Non-expanded	Non-expanded	1	0.000114692
GCCAAATCAGTTTACG-1	clonotype1613	TGCGCAGTCAGCCCCCAGCAAGGCACTGGGTCTAAGCTGTCATTT		CAVSPQQGTGSKLSF		spleen	Placebo	IV	1	Non-expanded		1	0.000114692
GCCAAATCATAAAGGT-1	clonotype1612	TGTGCAGCAAGTTCGAATTATAACCAGGGGAAGCTTATCTTT	TGTGCCAGCAGTGGGGACTGGGGCTCCTCCTATGAACAGTACTTC	CAASSNYNQGKLIF	CASSGDWGSSYEQYF	spleen	PI3kdi	II	1	Non-expanded	Non-expanded	1	0.000114692
GCCAAATGTGCGATAG-1	clonotype1787	TGTGCTGCAAGGTCTTCCAATACCAACAAAGTCGTCTTT	TGTGCCAGCAGCTTCCAGGGGAGTGCAGAAACGCTGTATTTT	CAARSSNTNKVVF	CASSFQGSAETLYF	spleen	PI3kdi	V	3	Non-expanded	Non-expanded	1	0.000114692
GCCAAATGTTCAGTAC-1	clonotype1788	TGTGTTTTGAGCGCTGGAGGCAATAATAAGCTGACTTTT	TGCACCTGCAGTGCAGATAAGGTTGAACAGTACTTC	CVLSAGGNNKLTF	CTCSADKVEQYF	spleen	PI3kdi	II	1	Non-expanded	Non-expanded	1	0.000114692
GCCAAATGTTGGAGGT-1	clonotype54	TGTGCTTTGGGGTATGGGAGCAGTGGCAACAAGCTCATCTTT	TGTGCCAGCAGCCAAGAGGGTAGTCAAAACACCTTGTACTTT	CALGYGSSGNKLIF	CASSQEGSQNTLYF	spleen	Placebo	V	3	Expanded	Expanded	7	0.000802844
GCCAAATTCCTGTAGA-1	clonotype1785	TGTGCTATATGGATCACCAATACAGGCAAATTAACCTTT	TGTGCCAGCAGTGGGACTAGTGCAGAAACGCTGTATTTT	CAIWITNTGKLTF	CASSGTSAETLYF	spleen	PI3kdi	II	1	Non-expanded	Non-expanded	1	0.000114692
GCCTCTAAGAAGGTTT-1	clonotype1786	TGTGCTATGAGGGGGAATTATAACCAGGGGAAGCTTATCTTT	TGTGCCAGCTCTCTGAGGGGGAATTCCTATAATTCGCCCCTCTACTTT	CAMRGNYNQGKLIF	CASSLRGNSYNSPLYF	spleen	Placebo	III	3	Non-expanded	Non-expanded	1	0.000114692
GCCTCTAAGCATCATC-1	clonotype1783		TGCACCTGCAGTGCAGATCGCCAGGCTCCGCTTTTT		CTCSADRQAPLF	spleen	PI3kdi	V	1		Non-expanded	1	0.000114692
GCCTCTAAGCTACCGC-1	clonotype1784	TGTGCTATGAGAGAGGGAAGCAACTATCAGTTGATCTGG	TGTGCCAGCGGTGATGCAGGGGCTGCAAACACAGAAGTCTTCTTT	CAMREGSNYQLIW	CASGDAGAANTEVFF	spleen	PI3kdi	V	1	Non-expanded	Non-expanded	1	0.000114692
GCCTCTACAACACCCG-1	clonotype1781	TGTGCTCTGGTCTACCAGGGAGGCAGAGCTCTGATATTT	TGTGCCAGCGGTGGGGACAGGGGAACGGAAACGCTGTATTTT	CALVYQGGRALIF	CASGGDRGTETLYF	spleen	Placebo	III	1	Non-expanded	Non-expanded	1	0.000114692
GCCTCTACACATTCGA-1	clonotype1782	TGTGCTTTGAGTCAATCTGGTAGCTTCAATAAGTTGACCTTT	TGTGCCAGCGGTGGTGGGAATTCTGGAAATACGCTCTATTTT	CALSQSGSFNKLTF	CASGGGNSGNTLYF	spleen	Placebo	IV	1	Non-expanded	Non-expanded	1	0.000114692
GCCTCTAGTTCACGGC-1	clonotype1790	TGTGCTGCCTTATCTGGTAGCTTCAATAAGTTGACCTTT	TGTGCCTGGAGTACACGGACTGGGGGCCAAGACACCCAGTACTTT	CAALSGSFNKLTF	CAWSTRTGGQDTQYF	spleen	PI3kdi	II	3	Non-expanded	Non-expanded	1	0.000114692
GCCTCTATCATCGCTC-1	clonotype2553	TGTGCTCTGGGTCACCAGGGAGGCAGAGCTCTGATATTT	TGTGCCAGCAGTTTGACTTCAGAAGTCTTCTTT	CALGHQGGRALIF	CASSLTSEVFF	spleen	Placebo	IV	1	Non-expanded	Non-expanded	1	0.000114692
GCCTCTATCCGCATCT-1	clonotype1971	TGTGCTATAGATCTTACTGGCAGTGGTGGAAAACTCACTTTG	TGCACCTGCAGTGAGAACCAAGACACCCAGTACTTT	CAIDLTGSGGKLTL	CTCSENQDTQYF	spleen	Placebo	III	3	Non-expanded	Non-expanded	1	0.000114692
GCCTCTATCGTCTGAA-1	clonotype1970	TGTGCAGCCTCTTCCAATACCAACAAAGTCGTCTTT	TGTGCCAGCAGCCAAGCTGGGGGGTCCAACTATGCTGAGCAGTTCTTC	CAASSNTNKVVF	CASSQAGGSNYAEQFF	spleen	PI3kdi	V	1	Non-expanded	Non-expanded	1	0.000114692
GCGACCAGTGCCTGGT-1	clonotype1974	TGTGCTCTGAGCATTGACACAAATGCTTACAAAGTCATCTTT	TGTGCCAGCAGCCAAGACTGGGGGGGCACCACCGGGCAGCTCTACTTT	CALSIDTNAYKVIF	CASSQDWGGTTGQLYF	spleen	Placebo	V	1	Non-expanded	Non-expanded	1	0.000114692
GCGACCATCACTTCAT-1	clonotype1973	TGCGCAGTCACGAATTATAACCAGGGGAAGCTTATCTTT	TGTGCCAGCAGTGATGCCAGGGGCGGTTCTGGAAATACGCTCTATTTT	CAVTNYNQGKLIF	CASSDARGGSGNTLYF	spleen	Placebo	III	3	Non-expanded	Non-expanded	1	0.000114692
GCGAGAAAGTGAACGC-1	clonotype1972	TGTGCAGCAACTTCAAGTGGCCAGAAGCTGGTTTTT	TGTGCCAGCTCTCTCGGGACAGGGAGTAATTCGCCCCTCTACTTT	CAATSSGQKLVF	CASSLGTGSNSPLYF	spleen	PI3kdi	IV	1	Non-expanded	Non-expanded	1	0.000114692
GCGAGAACACGAAACG-1	clonotype1977	TGTGCTATGAGAGAGGTCAACTATCAGTTGATCTGG	TGCACCTGCAGTCCCCGCAGGGGAAGGGGCGAAAGATTATTTTTC	CAMREVNYQLIW	CTCSPRRGRGERLFF	spleen	Placebo	IV	1	Non-expanded	Non-expanded	1	0.000114692
GCGAGAATCTAGAGTC-1	clonotype1976	TGTATCCTGAGAGTAAGAAGTGGCACTGGGTCTAAGCTGTCATTT	TGTGCCAGCAGCCAAGTGGGTGCAAACACAGAAGTCTTCTTT	CILRVRSGTGSKLSF	CASSQVGANTEVFF	spleen	PI3kdi	IV	1	Non-expanded	Non-expanded	1	0.000114692
GCGCAACAGCCTTGAT-1	clonotype2159		TGTGCCAGCGGTGCCCCTTCCACCTTGTACTTT		CASGAPSTLYF	spleen			7		Non-expanded	1	0.000114692
GCGCAACCAAGACACG-1	clonotype2160	TGTGCTGCTGAAACCAGTGGAGGCAGCAATTACAAACTGACATTT	TGTGCCAGCAGCTTAGAGACAGACACAGAAGTCTTCTTT	CAAETSGGSNYKLTF	CASSLETDTEVFF	spleen	Placebo	IV	1	Non-expanded	Non-expanded	1	0.000114692
GCGCAACCAGCCTTTC-1	clonotype2161		TGTGCCAGCAGTATAGCAGGGGGGAACACAGAAGTCTTCTTT		CASSIAGGNTEVFF	spleen	PI3kdi	IV	3		Non-expanded	1	0.000114692
GCGCAACGTATCAGTC-1	clonotype2162		TGTGCCAGCAGCTGGGGGGGCGCGTATGAACAGTACTTC		CASSWGGAYEQYF	spleen	PI3kdi	V	3		Non-expanded	1	0.000114692
GCGCAGTCAGTATCTG-1	clonotype2157	TGTGCAGCACCACCAGGCACTGGGAGTAACAGGCTCACTTTT		CAAPPGTGSNRLTF		spleen	PI3kdi	V	3	Non-expanded		1	0.000114692
GCGCAGTGTTTCCACC-1	clonotype2158		TGTGCCAGCAGCTTAGGGGGGAATGAACAGTACTTC		CASSLGGNEQYF	spleen	PI3kdi	V	3		Non-expanded	1	0.000114692
GCGCAGTTCAGAGGTG-1	clonotype2103		TGTGCCAGCAGTACCTGGGGGGCCACCGGGCAGCTCTACTTT		CASSTWGATGQLYF	spleen	Placebo	IV	3		Non-expanded	1	0.000114692
GCGCCAACACCGCTAG-1	clonotype880	TGTGCAGCAAATTCTGGAGGAAGCAATGCAAAGCTAACCTTC	TGTGCCAGCAGGGACAGTAACTATGCTGAGCAGTTCTTC	CAANSGGSNAKLTF	CASRDSNYAEQFF	spleen	Placebo	IV	3	Non-expanded	Non-expanded	1	0.000114692
GCGCCAAGTCTAGCCG-1	clonotype882	TGTGCTGCTGGGCGGGACACAAATGCTTACAAAGTCATCTTT	TGTGCCAGCAGGCTGGGGGGGCGCGAGTACTTC	CAAGRDTNAYKVIF	CASRLGGREYF	spleen	PI3kdi	V	3	Non-expanded	Non-expanded	1	0.000114692
GCGCCAATCCGGGTGT-1	clonotype64	TGTGCAGCAAGGATGAATTATAACCAGGGGAAGCTTATCTTT	TGTGCCAGCAGTGACCCGGACAGGGGGCGCGGCGAAAGATTATTTTTC	CAARMNYNQGKLIF	CASSDPDRGRGERLFF	spleen	PI3kdi	IV	6	Expanded	Expanded	2	0.000229384
GCGCGATAGCAGGCTA-1	clonotype9	TGTGCTCTGGGTGTGCAGGTTGTGGGGCAGCTCACTTTC	TGTGCCTGGAGTGTAGCGGATTCTGGAAATACGCTCTATTTT	CALGVQVVGQLTF	CAWSVADSGNTLYF	spleen	Placebo	III	1	Expanded	Expanded	3	0.000344076
GCGCGATCACCAGGCT-1	clonotype884	TGTGCAGCAAGTGTACCAAATGCTTACAAAGTCATCTTT	TGTGCCAGCAGCCCTGACTGGGGGGCTTATGAACAGTACTTC	CAASVPNAYKVIF	CASSPDWGAYEQYF	spleen	Placebo	V	1	Non-expanded	Non-expanded	1	0.000114692
GCGCGATGTGCACGAA-1	clonotype883	TGTGCTGCTGAGGGTTCTGGGACTTACCAGAGGTTT	TGCACCTGCAGTTCACGCAGGGTTGCAAACACAGAAGTCTTCTTT	CAAEGSGTYQRF	CTCSSRRVANTEVFF	spleen	Placebo	III	1	Non-expanded	Non-expanded	1	0.000114692
GCGCGATTCAATACCG-1	clonotype886	TGTGCAGCAAGTCCCGGTAGCTTCAATAAGTTGACCTTT	TGTGCCAGCAGCCCCCCGGGACAGCAAGACACCCAGTACTTT	CAASPGSFNKLTF	CASSPPGQQDTQYF	spleen	PI3kdi	II	1	Non-expanded	Non-expanded	1	0.000114692
GCGCGATTCGAGCCCA-1	clonotype885	TGTGCTGCAAGTGTAAGGTCTGGAGGAAGCAATGCAAAGCTAACCTTC	TGTGCCAGCAGCCATCCGGGACAGACCAACGAAAGATTATTTTTC	CAASVRSGGSNAKLTF	CASSHPGQTNERLFF	spleen	PI3kdi	II	3	Non-expanded	Non-expanded	1	0.000114692
GCGGGTTCACGGTAAG-1	clonotype887		TGTGCAAGCAGCTCGACAGGGGGCCCCGGGCAGCTCTACTTT		CASSSTGGPGQLYF	spleen	PI3kdi	II	3		Non-expanded	1	0.000114692
GCGGGTTCATTTGCCC-1	clonotype1082	TGTGCTCTGAGCACCGGGACTGGAGGCTATAAAGTGGTCTTT	TGTGCCAGCGGTGAGATAAACTCCGACTACACCTTC	CALSTGTGGYKVVF	CASGEINSDYTF	spleen	PI3kdi	V	1	Non-expanded	Non-expanded	1	0.000114692
GCGGGTTGTATAATGG-1	clonotype1083	TGCGCAGCCTCCGGAGGTTCAGCCTTAGGGAGGCTGCATTTT	TGTGCCTGGAGTCTAGAGGGACAGGGGCAAGACACCCAGTACTTT	CAASGGSALGRLHF	CAWSLEGQGQDTQYF	spleen	PI3kdi	V	1	Non-expanded	Non-expanded	1	0.000114692
GCGGGTTGTCGATTGT-1	clonotype1080	TGTGCTGCTGAGCGTATAGCATCCTCCTCCTTCAGCAAGCTGGTGTTT		CAAERIASSSFSKLVF		spleen	PI3kdi	V	3	Non-expanded		1	0.000114692
GCGGGTTGTCGCTTCT-1	clonotype3		TGCACCTGCTTTGGCTGGGGGGTTAGTCAAAACACCTTGTACTTT		CTCFGWGVSQNTLYF	spleen	Placebo	IV	3		Expanded	7	0.000802844
GCGGGTTGTCTGGAGA-1	clonotype1081	TGTGCTGCTGAAGGCACTGGGTCTAAGCTGTCATTT	TGTGCCAGCAGCCTCAGGGGGTTAAGTGCAGAAACGCTGTATTTT	CAAEGTGSKLSF	CASSLRGLSAETLYF	spleen	PI3kdi	V	3	Non-expanded	Non-expanded	1	0.000114692
GCGGGTTTCCTGTACC-1	clonotype1086	TGTGCTCTGGGTGATAGCAATAACAGAATCTTCTTT	TGTGCCAGCAGCTTCGACTGGGGCTATGAACAGTACTTC	CALGDSNNRIFF	CASSFDWGYEQYF	spleen	Placebo	III	3	Non-expanded	Non-expanded	1	0.000114692
GCGGGTTTCCTTGCCA-1	clonotype1087	TGTGCTTTGAGTGGCTATGCAAACAAGATGATCTTT	TGTGCCAGCGGTAGAGACCGGGACTGGGGCTATGAACAGTACTTC	CALSGYANKMIF	CASGRDRDWGYEQYF	spleen	Placebo	IV	3	Non-expanded	Non-expanded	1	0.000114692
GCGGGTTTCCTTGGTC-1	clonotype1084	TGTGCTGTGGCAGGAGGAAACTACAAACCTACGTTT	TGTGCCAGCAGCTTTGGACAGGGTGGCACCTTGTACTTT	CAVAGGNYKPTF	CASSFGQGGTLYF	spleen	Placebo	V	3	Non-expanded	Non-expanded	1	0.000114692
GCTCCTAAGAGACTAT-1	clonotype1088	TGTGCTCTGGGTGCCCCAACCTCAGGAGGAAACTACAAACCTACGTTT	TGTGCCAGCAGTATAGGGGGCGAAAGATTATTTTTC	CALGAPTSGGNYKPTF	CASSIGGERLFF	spleen	PI3kdi	II	1	Non-expanded	Non-expanded	1	0.000114692
GCTCCTACAAGCCATT-1	clonotype1089	TGTGCAGCAAGTGGTTATGGGAGCAGTGGCAACAAGCTCATCTTT	TGTGCCAGCAGTGGGACTGGGACTAGTGCAGAAACGCTGTATTTT	CAASGYGSSGNKLIF	CASSGTGTSAETLYF	spleen	PI3kdi	IV	1	Non-expanded	Non-expanded	1	0.000114692
GCTCCTACATAAAGGT-1	clonotype2125		TGTGCCTGGAGCCGGACTGGGGAAGACACCCAGTACTTT		CAWSRTGEDTQYF	spleen	Placebo	IV	1		Non-expanded	1	0.000114692
GCTCCTACATTTGCCC-1	clonotype2126	TGTGCAGCTAGTGAATCGTCTGGTAGCTTCAATAAGTTGACCTTT	TGTGCTAGCAGTTCCCGGGACAGGGGAACCTTGTACTTT	CAASESSGSFNKLTF	CASSSRDRGTLYF	spleen	PI3kdi	II	1	Non-expanded	Non-expanded	1	0.000114692
GCTCCTAGTTTGGGCC-1	clonotype1471	TGTGCAGTGAGCAAGGGAGGAAACTACAAACCTACGTTT	TGTGCCAGCAGTATCTCGGGTGCCGAAAGATTATTTTTC	CAVSKGGNYKPTF	CASSISGAERLFF	spleen	Placebo	V	1	Non-expanded	Non-expanded	1	0.000114692
GCTCCTATCTGTCAAG-1	clonotype1994	TGTGCAGCAAGTGCAAGGAATTATGGGAGCAGTGGCAACAAGCTCATCTTT	TGCACCTGCAGTGCTGGGGGGGACTATGAACAGTACTTC	CAASARNYGSSGNKLIF	CTCSAGGDYEQYF	spleen	Placebo	IV	1	Non-expanded	Non-expanded	1	0.000114692
GCTCTGTAGAGGTTAT-1	clonotype2130	TGTGCTCTGGGAGGTTCAGCCTTAGGGAGGCTGCATTTT	TGTGCCAGCGGTGAGACTGGGAACTATGCTGAGCAGTTCTTC	CALGGSALGRLHF	CASGETGNYAEQFF	spleen	PI3kdi	II	1	Non-expanded	Non-expanded	1	0.000114692
GCTCTGTGTACGAAAT-1	clonotype2132	TGTGCAGCAAATTCTGGGACTTACCAGAGGTTT	TGCTCCAGCAGTCAGGGGACAGGATTCGGCGAAAGATTATTTTTC	CAANSGTYQRF	CSSSQGTGFGERLFF	spleen	Placebo	IV	1	Non-expanded	Non-expanded	1	0.000114692
GCTCTGTTCGGTGTTA-1	clonotype2133	TGTGCTCTGGGTGATCGGGGGACAGGAAACTACAAATACGTCTTT		CALGDRGTGNYKYVF		spleen	PI3kdi	V	1	Non-expanded		1	0.000114692
GCTCTGTTCTGTACGA-1	clonotype2134	TGTGCTACTGACCAGGGAGGCAGAGCTCTGATATTT	TGCACCTGCAGTGCAGATAGGGGGGTTGGTGAACAGTACTTC	CATDQGGRALIF	CTCSADRGVGEQYF	spleen	PI3kdi	IV	1	Non-expanded	Non-expanded	1	0.000114692
GCTGCAGCACATCTTT-1	clonotype1941		TGTGCCAGCTCTGCCGACTGGGGGAACTATGCTGAGCAGTTCTTC		CASSADWGNYAEQFF	spleen	Placebo	V	1		Non-expanded	1	0.000114692
GCTGCAGCACCGAAAG-1	clonotype2368	TGTGCAGCTAGTGAGCATAACCAGGGGAAGCTTATCTTT	TGTGCCAGCAGTGTTGGGGCTAACTATGCTGAGCAGTTCTTC	CAASEHNQGKLIF	CASSVGANYAEQFF	spleen	Placebo	III	1	Non-expanded	Non-expanded	1	0.000114692
GCTGCAGCAGCTGTTA-1	clonotype1939		TGTGGTGCTATCTGGGGGGACACCGGGCAGCTCTACTTT		CGAIWGDTGQLYF	spleen	PI3kdi	V	3		Non-expanded	1	0.000114692
GCTGCAGCATATGCTG-1	clonotype46		TGCACCTGCAGTGCCCCTGGGGTGAACTATGCTGAGCAGTTCTTC;TGTGCCAGCAGCTTCGTGGGCTATGAACAGTACTTC		CASSFVGYEQYF;CTCSAPGVNYAEQFF	spleen			7		Expanded	2	0.000229384
GCTGCAGTCTCATTCA-1	clonotype2349		TGTGCCAGCAGTCGGGACAGTTCTGGAAATACGCTCTATTTT		CASSRDSSGNTLYF	spleen	PI3kdi	II	1		Non-expanded	1	0.000114692
GCTGCAGTCTTCGGTC-1	clonotype1937	TGTGCTTCAAATTCTGGGACTTACCAGAGGTTT	TGTGCCAGCAGTCTGGACAGGGGAAGGTCCGACTACACCTTC	CASNSGTYQRF	CASSLDRGRSDYTF	spleen	Placebo	IV	3	Non-expanded	Non-expanded	1	0.000114692
GCTGCGAAGCCCAATT-1	clonotype1936	TGTGCAGCAAGGGCTTCAAGTGGCCAGAAGCTGGTTTTT	TGTGGTGCTAGGGAGCAGGGAGGAGTCTTCTTT	CAARASSGQKLVF	CGAREQGGVFF	spleen	PI3kdi	V	3	Non-expanded	Non-expanded	1	0.000114692
GCTGCGAGTAGCCTAT-1	clonotype92	TGTGCAGCTAGGGGGACTGGAGGCTATAAAGTGGTCTTT	TGTGCCAGCAGCAGGCTTAGTCAAAACACCTTGTACTTT	CAARGTGGYKVVF	CASSRLSQNTLYF	spleen			7	Expanded	Expanded	2	0.000229384
GCTGCTTCACATGACT-1	clonotype1934	TGTGCTCGTGGGTCTTCCAATACCAACAAAGTCGTCTTT	TGTGCAAGCAGCTTAGATAGGGATGAACAGTACTTC	CARGSSNTNKVVF	CASSLDRDEQYF	spleen	PI3kdi	II	3	Non-expanded	Non-expanded	1	0.000114692
GCTGCTTCATGTTGAC-1	clonotype1945	TGTGCTATAACCTCAGGAGGAAACTACAAACCTACGTTT	TGTGGTGCTAAACAGGGAATCCCAGAAACGCTGTATTTT	CAITSGGNYKPTF	CGAKQGIPETLYF	spleen	PI3kdi	V	3	Non-expanded	Non-expanded	1	0.000114692
GCTGCTTCATTCCTCG-1	clonotype1944	TGTGCTGTGAGGGACCTTTCTGGCAGCTGGCAACTCATCTTT	TGTGCCAGCGGTCGGACAAATAACAACCAGGCTCCGCTTTTT	CAVRDLSGSWQLIF	CASGRTNNNQAPLF	spleen	PI3kdi	II	3	Expanded	Expanded	2	0.000229384
GCTGCTTGTAAACACA-1	clonotype1758	TGTGCTCTGAGCCCCCAGGGAGGCAGAGCTCTGATATTT	TGTGCCAGCAGTATGGGGACAGGGGCCTATGAACAGTACTTC	CALSPQGGRALIF	CASSMGTGAYEQYF	spleen	Placebo	IV	1	Non-expanded	Non-expanded	1	0.000114692
GCTGCTTGTGCACGAA-1	clonotype1759	TGTGCTATGATATCTTCTGGCAGCTGGCAACTCATCTTT	TGTGGTGCGAGACAGGGGGCTGGAAATACGCTCTATTTT	CAMISSGSWQLIF	CGARQGAGNTLYF	spleen	PI3kdi	V	3	Non-expanded	Non-expanded	1	0.000114692
GCTGCTTGTTGACGTT-1	clonotype1756	TGTGCTATGAGACTCAACTATGGAAATGAGAAAATAACTTTT	TGTGCCAGCGGTGATGCGGGCTGGGCGAACTATGCTGAGCAGTTCTTC	CAMRLNYGNEKITF	CASGDAGWANYAEQFF	spleen	PI3kdi	II	3	Non-expanded	Non-expanded	1	0.000114692
GCTGCTTTCGCATGAT-1	clonotype1757	TGTGCTCTGGGGAGCCGCCAGGGAGGCAGAGCTCTGATATTT	TGTGCCAGCTCTCTCGATGGGGGAGGCTATGCTGAGCAGTTCTTC	CALGSRQGGRALIF	CASSLDGGGYAEQFF	spleen	Placebo	III	1	Non-expanded	Non-expanded	1	0.000114692
GCTGGGTAGTCATCCA-1	clonotype2403	TGTGCAGCAAGCAAGACAGGCAATACCGGAAAACTCATCTTT	TGTGGTGCTAGGCAGACATCCTCAGAAACGCTGTATTTT	CAASKTGNTGKLIF	CGARQTSSETLYF	spleen	PI3kdi	IV	3	Non-expanded	Non-expanded	1	0.000114692
GCTGGGTCAGACAAAT-1	clonotype1761	TGTGCTGCAAGTGAAGAGACAGGCAATACCGGAAAACTCATCTTT	TGTGCCAGCGGGGACTCCGACTACACCTTC	CAASEETGNTGKLIF	CASGDSDYTF	spleen	PI3kdi	IV	3	Non-expanded	Non-expanded	1	0.000114692
GCTGGGTGTATCTGCA-1	clonotype1754	TGTGCAGTGAGCGAGGGGAACTATGCCCAGGGATTAACCTTC	TGTGCCAGCAGCCAAGCCGGGGGCGCGGCTGAGCAGTTCTTC	CAVSEGNYAQGLTF	CASSQAGGAAEQFF	spleen	Placebo	IV	1	Non-expanded	Non-expanded	1	0.000114692
GCTGGGTGTCACAAGG-1	clonotype1755	TGTGCTGTGAGCATGATGCGGACACAGGTTGTGGGGCAGCTCACTTTC	TGTGCCAGCAGTGAGCCGGACGATCAGTTCTTC	CAVSMMRTQVVGQLTF	CASSEPDDQFF	spleen	Placebo	III	1	Non-expanded	Non-expanded	1	0.000114692
GCTGGGTGTTCGGGCT-1	clonotype1578	TGTGCAGCAAATTCTGGGACTTACCAGAGGTTT	TGTGCCAGCAGCTTAACCTCTAGTGCAGAAACGCTGTATTTT	CAANSGTYQRF	CASSLTSSAETLYF	spleen	PI3kdi	IV	3	Non-expanded	Non-expanded	1	0.000114692
GCTGGGTTCAGCATGT-1	clonotype1577	TGTGCAGCCCATGGGAGCAGTGGCAACAAGCTCATCTTT	TGTGCCAGCGGTGAGGGACAGGGGGAAAACACCTTGTACTTT	CAAHGSSGNKLIF	CASGEGQGENTLYF	spleen	PI3kdi	V	3	Non-expanded	Non-expanded	1	0.000114692
GCTGGGTTCATTTGGG-1	clonotype19	TGTGCTCAGAATCAAGGAGGGTCTGCGAAGCTCATCTTT	TGTGCTAGCAGTCTTTCGCCCCTCTACTTT	CAQNQGGSAKLIF	CASSLSPLYF	spleen	Placebo	III	3	Expanded	Expanded	3	0.000344076
GCTTCCACAGACACTT-1	clonotype1330	TGTGCTCTGAGGGAGAATTATAACCAGGGGAAGCTTATCTTT	TGTGCAAGCAGCCCGGACTGGGGGGGCTATGCTGAGCAGTTCTTC	CALRENYNQGKLIF	CASSPDWGGYAEQFF	spleen	PI3kdi	II	1	Non-expanded	Non-expanded	1	0.000114692
GCTTCCATCCGTACAA-1	clonotype1582		TGTGCCAGCAGCCCCCCGGACAGATATGCTGAGCAGTTCTTC		CASSPPDRYAEQFF	spleen	Placebo	V	1		Non-expanded	1	0.000114692
GCTTCCATCGGATGGA-1	clonotype1581	TGTATCCTGAGGACGGGTTACCAGAACTTCTATTTT	TGTGCCTGGAGTCTTGAGCTAAACACAGAAGTCTTCTTT	CILRTGYQNFYF	CAWSLELNTEVFF	spleen	Placebo	V	1	Non-expanded	Non-expanded	1	0.000114692
GCTTGAAAGATGAGAG-1	clonotype83	TGTGCTGCAGTGGGGACTGGAGGCTATAAAGTGGTCTTT	TGTGCCAGCTCTCTCGGGACAGGGTATGAACAGTACTTC	CAAVGTGGYKVVF	CASSLGTGYEQYF	spleen	PI3kdi	II	3	Expanded	Expanded	2	0.000229384
GCTTGAAAGGAATCGC-1	clonotype1345	TGCGCAGCAGGTGCAGGGAATCAAGGAGGGTCTGCGAAGCTCATCTTT	TGTGCCAGCAGCCAAGAACAGGGGACCGGGCAGCTCTACTTT	CAAGAGNQGGSAKLIF	CASSQEQGTGQLYF	spleen	Placebo	IV	1	Non-expanded	Non-expanded	1	0.000114692
GCTTGAACAATGGAGC-1	clonotype1583	TGTGCAGTGGATAACACCAATACAGGCAAATTAACCTTT	TGTGCCAGCAGCTTAGAGGGCGGGCAGCTCTACTTT	CAVDNTNTGKLTF	CASSLEGGQLYF	spleen	PI3kdi	II	1	Non-expanded	Non-expanded	1	0.000114692
GCTTGAATCTGTCAAG-1	clonotype1434	TGCGCAGTCAGACCTAACACGGGTTACCAGAACTTCTATTTT	TGTGCCAGCAGCTCGGACTGGGGAGCAGAAACGCTGTATTTT	CAVRPNTGYQNFYF	CASSSDWGAETLYF	spleen	Placebo	III	3	Non-expanded	Non-expanded	1	0.000114692
GGAACTTAGAGGTTAT-1	clonotype1430	TGTGCAGTGAGAACTGGTAGCTTCAATAAGTTGACCTTT	TGTGCCAGCAGCTTAGACAGGTATGAACAGTACTTC	CAVRTGSFNKLTF	CASSLDRYEQYF	spleen	Placebo	III	3	Non-expanded	Non-expanded	1	0.000114692
GGAACTTAGCCAGAAC-1	clonotype1431	TGTGCTCTGGGTGATAATACAGGAAACTACAAATACGTCTTT	TGTGGTGCAAGACAGGGTTGGAGTCAAAACACCTTGTACTTT	CALGDNTGNYKYVF	CGARQGWSQNTLYF	spleen	Placebo	IV	3	Non-expanded	Non-expanded	1	0.000114692
GGAACTTAGCGTTCCG-1	clonotype1432	TGTGCTGCTGAGGCGCCAGGCACTGGGTCTAAGCTGTCATTT	TGTGCCAGCAGCTGGGACAGTTCTGGAAATACGCTCTATTTT	CAAEAPGTGSKLSF	CASSWDSSGNTLYF	spleen	PI3kdi	IV	3	Non-expanded	Non-expanded	1	0.000114692
GGAACTTAGTACATGA-1	clonotype1433	TGTGCTGCAAGTGCGAGGAACTATGCCCAGGGATTAACCTTC	TGTGCCAGCAGTCTGGTTGGGGGTAACTATGCTGAGCAGTTCTTC	CAASARNYAQGLTF	CASSLVGGNYAEQFF	spleen	PI3kdi	IV	3	Non-expanded	Non-expanded	1	0.000114692
GGAACTTCAAGCCGTC-1	clonotype87	TGTGCTATGAGGACCACACAGGTTGTGGGGCAGCTCACTTTC	TGTGCCAGCGGTGAGGGACTGGGGGGGCGCTCCTATGAACAGTACTTC	CAMRTTQVVGQLTF	CASGEGLGGRSYEQYF	spleen	PI3kdi	IV	3	Expanded	Expanded	2	0.000229384
GGAATAAAGATGAGAG-1	clonotype1429		TGTGCCAGCAGCCAAGACAGGGGAGACACCCAGTACTTT		CASSQDRGDTQYF	spleen	Placebo	III	1		Non-expanded	1	0.000114692
GGAATAAAGCGAAGGG-1	clonotype1249		TGTGCCAGCAGACTGGGGTACTCCTATGAACAGTACTTC		CASRLGYSYEQYF	spleen	PI3kdi	IV	3		Non-expanded	1	0.000114692
GGAATAAGTTAAAGAC-1	clonotype1248	TGCGCTCTGAGTGATAGGAATTATAACCAGGGGAAGCTTATCTTT	TGCACCTGCAGTGCAGACACAGAAGTCTTCTTT	CALSDRNYNQGKLIF	CTCSADTEVFF	spleen	PI3kdi	II	3	Non-expanded	Non-expanded	1	0.000114692
GGAATAATCCACGTGG-1	clonotype1247	TGTGCAGCAAGTGGTAATAATGCAGGTGCCAAGCTCACATTC	TGTGCCAGCGGTGATGTAGGAAAAAACTCCGACTACACCTTC	CAASGNNAGAKLTF	CASGDVGKNSDYTF	spleen	PI3kdi	IV	3	Non-expanded	Non-expanded	1	0.000114692
GGAATAATCCAGTAGT-1	clonotype1246	TGTGCTCTGGTTGGAAATGCAGGTGCCAAGCTCACATTC	TGTGCCAGCAGCCAGGAACCTAGTCAAAACACCTTGTACTTT	CALVGNAGAKLTF	CASSQEPSQNTLYF	spleen	Placebo	V	3	Non-expanded	Non-expanded	1	0.000114692
GGAATAATCGTTTATC-1	clonotype1253	TGTGCTCTGGTTGACAGAAATAACAGAATCTTCTTT	TGTGCCAGCAGCCGGGAAAACACAGAAGTCTTCTTT	CALVDRNNRIFF	CASSRENTEVFF	spleen	PI3kdi	V	1	Non-expanded	Non-expanded	1	0.000114692
GGACAAGAGCTCCCAG-1	clonotype1252	TGTGCTGCTGAGGCCCATTACAACGTGCTTTACTTC	TGTGGTGCTAGGTCGGGCGGAAACACCTTGTACTTT	CAAEAHYNVLYF	CGARSGGNTLYF	spleen	PI3kdi	IV	3	Non-expanded	Non-expanded	1	0.000114692
GGACAAGAGTGCGATG-1	clonotype1251	TGTGCAGTGAGCAACACCAATACAGGCAAATTAACCTTT	TGTGGTGCTAGGGGGACAAACACCGGGCAGCTCTACTTT	CAVSNTNTGKLTF	CGARGTNTGQLYF	spleen	PI3kdi	V	3	Non-expanded	Non-expanded	1	0.000114692
GGACAAGCACGTAAGG-1	clonotype1255		TGTGCCTGGAGTCTAGGCTGGGGGAGGAGCTCCTATGAACAGTACTTC		CAWSLGWGRSSYEQYF	spleen	Placebo	III	3		Non-expanded	1	0.000114692
GGACAAGGTTCGTTGA-1	clonotype1063	TGTGCTGCTGAGAGAGGTTCAGCCTTAGGGAGGCTGCATTTT	TGCACCTGCAGTGCAAACACAGAAGTCTTCTTT	CAAERGSALGRLHF	CTCSANTEVFF	spleen	PI3kdi	IV	1	Non-expanded	Non-expanded	1	0.000114692
GGACAAGTCATGCTCC-1	clonotype1060	TGTGCAGCAAGTGCACATGCAAACAAGATGATCTTT	TGTGCCAGCGGTGGGGACAGGGAAAGTCAAAACACCTTGTACTTT	CAASAHANKMIF	CASGGDRESQNTLYF	spleen	Placebo	V	1	Non-expanded	Non-expanded	1	0.000114692
GGACAAGTCCCTCTTT-1	clonotype1061	TGTGCTCTGAGCCCTACCATGAATTATAACCAGGGGAAGCTTATCTTT	TGTGCCAGCAGCCAAGGGGGGGCCTATGAACAGTACTTC	CALSPTMNYNQGKLIF	CASSQGGAYEQYF	spleen	Placebo	V	1	Non-expanded	Non-expanded	1	0.000114692
GGACAGACACACATGT-1	clonotype1059	TGTGCTCTGAGTGAGGCCAATACCAACAAAGTCGTCTTT	TGTGCCAGCAGCCAAGAGACGGGTTATGAACAGTACTTC	CALSEANTNKVVF	CASSQETGYEQYF	spleen	Placebo	IV	1	Non-expanded	Non-expanded	1	0.000114692
GGACAGACATGCCCGA-1	clonotype1064	TGTGCAGGCACCTCAGGAGGAAACTACAAACCTACGTTT	TGTGCCAGCAGCCAAAACAGTGCAGAAACGCTGTATTTT	CAGTSGGNYKPTF	CASSQNSAETLYF	spleen	PI3kdi	V	1	Non-expanded	Non-expanded	1	0.000114692
GGACAGAGTGCACCAC-1	clonotype1065	TGTGCTCTGAGTGATCAGGTCGGCTATGCAAACAAGATGATCTTT		CALSDQVGYANKMIF		spleen			3	Non-expanded		1	0.000114692
GGACATTAGGTGACCA-1	clonotype854	TGCGCCCCCCGGAATTCTGGGACTTACCAGAGGTTT	TGTGCCAGCTCTCCCGGGACTGGGGGGGCGCGTGCAGAAACGCTGTATTTT	CAPRNSGTYQRF	CASSPGTGGARAETLYF	spleen	PI3kdi	II	3	Non-expanded	Non-expanded	1	0.000114692
GGACATTGTGTGAATA-1	clonotype856	TGTGCAGCTAGGACGGGTTACCAGAACTTCTATTTT	TGTGCCAGCAGCCGGGGGGCCACTAGTCAAAACACCTTGTACTTT	CAARTGYQNFYF	CASSRGATSQNTLYF	spleen	PI3kdi	V	1	Non-expanded	Non-expanded	1	0.000114692
GGACGTCAGCTCCCAG-1	clonotype855	TGTGCTATAGATCGCACCAATACAGGCAAATTAACCTTT	TGTGCCAGCAGTAGGGGGGACAACTCAAACACAGAAGTCTTCTTT	CAIDRTNTGKLTF	CASSRGDNSNTEVFF	spleen			7	Non-expanded	Non-expanded	1	0.000114692
GGACGTCAGTGACTCT-1	clonotype44	TGTGCTTTGATAACCTCAGGAGGAAACTACAAACCTACGTTT	TGTGCAAGCAGCTTAGGGGGGAACACCTTGTACTTT	CALITSGGNYKPTF	CASSLGGNTLYF	spleen	PI3kdi	V	3	Expanded	Expanded	2	0.000229384
GGACGTCTCGAATCCA-1	clonotype850	TGTGCAGCAAGCATCCAGGGAGGCAGAGCTCTGATATTT	TGTGCCAGCAGCCAAGAGGCAGGGGGCAACACCGGGCAGCTCTACTTT	CAASIQGGRALIF	CASSQEAGGNTGQLYF	spleen	Placebo	IV	3	Non-expanded	Non-expanded	1	0.000114692
GGACGTCTCTACGAGT-1	clonotype853	TGTGCAGTGAGCAATACAGAAGGTGCAGATAGACTCACCTTT	TGTGCCAGCAGCCGGGACTGGGGGGGCGCTGAGCAGTTCTTC	CAVSNTEGADRLTF	CASSRDWGGAEQFF	spleen	PI3kdi	V	3	Non-expanded	Non-expanded	1	0.000114692
GGAGCAAGTCTCAACA-1	clonotype857	TGTGCTGCTGAGGGACGGGGAGGCAGAGCTCTGATATTT	TGTGGTGCTAGGGATCAGGGGAACTATGCTGAGCAGTTCTTC	CAAEGRGGRALIF	CGARDQGNYAEQFF	spleen	PI3kdi	IV	1	Non-expanded	Non-expanded	1	0.000114692
GGAGCAAGTTACTGAC-1	clonotype1	TGCGCAGTCAGTGAAGGTAGCAATAACAGAATCTTCTTT;TGTGCTGGGATGAATTATAACCAGGGGAAGCTTATCTTT	TGTGCCTGGAGTCTAGGGGACAGGCTTAGTGCAGAAACGCTGTATTTT	CAGMNYNQGKLIF;CAVSEGSNNRIFF	CAWSLGDRLSAETLYF	spleen	Placebo	III	3	Expanded	Expanded	8	0.000917536
GGAGCAATCAACACAC-1	clonotype681		TGTGCCAGCACCCGGGACTGGGGGACCCAAGACACCCAGTACTTT		CASTRDWGTQDTQYF	spleen	Placebo	IV	1		Non-expanded	1	0.000114692
GGATGTTAGGATGCGT-1	clonotype682	TGTGTTCTGGGTGATCGCCCTGGAGGCTATAAAGTGGTCTTT	TGCACCTGCAGTGCAGGGACAGGGCCCAACGAAAGATTATTTTTC	CVLGDRPGGYKVVF	CTCSAGTGPNERLFF	spleen	Placebo	V	1	Non-expanded	Non-expanded	1	0.000114692
GGATGTTGTCATGCCG-1	clonotype684	TGTGCAGCTAGTGATTATAACCAGGGGAAGCTTATCTTT	TGCTCCAGCAGTCAATTCAACACAGAAGTCTTCTTT	CAASDYNQGKLIF	CSSSQFNTEVFF	spleen	PI3kdi	IV	3	Non-expanded	Non-expanded	1	0.000114692
GGATGTTTCGGAAATA-1	clonotype687	TGTGCTTTGGAACCCAATACAGGCAAATTAACCTTT	TGTGCCAGCAGCCAAGACAGGGACACAGAAGTCTTCTTT	CALEPNTGKLTF	CASSQDRDTEVFF	spleen	Placebo	V	3	Non-expanded	Non-expanded	1	0.000114692
GGATTACAGGAATGGA-1	clonotype688	TGTGCTGCAAGGGGGAAGGGGAGCAATAACAGAATCTTCTTT	TGTGCCAGCAGCCAACGGGACAGAAACTCCGACTACACCTTC	CAARGKGSNNRIFF	CASSQRDRNSDYTF	spleen	Placebo	IV	1	Non-expanded	Non-expanded	1	0.000114692
GGATTACAGTGGCACA-1	clonotype679	TGTGCTGCTGCCAATACCAACAAAGTCGTCTTT	TGTGCCAGCAGCTTTACTGGTAACCAAGACACCCAGTACTTT	CAAANTNKVVF	CASSFTGNQDTQYF	spleen	Placebo	V	1	Non-expanded	Non-expanded	1	0.000114692
GGATTACTCTAACCGA-1	clonotype512	TGTGCTCTGAGTGACCCGGGTTACCAGAACTTCTATTTT	TGTGGTGCTAGGGGGGACAGGGGAAATACGCTCTATTTT	CALSDPGYQNFYF	CGARGDRGNTLYF	spleen	Placebo	IV	1	Non-expanded	Non-expanded	1	0.000114692
GGCAATTCACTCGACG-1	clonotype2552	TGTGCAGCAAGTGCAGCCTCGGGATACAACAAACTCACTTTT	TGTGCCAGCAGCCCTCTAGCAAACTCCGACTACACCTTC	CAASAASGYNKLTF	CASSPLANSDYTF	spleen	Placebo	III	3	Non-expanded	Non-expanded	1	0.000114692
GGCAATTGTCCGAATT-1	clonotype508		TGTGCAAGCAGCTTCGACTGGGGGGGCGATGCAGAAACGCTGTATTTT		CASSFDWGGDAETLYF	spleen	PI3kdi	IV	3		Non-expanded	1	0.000114692
GGCAATTTCGCCTGTT-1	clonotype507	TGTGCTTTGACCTACAGCAACAACAGACTTACTTTG	TGTGCCAGCAGCCCCGGGACAGCCAACGAAAGATTATTTTTC	CALTYSNNRLTL	CASSPGTANERLFF	spleen	PI3kdi	IV	1	Non-expanded	Non-expanded	1	0.000114692
GGCAATTTCTTGACGA-1	clonotype506	TGTGCTCTGGGTCCGTCTAATTACAACGTGCTTTACTTC	TGTGCCAGCAACCGGGACAGAGAAGTCTTCTTT	CALGPSNYNVLYF	CASNRDREVFF	spleen			7	Non-expanded	Non-expanded	1	0.000114692
GGCCGATCACAACGCC-1	clonotype505	TGTGCCCACATGGGCTACAAACTTACCTTC	TGCACCTGCAGTGCGAACAGAGAAGTCTTCTTT	CAHMGYKLTF	CTCSANREVFF	spleen	Placebo	V	1	Non-expanded	Non-expanded	1	0.000114692
GGCCGATGTCGACTGC-1	clonotype2540	TGTGCAGCAAGTGAAGGGCAGGGAGGCAGAGCTCTGATATTT	TGTGCAAGCAGCCACAGGGGTGGCTCCGACTACACCTTC	CAASEGQGGRALIF	CASSHRGGSDYTF	spleen	Placebo	IV	3	Expanded	Expanded	3	0.000344076
GGCCGATTCCGCGCAA-1	clonotype488	TGTGCAGCAAGGGCTGGAGGCTATAAAGTGGTCTTT	TGTGCCAGCAGGGACAGGGGGCGAGACACCCAGTACTTT	CAARAGGYKVVF	CASRDRGRDTQYF	spleen	PI3kdi	II	3	Non-expanded	Non-expanded	1	0.000114692
GGCGACTCAACGCACC-1	clonotype486	TGCGCTCTGAGTGGGTACAACGTGCTTTACTTC	TGTGCCTGGAGTCTCGGGGGTGACCAAGACACCCAGTACTTT	CALSGYNVLYF	CAWSLGGDQDTQYF	spleen	PI3kdi	II	3	Non-expanded	Non-expanded	1	0.000114692
GGCGACTCAACTGCGC-1	clonotype45	TGTGCTGCTGAGGACAACATGGGCTACAAACTTACCTTC		CAAEDNMGYKLTF		spleen	Placebo	III	1	Expanded		2	0.000229384
GGCGACTGTAGAAGGA-1	clonotype50	TGTGCAGCAAGTGGGGCAGGAGGAAACTACAAACCTACGTTT;TGTGCTACTGCCCCGGACTACAGCAACAACAGACTTACTTTG	TGTGCCAGCAGTGATGCAAGGCTGGGGAGCACCTTGTACTTT	CAASGAGGNYKPTF;CATAPDYSNNRLTL	CASSDARLGSTLYF	spleen	Placebo	III	3	Expanded	Expanded	2	0.000229384
GGCGACTGTAGGGTAC-1	clonotype484	TGCGCAGTCAGCTCCTCAGGAGGAAACTACAAACCTACGTTT	TGTGCCAGCAGTCAACAGGGGGGGGAAGACACCCAGTACTTT	CAVSSSGGNYKPTF	CASSQQGGEDTQYF	spleen	Placebo	IV	1	Non-expanded	Non-expanded	1	0.000114692
GGCGACTGTCGGCTCA-1	clonotype483	TGTGCAGCAAGCAGCCAGGGAGGCAGAGCTCTGATATTT	TGTGCCAGCAGCCCACAGGGAGATGCTGAGCAGTTCTTC	CAASSQGGRALIF	CASSPQGDAEQFF	spleen	PI3kdi	II	3	Non-expanded	Non-expanded	1	0.000114692
GGCGACTTCTATCGCC-1	clonotype482	TGTGCGGCCATGGATAGCAACTATCAGTTGATCTGG	TGTGCCAGCAGCCCCGGACTGGGGGACGCAGACACCCAGTACTTT	CAAMDSNYQLIW	CASSPGLGDADTQYF	spleen	Placebo	III	1	Non-expanded	Non-expanded	1	0.000114692
GGCGTGTCAGCTGTAT-1	clonotype2475	TGTGCAGTGACTAGGGGCACAAATGCTTACAAAGTCATCTTT	TGTGCCAGCAGTCGGAACACAGAAGTCTTCTTT	CAVTRGTNAYKVIF	CASSRNTEVFF	spleen	Placebo	IV	1	Non-expanded	Non-expanded	1	0.000114692
GGCGTGTCAGCTTCGG-1	clonotype490	TGTGCTCTGGCCTTTTTGAATAGCAATAACAGAATCTTCTTT	TGTGCTAGCAGTCCCGGACAGGGGGAGAACTATGCTGAGCAGTTCTTC	CALAFLNSNNRIFF	CASSPGQGENYAEQFF	spleen	PI3kdi	IV	1	Non-expanded	Non-expanded	1	0.000114692
GGCTCGAAGCGCCTTG-1	clonotype658	TGTGCTATGGCCTACCAGGGAGGCAGAGCTCTGATATTT	TGTGCCAGCAGCTTTGGGGGGCGTAGTGCAGAAACGCTGTATTTT	CAMAYQGGRALIF	CASSFGGRSAETLYF	spleen	Placebo	III	1	Non-expanded	Non-expanded	1	0.000114692
GGCTCGAAGGACAGAA-1	clonotype659	TGTGCTGCTTTTCATATAACAGGCAATACCGGAAAACTCATCTTT	TGTGCAAGCAGCTTAGAGGCTGGGGGTTATGAACAGTACTTC	CAAFHITGNTGKLIF	CASSLEAGGYEQYF	spleen	PI3kdi	IV	1	Non-expanded	Non-expanded	1	0.000114692
GGCTCGACAGCCTTGG-1	clonotype660		TGTGCCAGCAGCCAAGGGGGACAGTCAAACTCCGACTACACCTTC		CASSQGGQSNSDYTF	spleen	Placebo	III	3		Non-expanded	1	0.000114692
GGCTCGACAGGTCTCG-1	clonotype661	TGTGCAGCAAGGAGGTCTGGCAGCTGGCAACTCATCTTT	TGTGCCAGCAAGGAGGGGGTTTCCAACGAAAGATTATTTTTC	CAARRSGSWQLIF	CASKEGVSNERLFF	spleen	Placebo	III	1	Non-expanded	Non-expanded	1	0.000114692
GGCTCGATCAGCTGGC-1	clonotype662	TGTGCAGCTAGTCCCCTTTATGGGAGCAGTGGCAACAAGCTCATCTTT	TGTGCCAGCAGTGGTCGGACAGGGACCTATGAACAGTACTTC	CAASPLYGSSGNKLIF	CASSGRTGTYEQYF	spleen	Placebo	IV	3	Non-expanded	Non-expanded	1	0.000114692
GGCTGGTAGTATTGGA-1	clonotype664	TGTGCAGCAGATAGAGGTTCAGCCTTAGGGAGGCTGCATTTT	TGTGCCAGCAGTAGAGACACCTTGTACTTT	CAADRGSALGRLHF	CASSRDTLYF	spleen	PI3kdi	V	3	Non-expanded	Non-expanded	1	0.000114692
GGCTGGTCATCTCCCA-1	clonotype665	TGTGCAGTGAGCTACAATAACAACAATGCCCCACGATTT	TGTGCCTGGATCGGACAGGGGACCTATGAACAGTACTTC	CAVSYNNNNAPRF	CAWIGQGTYEQYF	spleen	Placebo	V	3	Non-expanded	Non-expanded	1	0.000114692
GGCTGGTGTACATGTC-1	clonotype666		TGTGCCAGCAGCCCCGGGACTGGGGGGTATGAACAGTACTTC		CASSPGTGGYEQYF	spleen	Placebo	IV	1		Non-expanded	1	0.000114692
GGCTGGTGTCGGCTCA-1	clonotype122		TGTGCCTGGAGTATGACTGGGGGGGCCTATGAACAGTACTTC		CAWSMTGGAYEQYF	spleen	PI3kdi	V	1		Non-expanded	1	0.000114692
GGGAATGCACATCCAA-1	clonotype121	TGTGCATCCACATCTTCTGGCAGCTGGCAACTCATCTTT	TGTGCCAGCATAGCGGGGTCTAGTGCAGAAACGCTGTATTTT	CASTSSGSWQLIF	CASIAGSSAETLYF	spleen	Placebo	III	1	Non-expanded	Non-expanded	1	0.000114692
GGGAATGCATTAGCCA-1	clonotype124	TGTGCAGCAAGCCTAAGGACAGGCAATACCGGAAAACTCATCTTT	TGTGCCAGCAGGGACTGGGACCAAGACACCCAGTACTTT	CAASLRTGNTGKLIF	CASRDWDQDTQYF	spleen	Placebo	V	1	Non-expanded	Non-expanded	1	0.000114692
GGGAATGGTCATGCAT-1	clonotype123		TGTGCCAGCTCTGCCCCAGGGGGAAACTCCGACTACACCTTC		CASSAPGGNSDYTF	spleen	PI3kdi	II	1		Non-expanded	1	0.000114692
GGGACCTAGGCCCGTT-1	clonotype125		TGTGCCAGCAGTTTCCCCGGCTATGAACAGTACTTC		CASSFPGYEQYF	spleen	PI3kdi	IV	1		Non-expanded	1	0.000114692
GGGACCTCAGCATACT-1	clonotype128		TGTGCCAGCAGCCAAGACCAGGGACTGGGGTATGAACAGTACTTC		CASSQDQGLGYEQYF	spleen	PI3kdi	II	1		Non-expanded	1	0.000114692
GGGACCTTCGCCAGCA-1	clonotype119	TGTGGGTGTTCTTCCAATACCAACAAAGTCGTCTTT	TGTGCCAGCACTGGGGGTAACTATGCTGAGCAGTTCTTC	CGCSSNTNKVVF	CASTGGNYAEQFF	spleen	PI3kdi	II	3	Non-expanded	Non-expanded	1	0.000114692
GGGACCTTCGCCCTTA-1	clonotype308	TGTGCTATCAGGACACAGGTTGTGGGGCAGCTCACTTTC	TGTGCCAGCAGTTCACTGGGGCAAGACACCCAGTACTTT	CAIRTQVVGQLTF	CASSSLGQDTQYF	spleen	PI3kdi	IV	3	Non-expanded	Non-expanded	1	0.000114692
GGGAGATAGAAGGTGA-1	clonotype8	TGTGCTGTGAGCGCGACCAATACCAACAAAGTCGTCTTT	TGTGCCAGCAGTCAACAGGGCGAAAGATTATTTTTC	CAVSATNTNKVVF	CASSQQGERLFF	spleen	PI3kdi	IV	3	Expanded	Expanded	4	0.000458768
GGGATGAAGAGGTAGA-1	clonotype309	TGTGCTACTCACTACAGCAACAACAGACTTACTTTG	TGTGCCAGCACCCCGGACTGGGGTATCTTTGAACAGTACTTC	CATHYSNNRLTL	CASTPDWGIFEQYF	spleen	PI3kdi	V	3	Non-expanded	Non-expanded	1	0.000114692
GGGCACTAGAAGATTC-1	clonotype307	TGTGCTGCTGAGGCGTCTAATTACAACGTGCTTTACTTC	TGTGCCAGCAGTTTATGGGGACAAGACACCCAGTACTTT	CAAEASNYNVLYF	CASSLWGQDTQYF	spleen	PI3kdi	IV	1	Non-expanded	Non-expanded	1	0.000114692
GGGCACTAGGCTAGAC-1	clonotype312	TGTGCTTTGAGGGACTATGCAAACAAGATGATCTTT	TGTGCCAGCAGTGATGCGACCGCTGAGCAGTTCTTC	CALRDYANKMIF	CASSDATAEQFF	spleen	PI3kdi	IV	1	Non-expanded	Non-expanded	1	0.000114692
GGGCACTAGTGGTCCC-1	clonotype313		TGTGCCAGCAGTTTAGGGACATCTGAACAGTACTTC		CASSLGTSEQYF	spleen	Placebo	III	1		Non-expanded	1	0.000114692
GGGCACTCAGGGCATA-1	clonotype15		TGTGCCAGCGGTGGCGGACAGGGGGGGAGAGCTGAGCAGTTCTTC;TGTGCCAGCTCACGACAGGGGGCCTCCTATGAACAGTACTTC		CASGGGQGGRAEQFF;CASSRQGASYEQYF	spleen	Placebo	IV	7		Expanded	3	0.000344076
GGGCACTTCGGATGTT-1	clonotype310	TGTGCAGTGAGGGACTCGGGATACAACAAACTCACTTTT	TGTGCCAGCAGTATTTCGGGGGGGCGGTATGAACAGTACTTC	CAVRDSGYNKLTF	CASSISGGRYEQYF	spleen	Placebo	V	1	Non-expanded	Non-expanded	1	0.000114692
GGGCATCAGAGTCTGG-1	clonotype304	TGTGCTATGGGCCGTTATAACCAGGGGAAGCTTATCTTT	TGTGCCAGCTCTCTCGAACGCCAGGGTAACACCCAGTACTTT	CAMGRYNQGKLIF	CASSLERQGNTQYF	spleen	Placebo	III	3	Non-expanded	Non-expanded	1	0.000114692
GGGCATCCAGATCTGT-1	clonotype305	TGTGCTCTGGGGGACACAAATGCTTACAAAGTCATCTTT	TGTGCCAGCTCTCTCGTGGACAGTAGTCAAAACACCTTGTACTTT	CALGDTNAYKVIF	CASSLVDSSQNTLYF	spleen	Placebo	IV	1	Non-expanded	Non-expanded	1	0.000114692
GGGTCTGAGCTCTCGG-1	clonotype2290	TGTGCTGTGAGCGCGAGGTCTGGGACTTACCAGAGGTTT	TGTGCCAGCAGTATGACGGTTTCTGGAAATACGCTCTATTTT	CAVSARSGTYQRF	CASSMTVSGNTLYF	spleen	Placebo	V	1	Non-expanded	Non-expanded	1	0.000114692
GGGTCTGGTATTAGCC-1	clonotype2288		TGTGCCAGCAGCTTAGTCGGGCTCGCAAACACCGGGCAGCTCTACTTT		CASSLVGLANTGQLYF	spleen	PI3kdi	IV	1		Non-expanded	1	0.000114692
GGGTCTGGTTCTGTTT-1	clonotype2295	TGTGCTACCCTCAGGTCTTCTGGCAGCTGGCAACTCATCTTT	TGCACCTGCAGTGCAGATCGCTGGGGGGGCGATGAACAGTACTTC	CATLRSSGSWQLIF	CTCSADRWGGDEQYF	spleen			7	Non-expanded	Non-expanded	1	0.000114692
GGGTCTGTCAATCTCT-1	clonotype51		TGTGCCAGCAGGGAGACAGGGAGGTACACCGGGCAGCTCTACTTT		CASRETGRYTGQLYF	spleen	Placebo	III	1		Expanded	2	0.000229384
GGGTCTGTCGGAATCT-1	clonotype2294		TGTGCCTGGAGTCTAGGCTGGGGGGGCTGGGCTGAGCAGTTCTTC		CAWSLGWGGWAEQFF	spleen	PI3kdi	II	1		Non-expanded	1	0.000114692
GGGTCTGTCTGTTGAG-1	clonotype2293	TGTGCTATAGTCACCACTGGAGCTAACACTGGAAAGCTCACGTTT	TGTGCCAGCATGGGATTTAGTGCAGAAACGCTGTATTTT	CAIVTTGANTGKLTF	CASMGFSAETLYF	spleen	PI3kdi	V	3	Expanded	Expanded	2	0.000229384
GGGTTGCAGGCGTACA-1	clonotype2292		TGTGCCAGCGCCTGGGACAGGGGGCGGACCGGGCAGCTCTACTTT		CASAWDRGRTGQLYF	spleen	PI3kdi	IV	1		Non-expanded	1	0.000114692
GGGTTGCTCGGAGGTA-1	clonotype2297	TGCGCAGTCAAAAATACAGAAGGTGCAGATAGACTCACCTTT	TGTGCCAGCAGTATCAGCATTTCCAACGAAAGATTATTTTTC	CAVKNTEGADRLTF	CASSISISNERLFF	spleen	PI3kdi	V	3	Non-expanded	Non-expanded	1	0.000114692
GGGTTGCTCTTGAGAC-1	clonotype2		TGTGCCAGCAGCAGGCTTAGTCAAAACACCTTGTACTTT		CASSRLSQNTLYF	spleen			7		Expanded	7	0.000802844
GGGTTGCTCTTGGGTA-1	clonotype2296	TGTGCTGCTGAAGCCTCTGGAGGAAGCAATGCAAAGCTAACCTTC	TGTGCCTGGAGTCTGGGCACAGAAGTCTTCTTT	CAAEASGGSNAKLTF	CAWSLGTEVFF	spleen	Placebo	IV	1	Non-expanded	Non-expanded	1	0.000114692
GGTATTGGTAAACCTC-1	clonotype2498	TGTGCAGCAAGTGCAGGCTACAGCAACAACAGACTTACTTTG	TGCACCTGCAGTGGGGACTGGGGTGCCTATGCTGAGCAGTTCTTC	CAASAGYSNNRLTL	CTCSGDWGAYAEQFF	spleen	PI3kdi	V	3	Non-expanded	Non-expanded	1	0.000114692
GGTATTGGTCAATACC-1	clonotype2499	TGTGCCCGGGGAAGCAACTATCAGTTGATCTGG	TGTGCCAGCAGCTTCTGGGGGGGCGCTTCAGAAACGCTGTATTTT	CARGSNYQLIW	CASSFWGGASETLYF	spleen	Placebo	III	1	Non-expanded	Non-expanded	1	0.000114692
GGTGAAGCAAAGTGCG-1	clonotype2500	TGTGCTGCAAGTCATAACTATGCCCAGGGATTAACCTTC	TGCACCTGCAGTGCGCTCTGGGGGGGGTATGAACAGTACTTC	CAASHNYAQGLTF	CTCSALWGGYEQYF	spleen	PI3kdi	II	1	Non-expanded	Non-expanded	1	0.000114692
GGTGCGTAGGCAGGTT-1	clonotype2495	TGTGCTGCTGACTCTCCTGGAGGCTATAAAGTGGTCTTT	TGCACCTGCAGTGCAGACAAGGGGTTTGAACAGTACTTC	CAADSPGGYKVVF	CTCSADKGFEQYF	spleen	Placebo	III	3	Non-expanded	Non-expanded	1	0.000114692
GGTGCGTGTAAGTAGT-1	clonotype2496	TGTGCTACTGTCACCTCAGGAGGAAACTACAAACCTACGTTT	TGTGCCAGCAGTTTTTCTGGGGGATCTAGTGCAGAAACGCTGTATTTT	CATVTSGGNYKPTF	CASSFSGGSSAETLYF	spleen	PI3kdi	V	3	Non-expanded	Non-expanded	1	0.000114692
GGTGCGTGTGTTCGAT-1	clonotype2497	TGTGCTCTGGCCCAGAATAGCAATAACAGAATCTTCTTT	TGTGCCAGCGGTGGCCGGGACAGGGGGCGGGAACAGTACTTC	CALAQNSNNRIFF	CASGGRDRGREQYF	spleen	PI3kdi	V	3	Non-expanded	Non-expanded	1	0.000114692
GGTGTTAAGTGGTCCC-1	clonotype1438	TGCGCAGTCACCCCTTATAACCAGGGGAAGCTTATCTTT	TGTGCTAGCAGCTCCAGGGGGCACAACTCCGACTACACCTTC	CAVTPYNQGKLIF	CASSSRGHNSDYTF	spleen	Placebo	IV	1	Non-expanded	Non-expanded	1	0.000114692
GGTGTTAAGTTAACGA-1	clonotype1938	TGTGCTATGAGAGGTTATGCAAACAAGATGATCTTT	TGTGCCAGCGGTGATGCGGAGGGGGGCGGGAGCACCTTGTACTTT	CAMRGYANKMIF	CASGDAEGGGSTLYF	spleen	Placebo	IV	1	Non-expanded	Non-expanded	1	0.000114692
GGTGTTACAATCCGAT-1	clonotype1453	TGTGTTCTGGGTCGCACAGGCAATACCGGAAAACTCATCTTT	TGTGCCAGCAGCCCCGACTGGGGGTATGAACAGTACTTC	CVLGRTGNTGKLIF	CASSPDWGYEQYF	spleen	PI3kdi	V	1	Non-expanded	Non-expanded	1	0.000114692
GGTGTTAGTATAGGGC-1	clonotype1940	TGTGCTCTGGTGATGTCTAATTACAACGTGCTTTACTTC	TGTGCCAGCAGCCAAAATAACTATGCTGAGCAGTTCTTC	CALVMSNYNVLYF	CASSQNNYAEQFF	spleen	Placebo	III	3	Non-expanded	Non-expanded	1	0.000114692
GTAACGTAGGAGTTGC-1	clonotype900	TGCGCAGTCAGTCCCACCTCAGGAGGAAACTACAAACCTACGTTT	TGTGCCAGCAGACACAGGGGAGAAGTCTTCTTT	CAVSPTSGGNYKPTF	CASRHRGEVFF	spleen			7	Non-expanded	Non-expanded	1	0.000114692
GTAACGTAGTGTTAGA-1	clonotype899	TGTGCAGCAAGTGCAGGGACTGGAGGCTATAAAGTGGTCTTT	TGTGCCAGCGACGGACTTTTCTATGAACAGTACTTC	CAASAGTGGYKVVF	CASDGLFYEQYF	spleen	PI3kdi	V	3	Non-expanded	Non-expanded	1	0.000114692
GTAACGTCACGAAATA-1	clonotype903	TGCGCAGTCAAGGCCAATACAGGCAAATTAACCTTT	TGTGCCAGCAGCCAAGATCTAGGGCTTAACCAAGACACCCAGTACTTT	CAVKANTGKLTF	CASSQDLGLNQDTQYF	spleen	Placebo	IV	1	Non-expanded	Non-expanded	1	0.000114692
GTAACGTGTGCAGTAG-1	clonotype901	TGTGCTCTGATTGACACAAATGCTTACAAAGTCATCTTT	TGTGCCAGCAGTTGGACTGGGGGGCAAGACACCCAGTACTTT	CALIDTNAYKVIF	CASSWTGGQDTQYF	spleen	Placebo	IV	3	Non-expanded	Non-expanded	1	0.000114692
GTAACTGAGCCCGAAA-1	clonotype1942	TGTGCAGCAAGGGGTTCAGCCTTAGGGAGGCTGCATTTT	TGTGCCAGCACAAGGACAGCCTCCTATGCTGAGCAGTTCTTC	CAARGSALGRLHF	CASTRTASYAEQFF	spleen	PI3kdi	V	3	Non-expanded	Non-expanded	1	0.000114692
GTAACTGAGGAATTAC-1	clonotype2131	TGTGCTCTGGGTGAACTATATTATAACCAGGGGAAGCTTATCTTT	TGTGCCAGCAGCCAAGACAGAAACACAGAAGTCTTCTTT	CALGELYYNQGKLIF	CASSQDRNTEVFF	spleen	Placebo	IV	3	Non-expanded	Non-expanded	1	0.000114692
GTAACTGGTAGCGCTC-1	clonotype2007	TGTGCTCTGGGGACACAGGTTGTGGGGCAGCTCACTTTC	TGTGCCAGCGGTGATGCGGGGGTTCAAGACACCCAGTACTTT	CALGTQVVGQLTF	CASGDAGVQDTQYF	spleen	PI3kdi	IV	1	Non-expanded	Non-expanded	1	0.000114692
GTAACTGGTTCCCTTG-1	clonotype2003	TGTGCTTCGGGGACACAGGTTGTGGGGCAGCTCACTTTC	TGTGCCAGCAGTTTAACAGGGGGCAACGAAAGATTATTTTTC	CASGTQVVGQLTF	CASSLTGGNERLFF	spleen	Placebo	IV	3	Non-expanded	Non-expanded	1	0.000114692
GTAACTGTCCCTTGCA-1	clonotype2127	TGTGCTCCCTCTGGTAGCTTCAATAAGTTGACCTTT	TGTGCCAGCAGTTTAGTATTGGGGGGTGCGGAAACGCTGTATTTT	CAPSGSFNKLTF	CASSLVLGGAETLYF	spleen	PI3kdi	II	1	Non-expanded	Non-expanded	1	0.000114692
GTAACTGTCGGCCGAT-1	clonotype2128	TGTGCTACTGAGGGAGCTAACACTGGAAAGCTCACGTTT	TGTGCCAGCAGCCCCGAAGGTGCAGAAACGCTGTATTTT	CATEGANTGKLTF	CASSPEGAETLYF	spleen	PI3kdi	V	1	Non-expanded	Non-expanded	1	0.000114692
GTACGTAAGCCACTAT-1	clonotype53	TGTGCAGCAAGCAACTATAACCAGGGGAAGCTTATCTTT	TGCTCCAGCAGTCAACGGGATCAAAACACCTTGTACTTT	CAASNYNQGKLIF	CSSSQRDQNTLYF	spleen	PI3kdi	V	3	Expanded	Expanded	2	0.000229384
GTACGTACACATGTGT-1	clonotype1978	TGTGCTGTGAGCGCCTACCAGGGAGGCAGAGCTCTGATATTT	TGTGCCAGCAGCCAAGAGAGGGGGCGTGGAAATACGCTCTATTTT	CAVSAYQGGRALIF	CASSQERGRGNTLYF	spleen	Placebo	III	1	Non-expanded	Non-expanded	1	0.000114692
GTACGTACAGATCGGA-1	clonotype1165	TGTGCTATAGATCAGGGTTCAGCCTTAGGGAGGCTGCATTTT	TGTGCCAGCAGGGGACTGGCCTATGAACAGTACTTC	CAIDQGSALGRLHF	CASRGLAYEQYF	spleen	Placebo	III	3	Non-expanded	Non-expanded	1	0.000114692
GTACGTACATGGATGG-1	clonotype2135	TGTGCAGCTAGTAATACAGGAAACTACAAATACGTCTTT	TGTGCCAGCAGCTCTCGGGGGGGGGCAGAAACGCTGTATTTT	CAASNTGNYKYVF	CASSSRGGAETLYF	spleen	Placebo	IV	1	Non-expanded	Non-expanded	1	0.000114692
GTACGTAGTTATTCTC-1	clonotype2136	TGTGCTCTGAGTGATCGGGAGGGGGCAGGCAATACCGGAAAACTCATCTTT	TGTGCCAGCAGCCAACCGGGACACCCACCCTTGTACTTT	CALSDREGAGNTGKLIF	CASSQPGHPPLYF	spleen	Placebo	IV	1	Non-expanded	Non-expanded	1	0.000114692
GTACGTATCCGGGTGT-1	clonotype1584	TGTGCTCTGAGCCGGAATAGCAATAACAGAATCTTCTTT	TGTGCCAGCAGCCAAGGGAACTCCGACTACACCTTC	CALSRNSNNRIFF	CASSQGNSDYTF	spleen	PI3kdi	IV	3	Non-expanded	Non-expanded	1	0.000114692
GTACGTATCTCGGACG-1	clonotype1335	TGTGCTGCTGGGAATAGCAACTATCAGTTGATCTGG	TGTGCCAGCAGCCGGGACAGGGTTTCTGGAAATACGCTCTATTTT	CAAGNSNYQLIW	CASSRDRVSGNTLYF	spleen	Placebo	III	1	Non-expanded	Non-expanded	1	0.000114692
GTACTCCAGCAATCTC-1	clonotype1332	TGTGCAGCTAGTTACTACAGCAACAACAGACTTACTTTG	TGTGCCAGCAGCCAAGGAGGGGCTGGCAACCAGGCTCCGCTTTTT	CAASYYSNNRLTL	CASSQGGAGNQAPLF	spleen	PI3kdi	IV	3	Non-expanded	Non-expanded	1	0.000114692
GTACTCCAGCTAGTGG-1	clonotype1580	TGTGCACCTAATTATAACCAGGGGAAGCTTATCTTT	TGTGCCAGCAGCCAAGCTGGGGGCGCGGGCCAAGACACCCAGTACTTT	CAPNYNQGKLIF	CASSQAGGAGQDTQYF	spleen	Placebo	V	3	Non-expanded	Non-expanded	1	0.000114692
GTACTCCAGTATCTCG-1	clonotype1328	TGTGCTATGGATCCAAATGCTTACAAAGTCATCTTT		CAMDPNAYKVIF		spleen	Placebo	V	3	Non-expanded		1	0.000114692
GTACTCCGTATATGAG-1	clonotype1326		TGTGCCAGCGGTGACTGGGGGAGTCAAAACACCTTGTACTTT		CASGDWGSQNTLYF	spleen	Placebo	IV	1		Non-expanded	1	0.000114692
GTACTCCGTCAAAGCG-1	clonotype1576	TGTGCAGCAAGCAAGGACTACAGCAACAACAGACTTACTTTG	TGTGCTAGCAGAACAACTAACTATGCTGAGCAGTTCTTC	CAASKDYSNNRLTL	CASRTTNYAEQFF	spleen	PI3kdi	V	3	Non-expanded	Non-expanded	1	0.000114692
GTACTCCGTGGTCTCG-1	clonotype1575	TGTGCTCTGAGCATGAATTCTGGGACTTACCAGAGGTTT	TGTGCCAGCAGTCCGACTGGGGGGGCCTATGAACAGTACTTC	CALSMNSGTYQRF	CASSPTGGAYEQYF	spleen	Placebo	IV	1	Non-expanded	Non-expanded	1	0.000114692
GTACTCCGTTTGGGCC-1	clonotype2384	TGTGCAGCATTGTCTAATTACAACGTGCTTTACTTC	TGTGCCAGCAGCAACTGGGGGGGAGACACCCAGTACTTT	CAALSNYNVLYF	CASSNWGGDTQYF	spleen	PI3kdi	V	1	Non-expanded	Non-expanded	1	0.000114692
GTACTCCTCGGACAAG-1	clonotype2386	TGCGCAGTCACCCCTTATGCAAACAAGATGATCTTT	TGTGCCAGCAGTAACTGGGACGCTGAGCAGTTCTTC	CAVTPYANKMIF	CASSNWDAEQFF	spleen	PI3kdi	V	3	Non-expanded	Non-expanded	1	0.000114692
GTACTTTAGATGTGGC-1	clonotype2388	TGTGCAGCAACCGGAGGCTATAAAGTGGTCTTT	TGTGCCAGCAGTTTCATGGGGGACAACCAGGCTCCGCTTTTT	CAATGGYKVVF	CASSFMGDNQAPLF	spleen	Placebo	III	1	Non-expanded	Non-expanded	1	0.000114692
GTACTTTAGCCTTGAT-1	clonotype30	TGTGCACTGGGTAACAGAATCTTCTTT	TGCACCTGCAGTGCGACAGGGGACACCGGGCAGCTCTACTTT	CALGNRIFF	CTCSATGDTGQLYF	spleen			1	Expanded	Expanded	2	0.000229384
GTACTTTCAATCAGAA-1	clonotype1760		TGTGCCAGCAGCCAGGACAGGGGGTATTCTGGAAATACGCTCTATTTT		CASSQDRGYSGNTLYF	spleen	Placebo	V	3		Non-expanded	1	0.000114692
GTACTTTGTCCCTTGT-1	clonotype1676	TGCGCTCTGAGTGCTTCTGGCAGCTGGCAACTCATCTTT	TGTGCCAGCAGTCTCGGGGATGAACAGTACTTC	CALSASGSWQLIF	CASSLGDEQYF	spleen	Placebo	V	1	Non-expanded	Non-expanded	1	0.000114692
GTACTTTGTTGTCTTT-1	clonotype82	TGTGCTCTGAGGGGAAATGAGAAAATAACTTTT	TGTGGTGCTAGGGAGTGGGGGGGTCCTGACACCCAGTACTTT	CALRGNEKITF	CGAREWGGPDTQYF	spleen	PI3kdi	V	3	Expanded	Expanded	2	0.000229384
GTAGGCCCATGTCTCC-1	clonotype2		TGTGCCAGCAGCAGGCTTAGTCAAAACACCTTGTACTTT		CASSRLSQNTLYF	spleen			7		Expanded	7	0.000802844
GTAGGCCTCAGGTAAA-1	clonotype13		TGTGCCAGCAGCTGGGGGACAGGGGTCTATGAACAGTACTTC		CASSWGTGVYEQYF	spleen			7		Expanded	3	0.000344076
GTAGGCCTCGAACGGA-1	clonotype1752	TGTATCCTGCTTAATAATGCAGGTGCCAAGCTCACATTC	TGCACCTGCAGTGCAGACTGGACTGGGGAACAGTACTTC	CILLNNAGAKLTF	CTCSADWTGEQYF	spleen	PI3kdi	II	1	Non-expanded	Non-expanded	1	0.000114692
GTAGTCAAGACAAGCC-1	clonotype1753	TGTGCAGCACGATCTTCCAATACCAACAAAGTCGTCTTT	TGTGCCAGCAGCCAAGACGACAGGACCAACGAAAGATTATTTTTC	CAARSSNTNKVVF	CASSQDDRTNERLFF	spleen	PI3kdi	V	3	Non-expanded	Non-expanded	1	0.000114692
GTAGTCAAGTGGTAGC-1	clonotype2175	TGTGCAGTGAGCCGGAGCAATAACAGAATCTTCTTT	TGTGCCAGCTCTCTCGGGGGGGCTAGTCAAAACACCTTGTACTTT	CAVSRSNNRIFF	CASSLGGASQNTLYF	spleen	PI3kdi	V	1	Non-expanded	Non-expanded	1	0.000114692
GTAGTCACAATGGAAT-1	clonotype2227	TGTGCTGCGTCAACTTCAAGTGGCCAGAAGCTGGTTTTT	TGTGCCAGCAGCTTAGCCCAGCCAAACTCCGACTACACCTTC	CAASTSSGQKLVF	CASSLAQPNSDYTF	spleen	Placebo	IV	1	Non-expanded	Non-expanded	1	0.000114692
GTAGTCACAGTATAAG-1	clonotype1044	TGTGCTATAAGTCGGAATGCTTACAAAGTCATCTTT	TGTGCCAGCAGTGATGCGGCAAACCAAGACACCCAGTACTTT	CAISRNAYKVIF	CASSDAANQDTQYF	spleen	Placebo	IV	3	Non-expanded	Non-expanded	1	0.000114692
GTAGTCACAGTATCTG-1	clonotype2174		TGCACCTGCAGTGGACAGGGGGCAGGTACCGGGCAGCTCTACTTT		CTCSGQGAGTGQLYF	spleen	Placebo	IV	1		Non-expanded	1	0.000114692
GTAGTCACATCACGTA-1	clonotype2171	TGTGCTCTGAGAAATAGCAATAACAGAATCTTCTTT	TGTGCCAGCAGTTTTTTGTATGCTGAGCAGTTCTTC	CALRNSNNRIFF	CASSFLYAEQFF	spleen	PI3kdi	II	1	Non-expanded	Non-expanded	1	0.000114692
GTAGTCAGTAGGGACT-1	clonotype2221	TGTGCTACTGATACAGGAAACTACAAATACGTCTTT	TGTGCCAGCAGCCAAGGAGGACAGTATGAACAGTACTTC	CATDTGNYKYVF	CASSQGGQYEQYF	spleen	Placebo	V	6	Expanded	Expanded	9	0.00103223
GTAGTCAGTATAGGGC-1	clonotype2169		TGCACCTGCAGTGCGCCTGGGGGGGGAGAAACGCTGTATTTT		CTCSAPGGGETLYF	spleen	PI3kdi	II	3		Non-expanded	1	0.000114692
GTAGTCAGTCTAGGTT-1	clonotype2212		TGTGCCAGCGCCCCCGGGCGCTATGAACAGTACTTC		CASAPGRYEQYF	spleen	PI3kdi	II	1		Non-expanded	1	0.000114692
GTATCTTCAGGGTTAG-1	clonotype1178	TGTGCAGTGAGGGCATCTTCCAATACCAACAAAGTCGTCTTT	TGTGCCAGGACTGGGGGGAGCTCCTATGAACAGTACTTC	CAVRASSNTNKVVF	CARTGGSSYEQYF	spleen	Placebo	III	3	Non-expanded	Non-expanded	1	0.000114692
GTATCTTCAGTCACTA-1	clonotype1987		TGTGCCAGCAGTCTACAGGGGTTCTCCGACTACACCTTC		CASSLQGFSDYTF	spleen	Placebo	IV	1		Non-expanded	1	0.000114692
GTATCTTCAGTGGAGT-1	clonotype1189	TGCGCTCTGAGCGGGACACAGGTTGTGGGGCAGCTCACTTTC	TGTGCCAGCAGCCAAGAGGGACAGGGTGGCAACGAAAGATTATTTTTC	CALSGTQVVGQLTF	CASSQEGQGGNERLFF	spleen	PI3kdi	II	3	Non-expanded	Non-expanded	1	0.000114692
GTATCTTTCTTCAACT-1	clonotype1166	TGTGCTACTGAAAATAGCAATAACAGAATCTTCTTT	TGTGCCAGCAGCCAACGACAGGGAGCAAACACAGAAGTCTTCTTT	CATENSNNRIFF	CASSQRQGANTEVFF	spleen	Placebo	IV	1	Non-expanded	Non-expanded	1	0.000114692
GTATTCTAGTCGATAA-1	clonotype1983	TGTGCTATAGATCGCAATAACAACAATGCCCCACGATTT	TGTGCCAGCTCTCTCCACTTAAACACCTTGTACTTT	CAIDRNNNNAPRF	CASSLHLNTLYF	spleen	PI3kdi	IV	1	Non-expanded	Non-expanded	1	0.000114692
GTATTCTCACAGCGTC-1	clonotype1986		TGTGCCAGCAGCCAGGACTGGGGGGGCTATGAACAGTACTTC		CASSQDWGGYEQYF	spleen	Placebo	IV	1		Non-expanded	1	0.000114692
GTATTCTCACGGTTTA-1	clonotype1167		TGTGCTAGCAGTAGTGGCAGGGGAGAGGCTCCGCTTTTT		CASSSGRGEAPLF	spleen	PI3kdi	IV	1		Non-expanded	1	0.000114692
GTATTCTGTTATCGGT-1	clonotype1980	TGTGTTTTGAGCAACACCAATACAGGCAAATTAACCTTT	TGTGCCAGCAGTCAAGCAGGGAGCGAACAGTACTTC	CVLSNTNTGKLTF	CASSQAGSEQYF	spleen	Placebo	III	3	Non-expanded	Non-expanded	1	0.000114692
GTATTCTTCGATAGAA-1	clonotype1979	TGTGCTTTGGAACGAGGGAATACCAACAAAGTCGTCTTT	TGTGCTAGCAGTAGAAACAAGGGCACCGGGCAGCTCTACTTT	CALERGNTNKVVF	CASSRNKGTGQLYF	spleen	PI3kdi	IV	1	Non-expanded	Non-expanded	1	0.000114692
GTCAAGTAGAAGATTC-1	clonotype2506	TGTATCCTGAGAGCCAACTATGGAAATGAGAAAATAACTTTT	TGCACCTGCAGTGCAGATCCATACCAGGCTCCGCTTTTT	CILRANYGNEKITF	CTCSADPYQAPLF	spleen	PI3kdi	II	3	Non-expanded	Non-expanded	1	0.000114692
GTCAAGTAGACTACAA-1	clonotype2507	TGTGCAGCAAGCGCAACTTCAAGTGGCCAGAAGCTGGTTTTT	TGTGCCAGCAGCCGGACAGCCTGGGCTGAGCAGTTCTTC	CAASATSSGQKLVF	CASSRTAWAEQFF	spleen	PI3kdi	IV	1	Non-expanded	Non-expanded	1	0.000114692
GTCAAGTAGAGCCTAG-1	clonotype2508		TGTGCCAGCAGCCGCCACTGGGGGGAGGCAGAAACGCTGTATTTT		CASSRHWGEAETLYF	spleen	Placebo	V	1		Non-expanded	1	0.000114692
GTCAAGTAGTCCATAC-1	clonotype2509		TGTGCCAGCAGCCAACAGGGTGACCAGGCTCCGCTTTTT		CASSQQGDQAPLF	spleen	PI3kdi	V	3		Non-expanded	1	0.000114692
GTCAAGTCAGGAATGC-1	clonotype2502	TGTGCTCTGGGTGACGCCAATACAGGCAAATTAACCTTT	TGCACCTGCAGTAAACAGGGGATTTCCAACGAAAGATTATTTTTC	CALGDANTGKLTF	CTCSKQGISNERLFF	spleen	Placebo	III	1	Non-expanded	Non-expanded	1	0.000114692
GTCAAGTCATCCTAGA-1	clonotype2503		TGTGCCAGCAGTTTAAACTGGGGGGGCGCCTATGAACAGTACTTC		CASSLNWGGAYEQYF	spleen	Placebo	III	1		Non-expanded	1	0.000114692
GTCAAGTGTCCAACTA-1	clonotype1817	TGTGCAGCTAGTGTGGGTTCAGCCTTAGGGAGGCTGCATTTT	TGTGCCAGCAGCCTCGGGACAACTAGTGCAGAAACGCTGTATTTT	CAASVGSALGRLHF	CASSLGTTSAETLYF	spleen	Placebo	III	3	Non-expanded	Non-expanded	1	0.000114692
GTCAAGTTCACGCGGT-1	clonotype1820	TGTGCTTTGGAACGTCTCAACACGGGTTACCAGAACTTCTATTTT	TGTGCCAGCAGTGAATGGGGACAAAACACCTTGTACTTT	CALERLNTGYQNFYF	CASSEWGQNTLYF	spleen	Placebo	IV	1	Non-expanded	Non-expanded	1	0.000114692
GTCAAGTTCCGCTGTT-1	clonotype2514	TGTGCTGCTGCAATGTCTAATTACAACGTGCTTTACTTC	TGTGGTGCTAGGACCCAATTTTCCAACGAAAGATTATTTTTC	CAAAMSNYNVLYF	CGARTQFSNERLFF	spleen	PI3kdi	II	3	Non-expanded	Non-expanded	1	0.000114692
GTCACAACATAGTAAG-1	clonotype2331	TGTGCTCTTTCCACAGGAAACTACAAATACGTCTTT	TGTGCCAGCAGCTTGACTGGGGGGGGCTATGAACAGTACTTC	CALSTGNYKYVF	CASSLTGGGYEQYF	spleen	Placebo	V	3	Non-expanded	Non-expanded	1	0.000114692
GTCACAACATTAGGCT-1	clonotype2330	TGCGCAGTCAGCAACCTCTACCAGGGAGGCAGAGCTCTGATATTT	TGCACCTGCAGTGCAGCCGGAGGTCAAAACACCTTGTACTTT	CAVSNLYQGGRALIF	CTCSAAGGQNTLYF	spleen	Placebo	III	1	Non-expanded	Non-expanded	1	0.000114692
GTCACAACATTGTGCA-1	clonotype746	TGTGCAGCAAGTGCCTCTGGAGGAAGCAATGCAAAGCTAACCTTC	TGTGGTGCCTCGCTGGGGGGATATGAACAGTACTTC	CAASASGGSNAKLTF	CGASLGGYEQYF	spleen	PI3kdi	V	3	Expanded	Expanded	2	0.000229384
GTCACAAGTCTACCTC-1	clonotype763	TGTGCAGCTAGTGAGTGGAACAGTGCAGGGAACAAGCTAACTTTT	TGTGCCAGCAGTGATGGGACTGGGGGAGAAACGCTGTATTTT	CAASEWNSAGNKLTF	CASSDGTGGETLYF	spleen	PI3kdi	II	3	Non-expanded	Non-expanded	1	0.000114692
GTCACGGAGTTAAGTG-1	clonotype750	TGTGCAGCCTCAAATTCTGGGACTTACCAGAGGTTT	TGTGCCAGCAGCTTGACAGGAAGAAACACCGGGCAGCTCTACTTT	CAASNSGTYQRF	CASSLTGRNTGQLYF	spleen	PI3kdi	V	3	Non-expanded	Non-expanded	1	0.000114692
GTCACGGCACATGACT-1	clonotype2327	TGTGCTTTGAAAAATAATGCAGGTGCCAAGCTCACATTC	TGTGCCAGCACCTCCGTTGGAAACACCTTGTACTTT	CALKNNAGAKLTF	CASTSVGNTLYF	spleen	Placebo	III	1	Non-expanded	Non-expanded	1	0.000114692
GTCACGGGTAAATACG-1	clonotype2326	TGTGCTTTGAGCTCTAGCAACATGGGCTACAAACTTACCTTC	TGCTCCAGCAGTCAAGCGGGAAACTCCGACTACACCTTC	CALSSSNMGYKLTF	CSSSQAGNSDYTF	spleen	PI3kdi	V	1	Non-expanded	Non-expanded	1	0.000114692
GTCACGGGTCCCTACT-1	clonotype316	TGTGCTGTGAGGGCCGGGGCTGGAGGCTATAAAGTGGTCTTT	TGTGCCAGCGGTGGACAGGGTTATGAACAGTACTTC	CAVRAGAGGYKVVF	CASGGQGYEQYF	spleen	Placebo	III	1	Non-expanded	Non-expanded	1	0.000114692
GTCACGGGTGTTCTTT-1	clonotype317	TGTGCACTGGAGGGGAGGGCGGCTACTGGAGGCAATAATAAGCTGACTTTT	TGTGCCAGCAGTCGGGTGGGAGACACCCAGTACTTT	CALEGRAATGGNNKLTF	CASSRVGDTQYF	spleen	PI3kdi	IV	1	Non-expanded	Non-expanded	1	0.000114692
GTCACGGGTTTACTCT-1	clonotype314	TGTGCTGTGAGCTCCCCTTCTGGCAGCTGGCAACTCATCTTT	TGTGCCAGCAGTTTTGGGCCAAACTCCGACTACACCTTC	CAVSSPSGSWQLIF	CASSFGPNSDYTF	spleen	Placebo	III	3	Non-expanded	Non-expanded	1	0.000114692
GTCATTTAGGTGTGGT-1	clonotype320	TGTGCAGCAAGCATGTCCCAGGGAGGCAGAGCTCTGATATTT	TGTGCCAGCAGTTTTGGCGGATATGAACAGTACTTC	CAASMSQGGRALIF	CASSFGGYEQYF	spleen	PI3kdi	IV	1	Non-expanded	Non-expanded	1	0.000114692
GTCATTTAGGTGTTAA-1	clonotype321		TGCACCTGCAGTGCAGACCCAGCAGAAGTCTTCTTT		CTCSADPAEVFF	spleen	PI3kdi	IV	1		Non-expanded	1	0.000114692
GTCATTTCAATTGCTG-1	clonotype2033		TGTGCCAGCAGCCAAGACTGGAGTCAAAACACCTTGTACTTT		CASSQDWSQNTLYF	spleen	PI3kdi	II	6		Non-expanded	1	0.000114692
GTCATTTCATACGCCG-1	clonotype2034	TGTGCTCTGAGCCCTTCTGGTAGCTTCAATAAGTTGACCTTT	TGTGCCAGCAGTTCGGACAACTATGAACAGTACTTC	CALSPSGSFNKLTF	CASSSDNYEQYF	spleen	Placebo	III	1	Non-expanded	Non-expanded	1	0.000114692
GTCATTTGTAGTGAAT-1	clonotype325	TGTGCTCTGGGGCCGAATACTGGAGGACTAAGTGGTAAATTAACATTC	TGTGCCAGCAGCTTAAGAGGGGGGAAGACCGGGCAGCTCTACTTT	CALGPNTGGLSGKLTF	CASSLRGGKTGQLYF	spleen	Placebo	III	1	Non-expanded	Non-expanded	1	0.000114692
GTCATTTGTCGCTTCT-1	clonotype335	TGTGCAGTGAGCGTCAATACAGGCAAATTAACCTTT	TGTGCCAGCAGTCTTGGGGACACCTTCTATGAACAGTACTTC	CAVSVNTGKLTF	CASSLGDTFYEQYF	spleen	PI3kdi	II	3	Non-expanded	Non-expanded	1	0.000114692
GTCATTTGTTGTACAC-1	clonotype339		TGTGCCAGCAGCTTAGGCAGAAACACCGGGCAGCTCTACTTT		CASSLGRNTGQLYF	spleen	PI3kdi	IV	3		Non-expanded	1	0.000114692
GTCATTTTCACCCTCA-1	clonotype131		TGTAGTTCTAGAGATAGGGGCTATGAACAGTACTTC		CSSRDRGYEQYF	spleen	PI3kdi	II	3		Non-expanded	1	0.000114692
GTCATTTTCACGAAGG-1	clonotype2208	TGTGCTCTGGCCCTCATGTCTAATTACAACGTGCTTTACTTC	TGCACCTGCAGTGCACGACACACAAACACCGGGCAGCTCTACTTT	CALALMSNYNVLYF	CTCSARHTNTGQLYF	spleen	PI3kdi	II	1	Non-expanded	Non-expanded	1	0.000114692
GTCCTCAAGGTGCTAG-1	clonotype1232	TGTGCTCTGAGGCGCAACATGGGCTACAAACTTACCTTC	TGTGCCAGCAGCTTCAACACCGGGCAGCTCTACTTT	CALRRNMGYKLTF	CASSFNTGQLYF	spleen	Placebo	V	1	Non-expanded	Non-expanded	1	0.000114692
GTCCTCACATAGTAAG-1	clonotype2228	TGTGCTTTGAGTGATCCGGGGAACTATGCCCAGGGATTAACCTTC	TGTGCAAGCAGCTTAGAACTGGGGGGGCGAGTCACCGGGCAGCTCTACTTT	CALSDPGNYAQGLTF	CASSLELGGRVTGQLYF	spleen	PI3kdi	IV	3	Non-expanded	Non-expanded	1	0.000114692
GTCCTCATCACTTACT-1	clonotype2541	TGTGCTCTGAGCATGACTGCCAGTTTGGGGAAACTGCAGTTT	TGTGCCAGCAGTGATCCAGGGGGCGCGAATTCGCCCCTCTACTTT	CALSMTASLGKLQF	CASSDPGGANSPLYF	spleen	Placebo	III	7	Non-expanded	Non-expanded	1	0.000114692
GTCGGGTGTCAGTGGA-1	clonotype138	TGTGCTCTGGGTCCCCCCAATAATGCAGGTGCCAAGCTCACATTC	TGTGCCAGCAGCTTAACAGGGGCAGAAGTCTTCTTT	CALGPPNNAGAKLTF	CASSLTGAEVFF	spleen	PI3kdi	V	1	Non-expanded	Non-expanded	1	0.000114692
GTCGGGTTCAGGCGAA-1	clonotype715	TGTGCTATGAGAGAGGGTAATTACAACGTGCTTTACTTC		CAMREGNYNVLYF		spleen	Placebo	IV	1	Non-expanded		1	0.000114692
GTCGTAAAGACTAGGC-1	clonotype716	TGTGCTCTGAGTGATCGGGGCTATGGAAATGAGAAAATAACTTTT	TGTGCAAGCAGCTTAGAGGCTGGACAGTACTTC	CALSDRGYGNEKITF	CASSLEAGQYF	spleen	Placebo	IV	3	Non-expanded	Non-expanded	1	0.000114692
GTCGTAACAAGCCGCT-1	clonotype717		TGTGCCAGCAGCTTTCAGGGAGGCACCTTGTACTTT		CASSFQGGTLYF	spleen	PI3kdi	V	1		Non-expanded	1	0.000114692
GTCGTAAGTATGGTTC-1	clonotype1281		TGTGCAAGCAGCTTAGCTGGAACAGAAGTCTTCTTT		CASSLAGTEVFF	spleen	Placebo	IV	3		Non-expanded	1	0.000114692
GTCGTAAGTGCATCTA-1	clonotype78	TGTGCTACTGCCGCGACTGCCAGTTTGGGGAAACTGCAGTTT	TGCACCTGCAGTGCAGCGGGGGGGTATAATTCGCCCCTCTACTTT	CATAATASLGKLQF	CTCSAAGGYNSPLYF	spleen	PI3kdi	V	3	Expanded	Expanded	2	0.000229384
GTCGTAAGTTCAACCA-1	clonotype719		TGTGCTAGCAGTCAAGGGGTTGGAAATACGCTCTATTTT		CASSQGVGNTLYF	spleen	PI3kdi	V	1		Non-expanded	1	0.000114692
GTCGTAATCATCTGCC-1	clonotype720		TGTGCCAGCGGTGATGCGGATGAACAGTACTTC		CASGDADEQYF	spleen	PI3kdi	IV	1		Non-expanded	1	0.000114692
GTCTCGTAGGAGTTTA-1	clonotype721	TGTGCTCTGGGTGATCCCAATACAGGCAAATTAACCTTT	TGCACCTGCAGTGCAGCAAACTCCGACTACACCTTC	CALGDPNTGKLTF	CTCSAANSDYTF	spleen	Placebo	V	3	Non-expanded	Non-expanded	1	0.000114692
GTCTCGTCAAGAGTCG-1	clonotype722	TGTGCAGTGAGGTCTAATTACAACGTGCTTTACTTC	TGTGCCAGCGGTGATCCCCCGGACCAGGCTCCGCTTTTT	CAVRSNYNVLYF	CASGDPPDQAPLF	spleen	Placebo	IV	1	Non-expanded	Non-expanded	1	0.000114692
GTCTCGTCAATCGAAA-1	clonotype713		TGTGCCAGCAGTTTAGGTTCCTATGAACAGTACTTC		CASSLGSYEQYF	spleen	PI3kdi	V	3		Non-expanded	1	0.000114692
GTCTCGTCAGACAAAT-1	clonotype539	TGTGCAGCAAGCATGACTGGAGGCTATAAAGTGGTCTTT	TGTGCCAGCAGCCAAGATGGGGGTGGTGCAGAAACGCTGTATTTT	CAASMTGGYKVVF	CASSQDGGGAETLYF	spleen	PI3kdi	II	3	Non-expanded	Non-expanded	1	0.000114692
GTCTCGTGTACGCACC-1	clonotype538		TGTGCCAGCAGTGATGCGGGGACAGTCTATGAACAGTACTTC		CASSDAGTVYEQYF	spleen	Placebo	III	1		Non-expanded	1	0.000114692
GTCTCGTGTCATACTG-1	clonotype537	TGTGCTCTCTGGGAGTCGGATAGCAACTATCAGTTGATCTGG	TGTGCCAGCAGCTTGTGGGCCACCGGGCAGCTCTACTTT	CALWESDSNYQLIW	CASSLWATGQLYF	spleen	PI3kdi	II	1	Non-expanded	Non-expanded	1	0.000114692
GTCTCGTTCGCTGATA-1	clonotype534	TGTGCAGCAAGCATAGGGAATAACAGAATCTTCTTT	TGTGCCAGCGGTGAGGAACTGGGGGGCTCCTATGAACAGTACTTC	CAASIGNNRIFF	CASGEELGGSYEQYF	spleen	Placebo	III	1	Non-expanded	Non-expanded	1	0.000114692
GTCTTCGAGAATAGGG-1	clonotype533	TGTGCTGTGAGCTTTTCTTCCAATACCAACAAAGTCGTCTTT	TGTGCAAGCAGCAGGGGGGCCCCCTTGTACTTT	CAVSFSSNTNKVVF	CASSRGAPLYF	spleen	PI3kdi	V	3	Non-expanded	Non-expanded	1	0.000114692
GTCTTCGAGCCTATGT-1	clonotype532	TGCGCAGCAGGTAACAGCAATAACAGAATCTTCTTT	TGTGCCAGCAGCCCTCACATTTCTGGAAATACGCTCTATTTT	CAAGNSNNRIFF	CASSPHISGNTLYF	spleen	PI3kdi	IV	1	Non-expanded	Non-expanded	1	0.000114692
GTCTTCGGTGCAGTAG-1	clonotype531	TGTGCTCTGGTTAACATGGGCTACAAACTTACCTTC	TGTGCCAGCGGTGATGCTGGGGTTAACTATGCTGAGCAGTTCTTC	CALVNMGYKLTF	CASGDAGVNYAEQFF	spleen	PI3kdi	IV	1	Non-expanded	Non-expanded	1	0.000114692
GTCTTCGGTGTTGGGA-1	clonotype530	TGTGCTACAGCGGACTACAGCAACAACAGACTTACTTTG	TGTGCCAGCTCCCAGACAGCAAACTCCGACTACACCTTC	CATADYSNNRLTL	CASSQTANSDYTF	spleen	Placebo	V	3	Non-expanded	Non-expanded	1	0.000114692
GTCTTCGTCACCTTAT-1	clonotype1096	TGTGCAGCAATGGCTACTGGAGGCAATAATAAGCTGACTTTT	TGTGCCAGCAGTGATCACAGGGGACTTCAAAACACCTTGTACTTT	CAAMATGGNNKLTF	CASSDHRGLQNTLYF	spleen	Placebo	III	1	Non-expanded	Non-expanded	1	0.000114692
GTCTTCGTCCATGAAC-1	clonotype1097	TGTGCAGCAAAAAAGGATACAGGAAACTACAAATACGTCTTT	TGTGCCAGCAGAAGGACAGGGGCCCAAGACACCCAGTACTTT	CAAKKDTGNYKYVF	CASRRTGAQDTQYF	spleen	PI3kdi	IV	3	Non-expanded	Non-expanded	1	0.000114692
GTGAAGGGTCGAGATG-1	clonotype1095	TGCGCAGTCAGTGCAGGAGGCAGAGCTCTGATATTT	TGTGCAAGCAGCCCCGGGGCAGTTAACCAAGACACCCAGTACTTT	CAVSAGGRALIF	CASSPGAVNQDTQYF	spleen	PI3kdi	IV	1	Non-expanded	Non-expanded	1	0.000114692
GTGAAGGGTGCAACTT-1	clonotype1092	TGTGCAGCATGGGGCTACAGCAACAACAGACTTACTTTG	TGTGCCAGCAGTTTTGGGGGGGCGCTCTATGAACAGTACTTC	CAAWGYSNNRLTL	CASSFGGALYEQYF	spleen	PI3kdi	II	1	Non-expanded	Non-expanded	1	0.000114692
GTGAAGGTCTTGCATT-1	clonotype32	TGTGCAGTGATGAACTATGCCCAGGGATTAACCTTC	TGTGCCAGCAGCTTAGTTGGGTCTAGTGCAGAAACGCTGTATTTT	CAVMNYAQGLTF	CASSLVGSSAETLYF	spleen			7	Expanded	Expanded	2	0.000229384
GTGCAGCCATTTCACT-1	clonotype42		TGTGCCAGCAGTTCACAGGGTAGTGCAGAAACGCTGTATTTT		CASSSQGSAETLYF	spleen	PI3kdi	IV	1		Expanded	2	0.000229384
GTGCAGCTCACTCTTA-1	clonotype58	TGTGCTGCTGAGGCCGGTAGCAACTATCAGTTGATCTGG	TGTGCCAGCAGCTCAACCGGGACAGGGAGGCATACGCTCTATTTT	CAAEAGSNYQLIW	CASSSTGTGRHTLYF	spleen	Placebo	V	3	Expanded	Expanded	2	0.000229384
GTGCAGCTCTCCGGTT-1	clonotype1091	TGTGCTCTGGGTGATTCTGTTGGTGACAACAGTAAGCTGATTTGG	TGTGCCAGCAGAGACAGGGGGCTTTCGCCCCTCTACTTT	CALGDSVGDNSKLIW	CASRDRGLSPLYF	spleen	PI3kdi	II	1	Non-expanded	Non-expanded	1	0.000114692
GTGCATAAGAAACCGC-1	clonotype839	TGTGCTATAGACCGCCCCATGTCTAATTACAACGTGCTTTACTTC	TGTGCCAGCAGCCTCGACTGGGGTCAAGACACCCAGTACTTT	CAIDRPMSNYNVLYF	CASSLDWGQDTQYF	spleen	Placebo	V	3	Expanded	Expanded	6	0.000688152
GTGCATAAGAAACGAG-1	clonotype1098	TGTGCAGCAAGTGAGAAGACTGGAGGCTATAAAGTGGTCTTT	TGTGCCAGCAGTGATTCCTGGGGGGGCATGAGTGCAGAAACGCTGTATTTT	CAASEKTGGYKVVF	CASSDSWGGMSAETLYF	spleen	Placebo	III	1	Non-expanded	Non-expanded	1	0.000114692
GTGCATAAGACTCGGA-1	clonotype894	TGTACAACAGCTGGAGGCAATAATAAGCTGACTTTT	TGTGCCAGCAGTGATGAACAGGGGAGAAACACCTTGTACTTT	CTTAGGNNKLTF	CASSDEQGRNTLYF	spleen	Placebo	V	1	Non-expanded	Non-expanded	1	0.000114692
GTGCATAAGCAGGTCA-1	clonotype893	TGTGCTCTGGGTGAAGGAGGAAACTACAAACCTACGTTT	TGTGGTGCTAGGGTGGGGGCTGACACCGGGCAGCTCTACTTT	CALGEGGNYKPTF	CGARVGADTGQLYF	spleen	PI3kdi	IV	1	Non-expanded	Non-expanded	1	0.000114692
GTGCATAAGTGGTCCC-1	clonotype45	TGTGCTGCTGAGGACAACATGGGCTACAAACTTACCTTC		CAAEDNMGYKLTF		spleen	Placebo	III	1	Expanded		2	0.000229384
GTGCATACACGACTCG-1	clonotype896	TGTGCAGTGAGCATAGGAGCTAACACTGGAAAGCTCACGTTT	TGTGCCAGCAGCAACGGGGGGCCAGAAACGCTGTATTTT	CAVSIGANTGKLTF	CASSNGGPETLYF	spleen	PI3kdi	V	3	Non-expanded	Non-expanded	1	0.000114692
GTGCATAGTCAAACTC-1	clonotype895	TGTGCTGCAAGTAATAGCAATAACAGAATCTTCTTT	TGTGCCAGCGGTGATGCATATAATTCGCCCCTCTACTTT	CAASNSNNRIFF	CASGDAYNSPLYF	spleen	Placebo	IV	3	Non-expanded	Non-expanded	1	0.000114692
GTGCATAGTGTTAAGA-1	clonotype890	TGTGCAGTGAGCGCATCAACAGGCAATACCGGAAAACTCATCTTT	TGTGCCAGCAGCTTAGAAACAAACTCCGACTACACCTTC	CAVSASTGNTGKLIF	CASSLETNSDYTF	spleen	PI3kdi	IV	3	Non-expanded	Non-expanded	1	0.000114692
GTGCATAGTGTTTGGT-1	clonotype889	TGTGCAGCTTATAACACCAATACAGGCAAATTAACCTTT	TGCACCTGCAGTGCAGATCAGGGGAACTATGCTGAGCAGTTCTTC	CAAYNTNTGKLTF	CTCSADQGNYAEQFF	spleen	Placebo	III	1	Non-expanded	Non-expanded	1	0.000114692
GTGCATAGTTGGACCC-1	clonotype892		TGTGCTAGCAGCTCAGGGGGCGAAGACACCCAGTACTTT		CASSSGGEDTQYF	spleen	PI3kdi	II	1		Non-expanded	1	0.000114692
GTGCATATCAGTCCCT-1	clonotype891		TGTGCCAGCAGCTTTACAGGGGGCCAAGACACCCAGTACTTT		CASSFTGGQDTQYF	spleen	Placebo	V	1		Non-expanded	1	0.000114692
GTGCATATCCAGAAGG-1	clonotype898	TGTGCTGTGACCTCTAACACTGGAGCTAACACTGGAAAGCTCACGTTT	TGTGCCAGCAGTGGGATCGGGACAGGGCCCGGGCAGCTCTACTTT	CAVTSNTGANTGKLTF	CASSGIGTGPGQLYF	spleen	PI3kdi	IV	1	Non-expanded	Non-expanded	1	0.000114692
GTGCATATCGCGGATC-1	clonotype897	TGTGCTCTGAGTGATTGGACAAATGCTTACAAAGTCATCTTT	TGTGGTGCTAGGGATCGGGGCAGAAACACCTTGTACTTT	CALSDWTNAYKVIF	CGARDRGRNTLYF	spleen	PI3kdi	V	3	Non-expanded	Non-expanded	1	0.000114692
GTGCGGTCACGAAGCA-1	clonotype2409	TGTGCTGCTTTTAACACCAATACAGGCAAATTAACCTTT	TGTGCCAGCGGTGGAGGGTTTTATGAACAGTACTTC	CAAFNTNTGKLTF	CASGGGFYEQYF	spleen	PI3kdi	IV	3	Non-expanded	Non-expanded	1	0.000114692
GTGCGGTCACGGACAA-1	clonotype2406	TGTGCTGTGAATCAAGGAGGGTCTGCGAAGCTCATCTTT	TGTGCCAGCAGCCGGGACAGGGATGAACAGTACTTC	CAVNQGGSAKLIF	CASSRDRDEQYF	spleen	PI3kdi	V	1	Non-expanded	Non-expanded	1	0.000114692
GTGCGGTCAGCCTGTG-1	clonotype2407	TGCTCAGCAAGTATCGGGAATAGCAATAACAGAATCTTCTTT	TGTGCCAGCAACAGGGGATTTTCCAACGAAAGATTATTTTTC	CSASIGNSNNRIFF	CASNRGFSNERLFF	spleen	Placebo	V	1	Non-expanded	Non-expanded	1	0.000114692
GTGCGGTCAGGTTTCA-1	clonotype2412		TGTGCTAGCAGTAGAGATAAGACTGGGTCCACCGGGCAGCTCTACTTT		CASSRDKTGSTGQLYF	spleen	Placebo	IV	3		Non-expanded	1	0.000114692
GTGCGGTCATTAGCCA-1	clonotype2413	TGTGCTATCCTCCCCGGGACTGGAGGCTATAAAGTGGTCTTT	TGTGCCAGCAGACCACAAGACACCCAGTACTTT	CAILPGTGGYKVVF	CASRPQDTQYF	spleen	Placebo	III	3	Non-expanded	Non-expanded	1	0.000114692
GTGCGGTTCTACTATC-1	clonotype2410		TGTGCCAGCAGCCGATTGGGGGGACAAAACACCTTGTACTTT		CASSRLGGQNTLYF	spleen	PI3kdi	V	1		Non-expanded	1	0.000114692
GTGCTTCAGAAGGTGA-1	clonotype2404	TGTGCTATGGGGCCGGGTTACCAGAACTTCTATTTT	TGTGCCAGCAGTGATCGGGGGGCGCGGGGTAACCAAGACACCCAGTACTTT	CAMGPGYQNFYF	CASSDRGARGNQDTQYF	spleen	PI3kdi	IV	3	Non-expanded	Non-expanded	1	0.000114692
GTGCTTCAGTCCGGTC-1	clonotype2405		TGTGCCAGCAGCTGGGGGTATGAACAGTACTTC		CASSWGYEQYF	spleen	PI3kdi	IV	1		Non-expanded	1	0.000114692
GTGCTTCCAAGACACG-1	clonotype2214	TGTGCAGCAAGTGATGGAGGCAATAATAAGCTGACTTTT	TGTGCCAGCAGCGGGGGGCGCGATGAACAGTACTTC	CAASDGGNNKLTF	CASSGGRDEQYF	spleen	Placebo	IV	1	Non-expanded	Non-expanded	1	0.000114692
GTGGGTCAGGCAGGTT-1	clonotype2215		TGTGCCAGCAGTGATGCATGGACAGGGAGCTCCTATGAACAGTACTTC		CASSDAWTGSSYEQYF	spleen	Placebo	IV	1		Non-expanded	1	0.000114692
GTGGGTCGTAAACCTC-1	clonotype51		TGTGCCAGCAGGGAGACAGGGAGGTACACCGGGCAGCTCTACTTT		CASRETGRYTGQLYF	spleen			1		Expanded	2	0.000229384
GTGGGTCGTGCAACGA-1	clonotype2220	TGTGCTCTGGGTGATTCCAATACCAACAAAGTCGTCTTT	TGTGCCTGGAGTTCAGGGTGGGGCAACACAGAAGTCTTCTTT	CALGDSNTNKVVF	CAWSSGWGNTEVFF	spleen	PI3kdi	IV	1	Non-expanded	Non-expanded	1	0.000114692
GTGGGTCGTTACGACT-1	clonotype2219	TGTGCAGCAAGCAGGGGTGGAAATGAGAAAATAACTTTT	TGCACCTGCAGTGCACCAGGGGTGAACTCCGACTACACCTTC	CAASRGGNEKITF	CTCSAPGVNSDYTF	spleen	PI3kdi	V	3	Non-expanded	Non-expanded	1	0.000114692
GTGGGTCTCCTCAACC-1	clonotype2210	TGTGCTGCCATCTCAGGAGGAAACTACAAACCTACGTTT	TGTGCCAGCAGCCATTCGACAGGCTGGGAACAGTACTTC	CAAISGGNYKPTF	CASSHSTGWEQYF	spleen	Placebo	III	3	Non-expanded	Non-expanded	1	0.000114692
GTGTGCGCACCAACCG-1	clonotype2209	TGTGCAGCAAGGAGCAACATGGGCTACAAACTTACCTTC	TGTGCCAGCTCCCAGACTGGCAAAGACACCCAGTACTTT	CAARSNMGYKLTF	CASSQTGKDTQYF	spleen	Placebo	III	1	Non-expanded	Non-expanded	1	0.000114692
GTGTGCGTCACTTCAT-1	clonotype197	TGTGCTCCGAACACGGGTTACCAGAACTTCTATTTT	TGTGCCAGCAGCCGACTGGGGGACCAAGACACCCAGTACTTT	CAPNTGYQNFYF	CASSRLGDQDTQYF	spleen	PI3kdi	IV	1	Non-expanded	Non-expanded	1	0.000114692
GTGTGCGTCTGTCAAG-1	clonotype52	TGTGCTTTGAGTGACGTTACTGGCAGTGGTGGAAAACTCACTTTG	TGTGCCAGCGGTGAACAGGGAAGTGCAGAAACGCTGTATTTT	CALSDVTGSGGKLTL	CASGEQGSAETLYF	spleen	PI3kdi	V	3	Expanded	Expanded	2	0.000229384
GTGTTAGAGCTCCTTC-1	clonotype198	TGTGCTAGCAATAACAGAATCTTCTTT	TGTGCCAGCAGTGATGACAAAGACACCCAGTACTTT	CASNNRIFF	CASSDDKDTQYF	spleen	PI3kdi	V	1	Non-expanded	Non-expanded	1	0.000114692
GTGTTAGAGTACATGA-1	clonotype199		TGTGCCAGCAGCCAATCCGGGACTGGGGGGGCGGCTGAGCAGTTCTTC		CASSQSGTGGAAEQFF	spleen	Placebo	IV	1		Non-expanded	1	0.000114692
GTGTTAGCAGCTGCAC-1	clonotype200	TGTGCTGTGAGGCCGTACCAGGGAGGCAGAGCTCTGATATTT	TGTGCCAGCAGTCTCGCCGGGACTGGGGCTTATGAACAGTACTTC	CAVRPYQGGRALIF	CASSLAGTGAYEQYF	spleen	Placebo	V	7	Non-expanded	Non-expanded	1	0.000114692
GTGTTAGGTGTGAAAT-1	clonotype202	TGCGCTCTGACCGCTAGCAACATGGGCTACAAACTTACCTTC	TGTGCCAGCTCCCGGGACAGGGGGCGAGGAGTCTTCTTT	CALTASNMGYKLTF	CASSRDRGRGVFF	spleen			1	Non-expanded	Non-expanded	1	0.000114692
GTGTTAGTCACGAAGG-1	clonotype203		TGTGCTAGCAGTTTAGCCAGGGGGCGAAATTCGCCCCTCTACTTT		CASSLARGRNSPLYF	spleen	PI3kdi	V	1		Non-expanded	1	0.000114692
GTGTTAGTCCAAAGTC-1	clonotype204	TGTGCAGCAAGCATCCAAGGAGGGTCTGCGAAGCTCATCTTT	TGTGCCAGCAGCTTAGAGGGGACTGGGGGCACCGGGCAGCTCTACTTT	CAASIQGGSAKLIF	CASSLEGTGGTGQLYF	spleen	PI3kdi	II	3	Non-expanded	Non-expanded	1	0.000114692
GTGTTAGTCGTAGGTT-1	clonotype206	TGTGCTCTGGCCTCTTCCAATACCAACAAAGTCGTCTTT	TGTGCCAGCAGCCCCTCTGGGGGCGCAGAAACGCTGTATTTT	CALASSNTNKVVF	CASSPSGGAETLYF	spleen	PI3kdi	IV	3	Non-expanded	Non-expanded	1	0.000114692
GTTAAGCCACGTTGGC-1	clonotype2587	TGTGCTGCTGCATCTTCTGGCAGCTGGCAACTCATCTTT	TGTGCCAGCAGTCGGACAACTAGTCAAAACACCTTGTACTTT	CAAASSGSWQLIF	CASSRTTSQNTLYF	spleen	Placebo	V	3	Non-expanded	Non-expanded	1	0.000114692
GTTAAGCCATGGTAGG-1	clonotype2585		TGTGCCAGCAGTTGGACAGGGGGCTCCTATGAACAGTACTTC		CASSWTGGSYEQYF	spleen	PI3kdi	V	3		Non-expanded	1	0.000114692
GTTAAGCGTTACGGAG-1	clonotype31	TGTGCTACTGAAGGCTTTGCAAGTGCGCTGACATTT;TGTGCTTTGGAACGTACCAATACAGGCAAATTAACCTTT	TGTGCCAGCGGCCTCGACAGGGGGCGCGACGAAAGATTATTTTTC	CALERTNTGKLTF;CATEGFASALTF	CASGLDRGRDERLFF	spleen	Placebo	III	3	Expanded	Expanded	2	0.000229384
GTTAAGCTCGTTTATC-1	clonotype46		TGCACCTGCAGTGCCCCTGGGGTGAACTATGCTGAGCAGTTCTTC;TGTGCCAGCAGCTTCGTGGGCTATGAACAGTACTTC		CASSFVGYEQYF;CTCSAPGVNYAEQFF	spleen			3		Expanded	2	0.000229384
GTTACAGCATCACGAT-1	clonotype2582	TGTGCAGCTATCGATAACACCAATACAGGCAAATTAACCTTT	TGTGGTGCTAGGAAGACTGGTGCAGAAACGCTGTATTTT	CAAIDNTNTGKLTF	CGARKTGAETLYF	spleen	Placebo	V	3	Non-expanded	Non-expanded	1	0.000114692
GTTACAGTCATCGCTC-1	clonotype2581	TGTGCTGTGAGCGCGACTTCAAGTGGCCAGAAGCTGGTTTTT	TGTGCAAGCAGCCGGGACTGGGGGGCACAGTACTTC	CAVSATSSGQKLVF	CASSRDWGAQYF	spleen	PI3kdi	II	1	Non-expanded	Non-expanded	1	0.000114692
GTTACAGTCGTATCAG-1	clonotype6	TGCGCAGTCAGATCTTATAACCAGGGGAAGCTTATCTTT;TGTGCTTTGAGTCCACTTAATGTTGGTGACAACAGTAAGCTGATTTGG	TGTGCCAGCAGTGATAGCTGGGGGAGCTCCTATGAACAGTACTTC	CALSPLNVGDNSKLIW;CAVRSYNQGKLIF	CASSDSWGSSYEQYF	spleen	PI3kdi	IV	3	Expanded	Expanded	4	0.000458768
GTTACAGTCTTGTCAT-1	clonotype2580	TGTGCTGCTGAGGCGGGGGCAAACAAGATGATCTTT	TGTGGTGCTAGGGACTGGGGGGGCTCCTATGAACAGTACTTC	CAAEAGANKMIF	CGARDWGGSYEQYF	spleen	Placebo	III	3	Non-expanded	Non-expanded	1	0.000114692
GTTCATTAGCGATGAC-1	clonotype2588	TGTGCAGCTAGTGAGCAGGGAGGCAGAGCTCTGATATTT	TGTGCAAGCAGCTTCTGGGGGGGTAGTGCAGAAACGCTGTATTTT	CAASEQGGRALIF	CASSFWGGSAETLYF	spleen	Placebo	IV	1	Non-expanded	Non-expanded	1	0.000114692
GTTCATTGTTGGTTTG-1	clonotype59		TGTGCCAGCAGCCAAGATGGGACAGGGGGCTATGAACAGTACTTC		CASSQDGTGGYEQYF	spleen	PI3kdi	II	1		Expanded	2	0.000229384
GTTCATTTCGAGAGCA-1	clonotype1792	TGCGCTCTGAGCTCCTCGGGATACAACAAACTCACTTTT	TGTGCCAGCAGTATAGAGGGGGCCAACGAAAGATTATTTTTC	CALSSSGYNKLTF	CASSIEGANERLFF	spleen	PI3kdi	IV	3	Non-expanded	Non-expanded	1	0.000114692
GTTCGGGTCACAGGCC-1	clonotype1665	TGTGCTGTGAGCGCTGGAGGAAGCAATGCAAAGCTAACCTTC	TGTGCAAGCAGCTTAACTGGGGGGGAGACCTTGTACTTT	CAVSAGGSNAKLTF	CASSLTGGETLYF	spleen	PI3kdi	II	3	Non-expanded	Non-expanded	1	0.000114692
GTTCGGGTCTCAAACG-1	clonotype517	TGTGCTTTGGAACATGGGAGCAGTGGCAACAAGCTCATCTTT	TGCACCTGCAGGAGGGACAAAAATTCTGGAAATACGCTCTATTTT	CALEHGSSGNKLIF	CTCRRDKNSGNTLYF	spleen	Placebo	IV	3	Non-expanded	Non-expanded	1	0.000114692
GTTCGGGTCTGTGCAA-1	clonotype1778	TGCGCAGTCAGAATGTCTAATTACAACGTGCTTTACTTC	TGTGCCAGCAGCCAAGATCTGGGGGAAAACACCGGGCAGCTCTACTTT	CAVRMSNYNVLYF	CASSQDLGENTGQLYF	spleen	Placebo	V	3	Non-expanded	Non-expanded	1	0.000114692
GTTCTCGAGCTAGTGG-1	clonotype1661	TGTGCTATGAGAGGATCAGGAGGAAACTACAAACCTACGTTT	TGTGCCAGCAGTTTAAACAGGGACTCCGACTACACCTTC	CAMRGSGGNYKPTF	CASSLNRDSDYTF	spleen	PI3kdi	V	3	Non-expanded	Non-expanded	1	0.000114692
GTTCTCGAGTAGGTGC-1	clonotype480	TGTGCTGCTGAGGGGGGGTATGGAAATGAGAAAATAACTTTT	TGTGGTGCTAGGGACTGGGGAGGTGCAGAAACGCTGTATTTT	CAAEGGYGNEKITF	CGARDWGGAETLYF	spleen	Placebo	III	1	Non-expanded	Non-expanded	1	0.000114692
GTTCTCGCACAACGTT-1	clonotype1672	TGTGCAGCAACCTACCAGGGAGGCAGAGCTCTGATATTT	TGTGCCAGCAGCTTGACAGTTTCCACAGAAGTCTTCTTT	CAATYQGGRALIF	CASSLTVSTEVFF	spleen	PI3kdi	II	1	Non-expanded	Non-expanded	1	0.000114692
GTTCTCGCAGTTCATG-1	clonotype1673		TGTGCCAGCAGTCAAGATAACACCTTGTACTTT		CASSQDNTLYF	spleen	PI3kdi	V	7		Non-expanded	1	0.000114692
GTTCTCGGTTACGTCA-1	clonotype1492		TGTGCCAGCAGCCCCCGGGACAAAAACACCTTGTACTTT		CASSPRDKNTLYF	spleen	Placebo	III	1		Non-expanded	1	0.000114692
GTTCTCGGTTAGAACA-1	clonotype1491	TGTGCTATGGAACGGGGCAACATGGGCTACAAACTTACCTTC	TGTGCCAGCGGTGATGCATGGAGACTGGGGGACTATGAACAGTACTTC	CAMERGNMGYKLTF	CASGDAWRLGDYEQYF	spleen	Placebo	V	3	Non-expanded	Non-expanded	1	0.000114692
GTTCTCGTCACGAAGG-1	clonotype1494	TGTGCTGCTGAGTCGAACACGGGTTACCAGAACTTCTATTTT	TGTGCCAGCAGCCCGAGGACAGCTGGAAATACGCTCTATTTT	CAAESNTGYQNFYF	CASSPRTAGNTLYF	spleen	Placebo	IV	1	Non-expanded	Non-expanded	1	0.000114692
GTTCTCGTCCCTCTTT-1	clonotype1493	TGTGTTCTGGGTGACTATGCCCAGGGATTAACCTTC	TGTGCCAGCAGCCAAGACAGGGGAGGCACCGGGCAGCTCTACTTT	CVLGDYAQGLTF	CASSQDRGGTGQLYF	spleen	Placebo	III	1	Non-expanded	Non-expanded	1	0.000114692
GTTCTCGTCCGAATGT-1	clonotype692	TGTGCAGCAAGCCTCACACAGGTTGTGGGGCAGCTCACTTTC	TGTGCCAGCTCCTCAGGGTTCCAAGACACCCAGTACTTT	CAASLTQVVGQLTF	CASSSGFQDTQYF	spleen	Placebo	III	1	Non-expanded	Non-expanded	1	0.000114692
GTTCTCGTCCGGGTGT-1	clonotype691	TGTGCAGCCCAATTCAACTATCAGTTGATCTGG	TGTGCCAGCAGCCCTCCGGGACTGGGGCGAGCGCTGTATTTT	CAAQFNYQLIW	CASSPPGLGRALYF	spleen	Placebo	III	1	Non-expanded	Non-expanded	1	0.000114692
GTTCTCGTCTACCTGC-1	clonotype689		TGTGCCTCGGGGGTTTCCAACGAAAGATTATTTTTC		CASGVSNERLFF	spleen	PI3kdi	IV	1		Non-expanded	1	0.000114692
GTTCTCGTCTACTATC-1	clonotype693	TGTGCTATGGAAGAGGCAGGCAATACCGGAAAACTCATCTTT	TGTGGTGCTAGGTCTGGGGGGGTCTCCTATGAACAGTACTTC	CAMEEAGNTGKLIF	CGARSGGVSYEQYF	spleen	Placebo	III	3	Non-expanded	Non-expanded	1	0.000114692
GTTTCTAAGGTAGCCA-1	clonotype1496	TGTGCTACTGAGATGAATTATAACCAGGGGAAGCTTATCTTT	TGTGCCAGCAGCCTTGGACTGGGGGGGCATGCTGAGCAGTTCTTC	CATEMNYNQGKLIF	CASSLGLGGHAEQFF	spleen	PI3kdi	II	3	Non-expanded	Non-expanded	1	0.000114692
GTTTCTAGTACCTACA-1	clonotype2044		TGTGCCAGCAGTATCGGCAGGGGGGATTCTGGAAATACGCTCTATTTT		CASSIGRGDSGNTLYF	spleen	Placebo	V	3		Non-expanded	1	0.000114692
GTTTCTAGTTACAGAA-1	clonotype2046	TGTGCAGCAAGCAGGGCTGCCAGTTTGGGGAAACTGCAGTTT	TGTGCCAGCGGTGCTCCTGGGGGGGCGAACTATGCTGAGCAGTTCTTC	CAASRAASLGKLQF	CASGAPGGANYAEQFF	spleen	Placebo	III	7	Non-expanded	Non-expanded	1	0.000114692
TAAACCGAGAGACTTA-1	clonotype2039		TGTGCCAGCAGCCGACTGGGGGTTGAACAGTACTTC		CASSRLGVEQYF	spleen	Placebo	IV	3		Non-expanded	1	0.000114692
TAAACCGAGAGGTACC-1	clonotype2040	TGTGCTCTCTGGGAGCTGGATGACACAAATGCTTACAAAGTCATCTTT	TGTGCCAGCAGTATAGATGGGGGGCCGTTCTATGAACAGTACTTC	CALWELDDTNAYKVIF	CASSIDGGPFYEQYF	spleen	Placebo	III	3	Non-expanded	Non-expanded	1	0.000114692
TAAACCGCACCATGTA-1	clonotype2041	TGTGCTATCCCTCGGGGATCTGGGACTTACCAGAGGTTT	TGTGCCAGCAGTGCCCGACTGGGGAGAGAACAGTACTTC	CAIPRGSGTYQRF	CASSARLGREQYF	spleen	Placebo	III	1	Non-expanded	Non-expanded	1	0.000114692
TAAACCGCATGCCACG-1	clonotype2042	TGTGCTGCTGGTGACACAAATGCTTACAAAGTCATCTTT	TGTGCCAGCAGTGACAGGGGGCTCTATGAACAGTACTTC	CAAGDTNAYKVIF	CASSDRGLYEQYF	spleen	Placebo	IV	1	Non-expanded	Non-expanded	1	0.000114692
TAAACCGCATGTCTCC-1	clonotype30	TGTGCACTGGGTAACAGAATCTTCTTT	TGCACCTGCAGTGCGACAGGGGACACCGGGCAGCTCTACTTT	CALGNRIFF	CTCSATGDTGQLYF	spleen	Placebo	V	7	Expanded	Expanded	2	0.000229384
TAAACCGGTCAAACTC-1	clonotype2037	TGTGCAGCAAGTGACGACAGCAACAACAGACTTACTTTG	TGTGCCAGCAGCCGAGAGGGTACAAACACCGGGCAGCTCTACTTT	CAASDDSNNRLTL	CASSREGTNTGQLYF	spleen	PI3kdi	V	1	Non-expanded	Non-expanded	1	0.000114692
TAAACCGTCGTCGTTC-1	clonotype32	TGTGCAGTGATGAACTATGCCCAGGGATTAACCTTC	TGTGCCAGCAGCTTAGTTGGGTCTAGTGCAGAAACGCTGTATTTT	CAVMNYAQGLTF	CASSLVGSSAETLYF	spleen			7	Expanded	Expanded	2	0.000229384
TAAACCGTCGTCTGCT-1	clonotype2038	TGCGCTCTGAGTACTAACAGTGCAGGGAACAAGCTAACTTTT	TGCACCTGCAGTGCAGATCGCTGGGGGGGCGATGAACAGTACTTC	CALSTNSAGNKLTF	CTCSADRWGGDEQYF	spleen	Placebo	IV	3	Non-expanded	Non-expanded	1	0.000114692
TAAGAGAAGTTGTAGA-1	clonotype1842	TGTGCTGTTGAGGGGGGAGGCAGAGCTCTGATATTT	TGTGCCAGCAGTTTTGGGGGGGCGCTGGCTGAGCAGTTCTTC	CAVEGGGRALIF	CASSFGGALAEQFF	spleen	PI3kdi	II	1	Non-expanded	Non-expanded	1	0.000114692
TAAGAGACAAAGTCAA-1	clonotype1841	TGTGCAGCGCAATCTTCCAATACCAACAAAGTCGTCTTT	TGTGCAAGCAGCTCGAGGGCGGGGACCGGGCAGCTCTACTTT	CAAQSSNTNKVVF	CASSSRAGTGQLYF	spleen	Placebo	IV	1	Non-expanded	Non-expanded	1	0.000114692
TAAGAGACAGGGTTAG-1	clonotype1840	TGTGCTCTGAGGAACACGGGTTACCAGAACTTCTATTTT	TGTGCCAGCAGCCAAGATTTGGGGGCAAACACCGGGCAGCTCTACTTT	CALRNTGYQNFYF	CASSQDLGANTGQLYF	spleen	PI3kdi	II	3	Non-expanded	Non-expanded	1	0.000114692
TAAGAGAGTATTAGCC-1	clonotype5		TGTGCCAGCAGCTTCGTGGGCTATGAACAGTACTTC		CASSFVGYEQYF	spleen			7		Expanded	5	0.00057346
TAAGAGATCTGGGCCA-1	clonotype1839	TGTGCAGCAAGTGGGAATACTGGAGGACTAAGTGGTAAATTAACATTC	TGTGCCAGCAGTGAACTGGGGGGTAGTCAAAACACCTTGTACTTT	CAASGNTGGLSGKLTF	CASSELGGSQNTLYF	spleen	Placebo	IV	1	Non-expanded	Non-expanded	1	0.000114692
TAAGCGTAGTCAATAG-1	clonotype1845	TGTGCTCTGAGTGCCTATAACACCAATACAGGCAAATTAACCTTT	TGTGCCAGCAGCCAAGAAAGACTGGGGGCTAACTATGCTGAGCAGTTCTTC	CALSAYNTNTGKLTF	CASSQERLGANYAEQFF	spleen	Placebo	III	1	Non-expanded	Non-expanded	1	0.000114692
TAAGCGTAGTCGTACT-1	clonotype1844	TGCGCCCACGACCATAGCAATAACAGAATCTTCTTT	TGTGCCAGCAGCTTGTCAGGGGGTTCAAACACCGGGCAGCTCTACTTT	CAHDHSNNRIFF	CASSLSGGSNTGQLYF	spleen	Placebo	V	3	Non-expanded	Non-expanded	1	0.000114692
TAAGCGTAGTGAAGAG-1	clonotype1843	TGCGCAGTCAGCGGAGGTTCAGCCTTAGGGAGGCTGCATTTT	TGTGGTGCTAGGGATCTCCTGGGGGGGCACACCGGGCAGCTCTACTTT	CAVSGGSALGRLHF	CGARDLLGGHTGQLYF	spleen	PI3kdi	II	3	Non-expanded	Non-expanded	1	0.000114692
TAAGCGTGTACCGAGA-1	clonotype1849	TGTGCAGCTAGTTATAGCAATAACAGAATCTTCTTT	TGTGCCAGCAGTGTTCTGGGGGGTAGTGCAGAAACGCTGTATTTT	CAASYSNNRIFF	CASSVLGGSAETLYF	spleen	PI3kdi	V	1	Non-expanded	Non-expanded	1	0.000114692
TAAGCGTGTCCAGTAT-1	clonotype1848	TGTGCAGCAACCGCATCTTCTGGCAGCTGGCAACTCATCTTT	TGTGCCAGCGGTGATATTTCCAACGAAAGATTATTTTTC	CAATASSGSWQLIF	CASGDISNERLFF	spleen	PI3kdi	V	3	Non-expanded	Non-expanded	1	0.000114692
TAAGTGCAGGAGTAGA-1	clonotype958	TGTGCTCTGGCCCTCAATAACAACAATGCCCCACGATTT	TGTGCCAGCAGTGAGGACAGGGAGAAAGACACCCAGTACTTT	CALALNNNNAPRF	CASSEDREKDTQYF	spleen	PI3kdi	II	1	Non-expanded	Non-expanded	1	0.000114692
TAAGTGCCACGGTAGA-1	clonotype56	TGTGCTATGCGCACGGGTTACCAGAACTTCTATTTT	TGTGCCAGCACCAACTGGGGGCAAGACACCCAGTACTTT	CAMRTGYQNFYF	CASTNWGQDTQYF	spleen	PI3kdi	II	3	Expanded	Expanded	2	0.000229384
TAAGTGCTCTTAACCT-1	clonotype962	TGTGCTACTCGGACAGAAGGTGCAGATAGACTCACCTTT	TGTGCCAGCTCTCTCGTGACAGGGGGCGCAGAAACGCTGTATTTT	CATRTEGADRLTF	CASSLVTGGAETLYF	spleen	Placebo	V	1	Non-expanded	Non-expanded	1	0.000114692
TACACGACAAACTGTC-1	clonotype963	TGTGCAGCAACCCCGGATAGCAACTATCAGTTGATCTGG	TGCACCTGCAGTGCAGCACTGGGGGGGCGCTATGCTGAGCAGTTCTTC	CAATPDSNYQLIW	CTCSAALGGRYAEQFF	spleen	PI3kdi	IV	3	Non-expanded	Non-expanded	1	0.000114692
TACACGAGTTGACGTT-1	clonotype961	TGTGCAGTGAGAGGGTATAACCAGGGGAAGCTTATCTTT	TGTGCCAGCAGCCAAGGGGACCGAACAAACACAGAAGTCTTCTTT	CAVRGYNQGKLIF	CASSQGDRTNTEVFF	spleen	PI3kdi	V	1	Non-expanded	Non-expanded	1	0.000114692
TACAGTGAGCAATATG-1	clonotype964		TGTGCCAGCAGTTGGACAGGGCGGCAAGACACCCAGTACTTT		CASSWTGRQDTQYF	spleen	Placebo	IV	1		Non-expanded	1	0.000114692
TACAGTGCACTAGTAC-1	clonotype1532	TGTGCTGCTGAGGCCCCCAGTGCAGGGAACAAGCTAACTTTT	TGTGCCAGCAGTGAACCTACTGGGGGGAGGGACACCCAGTACTTT	CAAEAPSAGNKLTF	CASSEPTGGRDTQYF	spleen	Placebo	V	1	Non-expanded	Non-expanded	1	0.000114692
TACAGTGCAGCCAGAA-1	clonotype752		TGTGCCAGCAGCCACTACAGGGATAATTCGCCCCTCTACTTT		CASSHYRDNSPLYF	spleen	Placebo	V	1		Non-expanded	1	0.000114692
TACAGTGGTGATGTGG-1	clonotype1537		TGTGCCAGCAGCTTAACTGGGGAAAACACCTTGTACTTT		CASSLTGENTLYF	spleen	Placebo	IV	1		Non-expanded	1	0.000114692
TACCTATAGAATGTGT-1	clonotype754	TGTGTCCTCAACATGGGCTACAAACTTACCTTC	TGTGCCAGCAGTATCGGGAACTATGCTGAGCAGTTCTTC	CVLNMGYKLTF	CASSIGNYAEQFF	spleen	PI3kdi	II	3	Non-expanded	Non-expanded	1	0.000114692
TACCTATCACATTCGA-1	clonotype757	TGTGCTATAGCATCCTCCTCCTTCAGCAAGCTGGTGTTT	TGTGCCTGGAGTCATCAGGGAAGTGCAGAAACGCTGTATTTT	CAIASSSFSKLVF	CAWSHQGSAETLYF	spleen	Placebo	V	3	Expanded	Expanded	3	0.000344076
TACCTATCAGGGTTAG-1	clonotype1542	TGTATCCTGAGAGGGACTGGAGGCAATAATAAGCTGACTTTT	TGTGCCAGCAGCCAAGGGGGGTTTTCCAACGAAAGATTATTTTTC	CILRGTGGNNKLTF	CASSQGGFSNERLFF	spleen	Placebo	IV	3	Non-expanded	Non-expanded	1	0.000114692
TACCTATCATCGGTTA-1	clonotype759	TGTGCAGTGAGGAGAGGGACTGGAGGCTATAAAGTGGTCTTT	TGTGCCAGCAGTCCCGACTGGGGCCAAGACACCCAGTACTTT	CAVRRGTGGYKVVF	CASSPDWGQDTQYF	spleen	PI3kdi	II	1	Non-expanded	Non-expanded	1	0.000114692
TACCTATGTAGTGAAT-1	clonotype758	TGTGCTTTGAGGATGGGGAATGCAGGTGCCAAGCTCACATTC	TGTGCCAGCAGTCTGTTACAGGGCCCTTATGAACAGTACTTC	CALRMGNAGAKLTF	CASSLLQGPYEQYF	spleen	PI3kdi	IV	3	Non-expanded	Non-expanded	1	0.000114692
TACCTATGTCTAAACC-1	clonotype760		TGTGCCAGCAGCCAAGAGACTGGGATATCTAGTGCAGAAACGCTGTATTTT		CASSQETGISSAETLYF	spleen	Placebo	IV	1		Non-expanded	1	0.000114692
TACCTATTCCTGCCAT-1	clonotype2568	TGTGCAGTGAGCCGGTCTAATTACAACGTGCTTTACTTC	TGCACCTGCAGTGCACAGGACAGGTATAATTCGCCCCTCTACTTT	CAVSRSNYNVLYF	CTCSAQDRYNSPLYF	spleen	Placebo	IV	1	Non-expanded	Non-expanded	1	0.000114692
TACCTTAAGAATAGGG-1	clonotype2567	TGTGCTGCCTATACTGGCAGTGGTGGAAAACTCACTTTG	TGTGGTGCCGGTGCAGAAACGCTGTATTTT	CAAYTGSGGKLTL	CGAGAETLYF	spleen	Placebo	III	1	Non-expanded	Non-expanded	1	0.000114692
TACCTTAAGCCCAACC-1	clonotype2566	TGTGCAGCAAGCGGCAGTGGAGGCAGCAATTACAAACTGACATTT	TGTGCCTGGAGTCGACACACCGGGCAGCTCTACTTT	CAASGSGGSNYKLTF	CAWSRHTGQLYF	spleen	Placebo	V	3	Non-expanded	Non-expanded	1	0.000114692
TACCTTAAGTGCCAGA-1	clonotype2571	TGTGCTGTGAGCGCGAATAGCAATAACAGAATCTTCTTT	TGTGCCAGCAGTCGGGACTGGGGGGGTTATGAACAGTACTTC	CAVSANSNNRIFF	CASSRDWGGYEQYF	spleen	PI3kdi	II	3	Non-expanded	Non-expanded	1	0.000114692
TACCTTACATATGAGA-1	clonotype35	TGTGCAGCAAGTGCAGGAGGCACCAATACAGGCAAATTAACCTTT;TGTGTTCTCAGCACTGGAGCTAACACTGGAAAGCTCACGTTT	TGTGCCAGCAGCCCAGGGCAGGGGAACTCCGACTACACCTTC	CAASAGGTNTGKLTF;CVLSTGANTGKLTF	CASSPGQGNSDYTF	spleen	Placebo	III	3	Expanded	Expanded	4	0.000458768
TACCTTACATTGGGCC-1	clonotype2570	TGTGCTGTTGGGACTGGAGGCTATAAAGTGGTCTTT	TGTGCCAGCAGTCCCGGGACAACAAACACAGAAGTCTTCTTT	CAVGTGGYKVVF	CASSPGTTNTEVFF	spleen	PI3kdi	V	3	Non-expanded	Non-expanded	1	0.000114692
TACCTTATCACCCGAG-1	clonotype2569	TGTGCAGCAAGCAACTATCAGTTGATCTGG	TGTGCCAGCAGTTTCGGGGGGGCTGTTGCTGAGCAGTTCTTC	CAASNYQLIW	CASSFGGAVAEQFF	spleen	Placebo	IV	1	Non-expanded	Non-expanded	1	0.000114692
TACCTTATCAGTTTGG-1	clonotype2574	TGTGCAGCAAGTGCATATCGTCCCAATACCAACAAAGTCGTCTTT	TGTGCCAGCAGTATAGCAGGGGGGCCCAACGAAAGATTATTTTTC	CAASAYRPNTNKVVF	CASSIAGGPNERLFF	spleen	PI3kdi	II	3	Non-expanded	Non-expanded	1	0.000114692
TACCTTATCTGCAGTA-1	clonotype234		TGTGCCAGCAGTGAAGGTGGGGGTAACCAAGACACCCAGTACTTT		CASSEGGGNQDTQYF	spleen	PI3kdi	IV	3		Non-expanded	1	0.000114692
TACGGATCACTTCTGC-1	clonotype235	TGTGTTTTGAGCGCGGGGAGCAATAACAGAATCTTCTTT	TGTGCCAGCAGTGAACAAAACAACCAGGCTCCGCTTTTT	CVLSAGSNNRIFF	CASSEQNNQAPLF	spleen	PI3kdi	V	1	Non-expanded	Non-expanded	1	0.000114692
TACGGATGTACAGTTC-1	clonotype236	TGTGCAGCAAGCAAATATAACCAGGGGAAGCTTATCTTT	TGTGCAAGCAGTCAGGGGGCAAACACAGAAGTCTTCTTT	CAASKYNQGKLIF	CASSQGANTEVFF	spleen	PI3kdi	II	3	Non-expanded	Non-expanded	1	0.000114692
TACGGATGTCGCGGTT-1	clonotype230	TGTGCTCTGGGTGATATTTATAACCAGGGGAAGCTTATCTTT	TGTGCCAGCAGTGACATCTGGGGCCACTATGCTGAGCAGTTCTTC	CALGDIYNQGKLIF	CASSDIWGHYAEQFF	spleen	Placebo	III	1	Non-expanded	Non-expanded	1	0.000114692
TACGGATGTGGTAACG-1	clonotype231		TGTGCCAGCAGTTCAAACACAGAAGTCTTCTTT		CASSSNTEVFF	spleen	PI3kdi	II	1		Non-expanded	1	0.000114692
TACGGATTCAGGATCT-1	clonotype232	TGTGCTACTGAGAGAGGCAATACCGGAAAACTCATCTTT	TGCACCTGCAGTGCAGTTTATAACAACCAGGCTCCGCTTTTT	CATERGNTGKLIF	CTCSAVYNNQAPLF	spleen	PI3kdi	V	1	Non-expanded	Non-expanded	1	0.000114692
TACGGATTCCACGAAT-1	clonotype233	TGTGCTGTGAGTAATAATGCAGGTGCCAAGCTCACATTC	TGTGCCAGCAGTTTGGACGGCTATAATTCGCCCCTCTACTTT	CAVSNNAGAKLTF	CASSLDGYNSPLYF	spleen	Placebo	IV	1	Non-expanded	Non-expanded	1	0.000114692
TACGGGCGTCATTAGC-1	clonotype228	TGTGCTATGGACAATGCAGGTGCCAAGCTCACATTC	TGTGCCTGGAATCAGGGAGAAAGATTATTTTTC	CAMDNAGAKLTF	CAWNQGERLFF	spleen	PI3kdi	V	3	Non-expanded	Non-expanded	1	0.000114692
TACGGGCTCAGTGCAT-1	clonotype2576		TGTGCCAGCAGCCAAGAAACCGGGCAGCTCTACTTT		CASSQETGQLYF	spleen	PI3kdi	IV	1		Non-expanded	1	0.000114692
TACGGGCTCCAGATCA-1	clonotype2202	TGTGCAGCAAGCACCCCCCCGGGTTACCAGAACTTCTATTTT	TGTGCCAGCGGTGATGCAAACTTTTATGAACAGTACTTC	CAASTPPGYQNFYF	CASGDANFYEQYF	spleen	PI3kdi	V	3	Non-expanded	Non-expanded	1	0.000114692
TACGGTAAGTGGCACA-1	clonotype2579	TGTGCTACTGGAGGCAATACCGGAAAACTCATCTTT	TGTGCCAGCAGCCAAGAGGGGACAGGGGTCGACACCCAGTACTTT	CATGGNTGKLIF	CASSQEGTGVDTQYF	spleen	Placebo	III	3	Non-expanded	Non-expanded	1	0.000114692
TACGGTACACCATCCT-1	clonotype2577	TGTGCAGTGAGGTACCAGGGAGGCAGAGCTCTGATATTT	TGTGCCTGGAGTCTAGAGGGGGGGCAGGGACAGTACTTC	CAVRYQGGRALIF	CAWSLEGGQGQYF	spleen	Placebo	III	3	Non-expanded	Non-expanded	1	0.000114692
TACGGTAGTTCCGTCT-1	clonotype2199	TGTGCAGCAAGCGCGGGGAGTGGAGGCAGCAATTACAAACTGACATTT	TGTGCCAGCAGCCCAGGACAGGGTGCCAACGAAAGATTATTTTTC	CAASAGSGGSNYKLTF	CASSPGQGANERLFF	spleen	PI3kdi	II	1	Non-expanded	Non-expanded	1	0.000114692
TACTCATCAAGCGTAG-1	clonotype2198		TGTGCCAGCAGTTTAAAGGGGGGGTGGAACACCGGGCAGCTCTACTTT		CASSLKGGWNTGQLYF	spleen	PI3kdi	V	1		Non-expanded	1	0.000114692
TACTCATCACACCGAC-1	clonotype2201		TGTGCCTGGAGTCGGGGGAACCAAGACACCCAGTACTTT		CAWSRGNQDTQYF	spleen	Placebo	IV	3		Non-expanded	1	0.000114692
TACTCATTCTTATCTG-1	clonotype2200		TGTGCCAGCAGCTTAGACTGGGGGGTGGGTGCTGAGCAGTTCTTC		CASSLDWGVGAEQFF	spleen	PI3kdi	II	7		Non-expanded	1	0.000114692
TACTCGCGTCTAACGT-1	clonotype2396	TGTGCAGCTAGTTGGAATAGCAATAACAGAATCTTCTTT	TGTGCCAGCAGTCAGACAGCCCCCTCCGACTACACCTTC	CAASWNSNNRIFF	CASSQTAPSDYTF	spleen	Placebo	III	1	Non-expanded	Non-expanded	1	0.000114692
TACTCGCTCCCAAGAT-1	clonotype2393		TGTGCCTGGAGTCTAGACAGAAACAACCAGGCTCCGCTTTTT		CAWSLDRNNQAPLF	spleen	PI3kdi	II	1		Non-expanded	1	0.000114692
TACTTACAGACAGAGA-1	clonotype1123	TGTGCAGCAAGATTTTATAACCAGGGGAAGCTTATCTTT	TGTGCAAGCAGCTTAGAAACAGGGGTGGGAAATACGCTCTATTTT	CAARFYNQGKLIF	CASSLETGVGNTLYF	spleen	Placebo	IV	1	Non-expanded	Non-expanded	1	0.000114692
TACTTACAGGAGTCTG-1	clonotype2392	TGTGCTGCTGAGGACACAAATGCTTACAAAGTCATCTTT	TGTGCCAGCAGCCAAGACACAGAAGTCTTCTTT	CAAEDTNAYKVIF	CASSQDTEVFF	spleen	PI3kdi	V	3	Non-expanded	Non-expanded	1	0.000114692
TACTTACCAAGTAGTA-1	clonotype1121		TGTGGTGCTAAGGGGCAAACAGAAGTCTTCTTT		CGAKGQTEVFF	spleen	PI3kdi	V	1		Non-expanded	1	0.000114692
TACTTACCAATCCGAT-1	clonotype1122	TGTGCTGCTGAGTCGAACACGGGTTACCAGAACTTCTATTTT	TGCACCTGCAGTTTCCGCGGGGGGTATGAACAGTACTTC	CAAESNTGYQNFYF	CTCSFRGGYEQYF	spleen	Placebo	IV	3	Non-expanded	Non-expanded	1	0.000114692
TACTTACCATCCGGGT-1	clonotype2399		TGTGCCAGCAGCGTGACAGACACCCAGTACTTT		CASSVTDTQYF	spleen	Placebo	III	1		Non-expanded	1	0.000114692
TACTTACGTAAATGAC-1	clonotype2400	TGTGCAGCAATGCAGCAAGGCACTGGGTCTAAGCTGTCATTT	TGTGCTAGCAAAGACTGGGGGAGCTCCTATGAACAGTACTTC	CAAMQQGTGSKLSF	CASKDWGSSYEQYF	spleen	PI3kdi	II	1	Non-expanded	Non-expanded	1	0.000114692
TACTTACTCCTAGGGC-1	clonotype773		TGTGCCTGGAGTCTAAGGGACGACTCCGACTACACCTTC		CAWSLRDDSDYTF	spleen	PI3kdi	II	1		Non-expanded	1	0.000114692
TACTTACTCGTGGGAA-1	clonotype772	TGTGCTATAGCGGGCTATGCCCAGGGATTAACCTTC	TGTGCCAGCTCTCTTACAGGTCAAAACACCTTGTACTTT	CAIAGYAQGLTF	CASSLTGQNTLYF	spleen	Placebo	III	1	Non-expanded	Non-expanded	1	0.000114692
TACTTACTCTTTAGTC-1	clonotype771	TGCGCAGTCAGTGCTCCTGGAGGCTATAAAGTGGTCTTT	TGTGCCAGCAGTTTAATGGGGGCAGAAGTCTTCTTT	CAVSAPGGYKVVF	CASSLMGAEVFF	spleen	PI3kdi	V	1	Non-expanded	Non-expanded	1	0.000114692
TACTTGTCACGGTAGA-1	clonotype769	TGTGCTATAGAGGCTGGAGGCTATAAAGTGGTCTTT	TGTGCAAGCAGCTTAGATCGGGGGGCTCCGCTTTTT	CAIEAGGYKVVF	CASSLDRGAPLF	spleen	Placebo	III	1	Non-expanded	Non-expanded	1	0.000114692
TACTTGTGTCAAAGCG-1	clonotype768	TGTGCAGCAAGTCTCTATGCCCAGGGATTAACCTTC	TGTGGTGCTAGAGGGGGGGCGCAGAGTCAAAACACCTTGTACTTT	CAASLYAQGLTF	CGARGGAQSQNTLYF	spleen	PI3kdi	V	3	Non-expanded	Non-expanded	1	0.000114692
TACTTGTGTCTGATCA-1	clonotype767		TGTGCCAGCGGTGGGACAATTTCCAACGAAAGATTATTTTTC		CASGGTISNERLFF	spleen	PI3kdi	IV	3		Non-expanded	1	0.000114692
TACTTGTTCGCGTTTC-1	clonotype48	TGCGCAGTTGCTATTAATACAGGAAACTACAAATACGTCTTT	TGTGCAAGCAGTCGACAAGGGGGCACAGAAGTCTTCTTT	CAVAINTGNYKYVF	CASSRQGGTEVFF	spleen	Placebo	III	3	Expanded	Expanded	2	0.000229384
TAGACCAAGAGGGCTT-1	clonotype777	TGTGCTGCTGAGGGGGCATCTTCTGGCAGCTGGCAACTCATCTTT	TGTGCCTGGAGTCTACTGGGGGCCCAAGACACCCAGTACTTT	CAAEGASSGSWQLIF	CAWSLLGAQDTQYF	spleen	PI3kdi	IV	3	Non-expanded	Non-expanded	1	0.000114692
TAGACCAAGCTCCCAG-1	clonotype776	TGTGCAGTGACGGGGACACAGGTTGTGGGGCAGCTCACTTTC	TGTGCCAGCAGTGATGCATTCGGCAGTTCCAACGAAAGATTATTTTTC	CAVTGTQVVGQLTF	CASSDAFGSSNERLFF	spleen	Placebo	V	3	Non-expanded	Non-expanded	1	0.000114692
TAGACCAGTACTCTCC-1	clonotype970	TGCGCAGTCAGTGGGAATAGCAATAACAGAATCTTCTTT	TGTGCCAGCAGCCAAGAAAGACAGAGGGCGGACACCCAGTACTTT	CAVSGNSNNRIFF	CASSQERQRADTQYF	spleen	PI3kdi	II	3	Non-expanded	Non-expanded	1	0.000114692
TAGAGCTCAAACAACA-1	clonotype973	TGTGCTTCCTCAACAGGCAATACCGGAAAACTCATCTTT	TGTGCCAGCAGTCTGCCAGGTGGAAATACGCTCTATTTT	CASSTGNTGKLIF	CASSLPGGNTLYF	spleen	PI3kdi	II	3	Non-expanded	Non-expanded	1	0.000114692
TAGAGCTGTACGCACC-1	clonotype65	TGTGCTATGGAACGGACTGGAGGCTATAAAGTGGTCTTT;TGTGCTCTGGGTGCCCGAAATAACTATGCCCAGGGATTAACCTTC	TGTGCCAGCTCTCTACTGGGGGGGAACTATGCTGAGCAGTTCTTC	CALGARNNYAQGLTF;CAMERTGGYKVVF	CASSLLGGNYAEQFF	spleen	Placebo	V	3	Expanded	Expanded	2	0.000229384
TAGAGCTGTTTGCATG-1	clonotype974	TGTGCAGCTAGTGAGTTTACTGGCAGTGGTGGAAAACTCACTTTG	TGTGCCAGCAGCCAAGATTGGGCGAACACCGGGCAGCTCTACTTT	CAASEFTGSGGKLTL	CASSQDWANTGQLYF	spleen	Placebo	IV	1	Non-expanded	Non-expanded	1	0.000114692
TAGAGCTTCCACTGGG-1	clonotype13		TGTGCCAGCAGCTGGGGGACAGGGGTCTATGAACAGTACTTC		CASSWGTGVYEQYF	spleen			7		Expanded	3	0.000344076
TAGAGCTTCGGCCGAT-1	clonotype975	TGTGCTGTGAGCGCGGCATCCTCCTCCTTCAGCAAGCTGGTGTTT	TGTGCCAGCAGTATTATGGTCAACCAAGACACCCAGTACTTT	CAVSAASSSFSKLVF	CASSIMVNQDTQYF	spleen	Placebo	IV	3	Non-expanded	Non-expanded	1	0.000114692
TAGCCGGAGTCCGTAT-1	clonotype977	TGTGCTCTGGGTGTCTATCAAGGAGGGTCTGCGAAGCTCATCTTT	TGTGCCAGCAGCTGGGGGACAGGGGTCTATGAACAGTACTTC	CALGVYQGGSAKLIF	CASSWGTGVYEQYF	spleen	PI3kdi	V	7	Non-expanded	Non-expanded	1	0.000114692
TAGCCGGAGTGGGCTA-1	clonotype402	TGTGCTGCTGTTGGAGGAAGCAATGCAAAGCTAACCTTC	TGCACCTGCAGTACGGGAGAAAACACCTTGTACTTT	CAAVGGSNAKLTF	CTCSTGENTLYF	spleen	Placebo	III	1	Non-expanded	Non-expanded	1	0.000114692
TAGGCATAGTTGTAGA-1	clonotype406	TGTGCTGCTCACTCCAACTATGGAAATGAGAAAATAACTTTT	TGTGCCTGGAGTCGGGGGTATGAACAGTACTTC	CAAHSNYGNEKITF	CAWSRGYEQYF	spleen	PI3kdi	II	1	Non-expanded	Non-expanded	1	0.000114692
TAGGCATAGTTTGCGT-1	clonotype405		TGTGCCAGCAGCCTCAGGGGAGGGGGAAATACGCTCTATTTT		CASSLRGGGNTLYF	spleen	Placebo	IV	1		Non-expanded	1	0.000114692
TAGGCATTCAAACGGG-1	clonotype400	TGTGCTCTGGGTGGACCAGGAGGAAACTACAAACCTACGTTT	TGTGCCAGCAGCCAAGAGACAGGGAAAGACACCCAGTACTTT	CALGGPGGNYKPTF	CASSQETGKDTQYF	spleen	Placebo	IV	3	Non-expanded	Non-expanded	1	0.000114692
TAGGCATTCTCGCATC-1	clonotype399	TGTGCTGTGACGAGGTCCAATACCAACAAAGTCGTCTTT	TGTGCCAGCGGTGTACTGGGGCTTAGTGCAGAAACGCTGTATTTT	CAVTRSNTNKVVF	CASGVLGLSAETLYF	spleen	Placebo	IV	1	Non-expanded	Non-expanded	1	0.000114692
TAGTGGTGTAAGTGTA-1	clonotype585		TGTGCCAGCTCTCTGCGGGGGGACCAAGACACCCAGTACTTT		CASSLRGDQDTQYF	spleen	PI3kdi	IV	3		Non-expanded	1	0.000114692
TAGTTGGCATGGAATA-1	clonotype588		TGTGCCAGCAGTCCTCGACTGGGGGGATATGAACAGTACTTC		CASSPRLGGYEQYF	spleen	PI3kdi	II	1		Non-expanded	1	0.000114692
TAGTTGGGTGTTCTTT-1	clonotype586	TGCATTGTGACTGACATTGATTATAACCAGGGGAAGCTTATCTTT	TGTGCTAGCACCCCCACAGGATCTGAGCAGTTCTTC	CIVTDIDYNQGKLIF	CASTPTGSEQFF	spleen	Placebo	IV	1	Non-expanded	Non-expanded	1	0.000114692
TAGTTGGTCATCACCC-1	clonotype587		TGTGCCAGCAGCCAAGGGACAACAAACACAGAAGTCTTCTTT		CASSQGTTNTEVFF	spleen	Placebo	IV	1		Non-expanded	1	0.000114692
TATCAGGCAATCGAAA-1	clonotype580	TGTGCTCTGGGCCCCTATTATGGGAGCAGTGGCAACAAGCTCATCTTT	TGTGCCTGGAGTCTGGGGGGGGATGCAGAAACGCTGTATTTT	CALGPYYGSSGNKLIF	CAWSLGGDAETLYF	spleen	PI3kdi	IV	3	Non-expanded	Non-expanded	1	0.000114692
TATCAGGCATTAGGCT-1	clonotype1159		TGTGCCAGCAGCCACGCAGCCTATGCTGAGCAGTTCTTC		CASSHAAYAEQFF	spleen	PI3kdi	V	3		Non-expanded	1	0.000114692
TATCAGGGTGGCTCCA-1	clonotype1157	TGTGCTCTGAGTGATCGACGGCCTAATTACAACGTGCTTTACTTC	TGCTCCAGCAGTCCCGGGACTGGGGGGGCTGCTGAGCAGTTCTTC	CALSDRRPNYNVLYF	CSSSPGTGGAAEQFF	spleen	Placebo	III	3	Non-expanded	Non-expanded	1	0.000114692
TATCAGGTCACCTCGT-1	clonotype1156	TGTGCTATGAGAAGGAGAGGTTCAGCCTTAGGGAGGCTGCATTTT	TGCACCTGCAGTTCAGGGGGGAGCTCCTATGAACAGTACTTC	CAMRRRGSALGRLHF	CTCSSGGSSYEQYF	spleen	Placebo	IV	1	Non-expanded	Non-expanded	1	0.000114692
TATCAGGTCGCCTGAG-1	clonotype4	TGTGCAGCAAGCAAGGGGGTCACAAATGCTTACAAAGTCATCTTT	TGTGCCAGCAGCCCCCCGGGACAACAGGCTCCGCTTTTT	CAASKGVTNAYKVIF	CASSPPGQQAPLF	spleen	PI3kdi	IV	3	Expanded	Expanded	7	0.000802844
TATCAGGTCGTTGACA-1	clonotype4	TGTGCAGCAAGCAAGGGGGTCACAAATGCTTACAAAGTCATCTTT	TGTGCCAGCAGCCCCCCGGGACAACAGGCTCCGCTTTTT	CAASKGVTNAYKVIF	CASSPPGQQAPLF	spleen	PI3kdi	IV	3	Expanded	Expanded	7	0.000802844
TATCAGGTCTCACATT-1	clonotype1163	TGTGCTGCTGAGGGATATAACCAGGGGAAGCTTATCTTT	TGTGCCTGGAGTCCCTCGGCAGGGGGCGGTGAACAGTACTTC	CAAEGYNQGKLIF	CAWSPSAGGGEQYF	spleen	PI3kdi	V	1	Non-expanded	Non-expanded	1	0.000114692
TATCTCAAGAATTCCC-1	clonotype1162		TGTGCCAGCAGTGAATGGACAGTCTATGAACAGTACTTC		CASSEWTVYEQYF	spleen	PI3kdi	II	3		Non-expanded	1	0.000114692
TATCTCAAGTGTACCT-1	clonotype1301	TGTGCAGCTAGAAGGACTGGAGGCTATAAAGTGGTCTTT	TGTGCCAGCAGCCCTAGACAAGACCAAGACACCCAGTACTTT	CAARRTGGYKVVF	CASSPRQDQDTQYF	spleen	Placebo	IV	6	Non-expanded	Non-expanded	1	0.000114692
TATCTCACAAGCCCAC-1	clonotype1300	TGTGCTCTGGGTGATCCTAACACGGGTTACCAGAACTTCTATTTT	TGTGCCAGCAGCCAAGACCTTAATTCGCCCCTCTACTTT	CALGDPNTGYQNFYF	CASSQDLNSPLYF	spleen	PI3kdi	IV	3	Non-expanded	Non-expanded	1	0.000114692
TATCTCACACGGTTTA-1	clonotype1284		TGTGCCAGCAGCGGGACAGGGGAAGACACCCAGTACTTT		CASSGTGEDTQYF	spleen	PI3kdi	IV	1		Non-expanded	1	0.000114692
TATCTCACATTTGCTT-1	clonotype1283	TGTGCTGTGAGCCAAGCAAATTCTGGGACTTACCAGAGGTTT	TGTGCCAGCAGTGACTATGCTGAGCAGTTCTTC	CAVSQANSGTYQRF	CASSDYAEQFF	spleen	PI3kdi	II	3	Non-expanded	Non-expanded	1	0.000114692
TATCTCATCTGCGACG-1	clonotype2322	TGCGCTCTGACCGATAGCAACTATCAGTTGATCTGG	TGTGCCAGCGGTGAACTGGGGGGGCGCACCGGGCAGCTCTACTTT	CALTDSNYQLIW	CASGELGGRTGQLYF	spleen	Placebo	IV	3	Non-expanded	Non-expanded	1	0.000114692
TATGCCCAGCCGATTT-1	clonotype2332	TGTGCTCTGGGTGACTCGGGATACAACAAACTCACTTTT	TGTGCCAGCAGTTTTGGCAATTCCTATAATTCGCCCCTCTACTTT	CALGDSGYNKLTF	CASSFGNSYNSPLYF	spleen	Placebo	III	3	Non-expanded	Non-expanded	1	0.000114692
TATGCCCGTGTGAAAT-1	clonotype1339	TGTGCTGCTGAGGGTACAGGAAACTACAAATACGTCTTT	TGTGCCAGCAGCACACGGACAGGTTATGAACAGTACTTC	CAAEGTGNYKYVF	CASSTRTGYEQYF	spleen	Placebo	IV	1	Non-expanded	Non-expanded	1	0.000114692
TATGCCCTCCTGCAGG-1	clonotype1346	TGTGCAGCAGTTTACAGCAACAACAGACTTACTTTG	TGTGCCAGCAGACACAGGGGAGAAGTCTTCTTT	CAAVYSNNRLTL	CASRHRGEVFF	spleen			3	Non-expanded	Non-expanded	1	0.000114692
TATTACCAGTGTCTCA-1	clonotype1347	TGTGCAGCAAGCAACTCTTCTGGCAGCTGGCAACTCATCTTT	TGTGCCAGCAGCTACAGGTCCGACTACACCTTC	CAASNSSGSWQLIF	CASSYRSDYTF	spleen	PI3kdi	IV	1	Non-expanded	Non-expanded	1	0.000114692
TATTACCCACCAGATT-1	clonotype210	TGTGCTGAGGATGCAGGTGCCAAGCTCACATTC	TGCACCTGCAGTGCCGGGACTGGGGGGACCACCGGGCAGCTCTACTTT	CAEDAGAKLTF	CTCSAGTGGTTGQLYF	spleen	Placebo	IV	3	Non-expanded	Non-expanded	1	0.000114692
TATTACCGTGATGCCC-1	clonotype7	TGTGCTGCTGAGGCGGCTGGAGGCTATAAAGTGGTCTTT		CAAEAAGGYKVVF		spleen			7	Expanded		4	0.000458768
TATTACCTCTCCTATA-1	clonotype212	TGTGCTCTGAGTGATAGGTACACCAATACAGGCAAATTAACCTTT	TGTGCAAGCAGCCGCCCGGGACACCATCCTGCTGAGCAGTTCTTC	CALSDRYTNTGKLTF	CASSRPGHHPAEQFF	spleen	Placebo	V	3	Non-expanded	Non-expanded	1	0.000114692
TCAACGAAGTGCGATG-1	clonotype213		TGTGCCAGCAGCTTAGGGTTTAACTATGCTGAGCAGTTCTTC		CASSLGFNYAEQFF	spleen	Placebo	IV	1		Non-expanded	1	0.000114692
TCAACGACAGTAAGAT-1	clonotype214	TGTGCAGTTAGTGAAGCCTCGGGATACAACAAACTCACTTTT	TGTGCCAGCAGTATCCGGGACAAATATGAACAGTACTTC	CAVSEASGYNKLTF	CASSIRDKYEQYF	spleen	Placebo	V	3	Non-expanded	Non-expanded	1	0.000114692
TCAACGAGTTAGATGA-1	clonotype215	TGTGCTGCTCCTAGCAACATGGGCTACAAACTTACCTTC	TGTGCCAGCAGCCCGGGACAACAAGACACCCAGTACTTT	CAAPSNMGYKLTF	CASSPGQQDTQYF	spleen	PI3kdi	V	1	Non-expanded	Non-expanded	1	0.000114692
TCAACGATCACGAAGG-1	clonotype216	TGTGCCTACCAGGGAGGCAGAGCTCTGATATTT	TGTGCAAGCAGCTTAGGGGACAGAAAAAACACCTTGTACTTT	CAYQGGRALIF	CASSLGDRKNTLYF	spleen	PI3kdi	IV	1	Non-expanded	Non-expanded	1	0.000114692
TCAATCTAGGTGATTA-1	clonotype217		TGTGCCAGCAGCCAATGGGGGGTTGCAAACACCGGGCAGCTCTACTTT		CASSQWGVANTGQLYF	spleen	PI3kdi	IV	1		Non-expanded	1	0.000114692
TCAATCTAGTGCCATT-1	clonotype208	TGTGCTACTGTTAATACAGGAAACTACAAATACGTCTTT	TGTGCCAGCAGCCAAGACAGGGCTGAGCAGTTCTTC	CATVNTGNYKYVF	CASSQDRAEQFF	spleen	PI3kdi	II	3	Non-expanded	Non-expanded	1	0.000114692
TCAATCTTCATACGGT-1	clonotype2317		TGTGCAAGCAGCTTGGGGACTGGGGGTAGTCAAAACACCTTGTACTTT		CASSLGTGGSQNTLYF	spleen	Placebo	IV	1		Non-expanded	1	0.000114692
TCAATCTTCTGTTGAG-1	clonotype2594	TGTGCTCTGAGTGGGGGCAGTGGAGGCAGCAATTACAAACTGACATTT	TGTAGTTCTACAGGGAACCAAGACACCCAGTACTTT	CALSGGSGGSNYKLTF	CSSTGNQDTQYF	spleen	PI3kdi	IV	1	Non-expanded	Non-expanded	1	0.000114692
TCACAAGCAACGATGG-1	clonotype988	TGTGCTTTTACCAACAAAGTCGTCTTT	TGTGCCTGGAGTCTGGGGGGGGCCTCTAACCAAGACACCCAGTACTTT	CAFTNKVVF	CAWSLGGASNQDTQYF	spleen	PI3kdi	IV	1	Non-expanded	Non-expanded	1	0.000114692
TCACAAGCATTGGTAC-1	clonotype47	TGTGCTGTGAGCGCGCCCAATACCAACAAAGTCGTCTTT	TGTGCCAGCAGTTCCTCCTATGAACAGTACTTC	CAVSAPNTNKVVF	CASSSSYEQYF	spleen	PI3kdi	II	3	Expanded	Expanded	2	0.000229384
TCACAAGGTAAACGCG-1	clonotype2593	TGTGCTCTGAGTGATCCTCCTGGCAGTGGTGGAAAACTCACTTTG	TGTGCCAGCGGTGATAGGGGTGACACAGAAGTCTTCTTT	CALSDPPGSGGKLTL	CASGDRGDTEVFF	spleen	Placebo	III	1	Non-expanded	Non-expanded	1	0.000114692
TCACAAGTCTAGAGTC-1	clonotype2592	TGTGCTCTGACGGGTAACTATGCCCAGGGATTAACCTTC	TGTGCCAGCAGCCAAGACTGGGACAACTCCTATGAACAGTACTTC	CALTGNYAQGLTF	CASSQDWDNSYEQYF	spleen	PI3kdi	V	3	Non-expanded	Non-expanded	1	0.000114692
TCACGAAAGCAGGTCA-1	clonotype2591	TGTGCAGCAAGCAGGACTGGAGGCAATAATAAGCTGACTTTT	TGTGCCAGCAGCTTCGGGACAGGGGGCACAGAAGTCTTCTTT	CAASRTGGNNKLTF	CASSFGTGGTEVFF	spleen	Placebo	IV	3	Non-expanded	Non-expanded	1	0.000114692
TCACGAACAACTGCGC-1	clonotype2590	TGTGCTGCAAGGGGGTCTTCCAATACCAACAAAGTCGTCTTT	TGTGCCAGCAGCCGTCAGGCAAACACAGAAGTCTTCTTT	CAARGSSNTNKVVF	CASSRQANTEVFF	spleen	Placebo	V	1	Non-expanded	Non-expanded	1	0.000114692
TCACGAAGTAAACACA-1	clonotype1245		TGCACCTGCAGTGCACGGGGAAGCACAGAAGTCTTCTTT		CTCSARGSTEVFF	spleen	Placebo	III	1		Non-expanded	1	0.000114692
TCACGAAGTAGCTTGT-1	clonotype1256	TGTGCTCTGAGTGCCCGCAATAACAACAATGCCCCACGATTT	TGTGCCTGGAGTCTAGGGGCAAACACAGAAGTCTTCTTT	CALSARNNNNAPRF	CAWSLGANTEVFF	spleen	PI3kdi	IV	1	Non-expanded	Non-expanded	1	0.000114692
TCACGAAGTCTAGGTT-1	clonotype1279	TGTGCTCTCTTATCTGGTAGCTTCAATAAGTTGACCTTT	TGTGCCAGCAGCCAAGAAGGGGTCTATGAACAGTACTTC	CALLSGSFNKLTF	CASSQEGVYEQYF	spleen	Placebo	III	1	Non-expanded	Non-expanded	1	0.000114692
TCACGAAGTGAAAGAG-1	clonotype1	TGCGCAGTCAGTGAAGGTAGCAATAACAGAATCTTCTTT;TGTGCTGGGATGAATTATAACCAGGGGAAGCTTATCTTT	TGTGCCTGGAGTCTAGGGGACAGGCTTAGTGCAGAAACGCTGTATTTT	CAGMNYNQGKLIF;CAVSEGSNNRIFF	CAWSLGDRLSAETLYF	spleen	Placebo	III	3	Expanded	Expanded	8	0.000917536
TCACGAATCATAGCAC-1	clonotype1282	TGTGCTATGAGAGAGGGCGCGTCTAATTACAACGTGCTTTACTTC	TGTGCCTGGACCCTACAGGCTTCTGGAAATACGCTCTATTTT	CAMREGASNYNVLYF	CAWTLQASGNTLYF	spleen	PI3kdi	II	1	Non-expanded	Non-expanded	1	0.000114692
TCAGATGAGTCTTGCA-1	clonotype1287	TGTGCAGCAAGCGAAAGCAATAACAGAATCTTCTTT	TGTGCCAGCAGTCAAAGGACAGGAAGCTCCTATGAACAGTACTTC	CAASESNNRIFF	CASSQRTGSSYEQYF	spleen	Placebo	III	1	Non-expanded	Non-expanded	1	0.000114692
TCAGATGCACGTCAGC-1	clonotype22	TGTGCTTTGGCAACTTCAAGTGGCCAGAAGCTGGTTTTT	TGTGCCAGCGGTGAACTGGCCCAAGACACCCAGTACTTT	CALATSSGQKLVF	CASGELAQDTQYF	spleen	PI3kdi	IV	3	Expanded	Expanded	2	0.000229384
TCAGATGCATCCCACT-1	clonotype1288	TGTGCTGCTGCGAACACGGGTTACCAGAACTTCTATTTT	TGCACCTGCAGTGCAGATTGGGGCAGATATGCTGAGCAGTTCTTC	CAAANTGYQNFYF	CTCSADWGRYAEQFF	spleen	PI3kdi	IV	3	Non-expanded	Non-expanded	1	0.000114692
TCAGATGGTACAAGTA-1	clonotype2414	TGTGCAGCAAGTAGGAGCAATAACAGAATCTTCTTT	TGTGCCAGCAGCCAACGACAGGTTCGTGCAGAAACGCTGTATTTT	CAASRSNNRIFF	CASSQRQVRAETLYF	spleen	PI3kdi	IV	1	Non-expanded	Non-expanded	1	0.000114692
TCAGATGGTGAAAGAG-1	clonotype1285		TGTGCCAGCAGCTTAGGTTGGGGGCAAACGCTGTATTTT		CASSLGWGQTLYF	spleen	PI3kdi	IV	1		Non-expanded	1	0.000114692
TCAGATGGTGATGCCC-1	clonotype2415	TGTGCTATGAGAGAGGGCACGGGTTACCAGAACTTCTATTTT	TGCACCTGCAGTGCTAGGAATTCGCCCCTCTACTTT	CAMREGTGYQNFYF	CTCSARNSPLYF	spleen	PI3kdi	II	3	Non-expanded	Non-expanded	1	0.000114692
TCAGATGTCTCTTATG-1	clonotype2416	TGTGCTGCTGAGAGAGGAAACTACAAATACGTCTTT	TGCACCTGCAGTGCCCAAAGTCAAAACACCTTGTACTTT	CAAERGNYKYVF	CTCSAQSQNTLYF	spleen	Placebo	IV	1	Non-expanded	Non-expanded	1	0.000114692
TCAGCAAAGCCACGCT-1	clonotype1439		TGTGCCAGCAGTTTAGTCCAGACCGGGCAGCTCTACTTT		CASSLVQTGQLYF	spleen	PI3kdi	II	1		Non-expanded	1	0.000114692
TCAGCAATCCTGCAGG-1	clonotype2224	TGTGCAGCAAGTGCAGGCTACAGCAACAACAGACTTACTTTG	TGTGCCAGCGGTGATGCGGGCCTGGGGGGGCGTGAACAGTACTTC	CAASAGYSNNRLTL	CASGDAGLGGREQYF	spleen	Placebo	V	3	Non-expanded	Non-expanded	1	0.000114692
TCAGCAATCTTGTATC-1	clonotype175	TGTGCTTTTGACACAAATGCTTACAAAGTCATCTTT	TGTGGTGCTAGCCGGGACAAATATGAACAGTACTTC	CAFDTNAYKVIF	CGASRDKYEQYF	spleen	PI3kdi	II	1	Non-expanded	Non-expanded	1	0.000114692
TCAGCTCAGCCGGTAA-1	clonotype177	TGTGCAGTGAGCTCTGGAGCTAACACTGGAAAGCTCACGTTT	TGTGCCAGCACCCTACTGGGGGGGCTTGCTGAGCAGTTCTTC	CAVSSGANTGKLTF	CASTLLGGLAEQFF	spleen	PI3kdi	II	1	Non-expanded	Non-expanded	1	0.000114692
TCAGCTCAGCTAGTTC-1	clonotype176	TGTGCTGCTGAGGCCGCTTACCAGGGAGGCAGAGCTCTGATATTT	TGTGCCAGCGGTGATGGGGGGGGCACCTATGAACAGTACTTC	CAAEAAYQGGRALIF	CASGDGGGTYEQYF	spleen	Placebo	III	1	Non-expanded	Non-expanded	1	0.000114692
TCAGCTCGTCCGACGT-1	clonotype178	TGTGCTCTGGGGTACCAGGGAGGCAGAGCTCTGATATTT	TGTGCCTGGAGTCTTGGCAGGGAGGCTGAGCAGTTCTTC	CALGYQGGRALIF	CAWSLGREAEQFF	spleen	PI3kdi	II	3	Non-expanded	Non-expanded	1	0.000114692
TCAGCTCTCGTTGCCT-1	clonotype2225	TGTGCAGCCGGGGAGGGAGGCAGAGCTCTGATATTT	TGTGCCAGCAGTGATACGGGGGGGGACACCCAGTACTTT	CAAGEGGRALIF	CASSDTGGDTQYF	spleen	Placebo	III	3	Non-expanded	Non-expanded	1	0.000114692
TCAGGATCAAACTGTC-1	clonotype18	TGCGCAGTCAGTGTTTATAGCAACTATCAGTTGATCTGG	TGTGGTGCTAGGGGGACAGGGGGAGGGGAACAGTACTTC	CAVSVYSNYQLIW	CGARGTGGGEQYF	spleen	Placebo	V	3	Expanded	Expanded	3	0.000344076
TCAGGATCAATAACGA-1	clonotype1659	TGTATCCTGAGAGTACTCTCTGGAGGAAGCAATGCAAAGCTAACCTTC	TGTGGTGCTAGGGGCTATAATTCGCCCCTCTACTTT	CILRVLSGGSNAKLTF	CGARGYNSPLYF	spleen	PI3kdi	V	3	Expanded	Expanded	2	0.000229384
TCAGGATCACTTCGAA-1	clonotype1660		TGTGCCAGCAGTATTGGAAACTCCGACTACACCTTC		CASSIGNSDYTF	spleen	PI3kdi	V	1		Non-expanded	1	0.000114692
TCAGGATGTCAAACTC-1	clonotype1666	TGTGCTTTGGCCCCGTATACAGAAGGTGCAGATAGACTCACCTTT	TGTGCCAGCGGCCCGGGACTGGGTCAAGACACCCAGTACTTT	CALAPYTEGADRLTF	CASGPGLGQDTQYF	spleen	Placebo	IV	1	Non-expanded	Non-expanded	1	0.000114692
TCAGGATTCACCGTAA-1	clonotype1645	TGTGCTGCTGAGGCGAGGACTGGAGGACTAAGTGGTAAATTAACATTC	TGTGCCAGCAGCCGGCAGGGGAACACAGAAGTCTTCTTT	CAAEARTGGLSGKLTF	CASSRQGNTEVFF	spleen	Placebo	IV	1	Non-expanded	Non-expanded	1	0.000114692
TCAGGTACATATACCG-1	clonotype1657	TGCGCAGTCAGGGGCACAGGCAATACCGGAAAACTCATCTTT	TGCACCTGCAGTGCAAGGGACAAAAACACAGAAGTCTTCTTT	CAVRGTGNTGKLIF	CTCSARDKNTEVFF	spleen	PI3kdi	V	1	Non-expanded	Non-expanded	1	0.000114692
TCAGGTACATTCACTT-1	clonotype2057	TGTGCTCTGGTTGATAGGAACAACAATGCCCCACGATTT	TGTGCCAGCAGAGAACTGGGGGGGGCAGAAACGCTGTATTTT	CALVDRNNNAPRF	CASRELGGAETLYF	spleen	Placebo	III	1	Non-expanded	Non-expanded	1	0.000114692
TCAGGTAGTTGTCTTT-1	clonotype1675	TGTGCTGCTGAGGGGAATAATAATGCAGGTGCCAAGCTCACATTC	TGTGCCAGCAGCCAAGCCAGATATGAACAGTACTTC	CAAEGNNNAGAKLTF	CASSQARYEQYF	spleen	Placebo	III	1	Non-expanded	Non-expanded	1	0.000114692
TCAGGTATCATTTGGG-1	clonotype577	TGCGCAGTCAGTAAAGGCAACATGGGCTACAAACTTACCTTC	TGTGCCAGCAGTCTGAACAGTCAAAACACCTTGTACTTT	CAVSKGNMGYKLTF	CASSLNSQNTLYF	spleen	Placebo	IV	3	Non-expanded	Non-expanded	1	0.000114692
TCATTACAGACAAAGG-1	clonotype573	TGCGCAGTCCCGAATTATAACCAGGGGAAGCTTATCTTT	TGTGCCAGCAGAGCCGACAGTGCGAACACAGAAGTCTTCTTT	CAVPNYNQGKLIF	CASRADSANTEVFF	spleen	Placebo	IV	1	Non-expanded	Non-expanded	1	0.000114692
TCATTACAGCCCGAAA-1	clonotype1868	TGTGCTCTCCCCGGGACTGGAGGCTATAAAGTGGTCTTT	TGTGCCAGCTCTCTCGGAGGGCACTTGTACTTT	CALPGTGGYKVVF	CASSLGGHLYF	spleen	PI3kdi	V	3	Non-expanded	Non-expanded	1	0.000114692
TCATTACAGGCTAGCA-1	clonotype1852	TGTGCTCTGGGTGATCGACGCGCATCCTCCTCCTTCAGCAAGCTGGTGTTT	TGTGCAAGCAGCTTAGTGGGGGGGCGTCTCCAAGACACCCAGTACTTT	CALGDRRASSSFSKLVF	CASSLVGGRLQDTQYF	spleen	PI3kdi	II	1	Non-expanded	Non-expanded	1	0.000114692
TCATTACCACAGGAGT-1	clonotype1921		TGTGCCAGCGCCCGGACTGGGGGAGAAACGCTGTATTTT		CASARTGGETLYF	spleen	PI3kdi	V	3		Non-expanded	1	0.000114692
TCATTACGTGTGGCTC-1	clonotype1869	TGTGCAGCGGGTTCTTCCAATACCAACAAAGTCGTCTTT	TGTGCCAGCAGCCGGGTGTGGGGGGGCGGTGCAGAAACGCTGTATTTT	CAAGSSNTNKVVF	CASSRVWGGGAETLYF	spleen	Placebo	IV	1	Non-expanded	Non-expanded	1	0.000114692
TCATTACGTGTTTGTG-1	clonotype1867	TGTGCTCTGAGTGATCGGCCCTCCTCCTTCAGCAAGCTGGTGTTT	TGTGCCAGCGGTCCAGGGAATAACAACCAGGCTCCGCTTTTT	CALSDRPSSFSKLVF	CASGPGNNNQAPLF	spleen	PI3kdi	V	1	Non-expanded	Non-expanded	1	0.000114692
TCATTACGTTGCGCAC-1	clonotype1866	TGTGCTCGCGCGCAAGGCACTGGGTCTAAGCTGTCATTT		CARAQGTGSKLSF		spleen	Placebo	V	3	Expanded		25	0.0028673
TCATTACTCGGTGTTA-1	clonotype1719	TGTGCTGCCCGGGACTCGGGATACAACAAACTCACTTTT	TGTGCCAGCAGCCAAGGGACAGGGGGAGGCCAAGACACCCAGTACTTT	CAARDSGYNKLTF	CASSQGTGGGQDTQYF	spleen	Placebo	III	1	Non-expanded	Non-expanded	1	0.000114692
TCATTTGAGCCCAACC-1	clonotype2082	TGTGCAGCAAGGCCTAATAGCAATAACAGAATCTTCTTT	TGTGCCAGCAGCAGGGGGGTTGCTGAGCAGTTCTTC	CAARPNSNNRIFF	CASSRGVAEQFF	spleen	Placebo	III	1	Non-expanded	Non-expanded	1	0.000114692
TCATTTGGTACAAGTA-1	clonotype1257		TGTGCCAGCAGCCAAGCCGGGACAGGGTCCTCCGACTACACCTTC		CASSQAGTGSSDYTF	spleen	PI3kdi	IV	1		Non-expanded	1	0.000114692
TCATTTGGTCGGGTCT-1	clonotype1717	TGCGCAGTCAGTAAGGATACAGGAAACTACAAATACGTCTTT	TGTGCCAGCGGACTGGGGGGCTATGAACAGTACTTC	CAVSKDTGNYKYVF	CASGLGGYEQYF	spleen	Placebo	IV	1	Non-expanded	Non-expanded	1	0.000114692
TCATTTGGTGGTACAG-1	clonotype1718	TGTGCTATAGAGGCCAATTCTGGGACTTACCAGAGGTTT	TGCACCTGCAGTGCGACAGGAAACTATGCTGAGCAGTTCTTC	CAIEANSGTYQRF	CTCSATGNYAEQFF	spleen	Placebo	V	1	Non-expanded	Non-expanded	1	0.000114692
TCATTTGGTTCCACGG-1	clonotype1715		TGTGCCAGCAGCCCGGGACAGGGGGCTGGAAATACGCTCTATTTT		CASSPGQGAGNTLYF	spleen	PI3kdi	II	3		Non-expanded	1	0.000114692
TCATTTGTCAGTGTTG-1	clonotype1716	TGTGCAGTGAGCATGCTTGCTTACAAAGTCATCTTT	TGTGCCAGCTCTCTCCTGGGGGGGTATGAACAGTACTTC	CAVSMLAYKVIF	CASSLLGGYEQYF	spleen	Placebo	IV	3	Non-expanded	Non-expanded	1	0.000114692
TCCACACAGAAACCAT-1	clonotype57	TGCGCAGTCAGTGCTCCTGGCAGTGGTGGAAAACTCACTTTG	TGTGCCAGCAGCCCGGACTGGGGGGGCGGGGCAGAAACGCTGTATTTT	CAVSAPGSGGKLTL	CASSPDWGGGAETLYF	spleen	PI3kdi	II	3	Expanded	Expanded	2	0.000229384
TCCACACCAAGGTGTG-1	clonotype1714		TGTGCCAGCAGTGAGGGACAGTATTCTGGAAATACGCTCTATTTT		CASSEGQYSGNTLYF	spleen	Placebo	IV	1		Non-expanded	1	0.000114692
TCCACACCATGCCACG-1	clonotype2287	TGTGCTCTGGGCTCATCTTCTGGCAGCTGGCAACTCATCTTT	TGTGCCAGCAGTCGGGACTGGGGGGGCGTTGAACAGTACTTC	CALGSSSGSWQLIF	CASSRDWGGVEQYF	spleen	Placebo	III	3	Non-expanded	Non-expanded	1	0.000114692
TCCCGATAGAAGAAGC-1	clonotype1005	TGTGCTGCTGAGGCCCCCATGGGCTACAAACTTACCTTC	TGCACCTGCAGTGCCCAACAGGGGGAAAACACCTTGTACTTT	CAAEAPMGYKLTF	CTCSAQQGENTLYF	spleen	PI3kdi	IV	1	Non-expanded	Non-expanded	1	0.000114692
TCCCGATAGCACCGCT-1	clonotype2303	TGTGCTATGGCCCGTCTAACAGGCAATACCGGAAAACTCATCTTT	TGTGCCAGCAGCCAACTACAACCAAACACAGAAGTCTTCTTT	CAMARLTGNTGKLIF	CASSQLQPNTEVFF	spleen	Placebo	III	1	Non-expanded	Non-expanded	1	0.000114692
TCCCGATAGTCCAGGA-1	clonotype1014		TGTGCCTGGAGCCGGACAAAAAACTATGCTGAGCAGTTCTTC		CAWSRTKNYAEQFF	spleen	Placebo	III	1		Non-expanded	1	0.000114692
TCCCGATTCAACACTG-1	clonotype998	TGTGCAGCAAGTTATAACAACAATGCCCCACGATTT	TGTGCCAGCAGTGATGGGGTTAACCAAGACACCCAGTACTTT	CAASYNNNAPRF	CASSDGVNQDTQYF	spleen	PI3kdi	II	1	Non-expanded	Non-expanded	1	0.000114692
TCGAGGCAGCCTATGT-1	clonotype1530	TGTGCCACCGACTCTTCTGGCAGCTGGCAACTCATCTTT	TGTGCCAGCCTTGGGGCTAGTCAAAACACCTTGTACTTT	CATDSSGSWQLIF	CASLGASQNTLYF	spleen	Placebo	V	1	Non-expanded	Non-expanded	1	0.000114692
TCGAGGCAGGATTCGG-1	clonotype2256		TGTGCCAGCTCTCTCAGGTCCGGTAATTCGCCCCTCTACTTT		CASSLRSGNSPLYF	spleen	PI3kdi	II	3		Non-expanded	1	0.000114692
TCGAGGCCACTTAACG-1	clonotype1529	TGTGCTGGGGAGGCTGGAGCTAACACTGGAAAGCTCACGTTT	TGTGCCAGCAGCCAAGATCCCCTGGGCCCCCAGTACTTT	CAGEAGANTGKLTF	CASSQDPLGPQYF	spleen	PI3kdi	IV	1	Non-expanded	Non-expanded	1	0.000114692
TCGAGGCGTCTCTCGT-1	clonotype1528		TGTGCCAGCGGTGATGCCCCAGGGGGCTATGCTGAGCAGTTCTTC		CASGDAPGGYAEQFF	spleen	Placebo	V	1		Non-expanded	1	0.000114692
TCGAGGCGTTAAGATG-1	clonotype2004	TGTGCAGCAAGTAACTCCGGTTACCAGAACTTCTATTTT	TGTGCCAGCAGTCGGACTGGTGGAAATACGCTCTATTTT	CAASNSGYQNFYF	CASSRTGGNTLYF	spleen	Placebo	III	1	Non-expanded	Non-expanded	1	0.000114692
TCGCGAGAGTTAACGA-1	clonotype85	TGTGCAGCAAGTGAGACTTCTGGCAGCTGGCAACTCATCTTT	TGTGCCAGCAGCCAAGACTGGGGGAACTATGCTGAGCAGTTCTTC	CAASETSGSWQLIF	CASSQDWGNYAEQFF	spleen	Placebo	V	6	Expanded	Expanded	2	0.000229384
TCGCGAGCAGTATGCT-1	clonotype2006	TGTGCTGCTGTTGATAGCAACTATCAGTTGATCTGG	TGTGCCAGCAGCTTAGGCTGGGCTGAACAGTACTTC	CAAVDSNYQLIW	CASSLGWAEQYF	spleen	Placebo	V	1	Non-expanded	Non-expanded	1	0.000114692
TCGCGAGGTCACTGGC-1	clonotype1694	TGCGCAGTCAGTGGGAGCAGTGGCAACAAGCTCATCTTT	TGTGCCAGCGGTGACTCCTATGAACAGTACTTC	CAVSGSSGNKLIF	CASGDSYEQYF	spleen	PI3kdi	V	1	Non-expanded	Non-expanded	1	0.000114692
TCGCGAGTCAAACCAC-1	clonotype2008	TGCGCAGCAGGTGCAGGCACTGGGTCTAAGCTGTCATTT	TGTGCAAGCAGCTTTTCGGGTTCCAACGAAAGATTATTTTTC	CAAGAGTGSKLSF	CASSFSGSNERLFF	spleen	PI3kdi	II	1	Non-expanded	Non-expanded	1	0.000114692
TCGCGTTAGCGGCTTC-1	clonotype1695	TGTGCTACTGATCTAGCAAATTCTGGGACTTACCAGAGGTTT	TGTGCCAGCAGCTTAGTGGCAGGGGGCTCCGACTACACCTTC	CATDLANSGTYQRF	CASSLVAGGSDYTF	spleen	PI3kdi	V	3	Non-expanded	Non-expanded	1	0.000114692
TCGCGTTAGGAGTTTA-1	clonotype2010	TGTGCTCTGAGCATGGGGAATACAGGAAACTACAAATACGTCTTT	TGTGGTGCTAGACAGAACACAGAAGTCTTCTTT	CALSMGNTGNYKYVF	CGARQNTEVFF	spleen	Placebo	V	3	Non-expanded	Non-expanded	1	0.000114692
TCGCGTTCACAGGTTT-1	clonotype2011		TGTGCCAGCAGCCAAGATCAGGGTTATAACTATGCTGAGCAGTTCTTC		CASSQDQGYNYAEQFF	spleen	Placebo	IV	1		Non-expanded	1	0.000114692
TCGCGTTCAGGGCATA-1	clonotype1696		TGTGCCAGCAGTGACCGACAGGGGGCGCAAGGCACAGAAGTCTTCTTT		CASSDRQGAQGTEVFF	spleen	Placebo	IV	1		Non-expanded	1	0.000114692
TCGCGTTGTAGCTTGT-1	clonotype28	TGCTCAGCAAGTATAAAGACAGGCAATACCGGAAAACTCATCTTT	TGTGCCAGCTCTCTCGTGGGGGCGGAAGACACCCAGTACTTT	CSASIKTGNTGKLIF	CASSLVGAEDTQYF	spleen	Placebo	IV	3	Expanded	Expanded	2	0.000229384
TCGCGTTGTCGACTAT-1	clonotype1697	TGTGCAGCAAGGGCCCCAAATGCTTACAAAGTCATCTTT	TGTGCCAGCAGTTTGGCCAGGGGGCGCGTCACCTTGTACTTT	CAARAPNAYKVIF	CASSLARGRVTLYF	spleen	PI3kdi	IV	1	Non-expanded	Non-expanded	1	0.000114692
TCGCGTTGTTCCACGG-1	clonotype935	TGTGCAGCAAGGTTAACCTCAGGAGGAAACTACAAACCTACGTTT	TGTGCCTGGAGTCTAGTACTGGGGTCCTATGAACAGTACTTC	CAARLTSGGNYKPTF	CAWSLVLGSYEQYF	spleen	PI3kdi	IV	1	Non-expanded	Non-expanded	1	0.000114692
TCGCGTTTCTTCGAGA-1	clonotype1513	TGTGCAGGGGGGTACAACGTGCTTTACTTC	TGTGCCAGCAGCTTTACAACTTCTGGAAATACGCTCTATTTT	CAGGYNVLYF	CASSFTTSGNTLYF	spleen	PI3kdi	V	3	Non-expanded	Non-expanded	1	0.000114692
TCGGGACCACCAGGTC-1	clonotype932	TGCGCAGTCAGTGGAGGCAGCAATTACAAACTGACATTT	TGTGCCAGCAGTGAGGACAGGGTCCAAGACACCCAGTACTTT	CAVSGGSNYKLTF	CASSEDRVQDTQYF	spleen	Placebo	III	1	Non-expanded	Non-expanded	1	0.000114692
TCGGGACCATGGTCAT-1	clonotype1512		TGTGCCAGCAGTAGGGCCAATAGTGCAGAAACGCTGTATTTT		CASSRANSAETLYF	spleen	Placebo	III	3		Non-expanded	1	0.000114692
TCGGGACGTGGTCCGT-1	clonotype929		TGTGCCAGCAGTCTCAGGGGGTATGCTGAGCAGTTCTTC		CASSLRGYAEQFF	spleen	Placebo	IV	3		Non-expanded	1	0.000114692
TCGGGACTCGCGCCAA-1	clonotype920	TGCGCTCTGTCTCTCATGAATTATAACCAGGGGAAGCTTATCTTT	TGTGCCAGCGGTGATGCTGGGACTGGACAAGACACCCAGTACTTT	CALSLMNYNQGKLIF	CASGDAGTGQDTQYF	spleen	PI3kdi	V	3	Non-expanded	Non-expanded	1	0.000114692
TCGGTAAAGCTTATCG-1	clonotype916		TGTGCAAGCAGCTTAGAATATTCTGGAAATACGCTCTATTTT		CASSLEYSGNTLYF	spleen	Placebo	V	1		Non-expanded	1	0.000114692
TCGGTAAAGTAATCCC-1	clonotype1517		TGTGCCAGCAGTTCAGGGGGAGGTGAGCAGTTCTTC		CASSSGGGEQFF	spleen	Placebo	V	6		Non-expanded	1	0.000114692
TCGGTAACACAAGACG-1	clonotype1516	TGTGCAGCAAGTGTTGGTGACAACAGTAAGCTGATTTGG	TGTGCCAGCAGTGATGGGGAGGGCTATGAACAGTACTTC	CAASVGDNSKLIW	CASSDGEGYEQYF	spleen	PI3kdi	V	1	Non-expanded	Non-expanded	1	0.000114692
TCGGTAAGTTGTGGAG-1	clonotype409		TGTGCCTGGAGCCCTGGGGGGGGGGGTGCTGAGCAGTTCTTC		CAWSPGGGGAEQFF	spleen	Placebo	IV	1		Non-expanded	1	0.000114692
TCGTACCCAATAGAGT-1	clonotype411		TGTGGTGCCCGACAGGGGGCGGGAAATACGCTCTATTTT		CGARQGAGNTLYF	spleen	PI3kdi	IV	3		Non-expanded	1	0.000114692
TCGTACCCATTATCTC-1	clonotype414		TGTGCCAGCAGTGACAGGGGGCAAGACACCCAGTACTTT		CASSDRGQDTQYF	spleen	Placebo	IV	3		Non-expanded	1	0.000114692
TCGTAGATCCTGCCAT-1	clonotype413	TGTGCTCTGAGTGCCTCTTCTGGAGGAAGCAATGCAAAGCTAACCTTC	TGTGCCAGCAGGCCGGGACAAGCAAACACAGAAGTCTTCTTT	CALSASSGGSNAKLTF	CASRPGQANTEVFF	spleen	Placebo	V	1	Non-expanded	Non-expanded	1	0.000114692
TCTATTGAGCTAGTCT-1	clonotype416	TGTGCAGTTAGAAGAGGTTCAGCCTTAGGGAGGCTGCATTTT	TGTGCCAGCAGTCTGTCGCCAGGGGAAAACACCTTGTACTTT	CAVRRGSALGRLHF	CASSLSPGENTLYF	spleen	Placebo	III	3	Non-expanded	Non-expanded	1	0.000114692
TCTATTGCAAGCCGCT-1	clonotype89		TGTGGTGCTAGAGGCTGGGGGGACCAAGACACCCAGTACTTT		CGARGWGDQDTQYF	spleen	Placebo	V	1		Expanded	2	0.000229384
TCTATTGCACAACGTT-1	clonotype415		TGTGCCAGCAGCCAAGCTCACAGGGTTTCTGGAAATACGCTCTATTTT		CASSQAHRVSGNTLYF	spleen	PI3kdi	IV	7		Non-expanded	1	0.000114692
TCTATTGCATTATCTC-1	clonotype418	TGTGCAGCAAGCGATAACTATGCCCAGGGATTAACCTTC	TGTGCTAGCAGACACTATAATTCGCCCCTCTACTTT	CAASDNYAQGLTF	CASRHYNSPLYF	spleen	PI3kdi	V	1	Non-expanded	Non-expanded	1	0.000114692
TCTATTGGTTGGAGGT-1	clonotype594	TGTGCAGCAAGTGTGGGAGGCAATACCGGAAAACTCATCTTT	TGTGCCTGGAGTCTGGGGGGGAGAAGGAACACCTTGTACTTT	CAASVGGNTGKLIF	CAWSLGGRRNTLYF	spleen	PI3kdi	II	3	Non-expanded	Non-expanded	1	0.000114692
TCTATTGTCATGTAGC-1	clonotype595	TGTGCAGCAAGCATGCATAACAACAATGCCCCACGATTT	TGTGCCAGCAGTGATGGAGATTCTGGAAATACGCTCTATTTT	CAASMHNNNAPRF	CASSDGDSGNTLYF	spleen	Placebo	IV	1	Non-expanded	Non-expanded	1	0.000114692
TCTCATAAGCGTCAAG-1	clonotype592	TGTGCTGCTGAGAATACAGGAAACTACAAATACGTCTTT		CAAENTGNYKYVF		spleen	PI3kdi	V	1	Non-expanded		1	0.000114692
TCTCATAAGGTTCCTA-1	clonotype599		TGTGCCAGCAGTCGGGACACAAACTCCGACTACACCTTC		CASSRDTNSDYTF	spleen	PI3kdi	IV	1		Non-expanded	1	0.000114692
TCTCATAAGTCAATAG-1	clonotype596	TGTGCAGTGAGCCCCCAGGGAGGCAGAGCTCTGATATTT	TGTGCCAGCAGCCCCCTCGGATCTTCTGGAAATACGCTCTATTTT	CAVSPQGGRALIF	CASSPLGSSGNTLYF	spleen	PI3kdi	V	3	Non-expanded	Non-expanded	1	0.000114692
TCTCATACACAGACAG-1	clonotype597	TGTGCTATGAGTTCCCCCCCCAGCTGGCAACTCATCTTT	TGTGGTGCTAGGCCAGACTCCTATGAACAGTACTTC	CAMSSPPSWQLIF	CGARPDSYEQYF	spleen	Placebo	IV	3	Non-expanded	Non-expanded	1	0.000114692
TCTCATAGTAGTACCT-1	clonotype600	TGTGCTCTGGGTGATGGGGGCTTTGCAAGTGCGCTGACATTT	TGTGCCAGCTCTCTGACTGGGGGAGACACCCAGTACTTT	CALGDGGFASALTF	CASSLTGGDTQYF	spleen	PI3kdi	IV	3	Non-expanded	Non-expanded	1	0.000114692
TCTCTAAAGGGCTCTC-1	clonotype601	TGTGCTTTTACTGGAGGCAATAATAAGCTGACTTTT	TGTGCCAGCAGCCGAGACTTTGCTGAGCAGTTCTTC	CAFTGGNNKLTF	CASSRDFAEQFF	spleen	PI3kdi	II	1	Non-expanded	Non-expanded	1	0.000114692
TCTCTAACACAGACAG-1	clonotype788	TGTGCACCCCCATCCTCCTCCTTCAGCAAGCTGGTGTTT	TGTGCCAGCAGTATACTGGGGTATGAACAGTACTTC	CAPPSSSFSKLVF	CASSILGYEQYF	spleen	PI3kdi	IV	3	Non-expanded	Non-expanded	1	0.000114692
TCTCTAATCCACTCCA-1	clonotype787	TGTGCTCTGGACAGCAATAACAGAATCTTCTTT	TGTGCCAGCAGCGCTCAGGGAGGGGAAAGATTATTTTTC	CALDSNNRIFF	CASSAQGGERLFF	spleen	Placebo	III	1	Non-expanded	Non-expanded	1	0.000114692
TCTGAGAAGAATCTCC-1	clonotype786	TGTGCTTTGAGAGCATCTTCTGGCAGCTGGCAACTCATCTTT	TGTGCCAGCAGCTTAGTTTGGGATGCTGAGCAGTTCTTC	CALRASSGSWQLIF	CASSLVWDAEQFF	spleen	PI3kdi	IV	3	Non-expanded	Non-expanded	1	0.000114692
TCTGAGAAGAGTAATC-1	clonotype785	TGTGCTATAGATCCCGCTGCCAGTTTGGGGAAACTGCAGTTT	TGCACCTGCAGTGCAGGGAAGACCTATAATTCGCCCCTCTACTTT	CAIDPAASLGKLQF	CTCSAGKTYNSPLYF	spleen	Placebo	IV	3	Non-expanded	Non-expanded	1	0.000114692
TCTGAGACAAGACACG-1	clonotype1634	TGTGCTCTGGGCCGGACTGGAGGCTATAAAGTGGTCTTT	TGTGCCAGCAGTATAGGGGGGACTGGGGTAGACACCCAGTACTTT	CALGRTGGYKVVF	CASSIGGTGVDTQYF	spleen	PI3kdi	IV	1	Non-expanded	Non-expanded	1	0.000114692
TCTGAGACACTGTCGG-1	clonotype2		TGTGCCAGCAGCAGGCTTAGTCAAAACACCTTGTACTTT		CASSRLSQNTLYF	spleen			7		Expanded	7	0.000802844
TCTGAGAGTCCGCTGA-1	clonotype783	TGTGCAGCTAGCTATAGCAATAACAGAATCTTCTTT	TGTGCCAGCAGTTTCTACGGCAGGGGGCACAACACAGAAGTCTTCTTT	CAASYSNNRIFF	CASSFYGRGHNTEVFF	spleen	PI3kdi	V	3	Non-expanded	Non-expanded	1	0.000114692
TCTGGAAAGGGTTTCT-1	clonotype781	TGTGCAGTGAGCAGTTCTGGAGGAAGCAATGCAAAGCTAACCTTC	TGTGCCAGCAGCTTAACGGGACAGTCCAACGAAAGATTATTTTTC	CAVSSSGGSNAKLTF	CASSLTGQSNERLFF	spleen	PI3kdi	II	1	Non-expanded	Non-expanded	1	0.000114692
TCTGGAAGTATAGGGC-1	clonotype980	TGTGCTCTGGGGGCAACTTCAAGTGGCCAGAAGCTGGTTTTT	TGTGCCAGCAGGGGGACTGGGGGGGCGGTTGCTGAGCAGTTCTTC	CALGATSSGQKLVF	CASRGTGGAVAEQFF	spleen	Placebo	III	1	Non-expanded	Non-expanded	1	0.000114692
TCTGGAAGTGAGGCTA-1	clonotype981		TGTGCCAGCAGAGACAGCTATGAACAGTACTTC		CASRDSYEQYF	spleen	Placebo	IV	1		Non-expanded	1	0.000114692
TCTGGAAGTGGAAAGA-1	clonotype982	TGCTCAGCAAGGAGAGGTTCAGCCTTAGGGAGGCTGCATTTT		CSARRGSALGRLHF		spleen	PI3kdi	II	1	Non-expanded		1	0.000114692
TCTGGAATCTTGTATC-1	clonotype983	TGTGCTGTGAGCATGTCTAACAGTGCAGGGAACAAGCTAACTTTT	TGTGCCAGCAGCTCGGGACAGGGGGAAGTCTTCTTT	CAVSMSNSAGNKLTF	CASSSGQGEVFF	spleen	PI3kdi	V	1	Non-expanded	Non-expanded	1	0.000114692
TCTTCGGAGGACTGGT-1	clonotype984	TGTGCTATGAGAGAGCTCCCCTTCAGCAAGCTGGTGTTT	TGTGCCAGCAGCTTAAGGGGAGTTTCCAACGAAAGATTATTTTTC	CAMRELPFSKLVF	CASSLRGVSNERLFF	spleen	Placebo	III	3	Non-expanded	Non-expanded	1	0.000114692
TCTTCGGCAACAACCT-1	clonotype985	TGTGCTCTGGCAAATACAGGAAACTACAAATACGTCTTT	TGTGCCAGCAGCTTAGCAGGGAACTCGCCCCTCTACTTT	CALANTGNYKYVF	CASSLAGNSPLYF	spleen	PI3kdi	IV	7	Non-expanded	Non-expanded	1	0.000114692
TCTTCGGCATAAGACA-1	clonotype986	TGTGCAGTGAGCATGAATGGCAGTGGTGGAAAACTCACTTTG	TGTGCCAGCTCGAGTGCAGAAACGCTGTATTTT	CAVSMNGSGGKLTL	CASSSAETLYF	spleen	Placebo	V	3	Non-expanded	Non-expanded	1	0.000114692
TCTTCGGGTAAATGAC-1	clonotype987		TGTGCCAGTGGGGGGGTCCAAGACACCCAGTACTTT		CASGGVQDTQYF	spleen	PI3kdi	V	3		Non-expanded	1	0.000114692
TCTTCGGTCTGCTGCT-1	clonotype979	TGTGCACTGGAGGGCCAAGGAGGGTCTGCGAAGCTCATCTTT	TGTGCCAGCAGTAGGCAGGGGGGGGACACCCAGTACTTT	CALEGQGGSAKLIF	CASSRQGGDTQYF	spleen	Placebo	III	1	Non-expanded	Non-expanded	1	0.000114692
TCTTTCCAGACAAAGG-1	clonotype2253	TGTGCTACGGCAGGAAACTACAAATACGTCTTT	TGTGCCAGCAGTAGACAGGGATATGAACAGTACTTC	CATAGNYKYVF	CASSRQGYEQYF	spleen	Placebo	IV	1	Non-expanded	Non-expanded	1	0.000114692
TGAAAGAAGCATGGCA-1	clonotype2255	TGTGCTGTGAGCGCAACTTCAAGTGGCCAGAAGCTGGTTTTT	TGTGGTGCTAGGGACGACAATTCTGGAAATACGCTCTATTTT	CAVSATSSGQKLVF	CGARDDNSGNTLYF	spleen	PI3kdi	II	1	Non-expanded	Non-expanded	1	0.000114692
TGAAAGAAGTAGCCGA-1	clonotype2254	TGTGCTGCTGAGCTGATGTCTAATTACAACGTGCTTTACTTC	TGTGCCAGCAGACCCTGGGGGGGCCGGGACACCCAGTACTTT	CAAELMSNYNVLYF	CASRPWGGRDTQYF	spleen	Placebo	IV	1	Non-expanded	Non-expanded	1	0.000114692
TGAAAGACACAGATTC-1	clonotype2249	TGTGCTATGTCGGGGACTGGAGGCTATAAAGTGGTCTTT	TGTGCCAGCGGTGACTGGGGGGAAGACACCCAGTACTTT	CAMSGTGGYKVVF	CASGDWGEDTQYF	spleen	Placebo	IV	3	Non-expanded	Non-expanded	1	0.000114692
TGAAAGACACGCTTTC-1	clonotype2248	TGTGCAGTGATCAATAATGCAGGTGCCAAGCTCACATTC	TGTGCCAGCAGACGGGACAGGGATGCTGAGCAGTTCTTC	CAVINNAGAKLTF	CASRRDRDAEQFF	spleen	Placebo	III	1	Non-expanded	Non-expanded	1	0.000114692
TGAAAGACATTGGGCC-1	clonotype2251	TGTGCTGCTGAGGCCGGTACAGAAGGTGCAGATAGACTCACCTTT	TGTGCCAGCAGCCTCGACAATTCTGGAAATACGCTCTATTTT	CAAEAGTEGADRLTF	CASSLDNSGNTLYF	spleen	PI3kdi	V	1	Non-expanded	Non-expanded	1	0.000114692
TGAAAGAGTACATCCA-1	clonotype2250	TGTGCTGCTTCGAACACGGGTTACCAGAACTTCTATTTT	TGTGCCTGGAGCCCGGGACAGGATGAACAGTACTTC	CAASNTGYQNFYF	CAWSPGQDEQYF	spleen	Placebo	III	1	Non-expanded	Non-expanded	1	0.000114692
TGAAAGAGTGACGCCT-1	clonotype2247		TGTGCCAGCGGTGATGCCCTCTGGGGGGCCTTCCAAGACACCCAGTACTTT		CASGDALWGAFQDTQYF	spleen	PI3kdi	II	3		Non-expanded	1	0.000114692
TGAAAGAGTTATCGGT-1	clonotype2246		TGTGCCAGCGGTGAGCCGTCAAAAAACTCCGACTACACCTTC		CASGEPSKNSDYTF	spleen	PI3kdi	II	3		Non-expanded	1	0.000114692
TGAAAGATCCAATGGT-1	clonotype2435	TGTGCTACAGCCTATGCCCAGGGATTAACCTTC	TGTGCCAGCAGCTTGGGGGCGGGGGGGCGCGGTGAACAGTACTTC	CATAYAQGLTF	CASSLGAGGRGEQYF	spleen	Placebo	III	1	Non-expanded	Non-expanded	1	0.000114692
TGACAACAGAGCCCAA-1	clonotype2436	TGTGCAGCAGCGGGGGGGAGCAGTGGCAACAAGCTCATCTTT	TGTGCCAGCAGCCAGGGGGGGCGGACTGCAGAAACGCTGTATTTT	CAAAGGSSGNKLIF	CASSQGGRTAETLYF	spleen	Placebo	III	1	Non-expanded	Non-expanded	1	0.000114692
TGACAACCAAAGCGGT-1	clonotype2433		TGTGCCAGCAGTGATCCAGGGGGCGCGAATTCGCCCCTCTACTTT		CASSDPGGANSPLYF	spleen	Placebo	III	3		Non-expanded	1	0.000114692
TGACAACCACCATGTA-1	clonotype11		TGCACCTGCAGTGCCCCTGGGGTGAACTATGCTGAGCAGTTCTTC		CTCSAPGVNYAEQFF	spleen			7		Expanded	3	0.000344076
TGACAACGTGGTCTCG-1	clonotype2434	TGTGCTACTGATGCGGGTAGCAATAACAGAATCTTCTTT	TGTGCCAGCGGTGTTGAACAGTACTTC	CATDAGSNNRIFF	CASGVEQYF	spleen	PI3kdi	IV	3	Non-expanded	Non-expanded	1	0.000114692
TGACAACTCCCAAGTA-1	clonotype2431	TGTGCTCTGGGTGGCCAATCTTCTGGCAGCTGGCAACTCATCTTT	TGTGGTGCTCCACAGGGGAGGGGAAATACGCTCTATTTT	CALGGQSSGSWQLIF	CGAPQGRGNTLYF	spleen	PI3kdi	V	1	Non-expanded	Non-expanded	1	0.000114692
TGACGGCGTATCTGCA-1	clonotype2429	TGTGCTGTGAGCGCTAGCAATAACAGAATCTTCTTT	TGTGCCAGCAGCTACCCCGGCACCGGGCAGCTCTACTTT	CAVSASNNRIFF	CASSYPGTGQLYF	spleen	PI3kdi	II	3	Non-expanded	Non-expanded	1	0.000114692
TGACGGCGTGCCTGTG-1	clonotype2430		TGTAGTTCTAGGGGTGGGGGGGTTAGTCAAAACACCTTGTACTTT		CSSRGGGVSQNTLYF	spleen	Placebo	IV	1		Non-expanded	1	0.000114692
TGACGGCTCTCACATT-1	clonotype2427	TGTGCAGTGAGCCCTGCATCTTCTGGCAGCTGGCAACTCATCTTT	TGTGCCAGCAGCCCTCCGGGACAGGGGTCGCAGTACTTC	CAVSPASSGSWQLIF	CASSPPGQGSQYF	spleen	PI3kdi	IV	3	Non-expanded	Non-expanded	1	0.000114692
TGACGGCTCTGTCCGT-1	clonotype2428	TGTGTTTTGAGCGGCGGCTTTGCAAGTGCGCTGACATTT	TGTGCCAGCGGCTTGGGGCGAAACTATGCTGAGCAGTTCTTC	CVLSGGFASALTF	CASGLGRNYAEQFF	spleen	PI3kdi	II	1	Non-expanded	Non-expanded	1	0.000114692
TGACTAGAGGCAATTA-1	clonotype2611	TGTGCAGCAAGTGGAGGGCAGGGAGGCAGAGCTCTGATATTT	TGTGCCAGCAGCTTGACAGCAAACACAGAAGTCTTCTTT	CAASGGQGGRALIF	CASSLTANTEVFF	spleen	PI3kdi	II	1	Non-expanded	Non-expanded	1	0.000114692
TGACTAGCACTCGACG-1	clonotype2609	TGTGCACCAGGGGCTGGTAGCTTCAATAAGTTGACCTTT	TGTGCCAGCAGTCACATTAGTGCAGAAACGCTGTATTTT	CAPGAGSFNKLTF	CASSHISAETLYF	spleen	PI3kdi	IV	1	Non-expanded	Non-expanded	1	0.000114692
TGACTAGGTCTAGCCG-1	clonotype55		TGTGCCAGCAGCGGGACGGGCCAAGACACCCAGTACTTT		CASSGTGQDTQYF	spleen	Placebo	V	3		Expanded	2	0.000229384
TGACTAGGTGATGTCT-1	clonotype2616	TGTGCTGCTGGGACTGGAGGCTATAAAGTGGTCTTT	TGTGCCAGCAGCTCGACATCAAACTCCGACTACACCTTC	CAAGTGGYKVVF	CASSSTSNSDYTF	spleen	Placebo	V	1	Non-expanded	Non-expanded	1	0.000114692
TGACTTTCATCCGTGG-1	clonotype2615		TGTGCCAGCAGTATCACAGGGGGGCAAGACACCCAGTACTTT		CASSITGGQDTQYF	spleen	Placebo	IV	3		Non-expanded	1	0.000114692
TGACTTTGTGATGTGG-1	clonotype2613	TGTGCAGTGAGCATGGGGACTGGAGGCTATAAAGTGGTCTTT	TGTGCCAGCGGTGATGCTCAGGGTGGAAATACGCTCTATTTT	CAVSMGTGGYKVVF	CASGDAQGGNTLYF	spleen	PI3kdi	IV	3	Non-expanded	Non-expanded	1	0.000114692
TGACTTTTCATACGGT-1	clonotype2607	TGTGCAGCAAGGGGGAGGGGCTACAAACTTACCTTC	TGTGCCAGCAGTATGCCTGGGGGGGAAGACACCCAGTACTTT	CAARGRGYKLTF	CASSMPGGEDTQYF	spleen	Placebo	III	3	Non-expanded	Non-expanded	1	0.000114692
TGACTTTTCCTAGGGC-1	clonotype2606	TGTGCTTTATCATCTTCTGGCAGCTGGCAACTCATCTTT	TGTGCAAGCAGCTTACAGGGGACAGAAACGCTGTATTTT	CALSSSGSWQLIF	CASSLQGTETLYF	spleen	PI3kdi	V	3	Non-expanded	Non-expanded	1	0.000114692
TGAGAGGAGGCTAGCA-1	clonotype15		TGTGCCAGCGGTGGCGGACAGGGGGGGAGAGCTGAGCAGTTCTTC;TGTGCCAGCTCACGACAGGGGGCCTCCTATGAACAGTACTTC		CASGGGQGGRAEQFF;CASSRQGASYEQYF	spleen			7		Expanded	3	0.000344076
TGAGAGGAGTAGATGT-1	clonotype243	TGTGCTCTGGCCGCATCTTCTGGCAGCTGGCAACTCATCTTT	TGTGCCAGCAGCTTAACAGGGGAAAACTCCGACTACACCTTC	CALAASSGSWQLIF	CASSLTGENSDYTF	spleen	Placebo	III	1	Non-expanded	Non-expanded	1	0.000114692
TGAGAGGAGTCAAGGC-1	clonotype244	TGTGCACTGGAGGCCCTGACTACTGGAGGAAGCAATGCAAAGCTAACCTTC	TGTGCCAGCGGTGATGCGCCGAGCTCCTATGAACAGTACTTC	CALEALTTGGSNAKLTF	CASGDAPSSYEQYF	spleen	Placebo	IV	3	Non-expanded	Non-expanded	1	0.000114692
TGAGAGGCACCCATGG-1	clonotype245	TGTGCAGCAGGCTTGAACACGGGTTACCAGAACTTCTATTTT	TGTGCCAGCAGCCAAGGGACTGGGGGGTATGAACAGTACTTC	CAAGLNTGYQNFYF	CASSQGTGGYEQYF	spleen	PI3kdi	V	1	Non-expanded	Non-expanded	1	0.000114692
TGAGAGGGTAGAGTGC-1	clonotype240		TGTGCCTGGAGTCTAGGGGGGCAAGACACCCAGTACTTT		CAWSLGGQDTQYF	spleen	PI3kdi	IV	3		Non-expanded	1	0.000114692
TGAGAGGTCGGATGGA-1	clonotype242	TGTGCTTTGAGTGCCCCGCAAGGCACTGGGTCTAAGCTGTCATTT	TGCACCTGCAGTGCCAGGGGGAGTAATTCGCCCCTCTACTTT	CALSAPQGTGSKLSF	CTCSARGSNSPLYF	spleen	PI3kdi	IV	1	Non-expanded	Non-expanded	1	0.000114692
TGAGCATAGAATCTCC-1	clonotype247	TGTGCAGCAAGGGAGGGAGGTTCAGCCTTAGGGAGGCTGCATTTT	TGTGCCAGCAGTCGGACTGGGTTCAGCTCCTATGAACAGTACTTC	CAAREGGSALGRLHF	CASSRTGFSSYEQYF	spleen	PI3kdi	V	1	Non-expanded	Non-expanded	1	0.000114692
TGAGCATAGCATGGCA-1	clonotype248		TGTGCCAGCAGCCAAGGGGACAGGGTTGAACAGTACTTC		CASSQGDRVEQYF	spleen	PI3kdi	II	1		Non-expanded	1	0.000114692
TGAGCATCACGTAAGG-1	clonotype1883	TGTGCAGTGAGTCCGAATTCTGGAGGAAGCAATGCAAAGCTAACCTTC	TGTGCCAGCAGCCACCCTGGGAGTCAAAACACCTTGTACTTT	CAVSPNSGGSNAKLTF	CASSHPGSQNTLYF	spleen	Placebo	III	1	Non-expanded	Non-expanded	1	0.000114692
TGAGCATCATCGTCGG-1	clonotype1886		TGTGCCAGCGGTGATCTGGGGGGGCGCTATGCTGAGCAGTTCTTC		CASGDLGGRYAEQFF	spleen	Placebo	III	1		Non-expanded	1	0.000114692
TGAGCATTCTCTGTCG-1	clonotype64	TGTGCAGCAAGGATGAATTATAACCAGGGGAAGCTTATCTTT	TGTGCCAGCAGTGACCCGGACAGGGGGCGCGGCGAAAGATTATTTTTC	CAARMNYNQGKLIF	CASSDPDRGRGERLFF	spleen	PI3kdi	IV	3	Expanded	Expanded	2	0.000229384
TGAGCCGCAAGTAATG-1	clonotype1885		TGTGGTGCTAGAGCAGGGGCGGACACAGAAGTCTTCTTT		CGARAGADTEVFF	spleen	Placebo	V	1		Non-expanded	1	0.000114692
TGAGCCGCACGTCAGC-1	clonotype1888	TGTGCTTTGGAACGGAGATATAACCAGGGGAAGCTTATCTTT	TGTGCCAGCAGCTTCAGGGGGCCTGCTGAGCAGTTCTTC	CALERRYNQGKLIF	CASSFRGPAEQFF	spleen	PI3kdi	IV	1	Non-expanded	Non-expanded	1	0.000114692
TGAGCCGCACTTGGAT-1	clonotype1890	TGTGCAGCAAGCAAGACAGGAAACTACAAATACGTCTTT	TGTGCCAGCGGTGATAGGGACAGGGACACCCAGTACTTT	CAASKTGNYKYVF	CASGDRDRDTQYF	spleen	PI3kdi	II	1	Non-expanded	Non-expanded	1	0.000114692
TGAGCCGCAGGACGTA-1	clonotype1889	TGCTCAGCAAGTCGGACTGGAGGCTATAAAGTGGTCTTT	TGTGCCAGCAGTGATTACGGGTGGCAAAACACCTTGTACTTT	CSASRTGGYKVVF	CASSDYGWQNTLYF	spleen	PI3kdi	IV	3	Non-expanded	Non-expanded	1	0.000114692
TGAGCCGGTAGCTGCC-1	clonotype1882	TGCGCAGTCAACACCAATACAGGCAAATTAACCTTT	TGTGCCTGGAGTCTCGGCTGGGGCGACCAAGACACCCAGTACTTT	CAVNTNTGKLTF	CAWSLGWGDQDTQYF	spleen	Placebo	IV	1	Non-expanded	Non-expanded	1	0.000114692
TGAGGGACAGTAAGCG-1	clonotype12	TGTGCAGCTAGTGTATCTTCTGGCAGCTGGCAACTCATCTTT	TGTGCCTGGAGTCTAGCAGGGTATAGTGCAGAAACGCTGTATTTT	CAASVSSGSWQLIF	CAWSLAGYSAETLYF	spleen	Placebo	III	3	Expanded	Expanded	4	0.000458768
TGAGGGACATCGGACC-1	clonotype2065		TGTGCCAGCAGCTATTACGCTACTGGGGGCCGGTACTTC		CASSYYATGGRYF	spleen	PI3kdi	V	3		Non-expanded	1	0.000114692
TGAGGGAGTAAACACA-1	clonotype2062	TGTGCAGTGAAAGACAATGCCCCACGATTT	TGTGCCAGCAGTGACCGGGCAAACACCGGGCAGCTCTACTTT	CAVKDNAPRF	CASSDRANTGQLYF	spleen	Placebo	V	1	Non-expanded	Non-expanded	1	0.000114692
TGAGGGAGTATCTGCA-1	clonotype2063	TGTGCTCTGGGTGAAAATAACTATGCCCAGGGATTAACCTTC	TGTGCCAGCTCTCTTTCCGGGACTGGGGGCTATGAACAGTACTTC	CALGENNYAQGLTF	CASSLSGTGGYEQYF	spleen	Placebo	V	1	Non-expanded	Non-expanded	1	0.000114692
TGAGGGATCGGCTTGG-1	clonotype2068	TGTGCTTTGGAACATAACACCAATACAGGCAAATTAACCTTT	TGTGCCAGCAGTCTGTCTGGGGGAGCTGAGCAGTTCTTC	CALEHNTNTGKLTF	CASSLSGGAEQFF	spleen	PI3kdi	V	1	Non-expanded	Non-expanded	1	0.000114692
TGATTTCAGCTGCAAG-1	clonotype2069		TGTGCCAGCAGGGACATTTCCAACGAAAGATTATTTTTC		CASRDISNERLFF	spleen	PI3kdi	IV	7		Non-expanded	1	0.000114692
TGATTTCAGGACAGAA-1	clonotype2066	TGTGCTCTGGGTCCTTCTAACAGTGCAGGGAACAAGCTAACTTTT	TGTGCCTGGAGTCTAAGGGCAAGTGCAGAAACGCTGTATTTT	CALGPSNSAGNKLTF	CAWSLRASAETLYF	spleen	PI3kdi	IV	1	Non-expanded	Non-expanded	1	0.000114692
TGATTTCAGGGTTCCC-1	clonotype2067	TGTGCAGTGAGTTCTGACACAAATGCTTACAAAGTCATCTTT	TGTGCCAGCAGCCAAGGGACTGGGGGGGCGAACGCCCAGTACTTT	CAVSSDTNAYKVIF	CASSQGTGGANAQYF	spleen	PI3kdi	V	3	Non-expanded	Non-expanded	1	0.000114692
TGATTTCGTACCGTAT-1	clonotype2060	TGTGCTATAGATCGAGACTACAGCAACAACAGACTTACTTTG	TGTGCCAGCAGTGACCACAGGGTTGAACAGTACTTC	CAIDRDYSNNRLTL	CASSDHRVEQYF	spleen	Placebo	V	3	Non-expanded	Non-expanded	1	0.000114692
TGATTTCGTTCGTTGA-1	clonotype2061	TGTGCAGTGAGCATTGGGAACTATGCCCAGGGATTAACCTTC	TGTGCAAGCAGCCCCTGGGGGGGCGCGGACCAAGACACCCAGTACTTT	CAVSIGNYAQGLTF	CASSPWGGADQDTQYF	spleen	Placebo	III	3	Non-expanded	Non-expanded	1	0.000114692
TGATTTCTCGGACAAG-1	clonotype714	TGTGCTTTGAGTCCTCAGGGAGGCAGAGCTCTGATATTT	TGTGCAAGCAGCTTAACAGGCTATGCTGAGCAGTTCTTC	CALSPQGGRALIF	CASSLTGYAEQFF	spleen	Placebo	V	1	Non-expanded	Non-expanded	1	0.000114692
TGCACCTGTAGCGTCC-1	clonotype718	TGTGCAGCAAGTGCCCAGGGAGGCAGAGCTCTGATATTT	TGTGCAAGCAGCTTAACGGGTGACACCGGGCAGCTCTACTTT	CAASAQGGRALIF	CASSLTGDTGQLYF	spleen	Placebo	III	3	Non-expanded	Non-expanded	1	0.000114692
TGCACCTTCCGCAGTG-1	clonotype622	TGTGCTGCTGAGAGGGGTGGCAGTGGTGGAAAACTCACTTTG	TGTGCCAGCAGTATGCAGAGCTCCTATGAACAGTACTTC	CAAERGGSGGKLTL	CASSMQSSYEQYF	spleen	Placebo	V	3	Non-expanded	Non-expanded	1	0.000114692
TGCCAAAAGCTAAACA-1	clonotype711	TGTGCTACTAGGGATTCTGGGACTTACCAGAGGTTT	TGTGCCAGCAGCCCACGAGCAGAAACGCTGTATTTT	CATRDSGTYQRF	CASSPRAETLYF	spleen	Placebo	IV	1	Non-expanded	Non-expanded	1	0.000114692
TGCCAAAGTTGGAGGT-1	clonotype620	TGTGCAGCAAAAAACAACATGGGCTACAAACTTACCTTC	TGTGCCAGCAGCCGGACACTTTCCAACGAAAGATTATTTTTC	CAAKNNMGYKLTF	CASSRTLSNERLFF	spleen	PI3kdi	V	1	Non-expanded	Non-expanded	1	0.000114692
TGCCAAATCGTTTGCC-1	clonotype621	TGTGCAGCTAGTGAGCCAACTTCAAGTGGCCAGAAGCTGGTTTTT	TGTGCTAGCAGTTTATGGGGACAGGGGGCAAACACCTTGTACTTT	CAASEPTSSGQKLVF	CASSLWGQGANTLYF	spleen	Placebo	III	1	Non-expanded	Non-expanded	1	0.000114692
TGCCCATAGCGTTTAC-1	clonotype1853	TGCGCAGTCAAGACAGGCTTTGCAAGTGCGCTGACATTT		CAVKTGFASALTF		spleen	Placebo	V	3	Non-expanded		1	0.000114692
TGCCCATAGGAGTTGC-1	clonotype4	TGTGCAGCAAGCAAGGGGGTCACAAATGCTTACAAAGTCATCTTT	TGTGCCAGCAGCCCCCCGGGACAACAGGCTCCGCTTTTT	CAASKGVTNAYKVIF	CASSPPGQQAPLF	spleen	PI3kdi	IV	3	Expanded	Expanded	7	0.000802844
TGCCCATAGTTAGGTA-1	clonotype1854	TGTGCTATGAGCCCCTACCAGGGAGGCAGAGCTCTGATATTT	TGTGCCAGCAGTTTGGGACAGGGGTATAATTCGCCCCTCTACTTT	CAMSPYQGGRALIF	CASSLGQGYNSPLYF	spleen	PI3kdi	IV	3	Non-expanded	Non-expanded	1	0.000114692
TGCCCATCACTTGGAT-1	clonotype616	TGTGCAGTGAGCAAAAACACCAATACAGGCAAATTAACCTTT	TGTGCCAGCGGTGCCGGGGGCGAAAGATTATTTTTC	CAVSKNTNTGKLTF	CASGAGGERLFF	spleen	PI3kdi	II	3	Non-expanded	Non-expanded	1	0.000114692
TGCCCATGTAAGAGAG-1	clonotype617		TGTGCCAGCAGCCTTCAAGAAACGCTGTATTTT		CASSLQETLYF	spleen	Placebo	III	1		Non-expanded	1	0.000114692
TGCCCATGTCTGCCAG-1	clonotype6	TGCGCAGTCAGATCTTATAACCAGGGGAAGCTTATCTTT;TGTGCTTTGAGTCCACTTAATGTTGGTGACAACAGTAAGCTGATTTGG	TGTGCCAGCAGTGATAGCTGGGGGAGCTCCTATGAACAGTACTTC	CALSPLNVGDNSKLIW;CAVRSYNQGKLIF	CASSDSWGSSYEQYF	spleen	PI3kdi	IV	3	Expanded	Expanded	4	0.000458768
TGCCCATGTTGTACAC-1	clonotype436	TGTGTTTTGATGAGGGGGAGCAGTGGCAACAAGCTCATCTTT	TGTGCCAGCGGTGATTGGGATTCTGGAAATACGCTCTATTTT	CVLMRGSSGNKLIF	CASGDWDSGNTLYF	spleen	PI3kdi	IV	3	Non-expanded	Non-expanded	1	0.000114692
TGCCCATTCCTTCAAT-1	clonotype439	TGTGCAGCAAGGAGGAGGGGAGGCAGAGCTCTGATATTT	TGTGCCAGCAGCCCTTCAGGCCTTTCTGGAAATACGCTCTATTTT	CAARRRGGRALIF	CASSPSGLSGNTLYF	spleen	Placebo	IV	1	Non-expanded	Non-expanded	1	0.000114692
TGCCCTACAGCCTATA-1	clonotype432		TGTGCCAGCAGCTTAGTTGGGTCTAGTGCAGAAACGCTGTATTTT		CASSLVGSSAETLYF	spleen			7		Non-expanded	1	0.000114692
TGCCCTACAGTAACGG-1	clonotype2		TGTGCCAGCAGCAGGCTTAGTCAAAACACCTTGTACTTT		CASSRLSQNTLYF	spleen			7		Expanded	7	0.000802844
TGCCCTACATTCGACA-1	clonotype435	TGTGCAGCAGGCCATAGCAATAACAGAATCTTCTTT	TGTGGTGCTAGCACAGAAGTCTTCTTT	CAAGHSNNRIFF	CGASTEVFF	spleen	PI3kdi	IV	3	Non-expanded	Non-expanded	1	0.000114692
TGCCCTACATTTGCTT-1	clonotype434	TGTGCTCTAGTCACAAATGCTTACAAAGTCATCTTT	TGTGCCAGCAGCCAAGAGCCGACAAACACAGAAGTCTTCTTT	CALVTNAYKVIF	CASSQEPTNTEVFF	spleen	Placebo	IV	3	Non-expanded	Non-expanded	1	0.000114692
TGCCCTAGTCCGACGT-1	clonotype431	TGTGCAGCAAGATCTTCCAATACCAACAAAGTCGTCTTT	TGTGCCAGCAGCTCCCGGACTGGGGGGGTTGAACAGTACTTC	CAARSSNTNKVVF	CASSSRTGGVEQYF	spleen	Placebo	III	3	Non-expanded	Non-expanded	1	0.000114692
TGCCCTAGTTAAAGTG-1	clonotype430	TGTGCTGCTGTGTCTAATTACAACGTGCTTTACTTC	TGCACCTGCAGTGCGAAGGGGGGAAACACCGGGCAGCTCTACTTT	CAAVSNYNVLYF	CTCSAKGGNTGQLYF	spleen	Placebo	V	1	Non-expanded	Non-expanded	1	0.000114692
TGCCCTATCTGTTGAG-1	clonotype995	TGTGCTTTGGCGGCTACTGGAGGCAATAATAAGCTGACTTTT	TGCTCCAGCAGTCAACGACTGGGGGGGACGCTGTATTTT	CALAATGGNNKLTF	CSSSQRLGGTLYF	spleen	Placebo	IV	1	Non-expanded	Non-expanded	1	0.000114692
TGCGCAGCACGTCTCT-1	clonotype996	TGTGCAGCAAGTGCAGGCACAAATGCTTACAAAGTCATCTTT	TGTGCCAGCAGAAAAACAACAGGGAACTATGCTGAGCAGTTCTTC	CAASAGTNAYKVIF	CASRKTTGNYAEQFF	spleen	PI3kdi	IV	3	Non-expanded	Non-expanded	1	0.000114692
TGCGCAGGTTAGGGTG-1	clonotype303	TGTGCTATAGACCTTCAAGGAGGGTCTGCGAAGCTCATCTTT	TGTGCCAGCAGCTTAGAGAACACCGGGCAGCTCTACTTT	CAIDLQGGSAKLIF	CASSLENTGQLYF	spleen	PI3kdi	V	1	Non-expanded	Non-expanded	1	0.000114692
TGCGCAGTCGAATCCA-1	clonotype991	TGTGCTCTGGGGGGGGACACAAATGCTTACAAAGTCATCTTT	TGTGCCAGCAGCCACGGGGGGGCTGAGCAGTTCTTC	CALGGDTNAYKVIF	CASSHGGAEQFF	spleen	Placebo	V	1	Non-expanded	Non-expanded	1	0.000114692
TGCGGGTCAACTTGAC-1	clonotype999		TGTGCCAGCAGCTTAGATGGGCCCGGCTCCGACTACACCTTC		CASSLDGPGSDYTF	spleen	PI3kdi	IV	1		Non-expanded	1	0.000114692
TGCGGGTGTCGAGATG-1	clonotype1000		TGTGCCAGCAGTGATGCAAATTCTGGAAATACGCTCTATTTT		CASSDANSGNTLYF	spleen	PI3kdi	IV	3		Non-expanded	1	0.000114692
TGCGGGTGTGATGATA-1	clonotype793	TGTATCCTGAGAGGGAACACGGGTTACCAGAACTTCTATTTT	TGTGCCAGCAGCCAAGATTGGGACAGATGGGACACCCAGTACTTT	CILRGNTGYQNFYF	CASSQDWDRWDTQYF	spleen	PI3kdi	II	1	Non-expanded	Non-expanded	1	0.000114692
TGCGGGTGTTGGACCC-1	clonotype792	TGTGCAGCTAGTCCTTCTGTTGGTGACAACAGTAAGCTGATTTGG	TGTGCCAGCAGCCAAGACAGCAATTCTGGAAATACGCTCTATTTT	CAASPSVGDNSKLIW	CASSQDSNSGNTLYF	spleen	Placebo	V	3	Non-expanded	Non-expanded	1	0.000114692
TGCGGGTGTTTACTCT-1	clonotype791	TGTGCAACTAGCAACATGGGCTACAAACTTACCTTC	TGTGCCAGCGGTGATCTCGGACAGGGGAACTATGCTGAGCAGTTCTTC	CATSNMGYKLTF	CASGDLGQGNYAEQFF	spleen	Placebo	III	1	Non-expanded	Non-expanded	1	0.000114692
TGCGTGGAGTAGGTGC-1	clonotype798	TGTGCTACTGATGACGGGGGCAGTGGAGGCAGCAATTACAAACTGACATTT	TGTGCCAGCAGCTTAGGCTGGGGTAGTCAAAACACCTTGTACTTT	CATDDGGSGGSNYKLTF	CASSLGWGSQNTLYF	spleen	Placebo	III	3	Non-expanded	Non-expanded	1	0.000114692
TGCGTGGCACCATGTA-1	clonotype797	TGTGCAGCAATGAACACCAATACAGGCAAATTAACCTTT	TGTGCAAGCAGCTTAGAAGGGGGTAATTCGCCCCTCTACTTT	CAAMNTNTGKLTF	CASSLEGGNSPLYF	spleen	Placebo	IV	7	Non-expanded	Non-expanded	1	0.000114692
TGCGTGGCACTCAGGC-1	clonotype796	TGTGCAGTGAGCAATAACAACAATGCCCCACGATTT	TGTGCCAGCGGTGATGCTTGGGATTCTGGAAATACGCTCTATTTT	CAVSNNNNAPRF	CASGDAWDSGNTLYF	spleen	Placebo	IV	1	Non-expanded	Non-expanded	1	0.000114692
TGCGTGGGTACCGTAT-1	clonotype795		TGTGCCAGCAGCTCGGACACCTCCGACTACACCTTC		CASSSDTSDYTF	spleen	PI3kdi	IV	1		Non-expanded	1	0.000114692
[truncated: 4,364 more rows]

## Sheet: DEG all clusters
Differential gene expression analysis. Murine Treg.
	Significance						Mean expression (CPM)										Fraction of expressing cells (CPM > 0)
Gene	Cluster	Log Fold Change	P-value	Adjusted P-value	Cluster %	Rest of cells %	Cluster 0	Cluster 1	Cluster 2	Cluster 3	Cluster 4	Cluster 5	Cluster 6	Cluster 7	Cluster 8	Cluster 9	Cluster 0	Cluster 1	Cluster 2	Cluster 3	Cluster 4	Cluster 5	Cluster 6	Cluster 7	Cluster 8	Cluster 9
Cd83	0	1.65	0	0	0.77	0.26	1690.3	12.46	278.15	118.67	425.64	634.71	30.06	58.25	417.45	809.5	76.8	3.92	28.5	24.62	41.5	59.59	7.75	4.55	41.28	51.9
Areg	0	1.53	0	0	0.86	0.27	2377.31	2.72	468.06	62.41	379.3	1342.78	235.28	19.83	2314.29	801.9	86.49	1.13	37.73	11.84	32.18	64.22	21.84	1.95	76.74	41.14
Il1rl1	0	1.52	0	0	0.7	0.1	629.17	2.83	32.12	40.2	41.13	91.94	23.42	34.66	489.99	176.9	70.39	0.75	5.91	11.51	8.78	17.69	4.91	2.6	50.87	22.15
Nr4a1	0	1.36	0	0	0.88	0.36	1514.11	58.23	439.39	109.71	291.4	341.57	283.78	76.15	1868.02	568	87.88	12.97	54.49	15.74	42.41	60.95	42.56	4.76	85.47	48.73
Gata3	0	1.29	0	0	0.85	0.33	915.03	62.37	139.27	227.93	154.36	159.52	155.03	91.93	863.17	248.13	84.75	21.49	24.13	46.95	29.8	39.05	40.35	8.66	84.01	30.38
Rel	0	1.27	0	0	0.87	0.4	1203.11	64	327.03	95.36	326.76	626.88	129.86	66.48	843.22	525.27	86.64	21.72	47.85	26.31	50.55	74.01	36.23	6.93	72.97	56.33
H2afz	0	1.25	0	0	0.98	0.82	4928.98	492.4	1242.6	1165.42	1555.26	1860.14	959.65	787.93	5080.02	1540.44	97.86	74.81	84.37	85.45	87.39	94.69	82.75	38.31	97.38	75.32
Rora	0	1.24	0	0	0.98	0.52	1930.93	20.12	770.15	166.21	616.04	1079.81	299.67	78.89	1515.63	570.04	97.86	6.56	76.92	39.68	63.44	92.11	61.71	8.44	93.31	54.43
Ramp3	0	1.23	0	0	0.81	0.29	1164.3	2.81	513.07	12.79	620.1	470.46	50.97	4.1	460.38	416.7	80.87	1.13	51.34	4.65	57.13	60.95	10.6	0.43	56.4	36.08
Fam46a	0	1.2	0	0	0.82	0.33	1200.52	26.11	419.14	48.3	285.4	855.34	172.98	31.29	969.65	453.15	81.82	7.84	44.37	14.38	37.39	72.79	36.87	2.6	84.88	39.24
Tnfrsf9	0	1.17	0	0	0.95	0.51	2598.3	36.16	834.08	210.27	594.62	1839.14	1230.09	73.27	2960.92	975.05	94.88	9.95	71.01	29.19	56.76	94.01	83.39	6.49	97.38	58.23
Epas1	0	1.14	0	0	0.47	0.08	324.29	3.97	36.04	2.45	54.85	93.58	11.9	6.18	149.79	78.32	47.34	0.68	7.85	0.93	10.42	21.9	4.27	0.87	30.23	10.76
Kdm6b	0	1.12	0	0	0.84	0.35	769.01	48.12	293.45	58.6	256.5	285.54	71.64	38.02	588.4	387.5	83.56	17.27	50.04	17.01	44.52	62.31	25	3.25	69.48	50.63
Dgat2	0	1.09	0	0	0.41	0.03	230.64	1.42	9.96	2.11	20.78	22.74	3.03	0.31	58.1	34.94	40.98	0.53	2.67	0.59	4.66	8.16	1.42	0.22	13.95	5.06
Jak2	0	1.05	0	0	0.89	0.47	976.07	61.14	421.96	106.26	352.09	522.94	84.18	70.33	961.24	375.51	88.62	21.72	65.67	35.62	58.87	81.77	28.96	8.66	89.24	50
Gadd45b	0	1.04	0	0	0.91	0.49	2000.75	23.11	1124.73	88.3	768.72	1240.54	651.55	32.72	2144.93	1191.23	91.31	7.84	75.38	20.47	67.55	89.39	67.72	3.68	87.79	65.82
Nfkbia	0	1.01	0	0	1	0.78	5038.65	381.79	2530.35	770.22	2321.57	2141.68	2977.91	369.3	4898.2	2344.51	99.5	60.94	89.55	70.98	89.4	94.29	90.98	22.94	96.51	80.38
Kdm2b	0	1	0	0	0.79	0.39	751.02	34.06	349.47	83.48	279.53	449.03	163.17	31.36	426.49	287.44	79.38	12.97	56.76	23.69	49.36	74.29	43.99	2.81	60.76	40.51
Nfkb1	0	0.99	0	0	0.9	0.57	1108.42	166.63	408.34	226.56	392.26	522.3	186.46	181.61	1219.55	404.61	90.16	49.7	62.67	54.31	62.8	75.78	52.06	16.23	88.95	55.06
Ifrd1	0	0.99	0	0	0.97	0.58	1919.61	63.17	1216.57	101.73	1052.95	1383.83	384.97	79.82	1000.56	1063.15	97.32	22.1	87.77	30.96	79.43	95.92	62.5	6.93	87.21	72.15
Tnfrsf4	0	0.98	0	0	0.98	0.7	3258.56	129.32	1339.08	656.82	1249.44	2757.68	1378.85	253.56	3236.8	1209.48	98.31	32.28	88.1	66.07	84.37	97.28	91.77	18.61	89.53	60.13
Nfkbiz	0	0.98	0	0	0.87	0.46	965.86	121.84	426.79	119.39	424.46	324.88	249.42	108.9	1008.58	483.74	86.79	32.65	57.17	30.96	58.41	59.46	45.25	7.36	86.34	50
Rgs2	0	0.97	0	0	0.83	0.4	1135.64	24.47	503.08	72.01	615.73	1028.94	289.23	47.41	562.25	540.34	83.16	7.99	51.66	18.78	59.05	83.54	54.27	3.68	51.74	47.47
Hopx	0	0.96	0	0	0.95	0.66	2841.93	160.9	1281.34	266.05	869.08	3260.11	419.28	203.97	3874.66	1148.42	94.88	44.87	78.54	55.08	72.76	96.6	76.27	16.88	94.19	58.23
Pim1	0	0.96	0	0	0.99	0.79	3467.44	440.57	2078.24	653.45	1852.12	1700.59	1111.32	459.92	2080.12	1559.34	99.01	64.93	92.96	72.34	90.68	95.92	89.87	29.87	88.95	72.15
Traf1	0	0.92	0	0	0.94	0.64	1465.62	167.48	670.74	232.11	829.88	965.42	472.25	215.05	906.88	671.77	94.29	46.08	73.85	54.82	80.35	89.93	76.74	17.97	73.84	58.23
Klrg1	0	0.91	0	0	0.66	0.18	576.15	1.47	167.96	178.52	42.71	112.86	252.42	100.86	1355.77	110.23	65.72	0.3	22.67	17.85	5.94	19.59	33.54	6.49	93.9	16.46
Bhlhe40	0	0.9	0	0	0.92	0.48	1860.72	15.14	1527.11	95.2	793.06	1365.48	983.14	71.02	841.1	975.88	92.15	2.87	84.37	19.04	61.7	90.2	77.53	5.19	63.66	55.7
Zfp36l1	0	0.9	0	0	0.97	0.81	3109.93	441.73	1939.06	968.2	1146.93	1098.25	810.68	565.8	4325.33	1248.59	96.57	72.93	92.39	85.28	84.55	89.39	82.28	37.23	97.97	66.46
Dennd4a	0	0.89	0	0	0.93	0.53	1155.29	47.84	823.92	86.89	594.17	587.37	287.36	58.45	1191.26	591.7	92.95	16.44	85.43	26.99	71.57	84.49	59.65	5.41	94.77	63.92
Tnfaip3	0	0.85	0	0	0.99	0.74	2868.15	194.53	2411.09	381.56	1920.75	1628.36	690.75	196.77	1651.92	1669.75	99.11	45.32	97.57	61.68	91.77	97.96	78.32	15.15	95.06	73.42
Tnfrsf18	0	0.8	0	0	0.95	0.72	1615.33	189.93	695.99	451.7	782	1233.45	1092.49	232.33	1516.97	589.73	95.38	50.38	78.54	71.74	78.98	95.37	93.83	19.48	91.57	55.06
Odc1	0	0.79	0	0	0.95	0.6	3889.56	39.01	4835.93	161.28	1881.35	2651.43	1422.75	130.7	1860.97	2552.52	95.18	12.9	95.38	34.01	79.52	97.28	85.44	9.74	76.16	65.82
Gpx4	0	0.8	0	0	0.91	0.73	1300.41	334.8	473.52	463.89	529.75	773.89	556.55	386.48	1237.46	586.48	90.86	73.08	68.99	76.65	67.82	86.94	85.28	30.09	92.73	63.92
Dusp10	0	0.94	0	5.40675e-308	0.73	0.31	584.25	101.33	144.89	50.06	426.12	149.13	56.17	53.8	492.51	102.68	72.93	32.65	25.59	17.68	52.1	33.06	19.94	5.63	70.35	20.25
Samsn1	0	0.72	1.50367e-293	1.97793e-289	0.91	0.56	899.93	50.72	667.8	163.9	496.73	520.9	439.68	137.87	1061.78	408.05	90.91	18.02	79.84	41.37	67.92	80.41	75.95	11.9	94.48	53.8
Crem	0	0.7	3.19738e-292	4.20584e-288	0.87	0.46	813.86	18.22	731.23	34.21	525.02	720.82	201.86	23.57	755.49	503.06	87.28	6.18	80.57	12.52	67.28	87.07	47.47	3.03	84.88	54.43
Sqstm1	0	0.71	3.7659e-291	4.95367e-287	0.95	0.75	1582.72	212.44	978.48	326.7	837.82	1266.96	1063.77	277.87	1434.4	1121.94	94.63	58.3	85.18	70.22	81.99	94.83	87.97	22.94	96.51	73.42
Itgav	0	0.78	1.08185e-284	1.42307e-280	0.82	0.44	709.38	24.54	495.2	83.69	292.56	647.03	199.4	46.28	529.49	388.86	82.22	10.33	69.15	27.16	46.98	85.44	54.59	5.84	71.22	53.16
Elovl5	0	0.84	2.09177e-283	2.75151e-279	0.74	0.38	499.51	91.74	177.37	111.96	227.57	267.1	65.15	93.78	321.95	142.71	74.42	32.58	37.65	36.29	45.7	62.45	26.58	9.09	61.05	25.95
Bcl2a1b	0	0.86	5.46518e-279	7.18889e-275	0.74	0.37	623.44	38.48	200.32	199.43	145.68	322.72	512.57	86.66	294.2	567.82	73.82	14.78	39.76	41.2	29.07	60	71.04	7.36	49.71	51.27
Ier5	0	0.79	1.15363e-278	1.51749e-274	0.86	0.55	868.82	161.74	419.3	277.81	402.69	337.17	335.18	190.65	873.7	494.99	86.04	43.74	61.78	57.61	58.14	62.59	62.66	16.67	82.85	56.33
Stat4	0	0.84	1.02237e-274	1.34483e-270	0.78	0.46	633.83	102.33	318.5	126.61	313.11	355.08	84.15	105.24	352.21	283.69	77.89	33.71	55.38	39.42	57.4	71.29	31.33	9.74	61.92	40.51
Nfkb2	0	0.7	1.42685e-269	1.87688e-265	0.78	0.38	465.63	35.52	285.16	76.36	250.07	357.98	148.4	36.54	357.51	261.61	77.5	11.84	51.42	22.93	47.81	73.88	45.57	3.68	60.47	47.47
Nr3c1	0	0.71	1.81096e-268	2.38213e-264	0.89	0.53	847.36	84.1	768.95	117.86	443.54	416.26	202.22	87.33	1169.12	448.42	88.57	27.45	83.89	35.45	60.6	72.38	50.95	9.74	93.31	48.73
Fosl2	0	0.69	9.21387e-268	1.21199e-263	0.84	0.42	793.47	6.36	782.08	10.76	593.77	568.18	126.64	23.14	837.91	483.17	83.85	1.06	80.65	3.64	69.38	82.31	33.86	1.95	81.1	56.33
Tigit	0	0.55	1.05505e-263	1.38781e-259	0.92	0.57	1221.72	5.91	1073.03	343.18	607.98	1193.97	1177.75	145.81	1487.59	746.62	92.55	1.13	87.45	48.22	62.16	94.29	92.72	12.55	95.35	56.96
Hspa5	0	0.64	1.63792e-261	2.15452e-257	0.96	0.74	1674.88	188.97	1364.75	349.98	919.39	1337.49	694.29	256.68	2631.64	1328.31	96.17	51.06	93.04	66.75	85.47	94.97	83.07	19.48	97.97	72.15
Ubald2	0	0.7	1.83922e-259	2.41931e-255	0.94	0.66	2015.77	128.79	1746.52	121.17	1613.73	2249.54	443.99	109.05	1277.86	1155.78	93.79	41.86	91.9	38.07	89.58	97.55	74.21	9.31	84.88	64.56
Gm26669	0	0.83	1.52318e-252	2.00359e-248	0.85	0.57	1054.92	160.09	625.36	325.2	373.17	365.71	289.5	195.9	1445.73	442.91	84.65	44.27	70.69	60.32	57.22	66.94	56.33	15.15	89.24	47.47
Lilr4b	0	0.93	1.53402e-251	2.01785e-247	0.64	0.24	580.19	4.24	387.13	20.51	141.54	447.76	148.49	10.82	150.66	430.14	63.84	0.45	50.69	4.99	19.65	62.86	31.33	1.08	22.97	43.67
Bcl2a1d	0	0.88	2.15256e-251	2.83148e-247	0.53	0.19	336.5	6.65	67.14	58.03	48.37	166.23	236.43	24.08	119.35	241.54	53.3	2.04	17.33	19.04	12.89	38.64	52.06	2.6	28.49	31.65
Tgif1	0	0.72	1.14398e-250	1.5048e-246	0.8	0.42	596.4	31.79	433.97	51.11	381.55	438.27	161.72	35.95	445.21	368.47	80.18	10.78	67.21	15.48	59.32	78.64	40.03	3.03	72.67	50.63
Zc3h12a	0	0.73	4.22952e-250	5.56351e-246	0.71	0.32	408.19	26.83	250.7	48.47	208.72	211.7	141.83	22.88	355.67	202.88	71.24	10.26	48.1	16.33	41.5	55.37	37.03	3.03	66.86	41.77
Pdcd1	0	0.99	9.80703e-247	1.29002e-242	0.61	0.24	620.31	9.81	178.84	124.44	113.27	137.16	439.11	48.8	794.94	185.69	60.85	3.32	21.38	24.62	16.36	25.71	64.08	4.98	75	18.35
Id2	0	0.83	5.41379e-245	7.12129e-241	0.78	0.42	1046.86	21.32	707.47	112.25	197.46	795.85	571.72	72.24	1599.38	652.58	78.19	5.81	66.48	22.59	30.53	80.41	73.26	6.71	88.66	56.96
Junb	0	0.6	1.43813e-244	1.89171e-240	1	0.93	7953.06	1451.95	7269.99	2058.34	6365.44	6064.43	2405.31	1244.82	9155.5	5366.32	99.8	88.01	99.84	93.23	99.54	99.59	93.35	55.41	99.71	81.01
Srgn	0	0.6	3.4185e-243	4.49669e-239	0.99	0.9	4762.34	508.13	3534.48	1717.89	2854.16	4733.34	3915.19	835.64	4304.89	2735.62	98.91	80.69	98.38	94.25	97.26	99.18	98.42	44.81	98.55	79.75
Prr7	0	0.78	1.33115e-241	1.751e-237	0.6	0.21	330.39	7.13	203.37	13.92	129.36	202.35	34.26	15.5	243.42	143.1	59.46	2.94	37.73	5.58	27.79	49.93	12.18	1.73	46.22	29.75
Vps37b	0	0.59	2.52046e-230	3.31542e-226	0.95	0.65	2075.26	152.63	2225.43	80.39	2306.72	1820.2	364.13	178.85	1392.55	1359.48	94.83	44.19	95.38	22.84	97.07	97.69	63.29	11.26	89.83	65.19
Dgat1	0	0.62	1.87241e-227	2.46297e-223	0.83	0.45	801.93	15.27	774.36	35.14	496.62	967.93	310.76	32.39	495.32	627.11	82.66	5.51	77.89	11.93	61.97	91.02	59.34	3.9	72.97	55.06
Il21r	0	0.74	3.35941e-226	4.41897e-222	0.83	0.55	879.41	161.75	655.2	148.18	461.5	667.91	164.89	137.3	570.47	456.67	83.31	47.51	71.98	43.32	63.53	80.14	47.47	13.2	62.21	53.16
Ptpn13	0	0.83	4.2195e-220	5.55033e-216	0.5	0.16	282.97	14.52	93.89	60.58	86.49	53.13	18.82	45.01	298.64	51.81	50.22	5.96	19.6	20.56	17.37	15.51	6.8	4.33	58.43	13.29
Nfkbid	0	0.88	3.61717e-219	4.75803e-215	0.58	0.23	427.94	32.34	180.69	88.87	136.7	150.22	131.25	49.66	273.43	145.98	58.12	11.01	31.58	18.1	24.5	31.84	31.49	4.11	40.7	20.25
Ell2	0	0.71	1.30219e-210	1.7129e-206	0.55	0.21	264.32	9.03	154.68	17.72	126.42	160.18	29.57	10.86	148.24	105.07	55.24	2.79	35.38	7.11	29.16	45.85	13.29	1.52	40.41	28.48
Cldnd1	0	0.68	6.96036e-209	9.15566e-205	0.75	0.41	623.75	31.17	531.32	152.26	230.22	392.68	56.84	86.62	1087.06	231.28	75.21	11.84	67.53	36.8	41.41	67.62	20.09	8.23	92.44	36.71
Slc25a19	0	0.74	1.04228e-208	1.37101e-204	0.58	0.28	330.57	23.38	104.31	57.57	134.25	256.07	97.34	33.56	291.89	141.53	58.27	9.88	27.29	21.83	31.08	62.18	34.34	3.68	54.94	33.54
Lmna	0	0.76	2.12244e-207	2.79185e-203	0.67	0.3	662.6	11.66	748	42.83	203.75	145.99	146.99	41.72	958.62	459.51	67.21	2.71	68.66	10.91	29.52	31.7	29.11	3.68	84.01	42.41
Csrnp1	0	0.7	2.68553e-207	3.53255e-203	0.71	0.38	467.22	59.15	305.57	58.6	257.46	252.19	187.26	43.38	376.29	233.65	71.39	20.59	53.77	21.15	47.35	57.28	46.2	4.55	69.19	37.97
Hacd3	0	0.7	3.1896e-206	4.1956e-202	0.62	0.29	325.89	27.56	135.04	91.55	110.23	177.92	89.58	33.22	403.75	117.46	61.95	10.78	34.25	30.2	27.7	48.84	32.59	4.33	73.55	26.58
Ern1	0	0.74	1.53658e-205	2.02122e-201	0.56	0.22	340.78	1.96	242.41	6.81	105.67	211.35	21	5.85	492.56	128.34	56.53	0.9	43.16	2.62	22.67	52.11	8.23	0.43	70.64	25.95
Relb	0	0.61	3.82639e-204	5.03324e-200	0.74	0.39	431.79	45.08	299.85	93.72	294.82	342.33	87.36	48.95	321.83	287.08	74.22	15.23	53.52	28.26	53.56	71.56	30.7	4.76	58.43	46.84
Nr4a3	0	0.74	2.09474e-203	2.75542e-199	0.6	0.25	385.42	10.37	217.06	25.47	243.98	253.16	80.99	5.39	281.88	204.55	60.16	4	41.3	5.41	39.49	52.24	18.67	0.43	49.42	30.38
Nrip1	0	0.72	8.43395e-200	1.1094e-195	0.83	0.55	868.45	145.82	707.13	167.85	440.21	433.94	190.15	127.65	980.46	449.88	82.61	41.78	75.47	41.62	58.87	73.61	49.53	12.34	89.83	49.37
Myo1e	0	0.74	2.61183e-196	3.4356e-192	0.53	0.22	284.9	11.83	121.42	71.69	80.58	112.34	69.2	44.86	274.11	139.66	53.1	3.92	27.45	24.03	21.3	34.01	26.74	4.11	57.27	27.85
Mif4gd	0	0.64	8.55519e-195	1.12535e-190	0.78	0.48	506.82	67.02	215.48	201.06	311.36	390.69	230.32	154.76	288.72	276.58	77.55	23.91	48.1	51.44	56.76	74.56	61.55	13.64	59.3	44.3
Dusp1	0	0.64	3.67208e-193	4.83026e-189	0.95	0.73	2232.55	328.43	2021.71	822.11	1254.19	1052.95	1053.39	273.79	2984	1444.29	94.88	51.06	90.12	70.47	82.18	88.84	81.96	19.26	96.51	67.72
Gabpb1	0	0.68	4.29168e-193	5.64528e-189	0.63	0.3	352.8	28.56	218.79	43.88	205.97	231.69	65.17	40.51	223.73	184.05	63.24	11.54	41.94	16.41	41.59	55.92	25.95	4.33	48.55	34.18
Abcb1a	0	0.73	8.37041e-192	1.10104e-187	0.56	0.22	306.36	10.02	193	38.98	153.02	119.36	38.35	22.17	204.75	163.59	56.43	3.77	40.73	13.45	30.53	33.47	14.4	3.46	47.38	26.58
Dennd5a	0	0.69	3.06236e-189	4.02823e-185	0.49	0.18	234.18	21.88	93.52	30.11	61.41	122.38	21.19	15.56	305.18	105.48	49.38	9.13	23.72	11.08	18.19	35.51	9.34	3.03	59.01	24.05
Isy1	0	0.68	7.54748e-188	9.92795e-184	0.76	0.46	591.96	53.11	387.57	77.01	378.94	462.63	222	43.74	567.96	327.99	76.11	21.19	61.54	27.07	57.95	77.28	56.33	5.19	75	48.1
Ky	0	0.68	7.76705e-187	1.02168e-182	0.38	0.1	177.62	0	86.46	2.25	12.17	109.21	4.01	0.79	224.5	74.36	38.1	0	18.95	0.76	3.38	28.71	1.9	0.22	48.84	16.46
Stx11	0	0.71	2.94303e-183	3.87127e-179	0.6	0.29	410.74	4.89	209.77	52.87	133.45	352.21	103.81	33.65	746.69	106.94	59.71	1.96	41.62	19.12	30.71	62.99	35.76	3.68	72.97	23.42
Fam107b	0	0.54	9.51872e-183	1.25209e-178	0.96	0.81	1536.34	318.05	1311.77	482.89	1290.72	1212.05	605.13	462.65	1474.13	845.8	95.88	69.53	92.06	79.61	91.77	95.24	84.02	32.03	93.9	67.72
Gpr132	0	0.51	3.69483e-180	4.86018e-176	0.86	0.56	679.91	98.96	730.07	106.64	610.13	607.99	133.9	85.33	478.95	447.24	86.04	32.73	83.16	32.15	77.7	86.53	42.25	9.09	78.78	60.13
Ccr8	0	0.68	1.9238e-176	2.53057e-172	0.52	0.23	392.69	3.34	143.67	69.01	77.77	337.07	372.91	10.69	623.72	90.24	52.51	1.51	21.38	14.89	15.27	54.56	53.01	1.73	67.15	18.35
Mxi1	0	0.57	1.2013e-171	1.58019e-167	0.74	0.41	536.4	30.24	552.29	30.43	311.98	554.22	149.59	28.74	572.02	346.42	73.92	10.56	72.39	11.34	51.1	80	42.09	3.25	78.78	48.73
Snx18	0	0.55	1.7008e-167	2.23723e-163	0.76	0.45	497.3	49.84	350.28	65	462.4	533.89	176.01	39.94	290.2	271.47	75.46	17.87	60.24	23.01	68.56	82.59	50.63	4.55	62.79	44.94
Lmnb1	0	0.58	1.75282e-164	2.30566e-160	0.72	0.43	518.84	41.34	381.38	85.48	303.48	550.2	202.34	113.92	470.23	320.27	72.18	16.59	60.89	29.7	47.71	76.33	50.16	10.82	68.02	42.41
Nav2	0	0.64	1.44781e-163	1.90445e-159	0.39	0.12	193.32	4.39	70.49	76.26	26.96	73.48	9.9	36.38	243.23	93.43	39	1.43	17.49	17.17	7.13	17.82	3.96	3.25	47.97	13.29
Sytl3	0	0.74	2.8666e-163	3.77073e-159	0.45	0.17	282.84	1.18	130.73	5.83	27.83	225.47	105.18	6.89	362.56	211.46	44.66	0.45	25.59	2.2	7.5	45.99	32.44	1.08	52.91	20.25
Birc3	0	0.65	1.44869e-160	1.90561e-156	0.73	0.45	527.1	107.92	302.46	95.08	374.58	336.87	146.44	79.18	449.17	323.13	72.58	33.41	55.47	29.86	59.41	67.62	42.72	6.71	63.37	48.1
Slc25a3	0	0.53	1.98045e-158	2.60508e-154	0.92	0.78	1034.56	351.76	590.01	440.15	657.96	1041.73	545.69	397.27	629.23	679.86	91.65	75.72	79.43	78.51	81.08	93.61	88.13	30.74	85.76	70.89
Tank	0	0.57	4.25775e-157	5.60065e-153	0.69	0.42	396.86	88.75	212.28	133.79	216.49	253.98	150.22	123.06	440.64	263.17	69.4	29.79	43.64	38.24	43.88	61.9	47.47	10.17	70.64	41.77
Irf2bp2	0	0.72	9.21559e-157	1.21222e-152	0.67	0.4	493.91	108.35	196.23	213.06	331.65	129.46	105.88	118.53	295.31	292.48	67.16	33.71	38.46	52.03	55.03	33.74	36.55	9.52	51.16	41.14
Coq8a	0	0.56	7.05368e-155	9.27842e-151	0.41	0.16	182.89	6.73	59.32	15.2	85.99	264.24	25.05	11.9	47.16	80.66	41.18	3.02	15.47	6.68	20.48	57.96	9.97	1.3	15.41	18.99
Icam1	0	0.62	4.77966e-150	6.28716e-146	0.56	0.28	338.71	30.35	171.42	97.59	146.57	198.88	187.12	61.14	334.13	201.42	55.99	9.8	30.04	24.03	28.79	44.49	46.2	4.98	50.58	33.54
Fam110a	0	0.61	1.02043e-148	1.34227e-144	0.52	0.25	259.59	6.86	163.34	34.81	86.82	195.99	178.09	21.36	180.42	92.38	52.26	2.94	37.25	13.79	20.57	50.61	48.89	2.6	43.02	25.32
Cpm	0	0.66	2.67627e-148	3.52036e-144	0.6	0.31	388.73	36.43	320.65	107.37	180.54	181.3	64.92	61.29	249.75	201.9	60.06	13.35	51.98	27.41	33.82	43.81	18.67	4.33	50.87	32.28
Tob2	0	0.79	3.57012e-147	4.69613e-143	0.54	0.28	428.01	43.47	256.13	53.58	211.37	238.06	84.82	32.46	135.78	221.31	53.75	15.16	40.97	19.46	35.28	44.63	29.59	4.11	28.2	36.08
Rab8b	0	0.55	3.64129e-146	4.78975e-142	0.68	0.4	377.36	53.06	275.48	100.1	209.77	282.15	178.36	64.56	341.7	219.25	67.76	19.38	54.01	33.25	43.69	64.9	50.79	6.93	64.24	37.34
Rab11fip1	0	0.58	6.3453e-146	8.34661e-142	0.54	0.28	272.21	18.88	169.91	52.56	100.45	239.34	138.74	21.3	232.8	118.03	54.25	7.77	36.52	20.9	25.59	58.64	41.77	2.6	47.67	25.32
Cd44	0	0.59	3.31677e-141	4.36287e-137	0.64	0.35	393.56	35.1	365.49	111.71	110.47	173.43	110.76	85.29	637.3	247.96	63.59	12.29	59.19	34.94	26.23	46.94	34.49	8.44	81.98	37.34
Pcyt1a	0	0.72	7.2333e-140	9.51468e-136	0.37	0.12	234.04	5.94	83.38	11	18.58	91.66	47.68	21	518.17	104.18	37.11	2.11	17.73	4.31	4.66	23.4	15.51	1.95	66.57	19.62
Furin	0	0.65	2.24001e-139	2.94651e-135	0.51	0.24	283.63	26.25	259.44	35.55	78.69	143.95	57.3	17.3	198.17	145.34	50.57	9.88	46.4	12.94	19.56	37.82	23.42	1.95	40.99	28.48
Tex2	0	0.56	2.03123e-138	2.67188e-134	0.48	0.2	215.85	11.53	183.53	13.21	123.57	118.8	23.9	10.5	187.09	97.59	48.19	4.52	39.76	4.74	28.24	37.69	10.28	2.16	43.31	22.78
Lyn	0	0.56	9.48719e-137	1.24795e-132	0.38	0.13	172.67	1.69	102.29	16.98	31.01	77.72	49.84	5.03	249.43	240.27	38.05	0.23	23.08	6.26	8.41	21.5	18.2	0.87	48.84	31.01
Nab1	0	0.56	3.92327e-133	5.16067e-129	0.6	0.34	303.42	55.46	176.34	70.84	176.01	219.29	119.19	41.54	254.83	186.54	59.66	20.44	39.11	24.7	38.67	57.69	42.88	4.55	55.81	34.18
Aebp2	0	0.51	4.37368e-133	5.75313e-129	0.73	0.48	456.53	59.08	425.39	117.91	293.55	391.22	200.8	97.25	343	290.79	72.98	21.79	67.13	37.82	53.2	77.41	56.96	10.39	65.99	50
Sik1	0	0.55	1.01515e-131	1.33532e-127	0.55	0.27	268.62	25.02	233.26	26.6	146.62	191.58	63.67	8.18	248.55	123.51	54.6	9.28	47.29	10.07	33.73	49.8	24.05	1.3	49.71	27.22
Lilrb4a	0	0.58	1.23256e-129	1.6213e-125	0.36	0.12	165.77	1.9	93.92	18	47.32	132.51	56.52	3.85	31.86	106.72	36.12	0.15	22.59	4.65	9.96	35.24	16.3	0.65	9.59	21.52
[truncated: 695 more rows]

## Sheet: Spleen Placebo vs PI3Kdi
Differential gene expression analysis. Spleen Placebo vs Treatment.
[truncated: 282 more rows]

## Sheet: Tumor Placebo vs PI3Kdi
Differential gene expression analysis. Tumor Placebo vs PI3Kdi
[truncated: 73 more rows]

[truncated: 1 more sheets: Colon Placebo vs PI3Kdi]
