# Supplementary material for: Intermittent PI3Kδ inhibition sustains anti-tumour immunity and curbs irAEs
Source: Nature. 2022 May 4;605(7911):741–6. doi: 10.1038/s41586-022-04685-2 (PMC9132770; doi:10.1038/s41586-022-04685-2)
Supplement: Supplementary file 6 — Source Data Fig. 3 [file 41586_2022_4685_MOESM6_ESM.xlsx]

## Sheet: 3a
	days	Placebo										PI3Kdi
	2	96.9	96.2	98.3	99.4	95.7	95.5	95.9	95.5	96	97.3	98.9	96.1	96.7	96.4	96.6	96.7	96	97.4	97.8	97.3
	4	104.6	106	100.6	101.7	98.4	97.2	98.5	98.5	99.4	101.6	100	101.7	97.3	92.7	101.7	99.5	98.9	99.5	98.9	101.1
	6	106.7	103.8	101.7	104	101.6	100.6	99.5	101.5	106.4	104.8	101.7	103.9	99.5	95.3	102.8	99.5	99.4	100.5	102.2	100
	8	104.1	102.7	100	100	98.4	99.4	99	100	101.7	101.1	101.1	95.6	97.8	95.3	102.2	98.4	100.6	101.6	100.5	98.4
	10	105.1	100.5	99.4	100	97.3	99.4	99.5	99	102.3	104.8	101.1	100.6	99.5	94.8	102.8	98.4	101.7	101	103.3	100.5
	12	106.2	98.9	101.1	100	97.9	98.3	102.1	100	100	102.7	101.1	98.9	97.3	92.7	100.6	98.4	99.4	100	102.2	98.9
	14	105.6	100.5	106.3	101.7	98.4	100.6	102.1	101	101.2	104.3	100	98.9	97.3	93.3	100.6	99.5	97.1	101.6	101.6	98.4
	15	106.7	102.2	105.7	105.1	100.5	101.7	99	103	102.3	105.9	101.1	97.8	97.8	93.3	101.7	100	98.3	102.1	102.7	98.9
	16	107.2	103.3	106.3	105.1	100.5	104	103.1	105.5	104	109.1	100.6	97.8	100	94.3	101.7	102.7	98.9	102.6	102.2	99.5
	17	105.6	101.6	103.4	102.3	97.9	100.6	101	104	101.2	104.3	97.8	96.1	95.6	92.7	93.9	98.9	95.4	100.5	100.5	97.9
	18	108.7	103.3	105.7	104	101.1	102.8	102.1	105	103.5	104.8	96.7	95.6	95.6	93.3	89.9	96.7	97.1	98.4	98.9	97.3
	19	107.7	103.8	105.1	103.4	100.5	102.8	103.6	103	101.7	105.9	95	94.5	92.9	91.2	88.3	92.3	94.9	92.7	94	95.7
	20	107.7	104.3	105.1	102.8	101.1	101.1	102.6	102	100	104.8	93.4	93.4	94.5	90.2		88.5	89.7	87.6	90.1	93.1

## Sheet: 3b
		A	B	C	D	max: 48	A
	#	Inflammation	Extent	Crypt damage	Edema	total score	0	none
	SE3_C1	4	4	2	4	14	1	mild
	SE3_C2	4	4	0	8	16	2	moderate
	SE3_C3	2	2	1	8	13	3	severe
	SE3_C4	4	4	4	6	18
	SE3_C5	4	4	3	8	19	B
	SE3_C6	4	4	2	8	18	0	none
	SE3_C7	2	2	0	0	4	1	mucosa/submucosa
	SE3_C8	4	4	2	8	18	2	mucosa & submucosa
	SE3_C9	4	4	2	0	10	3	transmural
	SE3_C10	4	4	3	8	19
	SE3_P1	7	7	10	6	30	C
	SE3_P2	4	4	4	8	20	0	none
	SE3_P3	6	6	11	8	31	1	basal 1/3 damaged
	SE3_P4	7	7	10	8	32	2	basal 2/3 damaged
	SE3_P5	10	9	11	8	38	3	only surface epithelium intact
	SE3_P6	6	5	8	8	27	4	entire crypt and epithelium lost
	SE3_P7	6	6	9	8	29
	SE3_P8	11	10	10	8	39	D
	SE3_P9	11	9	7	8	35	0
	CONTROL						1	2x ctrl thickness
							2	>2x ctrl thickness

## Sheet: 3c
	days	Placebo										Infrequent-dosing										intermittent-dosing										Constant-dosing
	0	0	0	0	0	0	0	0				0	0	0	0	0	0	0	0			0	0	0	0	0	0	0				0	0	0	0	0	0	0	0
	4	0	0	0	0	0	0	0				0	0	0	0	0	0	0	0			0	0	0	0	0	0	0				0	0	0	0	0	0	0	0
	8	0	0	0	0	0	0	0				0	0	0	0	0	0	0	0			0	0	0	0	0	0	0				0	0	0	0	0	0	0	0
	10	55.69	40	60.75	75	87.5	40	13.5				60.75	24.5	20.25	4	15.75	13.5	27	36.75			6	13.5	60.75	18	24.5	13.5	18				75	32	62.5	32	8	50.63	21.44	13.5
	12	144	196	137.31	225	180	87.5	70.88				87.5	147.88	24.75	22.5	20.25	39.81	65.81	180			13.5	32	87.5	40	36	45.56	36				126	50.63	65.81	48	40	135	36	32
	14	208.25	325.13	288	320	320	153	220.5				208.25	405	36	40	39.81	60.75	126	245			6	27.56	169	75	50.63	75	56.56				208.25	147.88	208.25	75	60.75	325.13	87.5	36
	16	253.13	525	550	695.75	405	245	253.13				405	500	52	68.75	27	121	220.5	309.38			6	36	169	135	50.63	126	68.75				288	158.44	272	220.5	98.31	428.69	93.75	36
	17	793.5	550	575	936	486	245	343.19				606.38	575	93.75	81.25	40	144	343.19	496.38			1	62.5	253.5	288	117	158.44	90.75				336	196	281.25	220.5	117	500	169	40

## Sheet: 3d
	CD3 % of CD45						CD8 % of CD3						CD4 % of CD3						TREG % of CD4
	Placebo	Constant-dosing	intermittent-dosing	Infrequent-dosing			Placebo	Constant-dosing	intermittent-dosing	Infrequent-dosing			Placebo	Constant-dosing	intermittent-dosing	Infrequent-dosing			Placebo	Constant-dosing	intermittent-dosing	Infrequent-dosing
	6.81	19.6	3.6	6			23.6	36.9	16.6	23.6			43.7	46.8	42.5	45.5			25.4	10.2	23.7	24.1
	7.41	14.9	4.31	4.9			25	39.2	18	19.5			42.6	36.7	33.3	40.6			20.1	5.99	29.9	32.2
	4.58	10.1	4.2	4.15			17.2	31.2	15.6	12.8			47.1	35.5	45.5	40.4			23.2	9.38	41.7	28.5
	6.42	13.8	4.04	4.1			22.6	31.5	17.6	17.6			44.6	54.1	36.7	41.4			23.4	11.7	34.3	31
	3.41	11.3	6.58	5.01			14.1	37.3	21.1	18.1			42.1	37.2	34	46.9			24.1	14.7	25	33
	4.85	8.05	5.31	4.58			16.2	25.3	25	18.4			46.4	43.1	44	49.9			18.8	13.3	18.3	29.9
		4.76	3.7	5.08				21.4	18	20.6				23.5	43.9	36.6				17.5	44.5	25.7
		7.61		4.67				26.7		20.3				36.1	39.3					13.5		33.1
