# Supplementary material for: Intermittent PI3Kδ inhibition sustains anti-tumour immunity and curbs irAEs
Source: Nature. 2022 May 4;605(7911):741–6. doi: 10.1038/s41586-022-04685-2 (PMC9132770; doi:10.1038/s41586-022-04685-2)
Supplement: Supplementary file 7 — Source Data Fig. 4 [file 41586_2022_4685_MOESM7_ESM.xlsx]

## Sheet: CD4 T cells DEGs
Single-cell differential gene expression analysis. CD4 T cells.
	Significance					Mean expression (Seurat Normalized)						Fraction of expressing cells (Seurat Normalized > 0)
Gene	Cluster	Log Fold Change	P-value	Adjusted P-value	Shared	0	1	2	3	4	5	0	1	2	3	4	5
Igfbp4	0	1.95	0	0	0	7.01	0.08	0.04	0.04	0.76	0.58	61.32	2.9	1.78	1.59	5.9	19.38
Klf2	0	1.67	0	0	0	29.61	7.38	1.1	5.98	4.27	1.72	94.31	60.08	25.81	51.09	42.22	34.38
Lef1	0	1.63	0	0	0	8.48	0.98	0.65	0.86	1.21	0.22	88.52	35.6	32.33	34.42	27.12	10
Ccr7	0	1.61	0	0	0	13.65	1.88	0.75	3.63	1.33	0.74	82.83	25.69	11.63	32.5	16.27	16.25
Satb1	0	1.47	0	0	0	10.02	2.23	0.91	1.43	1.44	1.49	90.02	40.19	27.98	34.51	23.35	37.5
S1pr1	0	1.38	0	0	0	6.84	1.68	0.26	0.9	1.03	0.36	84.5	38.17	10.54	29.4	22.64	11.25
Sell	0	1.19	0	0	0	2.8	0.11	0.03	0.3	0.34	0.02	64.06	3.37	1.01	10.47	3.77	1.25
Dusp10	0	1.19	0	0	0	15	5.95	1.82	3.33	2.8	8.07	91.74	68.85	53.41	58.71	44.1	83.75
Actn1	0	1.14	0	0	0	2.83	0.29	0.15	0.22	0.31	0	64.97	12.41	10.23	9.63	11.56	0.62
Bach2	0	0.99	0	0	0	3.25	0.89	0.32	0.54	0.21	1.07	68.51	29.87	15.27	15.83	8.25	31.88
Ifngr2	0	0.99	0	0	0	2.38	0.29	0.05	0.35	0.24	1.01	58.85	10.59	2.25	13.32	4.48	35
Gimap6	0	0.96	0	0	0	20.46	9.81	4.18	8.04	5.79	5.41	95.28	89.41	75.74	87.69	67.45	70.62
Nsg2	0	0.87	0	0	0	2.19	0.62	0.18	0.13	0.17	1.17	60.52	20.63	8.06	5.44	6.84	34.38
Atp1b1	0	0.7	0	0	0	1.09	0.03	0.01	0.02	0.19	0.05	37.34	1.42	0.78	1.09	2.36	3.75
Bcl2	0	1.16	3.45241e-304	4.68871e-300	0	6.21	2.31	0.94	0.47	0.85	1.18	70.01	49.43	35.27	15.66	21.23	33.75
Pik3ip1	0	0.82	3.37773e-297	4.58729e-293	0	1.67	0.24	0.06	0.18	0.36	0.12	48.02	10.45	3.64	8.88	4.72	8.12
Dapl1	0	0.77	4.76896e-286	6.47673e-282	0	1.22	0.03	0.01	0.01	0.09	0.01	29.77	0.94	0.31	0.25	0.71	0.62
Jun	0	0.97	1.42315e-261	1.93278e-257	0	14.93	7.38	2.15	5.5	4.09	6.22	85.57	64.53	40.54	55.7	40.57	50.62
Gm14085	0	0.88	9.63653e-258	1.30874e-253	0	1.54	0.04	0.02	0.1	0.05	0.01	30.95	1.35	1.24	2.51	0.94	0.62
Ugcg	0	0.9	1.28075e-256	1.73938e-252	0	3.5	1.06	0.5	0.75	0.71	2.49	67.01	31.15	24.5	23.2	20.99	48.75
Tcf7	0	0.84	8.69756e-255	1.18122e-250	0	3.97	2.07	0.85	0.34	1.24	0.68	73.12	56.78	33.49	12.06	22.64	41.25
Vps37b	0	0.68	1.95957e-249	2.66129e-245	0	31.24	20.57	10.01	15.36	9.4	23.82	97.21	94.34	88.37	92.29	74.53	93.12
St8sia6	0	0.65	2.22193e-245	3.0176e-241	0	1.1	0.08	0.02	0.17	0.17	0.04	34.17	2.63	1.01	5.86	1.18	1.25
Rasgrp2	0	0.73	1.73674e-225	2.35867e-221	0	2.47	0.92	0.55	0.48	0.82	0.5	63.52	33.51	25.43	21.86	25.47	22.5
Foxp1	0	0.74	2.64661e-224	3.59436e-220	0	4.17	1.66	1.14	1.69	1.03	1.51	77.25	49.97	44.42	48.99	30.66	48.75
Il6ra	0	0.68	1.71609e-223	2.33063e-219	0	1.46	0.33	0.07	0.36	0.24	0.23	46.62	14.03	4.42	15.16	5.19	9.38
Patj	0	0.66	1.84145e-222	2.50087e-218	0	1.15	0.12	0.02	0.17	0.22	0.01	35.46	4.92	1.4	7.79	3.07	1.25
Mcl1	0	0.64	4.2136e-221	5.72249e-217	0	8.23	4.53	3.65	3.53	3.68	1.95	88.14	82.67	83.95	76.38	62.74	66.88
Cmah	0	0.73	6.73541e-219	9.14736e-215	0	1.64	0.27	0.21	0.37	0.21	0.07	47.85	12.95	12.64	16.33	8.25	5.62
Rflnb	0	0.74	3.94766e-218	5.36132e-214	0	1.54	0.33	0.14	0.17	0.19	0.1	42.76	13.76	8.53	8.29	7.78	6.88
Gm2682	0	0.73	6.07024e-215	8.244e-211	0	2.39	1.39	0.2	0.33	0.47	0.06	59.98	40.19	9.46	13.4	13.68	1.88
Txk	0	0.83	8.88507e-215	1.20668e-210	0	3.74	1.4	0.61	1.33	0.79	0.2	69.47	40.12	27.05	39.87	22.41	6.88
Rps25	0	0.5	1.08819e-214	1.47787e-210	0	8.56	5.66	4.63	3.61	4.96	6.68	84.28	81.19	82.64	74.54	64.86	85
Hmgn1	0	0.62	3.10398e-205	4.21551e-201	0	1.52	0.46	0.23	0.35	0.44	0.33	52.36	20.9	14.65	15.83	18.87	20.62
Trib2	0	0.77	7.72022e-205	1.04848e-200	0	3.54	1.25	0.64	1.49	1.2	0.55	68.4	36.95	28.37	43.13	26.89	24.38
Npm1	0	0.5	2.80613e-203	3.81101e-199	0	11.28	7.17	6.16	5.47	6.95	8.22	89.75	85.84	87.98	80.57	70.52	88.12
Atp1b3	0	0.62	1.75994e-198	2.39018e-194	0	4.29	2.08	1.44	2.08	2.07	0.82	79.18	59.61	61.47	64.24	49.53	40
Tsc22d3	0	0.69	5.85264e-197	7.94847e-193	0	8.35	4.82	2.83	3.52	2.96	3.53	83.91	71.21	67.29	64.66	51.18	65
Sh3bp5	0	0.66	4.66809e-194	6.33973e-190	0	1.51	0.34	0.2	0.29	0.56	0.27	46.62	17.67	12.09	15.24	10.14	20
Ssh2	0	0.74	3.06045e-192	4.1564e-188	0	4.85	2.12	1.34	2.22	1.03	1.26	78.76	56.3	52.64	54.69	33.49	35.62
Npc2	0	0.51	8.12849e-191	1.10393e-186	0	5.88	2.45	3.21	4.06	3.06	1.94	83.05	69.45	78.99	74.04	57.55	65
Plaur	0	0.61	5.81069e-184	7.8915e-180	0	1.05	0.12	0.01	0.05	0.14	1.2	28.22	3.64	0.7	1.84	1.65	21.88
Frat2	0	0.64	2.41014e-181	3.27321e-177	0	1.69	0.57	0.25	0.49	0.39	0.13	50.59	25.76	17.75	26.3	16.27	8.12
Cblb	0	0.76	1.33947e-179	1.81914e-175	0	7.74	4.12	2.63	2.82	2.52	1.16	83.58	70.87	68.76	64.15	44.34	31.88
Klhdc2	0	0.67	1.07537e-170	1.46046e-166	0	1.61	0.27	0.27	0.44	0.52	0.09	45.01	13.08	18.22	22.95	16.98	6.25
Rab3ip	0	0.63	4.94563e-167	6.71666e-163	0	1.5	0.31	0.29	0.4	0.37	0.11	45.44	14.03	16.82	16.67	17.92	6.25
Morf4l2	0	0.69	7.91985e-167	1.07559e-162	0	3.71	1.59	1.2	1.25	1.3	1.79	67.38	50.78	51.55	46.31	41.98	53.12
Ms4a6b	0	0.58	8.13405e-166	1.10469e-161	0	5.54	3.3	2.09	2.71	2.42	1.3	81.17	75.32	67.21	64.99	51.18	53.12
Ablim1	0	0.59	1.58559e-165	2.15338e-161	0	4.82	2.64	1.67	2.46	1.97	1.5	81.38	69.66	60.54	65.33	46.23	54.38
Tubb2a	0	0.91	2.14545e-164	2.91373e-160	0	2.15	0.25	0.23	0.24	0.44	0.42	37.02	11.73	13.49	12.06	11.79	15
Gm8369	0	0.63	5.81366e-162	7.89554e-158	0	3.59	1.91	1.23	1.4	1.11	0.24	69.1	52.53	50.7	46.31	32.55	10
Scml4	0	0.62	2.14734e-147	2.9163e-143	0	1.76	0.82	0.2	0.34	0.61	0.26	48.77	29.4	11.01	17.34	12.26	14.38
Rpl31	0	0.42	2.47328e-145	3.35896e-141	0	6.45	4.34	3.91	2.93	4.62	4.59	83.21	79.37	81.09	69.43	63.44	80
Tgfbr2	0	0.58	9.13254e-145	1.24029e-140	0	4.5	2.66	2.57	1.09	1.64	1.74	79.51	70.67	75.97	45.06	45.99	58.12
Als2cl	0	0.5	1.24805e-141	1.69498e-137	0	0.96	0.24	0.1	0.14	0.31	0.24	33.85	11.19	6.43	6.37	6.37	8.75
Aff3	0	0.53	2.68184e-141	3.64221e-137	0	1.2	0.47	0.13	0.28	0.28	0.09	39	18.07	6.12	8.96	5.42	6.25
Ripor2	0	0.57	6.12747e-140	8.32171e-136	0	3.49	2	1.16	1.58	1.14	0.84	72.59	57.59	46.51	47.91	32.31	35.62
Itm2a	0	0.63	8.16286e-140	1.1086e-135	0	1.17	0.16	0.16	0.12	0.26	0.16	29.94	7.89	12.71	8.12	9.67	8.75
Dgka	0	0.51	1.98016e-139	2.68925e-135	0	4.94	3.07	2.26	2.67	1.93	1.72	83.85	72.22	67.29	67.34	46.93	60
Ranbp10	0	0.6	8.06651e-137	1.09551e-132	0	1.48	0.45	0.31	0.37	0.29	0.33	43.45	19.82	20.54	19.35	12.5	17.5
Ppp1r15a	0	0.51	2.92748e-133	3.9758e-129	0	12.26	8.25	4.39	8.32	4.75	12.5	92.22	89.14	82.4	89.28	64.15	91.88
Gramd3	0	0.5	6.85527e-133	9.31014e-129	0&1	4.63	4.3	1.15	2.11	1.47	0.23	74.41	58.87	28.06	45.9	25.47	6.25
Arid5a	0	0.56	9.01897e-132	1.22487e-127	0	3.37	2.26	1.35	0.84	1.23	1.11	70.76	60.28	51.86	33.25	35.85	43.12
Snhg12	0	0.53	1.48394e-131	2.01533e-127	0	2.49	1.57	0.58	0.94	0.84	1.52	64.86	51.18	31.86	37.27	27.36	55.62
Thada	0	0.56	3.10581e-130	4.218e-126	0	1.58	0.76	0.16	0.55	0.22	0.4	47.64	29.67	10.78	20.27	10.61	15.62
Rps17	0	0.4	6.18875e-130	8.40494e-126	0	5.14	3.32	3.13	2.43	3.77	3.87	80.79	75.19	78.68	66.08	59.67	78.12
Klhdc1	0	0.42	1.43636e-129	1.95072e-125	0	0.66	0.1	0.05	0.12	0.12	0.05	26.66	5.8	3.8	7.2	2.83	5
Ftl1	0	0.42	8.28069e-124	1.1246e-119	0	11.34	7.56	5.91	8.5	5.98	5.97	89.16	86.65	85.43	85.85	67.92	83.75
						11.31	8.2	5.82	6.21	7.38	9.25
Acot2	0	0.48	1.98694e-121	2.69846e-117	0	0.99	0.25	0.11	0.39	0.16	0.03	35.52	14.23	8.68	19.6	7.08	3.12
Gpr18	0	0.44	5.74197e-121	7.79817e-117	0	0.81	0.22	0.08	0.23	0.19	0	32.14	10.79	5.5	12.14	8.49	0
Txnip	0	0.59	1.34761e-120	1.83018e-116	0	3.98	2.1	1.3	1.9	1.36	2.02	67.54	52.6	48.6	49.75	34.2	48.75
Arhgap15	0	0.53	3.79947e-117	5.16007e-113	0	4.36	2.52	1.77	2.44	1.49	1.81	79.99	69.12	65.81	65.33	45.52	59.38
Pja1	0	0.56	9.94008e-117	1.34996e-112	0	1.9	0.79	0.47	0.81	0.5	0.43	50.48	28.93	26.36	29.4	18.16	21.25
Rasa3	0	0.52	1.9452e-115	2.64177e-111	0	1.95	1.05	0.49	0.79	0.6	0.24	56.12	36.75	22.09	30.32	21.93	15
Rps27rt	0	0.43	7.5013e-113	1.01875e-108	0	2.02	1.25	0.85	0.89	0.42	1.28	60.41	49.97	47.44	41.96	25.47	55
Cd55	0	0.53	3.10697e-111	4.21958e-107	0	1.15	0.32	0.12	0.42	0.15	0.06	35.03	13.62	7.75	20.69	6.84	1.25
Polr2a	0	0.48	1.26975e-110	1.72445e-106	0	3.71	2.26	1.66	1.95	1.54	1.44	73.77	60.49	60.47	56.28	44.34	48.75
Pdlim1	0	0.43	1.82625e-108	2.48023e-104	0	1.07	0.54	0.16	0.21	0.47	0.94	41.9	24.88	12.02	8.63	17.45	40.62
Pde3b	0	0.5	1.1505e-106	1.56249e-102	0	2.42	1.79	1.16	0.12	0.92	1.19	59.76	46.19	43.41	5.53	26.65	26.88
Prkcq	0	0.51	3.39672e-103	4.61308e-99	0	2.4	1.37	0.77	0.98	0.93	1.1	60.84	48.35	36.98	38.11	29.72	45.62
Zfp281	0	0.47	1.62475e-99	2.20657e-95	0	1.42	0.34	0.28	1.1	0.34	0.24	45.44	14.97	16.59	39.11	9.2	12.5
Evl	0	0.44	5.38499e-97	7.31335e-93	0	1.59	1.11	0.58	0.26	0.51	0.61	52.09	43.49	32.17	11.14	15.57	33.75
Baz2b	0	0.48	1.26391e-96	1.71652e-92	0	1.12	0.32	0.24	0.37	0.31	0.29	35.78	14.09	15.89	19.85	10.85	10
Tob1	0	0.48	1.8681e-95	2.53706e-91	0	1.89	1.21	0.56	0.64	0.52	0.41	53.33	40.12	29.53	26.72	20.52	22.5
Rras2	0	0.49	1.40841e-94	1.91277e-90	0	1.2	0.37	0.11	0.6	0.33	0.15	36.05	15.85	7.44	24.2	9.43	8.75
Cox7a2l	0	0.35	1.66889e-94	2.26652e-90	0	3.69	2.34	2.6	2.06	1.71	2.52	74.68	66.89	75.27	64.41	46.7	71.88
Zfand2a	0	0.52	2.6178e-94	3.55524e-90	0	1.31	0.56	0.34	0.18	0.47	0.14	35.94	21.78	17.67	9.63	19.1	9.38
Crlf3	0	0.4	4.21426e-90	5.72338e-86	0	4.22	2.43	1.94	3.5	2.12	0.9	77.15	64.8	68.53	73.62	51.89	41.25
Mat2a	0	0.52	3.81914e-89	5.18678e-85	0	3.02	1.93	1.11	1.12	1.11	1.71	63.84	52.66	45.43	39.53	36.56	55.62
Gm45552	0	0.37	5.17451e-87	7.0275e-83	0	0.69	0.28	0.12	0.07	0.24	0.06	27.41	13.89	7.75	4.19	5.9	2.5
Mylip	0	0.38	1.2205e-85	1.65756e-81	0	0.77	0.3	0.11	0.24	0.13	0.24	29.45	13.89	6.28	9.21	5.66	11.88
Sertad1	0	0.41	4.86678e-83	6.60957e-79	0	1.47	0.84	0.57	0.56	0.44	0.42	44.42	35.33	33.72	28.14	21.7	24.38
Tmem64	0	0.49	6.1644e-83	8.37187e-79	0&5	7.82	4.16	4.38	4.52	2.27	11.06	79.08	59.14	71.09	70.77	44.58	95
Eef1g	0	0.32	1.7111e-82	2.32385e-78	0	3.48	2.62	2.04	1.97	2.04	2.84	73.18	70.67	72.17	62.65	52.83	71.25
Adk	0	0.58	2.27541e-82	3.09023e-78	0	1.92	0.68	0.31	0.86	0.71	0.79	43.03	21.58	16.05	31.74	18.63	34.38
Tecpr1	0	0.45	4.3553e-82	5.91494e-78	0	3	1.87	1.41	1.48	1	1.6	66.9	55.5	54.57	48.32	31.13	50
Selenop	0	0.46	3.13155e-81	4.25296e-77	0	2.1	0.79	0.6	1.47	1.34	0.72	54.08	32.1	29.92	50.5	25.47	28.12
Dip2b	0	0.48	1.86718e-80	2.53582e-76	0	2.79	1.31	1.25	1.64	0.96	1.63	64.38	42.95	51.16	51.59	31.37	48.75
Trim25	0	0.42	4.92842e-80	6.69328e-76	0	0.94	0.28	0.23	0.39	0.14	0.17	30.9	14.03	13.72	20.02	12.5	11.25
Bzw2	0	0.44	2.29199e-78	3.11275e-74	0&5	2.27	1.38	0.76	1.12	0.75	2.36	58.85	45.79	35.27	35.85	29.25	65
Ier2	0	0.48	6.2779e-78	8.52601e-74	0	5.18	3.36	3.07	1.73	3.44	2.94	75	66.15	67.98	52.43	53.77	63.75
Atn1	0	0.33	8.33103e-78	1.13144e-73	0	0.67	0.31	0.1	0.16	0.15	0.26	28.22	15.85	7.52	9.97	7.08	18.75
Eif4a2	0	0.37	2.27757e-73	3.09317e-69	0	4.18	3.3	1.96	2.33	2.41	2.74	78.06	78.22	69.3	66.92	51.42	76.25
Ms4a4b	0	0.39	6.8554e-73	9.31032e-69	0	7.29	5.91	4.85	3.05	5.02	0.93	85.57	82	74.65	57.54	60.14	35.62
Impdh2	0	0.35	1.09707e-72	1.48993e-68	0	1.34	0.78	0.44	0.51	1.03	0.93	48.28	35.47	28.22	26.88	39.62	39.38
Hnrnpdl	0	0.35	8.11327e-71	1.10186e-66	0	4.35	3.07	2.45	2.68	2.96	2.43	80.47	77.14	77.13	74.2	57.78	65.62
Limd2	0	0.34	2.20829e-70	2.99908e-66	0	5.96	3.45	4.61	4.26	3.33	2.12	82.08	70.6	82.71	73.79	59.91	63.12
Crybg1	0	0.4	2.24619e-70	3.05055e-66	0	2.33	1.4	1.31	1.07	1.04	0.75	59.98	46.66	55.12	40.54	38.21	33.12
Nsa2	0	0.3	7.63004e-70	1.03624e-65	0	5.42	3.95	4.08	3.36	2.91	4.21	80.04	76.67	81.24	72.95	54.72	76.88
Ttyh3	0	0.32	3.10353e-69	4.2149e-65	0	0.68	0.2	0.28	0.19	0.3	0.14	29.18	10.65	18.29	11.22	12.97	7.5
						1.47	0.89	0.65	0.83	0.67	0.7
Atp11b	0	0.41	1.34072e-67	1.82084e-63	0	3.32	1.95	1.19	2.83	1.32	1.04	67.54	52.73	47.67	61.39	38.44	41.88
Dennd2d	0	0.4	2.45061e-67	3.32817e-63	0	1.12	0.76	0.24	0.19	0.39	0.66	37.12	29.67	14.11	9.3	14.15	31.88
Cd53	0	0.32	1.00806e-66	1.36905e-62	0	6.76	4.73	4.39	5.18	3.82	4.42	87.45	84.83	84.73	83.17	60.38	85.62
Slfn1	0	0.37	2.86001e-66	3.88418e-62	0	1.06	0.62	0.42	0.21	0.37	0.27	36.8	26.43	22.64	11.14	15.8	13.75
Klf7	0	0.39	6.59591e-66	8.9579e-62	0	0.92	0.32	0.18	0.41	0.27	0.34	30.74	15.37	11.86	19.1	9.2	18.12
Gramd4	0	0.35	8.00634e-66	1.08734e-61	0	0.73	0.32	0.1	0.22	0.13	0.38	26.82	15.44	6.43	10.97	6.6	21.25
Klhl6	0	0.4	8.05456e-66	1.09389e-61	0	1.45	0.82	0.44	0.74	0.37	0.37	44.8	31.29	25.19	31.66	20.52	22.5
Add3	0	0.36	1.12125e-64	1.52276e-60	0	1.56	0.69	0.65	1.01	1.05	0.43	50.97	32.1	34.42	41.21	33.25	25
Ppp2r5a	0	0.38	1.19462e-64	1.62241e-60	0	3.79	2.48	1.82	2.41	2.09	3.33	73.87	68.78	68.91	68.93	49.29	78.12
Pde4d	0	0.42	1.50583e-64	2.04506e-60	0	2.29	1.3	1.16	1.16	0.92	0.56	57.56	41.47	49.22	42.21	31.84	25
Ubac2	0	0.34	7.92113e-64	1.07577e-59	0	1.42	0.84	0.63	0.67	0.72	0.55	48.5	37.29	37.36	33.67	28.07	24.38
Osbpl9	0	0.4	4.04532e-63	5.49395e-59	0	2.37	1.16	0.84	2.03	0.6	1.3	58.64	40.12	38.84	55.53	29.95	35.62
Kpna4	0	0.33	3.91729e-61	5.32008e-57	0	4.87	3.31	2.61	4.02	2.85	2.43	83.15	78.83	78.68	81.91	57.55	70
Nop56	0	0.36	7.63566e-60	1.037e-55	0	1.36	0.8	0.48	0.64	0.59	0.54	45.71	35	26.74	26.05	29.72	33.12
Pced1b	0	0.36	9.62139e-60	1.30668e-55	0	1.06	0.56	0.43	0.44	0.18	0.27	37.71	24.75	22.64	21.19	13.92	15
Usp3	0	0.37	1.0524e-58	1.42926e-54	0	1.56	0.82	0.67	0.87	0.5	0.83	47.42	35.2	36.43	39.45	24.06	31.25
Stk38	0	0.39	1.13943e-57	1.54746e-53	0	1.9	1.18	0.82	0.93	0.8	0.7	52.15	42.35	40.54	36.1	30.9	35.62
						6.81	5.07	4.84	4.37	4.56	4.64
Tnfrsf1a	0	0.31	1.11763e-56	1.51785e-52	0	0.72	0.41	0.15	0.21	0.35	0.01	28.27	17.46	9.77	10.8	13.92	1.25
Itga6	0	0.36	8.50208e-55	1.15467e-50	0	0.88	0.32	0.17	0.53	0.25	0.06	28.76	11.8	9.53	22.7	9.67	4.38
Pecam1	0	0.36	8.74136e-55	1.18716e-50	0	1.29	0.59	0.64	0.57	0.6	0.28	41.31	24.88	32.17	22.86	22.17	13.12
Dnajb1	0	0.3	4.72006e-54	6.41032e-50	0&1	4.91	5.79	1.41	2.5	2.89	5.04	70.06	62.98	49.69	50.67	50	55
Dhx40	0	0.4	5.10213e-54	6.9292e-50	0	2.07	0.94	0.92	1.54	0.72	0.71	50.8	34.66	41.16	47.91	29.95	26.88
Gimap9	0	0.34	1.05654e-52	1.43489e-48	0	1.98	1.45	0.66	1.18	1.27	0.79	52.36	49.7	33.1	43.47	35.85	33.75
Kras	0	0.36	1.23245e-52	1.67379e-48	0	2.88	1.86	1.57	1.82	1.4	1.39	65.02	53.2	60.54	53.02	40.57	48.75
Washc4	0	0.35	3.90563e-52	5.30424e-48	0	1.22	0.62	0.44	0.66	0.49	0.35	40.13	24.54	22.02	27.81	19.1	16.25
Fbl	0	0.3	1.09019e-51	1.48059e-47	0	1.51	1.04	0.58	0.79	1.19	1.26	51.98	45.04	34.88	37.35	38.92	54.38
Rapgef6	0	0.31	2.65246e-51	3.60231e-47	0	5.05	3.51	2.89	4.47	2.12	3.27	83.32	76.94	80.85	81.07	49.53	75
Epb41	0	0.42	4.81869e-51	6.54426e-47	0	2.33	1.54	1.13	1	0.78	0.83	53.27	43.56	43.57	33.17	28.77	24.38
Chka	0	0.32	6.33082e-51	8.59789e-47	0	0.75	0.23	0.32	0.27	0.33	0.25	27.09	11.67	16.67	12.14	11.08	13.12
Tcp11l2	0	0.33	6.36469e-51	8.64388e-47	0	2.23	1.47	0.94	1.91	0.62	0.29	58.58	44.84	41.47	51.26	11.32	16.88
Il4ra	0	0.35	1.25701e-50	1.70714e-46	0	4.37	3.13	1.7	3.83	1.67	2.89	71.89	60.22	57.29	70.85	39.39	63.75
Tmem71	0	0.32	1.31642e-50	1.78782e-46	0	1.07	0.57	0.58	0.4	0.41	0.29	38.04	25.62	31.55	20.85	20.52	15.62
Nasp	0	0.33	9.30339e-50	1.26349e-45	0	1.25	0.66	0.54	0.52	1.07	0.41	41.58	28.59	29.92	24.54	38.44	23.75
Rgcc	0	0.35	1.49096e-49	2.02488e-45	0&5	2.56	2.16	1	0.71	1.47	5.16	50.7	42.55	30.93	20.77	30.9	55.62
Chd3	0	0.31	1.67746e-49	2.27816e-45	0	3.6	2.36	1.91	3.05	1.98	2.15	71.51	65.48	61.86	71.52	48.11	66.25
Fos	0	0.32	3.28352e-49	4.45935e-45	0&1&5	10.56	11.56	3.61	5.24	5.29	21.13	78.43	77.95	59.3	61.56	50.24	87.5
Epb41l4aos	0	0.26	4.16205e-49	5.65248e-45	0	1.05	0.66	0.47	0.65	0.39	0.65	40.77	31.63	30.7	32.58	17.45	35
Ecm1	0	0.47	7.7399e-49	1.05116e-44	0	1.34	0.25	0.16	0.88	0.63	1.26	29.99	10.45	6.74	30.49	11.08	31.25
Smchd1	0	0.4	1.41845e-48	1.9264e-44	0	3.01	1.64	1.41	1.97	2.34	0.74	62.5	48.08	52.48	50.42	49.06	32.5
Nme2	0	0.25	2.43156e-48	3.30231e-44	0	4.87	4.08	3.1	2.99	4.37	4.76	77.09	75.32	75.74	66.5	59.91	80
Gm20186	0	0.35	9.21223e-47	1.25111e-42	0&5	2.2	1.22	0.74	1.53	0.59	5.25	49.68	38.98	34.81	45.98	21.23	63.12
Maff	0	0.31	1.34419e-46	1.82554e-42	0	0.92	0.58	0.25	0.33	0.27	1.01	32.35	23.47	15.12	14.99	10.85	30.62
Stt3b	0	0.32	1.56993e-46	2.13212e-42	0&5	1.13	0.62	0.47	0.38	0.66	1.61	39	26.37	26.82	19.6	27.83	54.38
Acp5	0	0.26	2.13679e-46	2.90198e-42	0	1.21	0.63	0.81	0.67	0.76	0.68	41.79	30.21	43.33	32.58	31.13	33.75
Pim2	0	0.33	2.91702e-46	3.9616e-42	0	1.03	0.66	0.57	0.21	0.22	0.2	33.1	23.74	23.1	10.89	11.08	14.38
Taf1d	0	0.31	5.64875e-46	7.67156e-42	0	1.99	1.35	1.11	1.17	1.1	1.08	55.74	47.4	49.3	43.22	38.92	52.5
Slc44a2	0	0.28	2.29856e-45	3.12168e-41	0	1.37	0.82	0.73	0.77	0.93	0.7	47	36.88	38.76	35.34	31.37	40.62
Phf20l1	0	0.32	7.50595e-45	1.01938e-40	0	3.32	2.35	2.01	2.21	1.87	1.78	70.98	65.88	68.29	62.14	50.94	61.25
Stat5b	0	0.33	1.15751e-44	1.57201e-40	0	4.25	2.61	2.48	3.92	1.7	0.71	73.28	59.34	66.05	70.52	43.4	31.88
Grap2	0	0.32	1.38206e-44	1.87697e-40	0	4.3	3.37	2.9	2.48	2.28	2.01	77.04	71.34	73.95	57.04	52.83	59.38
Smc4	0	0.35	1.43723e-44	1.9519e-40	0	2.35	1.02	0.9	1.85	2.67	0.76	51.77	36.55	43.18	54.1	49.53	36.88
Rnf167	0	0.28	3.13079e-44	4.25193e-40	0	1.4	0.93	0.9	0.74	0.48	0.52	49.36	38.98	42.87	34.09	23.11	30.62
Dnajb9	0	0.31	7.72996e-44	1.04981e-39	0	1.59	1.09	0.69	0.93	0.83	0.61	47.37	39.92	36.9	37.44	27.83	25.62
Ssbp2	0	0.31	6.30544e-42	8.56342e-38	0	0.87	0.56	0.19	0.34	0.24	0.6	29.45	23.6	11.86	14.66	12.74	25.62
Il7r	0	0.32	4.65293e-41	6.31914e-37	0&1&5	6.48	6.58	1.84	4.83	2.48	7.26	74.09	71.61	46.12	71.78	36.56	83.12
Galnt6	0	0.3	5.59604e-41	7.59998e-37	0	2.03	1.23	1.09	1.59	0.92	1.19	54.99	43.83	48.29	53.18	31.37	45.62
Pip4k2a	0	0.29	8.01716e-41	1.08881e-36	0	2.05	1.43	1.6	0.77	1.09	1.22	57.19	50.64	62.4	31.24	39.86	50
Sec63	0	0.29	3.08493e-40	4.18965e-36	0	1.32	0.88	0.67	0.77	0.49	0.53	43.62	34.73	35.12	31.49	25.94	28.75
Prkca	0	0.32	5.06044e-40	6.87259e-36	0	3.32	2.15	2.25	2.27	1.67	1.12	65.72	54.01	66.05	59.88	43.4	44.38
P4ha1	0	0.33	9.96286e-40	1.35306e-35	0	1.23	0.57	0.34	1.01	0.47	0.21	36.16	21.92	18.99	34	17.45	10.62
Rnf2	0	0.28	1.09647e-39	1.48911e-35	0	1	0.59	0.41	0.55	0.43	0.59	37.12	26.97	24.57	26.97	20.99	22.5
Pag1	0	0.33	3.05546e-39	4.14961e-35	0	1.86	1.32	1.05	0.9	0.73	0.71	49.84	40.05	36.36	30.07	25.94	30.62
Tle4	0	0.31	6.87352e-39	9.33492e-35	0	1.2	0.84	0.46	0.58	0.48	0.43	39.06	34.52	26.9	24.62	18.87	23.75
St6gal1	0	0.28	9.86869e-39	1.34027e-34	0&5	0.82	0.46	0.19	0.45	0.21	0.94	29.56	19.96	10.62	15.49	6.13	40
Usp12	0	0.35	2.10695e-38	2.86145e-34	0	1	0.44	0.38	0.4	0.37	0.41	29.13	16.72	19.61	16.33	11.32	13.75
Cyth1	0	0.28	2.62189e-38	3.56078e-34	0	2.27	1.4	1.32	1.83	1.12	1.32	60.94	51.45	55.12	57.29	35.85	52.5
Mef2d	0	0.25	1.33959e-37	1.8193e-33	0	1.95	1.33	1.06	1.6	1.15	0.8	54.77	47.74	49.07	56.37	36.32	42.5
Zfp644	0	0.3	1.78268e-37	2.42106e-33	0	1.41	0.84	0.7	0.86	0.55	0.74	43.99	35.33	34.26	35.09	25.94	30.62
Kif1b	0	0.33	4.80901e-37	6.53111e-33	0	1.05	0.53	0.39	0.57	0.36	0.32	31.76	21.44	19.61	22.86	11.79	18.75
Nufip2	0	0.3	1.78355e-36	2.42224e-32	0	1.96	1.37	1.16	1.13	0.76	1.57	52.25	46.86	45.27	40.95	28.77	46.88
Pdcd4	0	0.26	3.16795e-36	4.3024e-32	0	3.78	3.21	2.55	2.3	2.28	3.24	75.32	73.43	71.16	63.82	49.29	76.88
Lmbr1l	0	0.26	3.65943e-36	4.96988e-32	0	1.1	0.61	0.64	0.67	0.51	0.37	38.52	28.73	33.64	31.16	20.28	17.5
Bcl2l11	0	0.27	3.55537e-35	4.82855e-31	0	2.24	1.98	1.68	0.84	1.01	0.89	51.61	40.19	44.03	25.96	23.11	28.12
Ggps1	0	0.26	5.35072e-35	7.26681e-31	0	1.02	0.67	0.49	0.57	0.46	0.34	36.91	28.79	30.23	27.22	18.63	18.75
Gtf2i	0	0.3	5.95119e-35	8.08232e-31	0	1.8	1.17	1.77	0.34	0.93	0.35	50.05	39.85	59.77	18.01	33.49	20
Adrb2	0	0.31	1.14047e-34	1.54887e-30	0	0.86	0.49	0.15	0.42	0.44	0.44	26.07	18.34	7.75	15.58	9.91	16.25
Cbx4	0	0.28	2.96642e-34	4.02869e-30	0	2.49	1.8	1.51	1.74	1.45	0.95	60.19	53.74	55.5	53.43	45.05	43.75
						3.8	2.8	2.57	2.22	1.63	2.9
St8sia1	0	0.25	1.16853e-33	1.58699e-29	0	0.67	0.48	0.28	0.13	0.25	0.16	25.21	20.23	16.67	4.1	8.49	10
Rbm33	0	0.25	2.34275e-32	3.18168e-28	0	1.77	1.12	1.04	1.35	1.18	0.88	53.11	43.22	51.24	48.41	38.92	42.5
Elmsan1	0	0.27	1.47678e-31	2.00561e-27	0&1	2.44	2.63	1.23	0.99	1.3	0.96	57.4	63.92	48.37	36.35	33.49	43.75
Hbs1l	0	0.27	2.38696e-31	3.24174e-27	0	1.84	1.34	0.96	1.37	0.83	0.68	51.34	44.57	42.09	50.08	32.55	32.5
Socs1	0	0.27	7.61108e-31	1.03366e-26	0	1.42	1.03	0.77	0.6	0.94	1.13	39.91	34.12	32.48	24.04	28.77	37.5
Mfsd6	0	0.28	8.39683e-30	1.14037e-25	0	1.3	1.05	0.85	0.25	0.63	0.7	38.09	38.77	39.15	12.98	21.23	30
Gm26917	0	0.79	1.04281e-29	1.41624e-25	0	23.5	8.35	9.98	10.25	16.02	12.23	74.95	65.27	64.03	63.9	64.39	68.12
Asap1	0	0.26	5.34443e-29	7.25827e-25	0	0.88	0.71	0.32	0.37	0.21	0.45	30.63	27.71	16.74	14.41	12.5	18.75
Zbtb20	0	0.27	5.43482e-29	7.38103e-25	0	1.02	0.63	0.33	0.77	0.34	0.42	30.42	19.96	15.27	21.44	12.26	20.62
Eif2ak3	0	0.26	1.86612e-27	2.53438e-23	0	0.89	0.55	0.35	0.5	0.43	0.11	28.33	20.36	18.37	21.94	18.4	7.5
Plcxd2	0	0.29	1.037e-23	1.40835e-19	0	1.89	1.75	0.79	1.16	0.65	0.12	42.01	37.63	28.76	33.25	23.11	3.75
Jmy	0	0.27	1.48525e-23	2.01712e-19	0	1.98	1.47	0.76	1.75	0.79	1.08	49.14	41.07	33.33	48.91	18.16	35.62
Rhob	0	0.26	6.294e-23	8.54788e-19	0	0.91	0.7	0.33	0.41	0.35	0.6	25.43	21.92	12.02	12.9	7.08	21.25
Emp1	1	0.72	4.00226e-137	5.43547e-133	1	0.05	1.96	0.78	0.51	0.95	0.54	1.82	46.26	34.65	14.41	26.18	17.5
Zfp36l2	1	0.75	6.26882e-127	8.51369e-123	1	8.88	16.42	6.79	5.11	6.8	9.23	83.74	90.22	79.15	73.12	65.09	83.75
Ahnak	1	0.4	2.04331e-121	2.77502e-117	1&2&3&5	1.39	12.5	12.56	12.28	8.45	15.77	16.52	91.98	95.89	91.71	73.11	93.75
Fosb	1	0.64	1.25061e-104	1.69846e-100	1&5	2.1	7.29	3.21	4	2.85	16.29	33.74	75.12	62.71	51.51	37.97	93.12
Bhlhe40	1	0.3	9.16653e-102	1.24491e-97	1&2	0.93	16.11	28.22	9.16	14.29	15.88	16.42	88.33	96.74	79.4	77.36	86.88
Irf2bp2	1	0.48	2.28136e-94	3.09832e-90	1&5	1.47	4.74	2.93	3.31	2.25	7.82	40.18	79.1	73.49	60.55	47.41	87.5
Dennd4c	1	0.49	3.06673e-88	4.16492e-84	1	0.22	1.23	0.56	0.27	0.67	0.33	8.48	39.78	27.75	12.73	21.23	11.88
Cd28	1	0.42	3.2854e-85	4.4619e-81	1&5	5.69	10.21	6.43	6.7	6.19	10.68	81.38	93.8	87.6	86.68	68.63	92.5
Klf3	1	0.62	3.61653e-84	4.91161e-80	1	2.56	3.74	0.42	1.26	1.34	2.05	59.12	62.31	17.83	35.18	23.58	44.38
Thy1	1	0.4	7.45242e-83	1.01211e-78	1&2&5	2.82	8.39	8.98	3.79	7.71	9.77	59.92	86.11	88.53	68.51	69.58	86.25
Fasl	1	0.57	9.79425e-83	1.33016e-78	1&2	0.31	1.91	1.57	0.07	0.84	0.64	13.68	45.25	48.76	3.43	24.76	21.25
Il12rb2	1	0.62	1.34729e-81	1.82976e-77	1	0.12	1.31	0.62	0.03	0.28	0.02	5.26	26.37	18.68	1.59	10.14	1.25
Abcb1a	1	0.53	4.92521e-74	6.68893e-70	1&3	0.25	2.2	0.86	1.96	0.53	1.36	8.15	50.37	34.11	46.48	19.1	44.38
Ifng	1	0.69	7.43588e-72	1.00987e-67	1&2	0.11	3.53	3.89	0.12	2.17	0.16	2.31	39.51	47.83	4.27	25.94	3.12
Gpr183	1	0.5	5.99627e-70	8.14353e-66	1&5	3.29	4.87	1.92	1.77	1.69	6.94	62.39	70.94	51.4	48.16	39.15	81.88
Rcbtb2	1	0.54	1.6509e-69	2.24208e-65	1	0.22	1.45	0.57	0.49	0.7	0.72	11.16	35.47	28.76	23.28	29.48	30
Klf6	1	0.47	2.37264e-67	3.22228e-63	1	10.56	14.65	6.09	9.39	6.48	12.16	88.52	93.19	84.19	86.1	64.15	88.12
Cxcr3	1	0.4	3.74433e-67	5.08517e-63	1	0.03	1.17	0.64	0.91	0.68	0.02	1.07	39.78	30.85	29.48	26.89	2.5
Itgb1	1	0.66	3.90211e-67	5.29946e-63	1	0.48	2.49	0.82	1.19	1.26	0.71	14.32	41.27	30.62	32.16	26.18	31.25
Dennd4a	1	0.48	8.29404e-67	1.12641e-62	1&5	3.56	14.54	11.78	12.34	6.39	20.43	63.25	92.04	93.41	94.81	65.09	97.5
Rgs1	1	0.53	3.92163e-66	5.32597e-62	1&2	2.29	17.22	16.94	12.59	10.8	14.22	45.39	88.4	93.72	86.26	71.93	90
						0.22	0.85	0.17	0.19	0.3	0.81
Il18r1	1	0.42	8.92081e-66	1.21154e-61	1&2	0.3	2.32	2.57	1.16	1.24	0.1	9.55	53.94	61.71	29.23	28.77	5
St3gal6	1	0.3	1.07128e-63	1.4549e-59	1	0.22	0.58	0.24	0.03	0.12	0.17	9.6	26.23	13.49	1.84	8.73	10
Cd40lg	1	0.43	5.42679e-63	7.37013e-59	1&5	2.16	3.56	2.68	0.33	1.74	6.6	49.03	67.5	65.27	11.81	37.74	83.12
Vav3	1	0.41	2.32842e-62	3.16223e-58	1	0.33	1.34	0.78	0.5	0.74	1.15	12.12	42.95	34.88	21.11	19.34	38.75
Cd44	1	0.27	4.31527e-62	5.86057e-58	1&2&5	0.32	3.35	4.17	3.12	2.61	3.95	11.75	74.04	83.88	67	53.77	80
						2.03	6.67	5.42	7.48	3.79	5.27
Tagap	1	0.45	5.72707e-61	7.77793e-57	1	1.4	2.7	1.16	1.68	1.04	0.67	38.89	60.55	44.26	46.73	27.83	27.5
Spry1	1	0.61	2.09987e-60	2.85184e-56	1&5	0.09	1.58	0.51	0.41	0.62	2.51	2.79	26.3	14.03	13.9	11.32	38.12
Lilr4b	1	0.51	7.08133e-60	9.61716e-56	1&2	0.18	5.57	7.25	2.66	2.52	3.66	3.7	59.61	77.6	36.26	40.33	54.38
Atf3	1	0.64	8.66283e-59	1.1765e-54	1&5	0.14	2.53	0.61	1.32	1.08	7.57	3.86	33.51	19.38	21.61	14.39	58.75
Ccl5	1	1.03	1.79021e-58	2.43129e-54	1&2	0.26	14.17	12.4	3.23	3.66	0.11	5.79	41.07	50.85	31.66	31.13	6.25
Nkg7	1	0.42	3.59177e-58	4.87798e-54	1&2	0.19	4.26	7.16	0.66	3.57	1.02	4.13	49.43	65.89	14.99	41.51	15
Lmna	1	0.48	1.33805e-57	1.81721e-53	1&3&5	0.35	4.11	2.12	4.07	2.67	7.84	10.14	57.99	47.29	54.44	39.86	80.62
Atp2b1	1	0.4	2.95768e-57	4.01683e-53	1&3	1.63	5.57	3.72	5.62	3.14	5.29	37.66	81.59	80.23	81.83	56.13	83.12
Tbx21	1	0.42	3.43555e-56	4.66582e-52	1&2	0.03	1	0.84	0.14	0.46	0.05	1.18	28.25	33.02	6.78	22.41	3.12
Bcl2a1b	1	0.3	5.71258e-56	7.75825e-52	1&2&5	0.36	4.67	6.98	2.92	3.69	6.12	11.59	71.14	84.65	59.05	53.3	78.12
Sytl3	1	0.41	1.15068e-54	1.56274e-50	1&2	0.22	3.58	4.56	1.66	2.83	3.45	5.31	60.69	78.91	38.36	47.64	55
Pde7a	1	0.41	1.24172e-54	1.68638e-50	1	1.7	2.87	1.96	0.72	1.85	2.5	45.65	65	60.31	26.38	39.86	58.75
Rnf138	1	0.39	3.62887e-53	4.92837e-49	1	1.53	2.73	1.44	1.81	1.25	0.9	49.14	66.42	57.83	57.04	38.44	41.88
Epsti1	1	0.37	9.45742e-52	1.28441e-47	1	0.67	2.25	1.95	1.21	1.95	0.44	26.93	59.88	58.22	46.57	47.41	22.5
Nebl	1	0.38	9.56326e-51	1.29879e-46	1	0.09	1.51	1.25	1.05	0.96	0.6	2.31	43.36	44.5	30.9	26.65	30
Hsph1	1	0.65	1.39139e-49	1.88964e-45	1	2.96	5.92	1.77	2.92	2.52	2.97	52.25	61.56	38.06	47.4	34.43	45
Serpinb9	1	0.56	1.40778e-48	1.9119e-44	1&2	0.11	1.67	1.28	0.33	0.62	0.37	4.18	29.67	28.99	12.4	14.86	13.12
Hspa1a	1	0.91	8.19611e-48	1.11311e-43	1	4.74	13.23	3.09	4.49	6.28	16.08	31.28	44.64	21.63	18.51	32.78	41.25
Ccnd3	1	0.33	1.34198e-47	1.82254e-43	1	1.67	2.48	1.47	1.06	1.77	2.25	51.77	64.94	59.07	40.79	46.23	61.25
						4.22	10.32	8.55	11.55	7.61	7.62
Rasgrp1	1	0.39	1.29691e-45	1.76134e-41	1&5	2.12	4.55	3.23	3.14	2.14	5.35	53.7	76.6	78.53	69.93	50	86.25
Casp4	1	0.35	2.41679e-45	3.28224e-41	1&5	0.06	1.34	1.15	0.81	0.71	2.19	2.52	41.6	44.57	27.89	25	49.38
Ier5	1	0.34	7.08756e-45	9.62561e-41	1	2.48	5.16	4.02	3.95	3.02	5.19	57.03	78.56	78.68	70.27	54.25	79.38
Gm8797	1	0.32	1.04989e-43	1.42586e-39	1&5	3.07	5.51	3.93	4.18	3.87	6.21	69.64	82.47	82.87	75.88	58.73	83.75
Tagln2	1	0.28	1.15894e-43	1.57396e-39	1&2&4&5	2.15	8.92	9.61	5.99	14.86	13.57	53.49	83.68	85.66	77.55	79.25	83.12
Odc1	1	0.41	1.16248e-43	1.57876e-39	1&2&3	3.94	19.13	17.92	20.04	11.74	8.2	58.42	88.4	89.69	91.21	75.47	66.88
Tnfsf11	1	0.46	1.54758e-43	2.10177e-39	1&2&5	0.42	3.86	4.33	0.8	3.14	9.35	10.62	48.69	57.67	17.42	39.15	73.12
Ubc	1	0.33	1.65023e-43	2.24118e-39	1	8.79	11.45	7.44	7.59	6.86	8.71	89.27	92.85	90	86.77	71.7	89.38
Slc9a9	1	0.32	6.09867e-43	8.28261e-39	1	0.43	1.22	0.72	0.69	0.64	0.96	17.22	44.1	35.12	26.97	25.47	38.12
Ctsw	1	0.39	1.13002e-41	1.53468e-37	1&2	0.48	2.06	2.36	0.59	1.42	0.3	16.09	45.99	55.58	20.69	33.25	10
Anxa2	1	0.26	2.34653e-41	3.18682e-37	1&2&4	0.11	2.35	3.25	1.27	4.03	1.3	4.18	55.63	68.84	42.04	56.37	31.25
Ramp3	1	0.46	1.39147e-40	1.88975e-36	1&5	2.33	5.03	3.56	2.16	2.36	8.86	44.8	62.64	60	42.38	38.68	83.12
Hcst	1	0.31	3.01105e-40	4.0893e-36	1&2	2.34	4.81	5.49	2.49	2.78	3.33	61.37	77.01	83.26	62.81	52.36	71.25
Lilrb4a	1	0.42	5.51821e-40	7.49428e-36	1&2	0.11	2.42	2.78	1.44	1	1.69	1.93	43.96	60.16	24.79	27.12	37.5
Gna13	1	0.3	1.23811e-39	1.68147e-35	1	3.12	7.53	6.93	7.09	4.75	6.06	62.29	87.26	90.7	87.1	67.45	87.5
Btg2	1	0.3	1.54461e-39	2.09774e-35	1	7.49	9.27	8.73	3.28	5.08	7.22	86	89.48	91.86	70.44	62.26	83.75
Abcb1b	1	0.41	8.91353e-39	1.21055e-34	1	0.38	1.16	0.55	0.24	0.7	0.89	13.36	29.33	22.64	10.22	20.52	25
Socs3	1	0.38	2.18155e-38	2.96277e-34	1	1.46	2.1	0.84	1.01	1.07	0.4	38.25	49.02	34.19	34.67	28.77	13.75
Irf7	1	0.48	4.92379e-38	6.687e-34	1	0.51	1.36	0.43	0.52	0.26	0.22	21.51	28.39	22.09	19.93	14.86	12.5
Cd69	1	0.35	1.64962e-37	2.24035e-33	1	4.4	7.7	5.74	5.46	5.18	6.55	60.09	81.79	80.93	75.38	57.08	76.88
Hsp90aa1	1	0.48	5.35259e-37	7.26935e-33	1	7.35	11.03	4.28	6.8	6.98	9.24	85.89	85.64	78.53	78.73	66.27	75.62
Neurl3	1	0.42	1.54501e-36	2.09828e-32	1&5	3.19	8.28	5.81	6.42	3.82	14.58	48.44	75.99	80.23	76.88	51.42	88.75
Tmem65	1	0.34	2.14361e-36	2.91124e-32	1	0.49	1.1	0.43	0.57	0.64	0.17	12.77	32.57	21.16	20.77	17.92	8.12
Dusp5	1	0.33	3.68242e-36	5.00109e-32	1	5.65	9.01	7.16	5.85	5.25	9.55	75.11	83.55	85.97	78.39	63.92	81.88
Iqgap1	1	0.27	1.10133e-35	1.49572e-31	1&2	1.88	5.36	5.62	4.74	4.77	4.24	53.43	85.57	90.54	83.5	65.8	83.12
Hspa1b	1	0.84	1.76736e-35	2.40026e-31	1	6.17	15.6	3.72	6.48	8.94	16.38	41.2	48.82	27.75	28.98	40.09	53.75
Smap1	1	0.28	1.35013e-34	1.83361e-30	1	1.15	2.6	2.25	1.94	1.93	1.78	38.63	69.05	74.81	60.8	52.36	63.75
						5.73	8.82	6.51	8.55	5.01	7.14
Traf1	1	0.26	3.84262e-34	5.21866e-30	1&3	2.25	7.57	6.33	10.51	4.71	5.29	47.64	84.29	86.51	89.28	62.26	81.25
Themis	1	0.3	1.09345e-33	1.48502e-29	1&2	1.08	2.1	2.31	0.42	1.77	0.82	37.02	58.26	71.09	18.59	41.04	33.12
Prr7	1	0.33	1.72214e-31	2.33884e-27	1&2	0.23	1.81	1.83	1.27	1.02	2.03	9.39	47.54	58.29	42.55	31.6	55.62
Dnajc15	1	0.25	2.02174e-31	2.74572e-27	1	0.41	1.19	1.09	0.62	1.18	0.52	18.99	46.86	52.09	33.33	38.92	31.88
Ubald2	1	0.31	2.72184e-31	3.69653e-27	1&3	2.78	10.3	7.85	14.33	7.23	4	60.3	84.56	83.49	88.86	72.17	62.5
Ahr	1	0.38	3.14434e-31	4.27032e-27	1&2	0.2	2.17	2.17	1.43	1.41	1.62	4.77	46.53	60.08	41.29	37.26	48.12
Ern1	1	0.38	1.4679e-30	1.99355e-26	1&2&5	0.23	3.48	4.33	2.09	1.82	5.84	6.17	53.41	68.14	46.23	39.15	66.88
Ptpn22	1	0.3	3.07861e-30	4.18105e-26	1	2.22	3.91	3.26	2.79	2.52	1.47	50.91	75.32	79.3	65.49	52.36	49.38
Lyst	1	0.43	1.09281e-29	1.48415e-25	1	1.06	1.54	0.37	0.39	0.54	0.48	31.17	33.92	18.37	14.15	12.5	16.25
Hipk1	1	0.28	2.04728e-29	2.78041e-25	1	0.49	1.17	0.75	0.64	0.84	0.77	18.13	41.13	37.29	26.63	30.9	35.62
Ipmk	1	0.29	4.61001e-28	6.26085e-24	1&5	0.36	2.19	2	1.55	1.43	6.93	12.77	48.48	50.62	42.46	33.02	80
Serpinb6b	1	0.38	1.30525e-26	1.77266e-22	1&2	0.12	1.42	1.46	0.55	0.74	0.76	5.74	30.55	34.5	23.03	19.81	18.12
Dusp1	1	0.33	2.96085e-26	4.02113e-22	1&5	6.75	14.27	10.03	13.39	7.37	28.19	77.58	88.4	89.22	89.28	67.22	94.38
Fryl	1	0.3	1.01059e-25	1.37248e-21	1	1.58	3.63	3.41	2.77	2.27	1.86	39.81	68.71	73.57	62.14	46.46	46.25
Tnfaip8	1	0.28	2.58184e-25	3.5064e-21	1&5	1.58	2.61	2.08	1.35	1.75	3.47	41.15	63.92	67.13	48.83	46.46	74.38
Ric1	1	0.27	2.41223e-24	3.27606e-20	1&2	0.46	1.81	2.07	1.32	1.08	0.65	13.41	51.05	66.05	43.47	37.97	28.12
Nfatc2	1	0.25	5.51847e-24	7.49463e-20	1	0.35	1	0.67	0.73	0.51	0.81	12.45	35.4	32.09	28.64	21.46	33.12
Iqgap2	1	0.25	1.18368e-23	1.60756e-19	1	0.46	1.08	0.8	0.62	0.72	0.66	17.38	38.3	37.67	26.72	31.37	35.62
Phf6	1	0.27	2.36808e-23	3.21609e-19	1	1.06	1.66	1.05	1	1.04	0.88	35.94	51.72	47.36	40.45	34.43	40
Ubr2	1	0.31	1.93247e-22	2.62449e-18	1	1.02	2.11	1.65	1.4	0.99	0.82	32.83	53	56.9	45.56	34.91	35
Esyt2	1	0.27	4.6122e-21	6.26383e-17	1	1.77	2.59	1.62	1.82	1.39	2.71	49.41	62.44	57.36	53.77	40.33	71.25
Gm26740	1	0.28	6.51327e-21	8.84567e-17	1	1.49	2.92	2.16	2.84	1.29	1.3	42.81	63.99	64.42	63.9	36.08	38.75
Slamf1	1	0.27	3.05617e-20	4.15059e-16	1	0.86	2.19	1.91	1.94	1.39	0.66	26.72	53.61	59.77	54.1	39.62	30
Pik3r1	1	0.28	6.63982e-20	9.01755e-16	1	0.94	1.69	0.97	1.2	1.33	0.73	29.83	45.99	42.48	41.96	36.32	33.75
Chd7	1	0.25	1.04856e-19	1.42405e-15	1&5	1.82	2.71	1.47	2.29	1.44	4.11	45.92	60.82	48.06	55.19	31.84	70.62
Ctla2a	1	0.38	1.93397e-19	2.62653e-15	1&3&5	0.17	2.01	0.86	1.86	0.76	7.79	5.26	34.86	29.07	40.87	23.82	66.25
Nfkbid	1	0.31	3.63375e-19	4.93499e-15	1&5	1.15	3.19	2.3	3	1.56	5.25	27.58	53.81	54.11	54.1	37.26	73.12
Hspd1	1	0.29	2.39334e-18	3.25039e-14	1	2.01	2.67	1.26	1.78	1.87	2.28	52.09	57.25	50.39	50.42	44.81	58.12
Nr4a2	1	0.39	4.35984e-17	5.9211e-13	1&2	1.09	2.76	2.59	1.09	1.54	1.91	22	37.76	49.53	25.71	30.9	38.12
Irf4	1	0.26	3.41104e-13	4.63254e-09	1	0.23	1.47	1.21	1.43	1.39	1.2	8.37	32.5	36.12	37.86	30.19	26.88
Got1	1	0.27	3.42317e-13	4.64901e-09	1&3	2.1	4.9	3.62	5.95	2.55	3.71	46.94	64.94	67.91	72.53	47.17	63.75
Tiparp	1	0.25	4.14923e-10	5.63507e-06	1&5	0.61	1.81	1.51	1.26	1.06	5.05	20.71	38.98	42.87	36.68	32.08	71.88
Cxcr6	2	1.4	0	0	2	0.15	2.26	8.09	0.75	3.11	3.1	3.49	46.33	86.74	23.37	48.58	56.88
Furin	2	1.24	0	0	2&5	0.63	4.06	10.85	1.4	4.74	9.67	15.77	58.13	91.32	43.22	55.9	81.25
Rbpj	2	1	0	0	2	0.37	1.74	5.05	1.32	2.36	2.68	12.5	49.7	88.29	41.62	49.29	65
Ehd1	2	0.92	1.21824e-294	1.65449e-290	2	0.11	0.52	2.92	1.13	1.13	0.46	4.72	21.85	73.02	44.22	38.21	23.75
Litaf	2	1.03	5.10569e-281	6.93404e-277	2	0.23	0.86	3.5	0.62	1.21	0.7	7.51	22.25	67.13	19.93	32.31	25
Ikzf3	2	0.92	1.45742e-276	1.97932e-272	2	0.72	2.97	7.46	3.9	3.47	2.06	20.87	57.79	90.54	73.2	56.37	46.88
Ostf1	2	0.84	2.06944e-276	2.81051e-272	2	1.15	2.52	5.34	1.29	2.9	1.53	44.53	63.52	88.29	50	56.84	51.25
Bcl2a1d	2	0.96	3.08811e-260	4.19397e-256	2	0.19	2.64	5.35	1.26	2.52	2.91	5.1	55.77	79.84	34.42	46.93	65
Rora	2	0.76	1.08249e-237	1.47013e-233	2&3&5	0.76	7.14	13.07	10.29	6.82	9.82	17.54	82.13	96.2	88.94	68.4	86.25
Ucp2	2	0.72	4.06588e-230	5.52187e-226	2	3.46	9.12	15.25	7.32	12.04	8.71	72.1	85.91	91.4	81.91	77.83	83.75
Tnfsf8	2	1.02	7.4761e-218	1.01533e-213	2	1.03	3.46	7.74	1.37	3.31	5.45	25.38	43.7	74.96	16.16	35.85	35.62
Gng2	2	0.69	1.40231e-213	1.90447e-209	2	0.27	1.8	3.24	1.24	2.14	1.58	9.92	59.14	81.24	49.41	54.01	60
S100a11	2	0.78	2.78562e-213	3.78315e-209	2&4	1.16	8.74	15.27	9.53	11.18	10.57	33.58	82.33	89.61	80.65	73.82	82.5
Cd52	2	0.69	3.1534e-203	4.28264e-199	2	6.63	14.08	24.16	13.92	18.72	12.29	80.9	88.6	92.02	85.09	84.43	86.25
Runx2	2	0.68	7.30737e-196	9.92414e-192	2	0.14	0.89	2.38	1.22	1.28	0.64	2.41	33.24	68.99	42.8	38.21	24.38
Tmem176b	2	0.78	7.78621e-191	1.05744e-186	2&4	0.09	1.47	2.78	0.38	2.11	0.53	2.58	30.55	57.05	10.47	32.78	15
AC163354.1	2	0.75	7.09248e-184	9.6323e-180	2	0.01	0.33	1.42	0.04	0.32	0.03	0.75	12.88	38.22	2.26	13.44	1.88
Tgfb1	2	0.79	3.45496e-180	4.69218e-176	2	1.38	2.18	6.2	3.04	3.7	3.71	43.03	58.53	86.28	66.25	60.38	80
Ndfip1	2	0.53	1.23566e-177	1.67815e-173	2	2.99	5.68	9.43	7.13	6.37	6.89	71.89	87.93	94.34	88.36	72.41	91.25
Asb2	2	0.68	4.60876e-174	6.25916e-170	2	0.06	1.24	2.61	1.2	1.64	1.19	2.41	37.76	67.6	40.12	35.61	50.62
Sema6d	2	0.45	2.27827e-169	3.09411e-165	2	0.02	0.06	0.64	0.02	0.17	0.06	0.32	2.43	27.13	0.84	9.2	3.12
Stx11	2	0.61	6.04234e-168	8.2061e-164	2&3	0.16	0.78	2.6	2.36	1.33	0.26	3.65	27.78	68.14	57.29	37.97	14.38
Tmem176a	2	0.72	2.11896e-167	2.87776e-163	2	0.1	0.97	2.14	0.27	1.61	0.25	2.36	26.77	50.85	9.13	28.77	10.62
Pdcd1	2	0.92	4.61493e-163	6.26754e-159	2	0.11	0.79	3.26	1.42	1.04	0.55	3.11	17.06	51.86	27.72	24.76	8.75
Sh3bgrl3	2	0.58	4.2053e-162	5.71122e-158	2	4.24	9.95	14.73	8.01	14.47	10.92	76.98	86.24	90.47	81.32	79.48	83.75
Atxn1	2	0.61	1.06707e-160	1.44919e-156	2	0.28	1.43	2.71	1.45	1.42	1.63	7.56	43.29	72.64	48.66	40.57	52.5
Ccdc50	2	0.48	1.85892e-160	2.5246e-156	2	0.19	0.97	1.48	0.4	0.82	0.86	6.44	37.83	60.62	16	29.95	40
Uhrf2	2	0.85	2.1628e-160	2.9373e-156	2&5	1.17	4.4	7.61	2.12	3.1	6.94	37.07	68.58	84.73	60.3	51.89	81.25
AW112010	2	0.76	3.36004e-158	4.56327e-154	2&3	0.97	5.61	12	9.57	9.9	1.41	30.9	74.78	85.97	77.05	66.04	55.62
Gadd45b	2	0.79	3.84334e-156	5.21965e-152	2&5	1.24	8.78	15.53	9.35	8.65	19.29	30.74	66.49	88.06	78.89	69.1	86.88
Zeb2	2	0.63	1.53038e-155	2.07841e-151	2&5	0.02	0.33	1.38	0.3	0.55	1.67	0.54	10.86	40.47	8.38	20.28	36.25
Itpr1	2	0.65	1.0633e-154	1.44407e-150	2	0.68	1.5	3.18	1.35	1.58	1.54	22.8	44.44	75.66	44.89	41.51	44.38
Trbv23	2	1.18	5.42137e-154	7.36276e-150	2	0.22	0.27	3.27	0.06	1.62	0.09	2.58	2.9	29.07	1.26	14.62	1.88
Ttc39c	2	0.56	3.10815e-152	4.22117e-148	2&3	0.06	0.66	1.95	1.67	1.05	0.11	1.82	28.32	63.02	49.75	36.79	7.5
Cd82	2	0.61	4.51325e-152	6.12945e-148	2&5	1.17	4.75	7.26	4.63	5.11	6.04	37.34	83.01	89.92	81.24	68.63	89.38
Cd226	2	0.58	6.12009e-152	8.3117e-148	2	0.26	1.36	2.11	0.56	1.24	0.65	9.6	45.79	65.35	23.03	35.61	31.25
Nmrk1	2	0.66	8.51342e-152	1.15621e-147	2	0.07	0.52	1.42	0.14	0.48	0.22	2.74	15.78	40.54	5.78	16.27	5.62
Tigit	2	0.45	1.40669e-151	1.91043e-147	2&3	0.3	1.68	4.11	6.06	2.75	0.22	10.14	42.82	79.3	80.99	48.35	10
Stk24	2	0.58	2.57416e-149	3.49597e-145	2	1.64	2.61	4.97	2.85	3.32	1.97	52.47	68.24	89.15	73.37	58.25	68.12
Lgals1	2	0.67	9.74467e-149	1.32342e-144	2&4&5	1.05	8.7	15.05	9.74	19.37	13.1	29.61	80.11	89.15	78.14	78.77	82.5
Cd38	2	0.45	1.14608e-147	1.55648e-143	2	0.02	0.29	0.87	0.33	0.25	0.05	0.8	13.55	42.56	19.1	13.68	2.5
Hnrnpll	2	0.67	1.38653e-146	1.88305e-142	2	0.24	1.22	2.87	1.55	1.7	1.44	9.66	37.09	68.91	46.65	45.28	46.25
Lgals3	2	0.71	1.82175e-146	2.47412e-142	2	0.03	1.05	2.2	0.5	1.51	0.59	1.23	24.07	50	19.35	28.77	11.25
						0.12	0.07	1.16	0.08	0.54	0.13
Gm17745	2	0.39	3.60781e-144	4.89977e-140	2	0.02	0.15	0.61	0.06	0.22	0.29	0.8	7.62	32.56	4.69	11.79	15
Ece1	2	0.66	5.54515e-144	7.53086e-140	2	0.21	0.4	1.57	0.32	0.63	0.16	8.53	15.98	46.82	15.33	22.64	10.62
Il18rap	2	0.55	1.8579e-143	2.52322e-139	2	0.12	1.11	1.78	0.78	0.63	0.24	2.2	33.31	55.81	25.54	25	13.12
Tox2	2	0.52	1.01966e-142	1.3848e-138	2	0.08	0.37	1.35	0.79	0.93	0.13	1.93	14.36	49.92	31.49	29.95	6.88
Adam8	2	0.53	3.34416e-142	4.54171e-138	2	0.03	0.38	1.36	0.81	0.65	0.74	0.86	13.82	47.67	28.22	20.75	23.75
Hlf	2	0.67	3.87436e-140	5.26177e-136	2&5	0.06	0.4	1.59	0.4	0.71	1.33	1.02	14.63	43.18	15.24	20.52	41.25
Myl12a	2	0.49	2.55047e-137	3.46379e-133	2&4	2.88	5.33	8.25	5.87	7.14	4.3	70.6	82.27	88.6	80.99	68.4	79.38
Prr13	2	0.51	5.56324e-136	7.55544e-132	2	0.52	3.11	4.34	3.23	3.5	2.64	18.83	74.51	85.12	71.94	62.74	70.62
Myo1e	2	0.53	2.83164e-135	3.84565e-131	2&3	0.06	0.29	1.87	2.17	0.76	0.69	1.34	9.64	53.49	52.26	23.58	21.88
Cd3g	2	0.46	4.23822e-133	5.75593e-129	2	5.08	7.28	10.67	6.63	7.44	7.42	80.1	84.96	90	80.49	71.7	83.75
Ly6g5b	2	0.38	5.57506e-133	7.57149e-129	2	0	0.16	0.57	0.03	0.24	0.11	0.32	8.43	29.84	2.68	12.03	8.75
Gmfg	2	0.5	8.10168e-133	1.10029e-128	2	2.42	2.82	5.03	2.55	3.56	1.99	64.7	67.5	86.51	63.9	58.25	60.62
Capg	2	0.54	4.87509e-131	6.62087e-127	2&3	0.4	2.09	5.57	7.11	4.52	2.1	15.4	43.43	79.15	78.31	58.49	45.62
Smim3	2	0.38	6.30294e-130	8.56002e-126	2	0.03	0.25	0.68	0.14	0.41	0.11	1.02	11.33	34.96	7.79	16.98	5
Hopx	2	0.58	5.6572e-129	7.68304e-125	2&3	0.52	3.5	8.78	12.13	4.77	1.68	14.97	63.25	84.11	81.91	54.25	45
S100a10	2	0.54	6.41106e-126	8.70686e-122	2&3	1.97	8.53	14.42	14.45	14.23	9.38	53.92	84.15	89.38	82.08	77.59	84.38
Epas1	2	0.59	6.03637e-125	8.19799e-121	2&5	0.2	0.26	1.36	0.33	0.34	1.5	7.62	9.58	40.54	11.22	12.26	46.25
Sh2d2a	2	0.61	3.38264e-124	4.59396e-120	2	3.35	3.73	7.6	4	4.62	2.09	62.39	68.78	87.91	71.44	61.79	61.88
Slc22a15	2	0.53	1.20353e-123	1.63451e-119	2	0.04	0.23	1.08	0.38	0.62	0.1	1.45	10.59	39.77	21.02	25.47	4.38
Rab8b	2	0.49	2.56463e-123	3.48303e-119	2&3	0.72	3.57	4.74	3.9	2.51	3.54	20.28	70.87	85.97	74.96	54.01	75
Cd4	2	0.48	1.27501e-122	1.73159e-118	2	2.41	3.7	5.64	3.02	4.21	2.95	64.75	79.16	90.08	74.04	64.86	75
Gdi2	2	0.51	6.65127e-122	9.03309e-118	2	2.07	2.95	4.69	2.08	3.14	1.58	59.23	71.14	86.67	66.25	59.43	66.25
S100a4	2	0.51	1.21513e-119	1.65026e-115	2&3&4	0.11	2.15	3.91	3.48	4.62	2.87	3.59	45.52	71.09	60.39	59.91	55
Atp2b4	2	0.45	7.86703e-119	1.06842e-114	2	0.12	1.26	2.06	1.64	1.57	1.01	2.41	43.36	66.67	54.69	44.81	35.62
Laptm5	2	0.39	1.28918e-118	1.75084e-114	2	6.83	11.81	15.9	13.85	12.12	11.45	87.98	93.86	96.51	92.96	81.13	91.88
Il2rb	2	0.44	5.52188e-117	7.49927e-113	2&3	0.71	3.72	4.97	5.14	3.35	1.62	17.11	72.22	85.43	81.41	60.14	48.12
Efhd2	2	0.46	6.02209e-117	8.1786e-113	2	0.31	0.75	1.49	0.61	0.96	0.46	14.91	35.2	61.09	32.83	39.15	30.62
Rac2	2	0.42	9.51827e-117	1.29268e-112	2	6.63	11.69	15.65	11.7	14.04	8.09	83.96	89.89	92.33	84.09	81.6	83.12
Csnk2b	2	0.47	4.42093e-114	6.00406e-110	2	1.09	2.03	3.33	1.84	2.74	1.73	42.97	64.94	79.38	60.89	56.6	60.62
Ctla4	2	0.33	4.91558e-113	6.67585e-109	2&3	2.91	9.85	17.28	28.97	16.61	1.89	40.45	79.91	95.12	97.07	78.54	35.62
Sept11	2	0.47	3.28512e-112	4.46153e-108	2&4	0.26	1.3	2.1	1.1	1.97	1.66	11.7	43.22	66.59	41.46	49.76	51.88
Zap70	2	0.48	2.75141e-111	3.73669e-107	2	1.19	2	3.47	2.08	2.44	2.2	44.31	63.39	82.87	62.48	52.83	67.5
Capzb	2	0.43	3.40166e-111	4.6198e-107	2&4	2.33	3.96	5.96	4.07	5.91	3.64	65.13	79.03	87.21	74.79	68.4	78.12
Rab11fip1	2	0.45	3.20418e-110	4.3516e-106	2&3	0.23	0.97	2.1	1.96	1.49	1.16	7.73	34.79	64.5	55.61	39.15	38.12
Tnfrsf4	2	0.4	4.50426e-108	6.11724e-104	2&3	1.11	4.48	11.29	19.62	8.72	8.62	24.14	59.74	86.43	91.54	68.87	76.88
Id2	2	0.6	1.80075e-107	2.4456e-103	2&3	1.37	3.74	7.03	5.37	5.04	4.64	36.96	64.19	82.25	66.33	61.08	68.75
Stat3	2	0.58	3.83746e-107	5.21165e-103	2&3	2.8	3.05	7.13	5.57	3.56	1.51	62.98	68.51	89.3	80.32	58.25	57.5
Lcp1	2	0.41	3.97003e-107	5.3917e-103	2&4	4.11	8.42	11.63	10.1	11.61	5.16	72.96	90.22	94.96	92.55	76.18	83.75
Itgal	2	0.42	1.84058e-105	2.49969e-101	2	0.97	2.36	2.96	1.57	1.91	1.26	32.4	64.73	80.31	53.85	48.35	51.25
Dennd5a	2	0.49	2.17007e-105	2.94717e-101	2&5	0.21	0.65	1.63	1.1	0.59	1.47	8.1	25.76	56.12	40.54	28.07	50
P2rx7	2	0.44	1.02599e-104	1.39339e-100	2	0.12	0.73	1.32	0.67	0.84	0.29	3.65	30.28	50.85	27.89	29.25	18.12
Bcl2l1	2	0.47	1.52151e-103	2.06637e-99	2	0.06	0.71	1.56	1.1	1.08	0.64	2.74	26.43	52.56	37.77	32.55	31.88
Lsp1	2	0.45	2.92792e-103	3.97641e-99	2&4	2.26	5.67	7.13	4.78	6.52	2.28	61.48	80.92	88.45	76.63	68.87	68.75
Fam110a	2	0.39	3.52811e-103	4.79153e-99	2&3	0.06	1.2	1.86	1.77	1.23	1.27	2.31	37.56	61.86	54.19	38.92	43.75
Rnf166	2	0.42	2.56791e-101	3.48748e-97	2	0.67	1.26	1.87	0.63	1.09	1.13	28.43	50.03	69.3	33.25	38.21	48.75
Apol7e	2	0.41	5.0695e-101	6.88488e-97	2	0.44	0.7	1.19	0.11	0.66	0.31	19.42	30.14	50.54	7.12	22.64	15
Ptms	2	0.47	1.71011e-100	2.3225e-96	2&4	0.29	0.77	2.14	1.6	2.78	0.93	12.82	31.89	63.26	49.08	51.65	38.75
Cpd	2	0.42	7.13984e-100	9.69662e-96	2	0.09	0.56	1.36	0.98	1.25	0.52	1.72	22.39	49.92	36.93	34.43	29.38
Prelid1	2	0.46	3.68429e-99	5.00363e-95	2	1.02	1.65	3.28	2.24	3.53	1.42	40.77	57.11	77.6	62.4	57.55	56.88
Ptprcap	2	0.44	7.53086e-99	1.02277e-94	2&3	1.44	2.78	5.61	6.11	5.44	2.17	45.55	67.03	85.12	77.64	63.68	66.25
Osbpl3	2	0.36	8.44e-99	1.14624e-94	2&3	0.08	0.66	1.27	1.14	0.93	0.47	1.29	24.88	51.4	42.63	27.83	27.5
Fnbp1	2	0.39	4.26217e-98	5.78845e-94	2	1	2.39	3.53	2.98	2.88	2.24	34.07	66.01	84.88	73.2	59.43	67.5
St6galnac3	2	0.42	2.88478e-97	3.91782e-93	2	0.14	0.78	1.26	0.61	0.42	0.89	4.4	28.25	47.36	23.95	17.69	33.75
Acot7	2	0.41	4.71842e-96	6.40808e-92	2	0.11	0.93	1.62	1.23	1.31	0.96	4.56	40.12	61.4	48.99	42.69	47.5
Prex1	2	0.45	5.6051e-96	7.61229e-92	2	0.9	2.14	2.85	1.46	1.45	1.44	29.83	59	76.05	51.17	44.81	53.12
Cish	2	0.43	7.72882e-96	1.04965e-91	2&3&5	0.41	2.23	3.41	3.35	2.16	4.26	15.02	57.59	76.59	70.85	46.93	81.25
Mapkapk3	2	0.48	1.60559e-95	2.18056e-91	2	0.27	0.87	1.74	1.1	0.62	1.18	11.91	34.93	58.68	41.62	31.6	41.25
Arpc1b	2	0.38	2.22296e-95	3.019e-91	2	2.95	5.13	6.91	5.17	5.95	4.19	71.46	82.87	89.77	79.15	66.04	80.62
Phlda1	2	0.52	1.60885e-94	2.18498e-90	2	0.37	1.6	2.48	1.39	1.36	1.49	11.7	34.52	58.76	39.45	37.74	31.25
Vim	2	0.46	5.33141e-94	7.24059e-90	2&3&4&5	1.92	15.04	21.66	22.28	27.59	22.8	45.71	84.02	91.09	88.19	86.08	88.75
Sla	2	0.44	1.01247e-93	1.37504e-89	2&3	1.29	3.41	5.73	6.17	4.35	3.11	31.81	68.91	86.2	86.18	63.21	71.25
Ctsb	2	0.42	7.28865e-93	9.89872e-89	2&3	0.75	1.76	3.11	2.8	2.67	1.14	31.49	59.14	78.22	67.17	57.08	52.5
Fam129a	2	0.3	1.0994e-92	1.4931e-88	2&3	0.15	1.13	2.09	3.1	1.46	1.99	4.24	43.63	66.9	70.35	42.22	53.12
AU020206	2	0.33	2.07196e-92	2.81393e-88	2&3	0.69	2.77	3.35	3.52	2.63	1.56	16.15	59.47	76.28	69.93	50.94	48.12
Maf	2	0.3	4.19573e-92	5.69822e-88	2&3	0.58	3.09	4.03	5.52	3.2	2.37	12.88	58.87	76.43	77.05	48.82	57.5
Lmnb1	2	0.36	6.88948e-92	9.35661e-88	2&3&4	0.65	2.65	3.98	4.19	5.35	1.31	20.33	60.96	79.46	73.37	63.21	43.75
Plek	2	0.41	1.96948e-91	2.67475e-87	2	0.01	0.22	0.7	0.11	0.33	0.04	0.32	7.96	25.19	4.77	15.33	2.5
						0.26	0.37	1.69	0.18	0.75	0.43
Crmp1	2	0.36	1.36622e-90	1.85546e-86	2	0.02	0.36	0.78	0.37	0.5	0.15	1.23	18.81	38.53	19.01	23.11	9.38
Myo1g	2	0.46	1.83374e-90	2.4904e-86	2&3	0.79	1.78	3.62	3.82	2.42	1.3	26.98	53.94	77.83	73.37	51.89	50.62
Pkp3	2	0.43	1.85616e-90	2.52086e-86	2	0.33	1.13	2.12	1.75	1.73	1.2	15.61	42.01	65.5	50.25	45.52	45.62
Ell2	2	0.41	3.74631e-90	5.08786e-86	2&3&5	0.36	1.27	2.22	1.96	0.98	3.25	9.66	37.9	61.94	51.26	30.19	64.38
Nfkb1	2	0.5	4.25928e-90	5.78453e-86	2&3&5	2.11	4.63	8.17	7.4	4.29	11.93	49.3	75.79	90.7	85.93	61.56	91.88
Cass4	2	0.31	4.48342e-90	6.08893e-86	2	0.02	0.17	0.56	0.28	0.18	0.42	0.54	7.22	28.76	13.4	10.61	15.62
Trps1	2	0.4	4.67691e-90	6.35171e-86	2	0.43	0.57	1.24	0.51	0.73	0.41	12.23	19.76	44.03	17.92	18.4	16.88
Spn	2	0.42	3.64827e-89	4.95471e-85	2	0.42	1.01	1.71	0.85	1.43	0.63	17.6	38.5	60.85	36.43	43.87	31.88
Eea1	2	0.43	1.91561e-87	2.6016e-83	2&3	0.22	1.17	2.15	2.17	1.2	0.75	5.74	34.79	59.15	55.11	35.85	28.12
Sorl1	2	0.4	5.49237e-87	7.45918e-83	2&5	0.26	1.24	1.55	0.48	0.84	2.19	8.32	40.66	52.71	19.77	28.3	54.38
Ppp1ca	2	0.39	1.36537e-86	1.8543e-82	2&4	1.89	3.57	5.1	3.58	5.55	3.08	57.67	75.86	84.57	71.19	65.33	74.38
Crlf2	2	0.38	1.52018e-85	2.06455e-81	2	0.39	0.76	1.7	1.41	1.5	0.86	18.45	34.52	63.18	50.75	42.69	38.75
Dusp4	2	0.4	5.6949e-85	7.73425e-81	2&3	0.39	1.39	3.47	5.36	2.25	0.35	9.44	34.46	66.05	79.23	41.27	13.75
Cldnd1	2	0.26	6.37665e-85	8.66012e-81	2&3	0.45	2.4	3.13	4.52	2.19	2.9	18.88	52.39	74.57	72.19	49.76	55.62
Il17a	2	1.53	2.43962e-83	3.31324e-79	2	0.14	2.25	9.28	0.14	5.8	0.11	2.15	10.38	26.2	3.6	24.06	3.12
Cyth4	2	0.39	3.14966e-83	4.27755e-79	2	0.51	1.33	2.15	1.76	1.48	1.04	20.33	50.03	70.23	57.62	46.93	45.62
Samsn1	2	0.26	4.60298e-83	6.25131e-79	2&3&5	0.88	3.39	4.57	6.35	3.74	6.83	24.68	65.68	84.26	88.19	59.91	91.88
Adam19	2	0.33	8.99714e-83	1.2219e-78	2	0.25	1.74	1.99	1.58	1.43	2	6.01	51.58	62.71	46.4	40.8	53.75
Reep5	2	0.39	1.13648e-82	1.54345e-78	2&4	0.66	1.29	2.47	1.98	2.66	1.54	28.54	49.83	73.64	61.73	56.13	58.12
S100a13	2	0.41	2.21785e-82	3.01207e-78	2	0.72	2.12	2.9	1.96	2.39	2.13	29.24	62.64	75.66	61.14	51.65	66.25
Gna15	2	0.32	3.86354e-82	5.24707e-78	2	0.1	0.77	1.2	1.03	0.85	0.67	3.43	35.06	54.11	43.72	34.2	29.38
Rabgap1l	2	0.37	4.46944e-82	6.06994e-78	2&3	0.99	2.32	3.23	2.99	1.91	1.59	30.31	63.72	80.16	70.94	46.46	60
Lag3	2	0.56	9.21199e-82	1.25108e-77	2&3	0.04	0.15	1.59	1.46	1.02	0.08	1.56	6.07	35.66	30.99	23.82	3.75
Aldoa	2	0.42	1.10928e-81	1.50651e-77	2	2.62	5.08	7.84	7.13	6.4	6.85	65.24	80.11	87.52	79.98	63.44	85
Ckb	2	0.42	1.30397e-81	1.77092e-77	2	0.18	0.82	1.26	0.37	1.07	0.29	8.37	26.77	44.34	18.26	27.59	13.75
Ccr8	2	0.36	2.75141e-81	3.73669e-77	2&3	0.31	1.35	3.07	4.9	1.43	2.4	8.05	24.81	56.2	58.46	32.08	38.75
Dgat1	2	0.46	2.96246e-81	4.02331e-77	2&3	1.61	3.52	5.62	5.12	3.11	4.08	33.37	55.7	79.92	75.8	53.54	55
Sept9	2	0.36	4.2216e-81	5.73335e-77	2	1.24	3.23	4.15	3.24	4.25	3.39	41.26	73.36	85.19	72.36	63.92	80.62
Carnmt1	2	0.35	4.34106e-81	5.89559e-77	2	0.41	0.98	1.3	0.39	0.88	0.92	16.52	32.7	52.87	21.44	35.61	33.12
Dusp14	2	0.48	6.72784e-81	9.13708e-77	2	0.01	0.16	1.11	0.67	1.07	0.19	0.86	7.01	30.7	19.68	19.1	6.25
Tab2	2	0.37	1.15479e-80	1.56832e-76	2	0.63	1.38	2.1	1.42	1.71	1.15	22.75	48.69	69.15	52.85	46.23	48.12
Mxd4	2	0.36	2.66938e-80	3.62528e-76	2	0.59	0.97	1.71	1.34	0.73	0.8	21.41	38.23	62.33	46.82	27.83	31.25
Ech1	2	0.37	3.56027e-80	4.83521e-76	2	0.36	0.92	1.61	1.04	1.62	1.2	18.08	40.46	63.1	46.4	46.7	50.62
						2.22	3.84	5.62	5.29	4.01	4.08
Jak2	2	0.31	2.60293e-79	3.53504e-75	2&3&5	1.48	4.91	6.06	6.94	3.74	8.88	31.92	73.7	86.43	84.17	57.78	84.38
Arpc5	2	0.37	4.76282e-79	6.46838e-75	2&4	1.93	2.99	4.51	3.46	4.22	2.52	58.1	72.29	85.58	72.36	62.97	71.88
Ybx3	2	0.33	4.97413e-79	6.75537e-75	2&4&5	0.18	1.04	1.4	0.77	1.64	1.41	6.49	40.59	56.28	35.76	43.63	52.5
Stk39	2	0.32	8.4904e-79	1.15308e-74	2	0.32	0.87	1.17	0.54	0.78	0.64	11.75	34.52	50.85	24.37	27.36	31.88
						1.32	2.79	3.98	4.1	2.27	1.76
Mif4gd	2	0.31	4.61763e-78	6.2712e-74	2&3	0.64	1.65	2.64	3.2	1.98	1.81	23.87	54.08	76.28	75.13	50	54.38
Gnas	2	0.33	2.51701e-77	3.41835e-73	2	3.85	6.49	7.93	5.81	7.6	5.27	77.84	86.99	91.4	82.41	73.35	83.75
Plk3	2	0.44	9.21219e-77	1.25111e-72	2	0.75	1.39	2.03	0.65	0.96	1.78	24.3	43.83	59.92	24.29	33.49	46.25
Ap1s2	2	0.3	1.60897e-76	2.18514e-72	2	0.19	0.61	0.88	0.31	0.79	0.34	9.66	28.12	45.12	18.43	28.54	21.25
Nsmaf	2	0.32	2.24272e-76	3.04583e-72	2	0.28	0.74	1.11	0.62	0.76	0.39	8.58	28.52	47.91	28.81	30.19	19.38
Rftn1	2	0.33	3.81074e-76	5.17537e-72	2	0.58	0.91	1.47	0.82	1.08	0.78	24.03	37.76	61.24	37.35	36.56	43.75
Hip1	2	0.32	7.42335e-76	1.00817e-71	2	0.06	0.4	0.78	0.46	0.54	0.21	1.18	16.45	35.12	20.6	20.28	12.5
Padi2	2	0.3	2.67581e-75	3.63402e-71	2	0.11	0.36	0.71	0.31	0.46	0.54	4.77	17.19	36.59	17	19.81	21.88
Zyx	2	0.38	3.18439e-75	4.32473e-71	2	0.56	1.48	1.99	1.07	1.58	1.11	23.39	48.21	65.35	43.22	41.75	44.38
Aebp2	2	0.36	4.90253e-75	6.65812e-71	2	1.76	3.78	4.87	4.24	3.63	2.94	47.48	75.19	88.29	80.9	63.92	73.75
Ctsd	2	0.43	7.84253e-75	1.06509e-70	2	0.76	1.47	2.28	1.05	1.7	1.57	32.08	52.33	68.22	44.72	45.28	60.62
Map2k3	2	0.34	9.01187e-75	1.2239e-70	2	0.22	0.69	1.24	0.84	1.16	0.76	9.66	31.02	53.8	39.2	41.75	38.75
Ppp1r16b	2	0.3	1.32233e-74	1.79586e-70	2	0.77	1.44	2.15	2.02	1.52	1.21	24.89	49.02	70.23	58.38	41.75	48.12
Arl15	2	0.33	2.35974e-74	3.20476e-70	2	0.32	0.57	0.97	0.37	0.42	0.3	14.27	24.34	44.19	18.17	19.81	15.62
Rel	2	0.52	2.94796e-74	4.00363e-70	2&3	1.86	3.27	6.99	7.44	3.17	3.78	47.26	67.36	83.49	77.81	49.76	61.25
Arpc4	2	0.35	3.14573e-74	4.27221e-70	2	1.54	2.88	4.04	3.28	3.75	2.68	52.2	72.35	83.88	73.12	60.61	76.25
Ier5l	2	0.56	5.10887e-74	6.93836e-70	2	0.16	0.99	2.07	1.22	1.5	0.18	3.97	23.6	43.33	33.08	24.53	6.25
Txnrd1	2	0.33	5.8983e-73	8.01048e-69	2	0.23	0.5	0.99	0.57	0.62	0.47	9.92	23.13	45.66	27.22	30.9	22.5
Cdkn1a	2	0.49	6.33465e-73	8.60309e-69	2	0.24	1.72	2.51	1.33	2.03	2.78	6.44	32.23	50.08	30.57	39.39	45
Ehbp1l1	2	0.32	1.65405e-72	2.24637e-68	2	0.1	0.46	0.91	0.6	0.65	0.6	4.13	23.2	42.87	27.89	26.65	29.38
Nr3c1	2	0.35	3.23766e-72	4.39707e-68	2&3&5	1.21	3.84	4.7	4.5	2.77	5.93	38.41	71.21	84.11	77.05	54.95	85
Endod1	2	0.28	7.73134e-72	1.04999e-67	2	0.04	0.28	0.72	0.58	0.74	0.24	2.09	12.74	35.89	26.21	26.18	9.38
Gnai2	2	0.31	2.09174e-71	2.84079e-67	2&4	4.39	6.38	8.54	6.98	8.77	6.14	79.08	86.18	88.84	81.91	72.88	84.38
						0.25	0.63	0.98	0.74	0.72	0.43
Ubash3a	2	0.3	4.08277e-71	5.5448e-67	2	0.52	0.91	1.31	0.77	0.68	0.81	21.51	38.03	57.44	34.09	29.48	28.12
Unc119	2	0.29	5.34436e-71	7.25818e-67	2	0.13	0.54	0.96	0.81	0.63	0.63	4.83	28.73	48.99	40.54	27.59	34.38
Lin54	2	0.42	1.6451e-70	2.23422e-66	2	0.28	0.68	1.43	0.75	1.14	0.92	11.91	24.34	48.06	30.65	35.85	30
Grina	2	0.29	1.98801e-70	2.69992e-66	2	0.55	1.11	1.59	1.45	0.71	0.78	21.57	45.25	65.35	54.61	32.55	41.88
Ap2s1	2	0.3	7.99667e-70	1.08603e-65	2&4	0.46	0.82	1.4	0.99	1.42	0.86	21.41	39.85	62.56	45.06	47.88	43.12
Sirt2	2	0.32	1.0372e-69	1.40862e-65	2	0.49	0.87	1.44	1.02	0.85	0.83	22.64	39.24	62.48	47.65	38.44	45.62
Podnl1	2	0.29	1.41281e-69	1.91874e-65	2	0.05	0.93	1.03	0.59	0.76	1.08	1.66	34.93	44.81	25.38	25.71	40.62
Sytl2	2	0.34	1.45253e-69	1.97269e-65	2	0.29	0.63	1.27	1.05	0.84	0.41	9.82	24.54	48.45	37.69	31.6	18.75
Rinl	2	0.35	1.28706e-68	1.74795e-64	2	1.01	2.48	2.86	1.8	1.75	1.98	34.87	66.82	77.98	59.38	48.11	67.5
Plekhb2	2	0.27	3.88027e-68	5.26979e-64	2	0.19	0.51	0.87	0.67	0.54	0.46	8.26	26.43	47.29	35.34	26.65	28.12
Cfl1	2	0.33	7.28455e-68	9.89315e-64	2&4	9.08	13.9	17.35	12.94	17.61	11.59	86.59	90.22	92.17	87.19	78.54	84.38
Degs1	2	0.31	8.08999e-68	1.0987e-63	2	0.43	0.73	1.32	0.86	1.13	1.04	18.45	33.24	56.28	38.36	37.5	43.12
Arhgdib	2	0.34	1.27619e-67	1.7332e-63	2	5.53	7.13	10.04	7.9	9.65	5.11	81.87	84.29	88.6	80.65	75.71	78.75
Smco4	2	0.32	1.32487e-67	1.79931e-63	2	0.17	0.96	1.44	1.21	1.3	1.43	9.12	39.72	57.36	48.74	37.5	45.62
Nfkbib	2	0.33	1.8581e-67	2.52349e-63	2	0.63	1.16	1.81	1.37	1.31	1.08	25.43	46.86	66.59	51.76	41.04	45
Gabarapl2	2	0.36	1.97419e-67	2.68114e-63	2	1.44	2.2	2.99	1.78	1.87	2.14	51.13	66.76	78.37	62.9	50.47	73.12
Cox8a	2	0.31	5.74548e-67	7.80294e-63	2&4	3.99	5.93	7.85	6.25	8.25	5.77	76.13	83.21	87.13	80.65	69.1	82.5
Il1r2	2	0.65	1.48685e-66	2.0193e-62	2	0.09	0.26	1.59	0.73	0.94	0.01	1.56	5.73	27.05	19.6	15.8	0.62
Nfatc1	2	0.35	2.63008e-66	3.57191e-62	2	0.87	2.14	2.63	1.71	1.94	1.62	30.15	57.99	71.55	52.85	46.93	47.5
Orai1	2	0.43	4.28849e-66	5.8242e-62	2	1.74	3.06	4.3	2.78	2.66	2.13	50.59	69.18	79.69	66.16	51.65	55
Baz1a	2	0.43	4.42598e-66	6.01092e-62	2&5	0.64	1.74	2.58	1.51	1.58	3.18	21.41	51.72	66.2	49.92	47.17	68.75
Cyba	2	0.34	1.74709e-65	2.37273e-61	2&3&4	1.84	3.69	5.25	4.87	5.38	3.66	54.67	76.33	84.5	77.55	65.57	76.88
S100a6	2	0.33	1.81084e-65	2.4593e-61	2&3&4	0.56	6.18	8.91	12.38	12.14	8.52	9.87	61.9	72.17	71.02	70.28	61.25
Ak2	2	0.32	1.97676e-65	2.68464e-61	2&5	0.61	1.25	1.73	0.83	1.7	2.1	26.29	48.01	64.96	38.94	47.88	62.5
Anxa6	2	0.38	2.38422e-65	3.23801e-61	2	1.16	2.99	3.77	2.75	3.3	2.49	42.27	73.63	79.84	67.67	59.2	71.88
Gm45716	2	0.3	6.65903e-65	9.04362e-61	2&3	0.17	0.43	1.53	2.6	0.97	0.17	6.92	16.52	45.35	48.16	29.25	8.12
Actr3	2	0.3	6.91929e-65	9.39708e-61	2&4	3.81	5.82	7.68	6.56	8.61	4.45	76.5	88.13	93.41	84.67	75.71	83.12
Hivep2	2	0.36	1.20527e-64	1.63687e-60	2	1.1	2.1	2.5	1.13	1.35	1.99	34.44	58.8	69.69	37.27	39.86	58.75
Tmem160	2	0.29	1.29532e-64	1.75917e-60	2	0.43	0.74	1.27	0.93	1.03	1.04	20.6	36.95	59.22	43.13	37.97	51.88
Thap12	2	0.44	2.69597e-64	3.66139e-60	2	0.39	0.55	1.57	1.11	0.92	0.31	16.63	21.11	48.68	39.87	29.95	16.88
Elk3	2	0.3	3.93951e-64	5.35025e-60	2	0.16	0.41	0.86	0.5	0.79	0.45	7.19	21.71	41.55	27.22	27.83	17.5
Batf	2	0.44	7.36214e-64	9.99853e-60	2	0.7	1.42	2.57	2.12	1.6	0.49	24.57	42.75	63.8	54.94	40.33	22.5
Sh3kbp1	2	0.33	1.09339e-63	1.48493e-59	2	2.18	3.11	4.45	3.83	2.94	3.09	59.76	74.92	88.14	80.74	58.96	79.38
Calm3	2	0.32	1.19537e-63	1.62343e-59	2	0.75	1.36	2.08	1.27	2.54	1.68	33.69	53.27	71.47	52.51	53.54	63.12
Ctsa	2	0.31	2.49526e-63	3.38881e-59	2	0.52	0.91	1.54	1.34	1.06	0.5	21.89	39.99	61.16	49.41	37.03	31.25
Icam1	2	0.5	4.10799e-63	5.57906e-59	2&3	0.24	1.79	2.88	2.59	1.67	0.51	7.99	36.82	55.43	55.44	34.43	21.25
Apaf1	2	0.27	8.70242e-63	1.18188e-58	2	0.17	0.47	0.93	0.78	0.65	1.08	6.33	19.82	41.01	28.56	27.12	34.38
Pstpip1	2	0.33	2.93415e-62	3.98487e-58	2	0.71	1.75	2.06	1.12	1.41	1.62	31.06	59.95	70.08	48.91	45.99	57.5
Rnf19b	2	0.32	7.60241e-62	1.03248e-57	2&5	0.32	1.14	1.4	0.7	0.9	1.81	11.53	37.36	50.47	28.39	30.9	47.5
Tnfsf10	2	0.27	9.99194e-62	1.357e-57	2	0.06	0.21	0.52	0.27	0.26	0.14	2.79	10.72	27.83	13.99	15.33	9.38
Tspo	2	0.34	2.15659e-61	2.92886e-57	2	1.46	2.43	3.3	2.32	2.72	2.02	50.05	67.3	78.84	65.83	52.36	69.38
Pgk1	2	0.37	7.52874e-61	1.02248e-56	2	0.9	1.51	2.66	2.02	2.86	1.73	36.64	54.48	71.16	54.36	57.31	59.38
R3hdm4	2	0.27	3.11644e-60	4.23244e-56	2	0.61	0.82	1.33	0.9	0.95	0.99	28.54	40.05	62.79	44.56	41.98	44.38
Casp1	2	0.25	7.75686e-60	1.05346e-55	2&5	0.07	0.71	0.8	0.4	0.49	1.01	2.09	30.41	39.07	19.77	22.17	36.88
Coro1a	2	0.31	8.17302e-60	1.10998e-55	2&4	8.58	10.54	14.58	11.3	15.79	8.96	87.71	88.74	93.8	86.35	81.6	86.88
Plscr1	2	0.39	1.04119e-59	1.41403e-55	2&5	0.05	0.68	1.11	0.55	0.38	1.64	1.66	26.64	38.45	22.86	18.63	45.62
Capns1	2	0.3	1.71303e-59	2.32647e-55	2	0.88	1.71	2.33	1.74	2.34	2	37.71	60.01	75.43	60.8	53.07	65.62
Cd200r1	2	0.28	2.82931e-59	3.84248e-55	2&5	0.08	0.29	0.77	0.58	0.4	1.84	3.43	12.74	33.57	22.36	16.27	50.62
Jak3	2	0.26	3.08208e-59	4.18577e-55	2	0.49	0.78	1.37	1.36	1.13	0.63	19.96	35.2	59.3	52.76	40.8	32.5
Gm20400	2	0.28	4.43028e-59	6.01676e-55	2	1.12	0.95	1.48	0.41	0.64	1.2	28.17	29.33	48.76	15.75	21.46	30.62
Lpxn	2	0.27	4.44962e-59	6.04303e-55	2	0.26	1.4	1.56	1.36	1.24	0.91	11.37	49.16	59.84	48.99	41.75	45.62
Sdf2	2	0.27	6.1723e-59	8.3826e-55	2	0.45	0.73	1.15	0.75	0.71	0.75	19.05	35.2	54.73	38.53	32.31	38.12
Edf1	2	0.29	1.23328e-58	1.67492e-54	2	1.2	1.99	2.72	2.22	2.3	2.52	45.49	65.07	79.61	65.16	53.54	74.38
Picalm	2	0.29	1.3681e-58	1.85801e-54	2&3	1.16	1.8	2.86	3.03	2.24	1.43	35.3	53.14	74.34	68.34	49.06	45.62
Tbc1d4	2	0.42	1.72629e-58	2.34448e-54	2	0.28	0.75	1.18	0.31	0.34	0.54	9.92	24.01	35.04	8.63	11.79	20
Arl6ip1	2	0.33	5.35967e-58	7.27897e-54	2&4	2.64	3.36	5.38	4.13	7.41	2.7	68.45	75.05	85.04	77.14	66.98	71.88
Rbl2	2	0.28	8.12465e-58	1.10341e-53	2	0.56	1	1.54	1.3	1.19	0.84	20.6	39.11	59.69	48.41	41.27	39.38
Hilpda	2	0.35	1.02617e-57	1.39364e-53	2&5	0.28	1.44	2.24	2	1.74	4.94	10.46	33.24	53.95	48.24	36.79	56.88
Hccs	2	0.28	1.88815e-57	2.5643e-53	2	0.22	0.67	0.98	0.59	0.92	0.43	10.14	27.51	44.34	27.47	32.31	21.25
Myo1f	2	0.28	2.24352e-57	3.04692e-53	2	0.05	0.61	0.91	0.75	0.74	0.2	1.56	28.46	43.02	36.18	33.49	10.62
Atox1	2	0.28	3.91704e-57	5.31974e-53	2	0.65	1.05	1.65	1.34	1.49	1.1	28	45.31	65.74	51.84	47.17	50
Dtx3	2	0.26	4.05182e-57	5.50278e-53	2	0.37	1.14	1.42	1.3	0.72	0.99	15.61	43.83	58.29	49.16	29.72	43.75
Ptp4a2	2	0.28	5.33164e-57	7.2409e-53	2&3	2.66	5.95	6.76	6.68	5.37	5.93	67.11	89.08	92.71	90.45	66.98	89.38
Cd48	2	0.3	8.43445e-57	1.14548e-52	2	0.62	1.27	1.82	1.31	2.05	0.79	25.97	48.48	65.19	49.58	49.76	40.62
H1f0	2	0.43	8.82795e-57	1.19892e-52	2&3	0.41	1.15	2.39	2.29	1.94	1.04	11.75	31.15	53.1	48.83	41.51	26.25
Atp5l	2	0.31	1.47983e-56	2.00976e-52	2	2.64	3.42	4.72	3.22	4.65	3.24	66.09	74.44	82.71	71.19	62.97	75.62
Rnh1	2	0.26	4.23249e-56	5.74815e-52	2	0.26	0.64	1.03	0.8	1.05	0.55	11.43	33.38	51.32	40.12	39.39	33.75
Zc3h12a	2	0.29	6.03006e-56	8.18942e-52	2	1.04	2.53	2.85	2.46	1.34	2.41	32.19	62.85	74.5	65.58	41.98	63.75
Mrpl33	2	0.29	6.47352e-55	8.79169e-51	2	1.05	1.92	2.52	1.83	2.44	2.21	40.45	61.63	76.12	60.8	54.48	66.25
Prdx2	2	0.29	6.70658e-55	9.10821e-51	2	0.72	1.2	1.78	1.19	1.75	1.27	30.95	48.75	66.36	48.91	48.11	55
Pim3	2	0.46	9.25801e-55	1.25733e-50	2	0.58	1.04	2.24	1.64	1.09	1.72	22.26	31.29	53.33	44.39	29.95	34.38
Stx6	2	0.26	1.18846e-54	1.61404e-50	2	0.42	0.66	1.1	0.85	0.69	0.42	16.47	30.01	49.92	37.77	30.9	20.62
Hpcal1	2	0.29	2.75235e-54	3.73797e-50	2	0.58	1.02	1.42	0.83	0.99	0.67	26.98	45.79	60.62	40.45	36.08	35.62
Itgb2	2	0.32	3.04937e-54	4.14134e-50	2	1.63	2.74	3.51	2.49	3.18	1.25	50.8	67.63	79.69	66.83	58.73	45
Tprgl	2	0.31	4.76476e-54	6.47102e-50	2	1.49	1.66	2.43	1.44	1.37	1.53	52.79	59.41	76.05	55.7	39.86	59.38
Gpi1	2	0.3	4.79915e-54	6.51773e-50	2	2.37	3.23	4.57	3.92	3.81	3.42	67.01	75.25	84.03	75.04	62.26	76.25
Nfkb2	2	0.26	6.11025e-54	8.29833e-50	2&3	0.48	1.51	1.88	2.06	1.29	1.22	17.65	49.16	63.41	59.72	37.97	50.62
Smpdl3a	2	0.26	8.11668e-54	1.10233e-49	2&3	0.53	1.68	2.03	2.2	1.26	1.57	22.75	56.51	68.6	63.15	40.57	57.5
Esd	2	0.27	9.02369e-54	1.22551e-49	2	0.58	0.88	1.39	1.01	1.11	0.82	27.47	42.08	61.55	45.98	41.27	43.75
Kdm2b	2	0.26	1.01613e-53	1.38e-49	2&3	1.16	4.51	4.63	5.31	3.16	3.19	32.03	68.98	78.99	77.64	52.83	62.5
Abracl	2	0.3	1.14257e-53	1.55172e-49	2	1.63	1.79	3.21	3.01	3.15	1.26	54.51	57.65	78.45	70.02	56.84	51.88
Cd6	2	0.37	1.22312e-53	1.66113e-49	2	1.24	3.23	3.82	2.89	2.37	2.71	39.11	64.73	74.96	66.08	49.53	55.62
Crip1	2	0.28	1.73823e-53	2.36068e-49	2&3&5	2.8	12.72	13.84	14.05	18.4	24.72	52.9	80.98	88.29	81.57	78.07	85
Cox17	2	0.31	2.53613e-53	3.44432e-49	2	0.76	1.23	1.92	1.49	1.8	0.82	31.92	49.83	67.75	55.78	49.53	43.75
Gem	2	0.53	3.03063e-53	4.11589e-49	2&3	0.4	1.09	2.66	2.3	1.77	0.59	10.19	25.42	45.89	42.8	30.42	14.38
Ncor1	2	0.3	6.7333e-53	9.1445e-49	2	3.18	4.37	5.43	3.81	3.89	4.93	72.85	82.33	91.86	78.98	62.97	90
Cox4i1	2	0.26	8.63215e-53	1.17233e-48	2	5.51	5.68	7.69	5.44	6.98	5.98	81.81	83.41	87.21	78.81	68.63	83.12
Abhd17c	2	0.31	1.31633e-52	1.78771e-48	2&5	0.16	0.71	0.95	0.23	0.53	1.99	6.97	24.75	37.36	14.41	25	52.5
Txndc17	2	0.26	1.35958e-52	1.84644e-48	2	0.42	0.77	1.24	0.96	1.25	0.66	20.17	37.15	56.59	44.81	40.57	34.38
Serpina3g	2	0.27	5.77178e-52	7.83866e-48	2&3	0.05	0.59	0.93	0.96	0.51	0.2	1.02	18.88	32.48	26.3	17.69	6.88
Wdr1	2	0.28	7.5552e-52	1.02607e-47	2	1.21	1.76	2.8	2.57	3.39	1.7	44.05	58.93	77.05	65.58	60.61	62.5
Rilpl2	2	0.26	8.26778e-52	1.12285e-47	2&3	0.23	0.75	1.37	1.78	1.19	0.43	9.82	26.37	49.3	53.02	35.85	16.25
Sub1	2	0.34	1.28986e-51	1.75176e-47	2	4.89	6.03	7.85	4.42	5.96	7.35	82.89	82.87	87.91	75.96	66.51	86.25
Cd247	2	0.33	2.28834e-51	3.10779e-47	2	3.12	3.13	4.77	3.2	3.69	1.89	73.93	73.57	85.74	70.85	58.96	61.88
Ptpn11	2	0.26	2.39228e-51	3.24895e-47	2	0.39	0.73	1.04	0.53	1	0.55	16.52	30.61	47.05	26.97	34.2	27.5
Znrf1	2	0.33	3.26721e-51	4.4372e-47	2	1.92	1.99	2.83	1.18	1.58	2.24	55.79	60.96	76.05	45.23	44.1	65.62
Cap1	2	0.27	4.0669e-51	5.52326e-47	2&4	1.71	3.1	3.81	3.25	3.94	2.07	53.43	74.85	83.57	72.7	62.03	63.12
Cd3e	2	0.25	4.13322e-51	5.61332e-47	2	6.19	7.69	9.41	7.51	7.64	6.9	84.82	88.74	90.16	85.76	71.46	87.5
Sept1	2	0.27	8.85265e-51	1.20228e-46	2	3.9	5.16	6.33	4.72	5.65	3.81	78.11	84.02	90.93	80.23	68.63	76.88
Aprt	2	0.29	4.3556e-50	5.91534e-46	2	0.86	1.44	2.04	1.29	2.15	2.19	35.52	53.14	67.98	48.07	45.99	64.38
Gramd1b	2	0.26	6.68365e-50	9.07706e-46	2	0.36	0.9	1.11	0.7	0.63	0.71	13.14	36.82	47.6	30.15	24.06	36.88
Adam17	2	0.27	7.50732e-50	1.01957e-45	2	0.22	0.35	0.77	0.52	0.55	0.35	10.03	18.48	37.44	25.38	21.93	18.12
Hif1a	2	0.28	7.64986e-50	1.03893e-45	2	4.52	6.36	8.04	7.53	6.05	4.13	65.5	82	91.78	90.12	67.22	78.12
Ppp1r18	2	0.29	9.82882e-50	1.33485e-45	2	1.56	2.79	3.43	2.57	3.05	2.87	52.68	72.56	80.31	68.51	55.9	75
Plcb4	2	0.37	1.0385e-49	1.41038e-45	2	0.09	0.35	0.96	0.63	0.65	0.53	2.47	12	30.31	24.12	18.16	23.12
Myl6	2	0.28	1.07604e-49	1.46137e-45	2	5.58	8.06	9.96	7.97	9.76	7.1	82.24	85.64	89.77	80.49	78.07	86.88
Cd47	2	0.27	1.40762e-49	1.91169e-45	2	2.71	3.81	4.8	3.62	4.36	3.89	66.47	78.49	88.37	72.86	64.39	83.12
Stat4	2	0.38	2.30885e-49	3.13565e-45	2	2.07	4.16	5.04	3.72	2.63	2.45	52.58	76.67	82.25	70.35	51.89	57.5
Cnn2	2	0.29	6.21747e-49	8.44394e-45	2	3.07	4.59	5.92	4.99	5.69	3.48	67.97	79.64	86.59	77.72	66.51	79.38
Eif3h	2	0.27	7.09621e-49	9.63737e-45	2	4.56	4.35	6.04	3.96	4.89	4.15	79.67	81.12	88.29	77.39	66.51	78.75
Zbtb1	2	0.26	8.74277e-49	1.18736e-44	2	0.41	0.84	1.32	1.25	0.93	0.82	16.36	34.79	52.02	43.97	29.48	29.38
Gpsm3	2	0.29	4.63147e-48	6.29e-44	2	1.65	2.1	2.71	1.47	2.16	1.92	54.29	64.73	76.82	55.95	51.18	65.62
Zgpat	2	0.28	5.987e-48	8.13094e-44	2	0.96	1.31	1.97	1.73	1.05	1.12	38.25	51.65	70.08	60.8	40.8	51.25
Tnfrsf18	2	0.31	9.34038e-48	1.26852e-43	2&3	2.11	3.61	6.52	9.28	3.98	6.27	52.36	70.6	84.73	86.43	59.2	82.5
Cox5a	2	0.3	1.57295e-47	2.13622e-43	2	1.52	2.35	3.15	2.07	3.73	2.11	52.47	66.76	77.36	62.4	58.96	67.5
Cox6b1	2	0.29	1.78657e-47	2.42634e-43	2&4	1.6	2.54	3.42	2.73	3.52	2.61	54.88	69.72	80.62	67.84	59.43	73.12
Tpi1	2	0.28	2.32806e-47	3.16174e-43	2&3&4	0.32	0.62	1.47	1.54	2.16	1.01	13.25	28.05	51.94	48.83	49.06	46.88
Ap2m1	2	0.26	3.21965e-47	4.3726e-43	2	1.03	1.5	2.11	1.47	2.45	1.48	41.79	57.92	73.02	56.78	57.08	60
Serf2	2	0.25	4.10546e-47	5.57563e-43	2	5.34	6.48	8.1	6.08	7.94	5.79	81.06	83.68	89.46	80.15	72.64	81.88
Smap2	2	0.31	4.626e-47	6.28257e-43	2	0.83	1.94	2.25	1.68	1.28	1.06	32.99	58.8	68.53	52.85	41.98	47.5
Nfkbia	2	0.27	7.80209e-47	1.0596e-42	2&3&5	6.2	24.47	25.09	28.93	18.35	41.93	70.82	90.69	94.26	94.97	83.02	93.12
Sqstm1	2	0.32	3.27228e-46	4.44408e-42	2	4.73	7.22	9.34	8.85	4.92	6.85	83.1	87.19	92.33	89.11	65.57	86.88
Arf5	2	0.26	6.80452e-46	9.24122e-42	2	2.22	2.54	3.71	3.1	3.51	1.95	65.18	71.95	82.79	72.19	60.38	66.88
Clint1	2	0.27	1.14065e-45	1.54912e-41	2	2.58	3.13	3.86	2.52	2.48	2.34	64.11	74.17	85.35	69.01	53.3	64.38
Txn1	2	0.27	2.21744e-45	3.01151e-41	2	0.89	2	2.56	1.8	3.85	2.52	34.66	60.15	72.02	59.05	59.43	68.75
Dap	2	0.27	2.35766e-45	3.20194e-41	2	0.65	0.9	1.31	0.55	1.45	0.59	26.29	37.69	53.49	30.15	38.92	33.75
Fam102a	2	0.26	2.77045e-45	3.76255e-41	2	1.23	1.22	1.64	0.5	0.97	1.36	39.32	46.8	60.23	25.46	32.31	51.88
Fis1	2	0.26	5.07345e-45	6.89026e-41	2	1.21	1.49	2.28	1.94	1.92	1.26	47.32	56.98	74.03	61.81	49.29	54.38
Gpr171	2	0.28	8.43618e-45	1.14572e-40	2	0.89	0.83	1.37	0.59	0.87	0.55	33.15	32.7	53.1	27.39	35.14	21.25
Nab1	2	0.32	3.8504e-44	5.22923e-40	2	1.18	2.24	2.93	2.39	2.13	1.46	37.45	59.27	71.63	62.81	49.76	54.38
Pkm	2	0.25	9.60435e-44	1.30437e-39	2&4	3.22	3.94	6.38	6.89	8.58	3.79	72.91	78.96	88.84	81.49	71.7	73.12
Nedd9	2	0.26	1.31757e-43	1.7894e-39	2	0.7	1.51	1.71	1.05	1.37	1.5	25.97	48.95	59.3	40.54	39.62	40
Ppib	2	0.27	2.04217e-43	2.77348e-39	2	2.19	2.92	4	3.33	3.8	3.09	60.68	72.56	82.17	73.12	61.79	73.12
Tmem50a	2	0.28	6.17147e-43	8.38147e-39	2	2.01	1.79	2.9	2.06	2.07	1.65	59.87	61.97	77.83	64.24	50.71	60.62
Skil	2	0.26	7.09362e-43	9.63385e-39	2&3	1.69	2.05	3.12	3.36	1.7	1.64	45.33	54.15	74.11	68.01	44.81	48.75
Akap13	2	0.29	2.78002e-42	3.77554e-38	2	5.48	8.75	10.3	9.37	6.13	7.77	83.58	94.4	96.36	95.31	70.05	91.25
Tmem258	2	0.26	4.65111e-42	6.31667e-38	2	1.03	1.34	1.95	1.5	1.48	1.57	41.04	53.34	69.92	57.12	46.46	60.62
Ciapin1	2	0.26	1.17953e-41	1.60192e-37	2	0.27	0.3	0.78	0.58	0.62	0.21	13.36	17.87	37.91	27.55	27.36	14.38
Nr4a3	2	0.3	1.20145e-41	1.63169e-37	2	1.8	3.04	3.59	2.64	1.51	3.58	40.72	58.4	69.61	53.52	33.96	58.12
Psme2	2	0.25	1.32803e-41	1.8036e-37	2&3	1.52	2.84	3.69	3.82	3.66	2.23	52.09	71.54	81.16	73.12	58.02	70
Selplg	2	0.28	1.50105e-41	2.03858e-37	2	4.07	4.5	6.32	5.29	4.68	3.68	75.54	80.31	87.98	78.22	64.86	78.75
Arf6	2	0.25	2.78398e-41	3.78092e-37	2	1.79	3.17	3.78	3.46	3.38	1.83	57.14	75.72	83.33	74.79	58.25	60
Ccr5	2	0.37	3.11219e-41	4.22667e-37	2&3	0.13	0.74	1.65	2.05	1.18	0.04	2.63	17.4	36.74	42.46	28.77	2.5
Tln1	2	0.26	4.17766e-41	5.67368e-37	2	2.27	3.6	4.38	3.92	3.32	3.01	62.61	77.34	86.36	78.64	61.79	75
Runx3	2	0.28	5.81156e-41	7.89268e-37	2	1	1.87	2.14	1.26	1.27	2.07	33.05	58.53	66.05	47.65	40.33	63.12
Actn2	2	0.31	1.37435e-40	1.8665e-36	2	0.08	0.56	0.74	0.16	0.51	0.33	3.43	19.02	26.43	8.96	17.92	18.12
Nfkbiz	2	0.3	1.91195e-40	2.59662e-36	2&5	2.53	6.56	6.99	6.25	4.4	8.61	51.72	80.51	83.95	78.64	57.08	82.5
Eno1	2	0.27	2.98526e-40	4.05428e-36	2&4	2.29	2.94	4.17	3.28	4.79	2.84	62.07	71.14	81.55	68.76	63.44	71.88
Gabarap	2	0.26	3.26796e-40	4.43821e-36	2	1.69	2.54	3.31	3.04	2.21	2.36	56.65	71.14	79.69	73.87	52.83	71.25
Runx1	2	0.29	4.24725e-40	5.76819e-36	2	2.56	3.19	4.25	3.11	2.63	3.98	63.14	71.61	84.34	72.36	51.89	77.5
Emb	2	0.29	1.14765e-39	1.55862e-35	2	8.19	11.05	12.66	9.38	6.82	10.97	85.84	90.09	94.42	87.77	67.69	93.12
Atp5d	2	0.25	1.41478e-39	1.92142e-35	2	2.53	3.35	4.5	4.08	3.88	3.85	66.26	76.13	84.65	76.97	60.85	78.75
Itgb3	2	0.25	1.65958e-39	2.25387e-35	2	0.88	1.65	1.82	1.1	1.03	1.58	27.84	43.09	55.97	36.85	30.9	56.88
Atp5c1	2	0.26	1.2594e-38	1.71039e-34	2	1.96	2.61	3.39	2.44	3.07	3.06	60.19	71.95	79.46	67.5	57.08	77.5
Pqlc1	2	0.27	7.18926e-38	9.76374e-34	2&3	0.15	0.25	0.91	1.26	0.42	0.17	6.17	10.25	33.33	39.36	19.1	11.88
Nabp1	2	0.26	3.49684e-37	4.74906e-33	2	1.25	2.16	2.23	1.01	1.27	2.35	38.25	51.85	62.17	36.35	36.79	53.75
Sik2	2	0.28	3.83068e-37	5.20245e-33	2	0.52	0.8	1.43	1.32	0.8	1.32	17.97	28.59	46.59	39.2	25.71	43.75
Kdm6b	2	0.29	5.04541e-37	6.85217e-33	2	1.62	3.64	4.15	3.94	1.79	4.36	42.76	67.77	75.43	70.94	42.22	70.62
Cotl1	2	0.26	1.07133e-36	1.45498e-32	2&4	2.18	4.21	5.07	4.61	5.4	4.71	59.44	77.75	83.41	76.13	66.51	80.62
						1.31	1.4	3.02	0.84	1.51	0.76
Fut8	2	0.25	4.62504e-34	6.28127e-30	2	0.26	0.49	0.84	0.64	0.51	0.14	10.25	22.72	35.58	27.22	23.82	10
Gm47015	2	0.46	6.21872e-30	8.44564e-26	2	0.88	1.29	2.1	0.58	1.23	0.68	19.85	24.81	34.57	11.14	19.58	23.12
Il21r	2	0.25	3.67299e-21	4.98829e-17	2	3.3	5.08	5.62	4.85	3.4	2.31	59.07	68.64	77.36	72.78	54.25	38.75
Cd83	3	1.89	0	0	3	0.12	0.51	1.61	10.83	2.3	0.77	3.43	11.94	28.14	64.32	23.58	13.75
Tnfrsf9	3	1.81	0	0	3	0.17	0.78	1.85	10.7	1.73	1.31	4.29	21.71	43.64	82.24	31.13	25.62
Ikzf2	3	1.81	0	0	3	0.32	0.99	1.58	11.04	2.21	0.32	5.79	26.37	43.57	88.69	31.6	11.88
Foxp3	3	1.58	0	0	3	0.17	0.11	0.03	4.67	0.77	0.02	3.86	3.03	1.78	77.05	13.68	0.62
Itgav	3	1.52	0	0	3	0.33	1.26	3.17	10.3	1.74	2.27	9.39	32.03	61.4	90.87	39.15	50.62
Lrrc32	3	1.18	0	0	3	0.19	0.01	0.01	2.52	0.14	0	2.09	0.61	0.78	53.1	5.42	0
Flicr	3	0.84	0	0	3	0.05	0.02	0.01	1.41	0.21	0.01	1.45	1.01	0.39	49.5	7.08	0.62
Itgae	3	1.09	1.07163e-306	1.45537e-302	3	0.03	0.06	0.21	2.27	0.22	0.02	0.91	2.43	6.67	46.23	7.31	1.25
Il2ra	3	1.18	4.5127e-275	6.12869e-271	3&5	0.26	1.07	1.36	5.29	1.53	2.61	5.63	27.92	38.37	73.45	30.9	56.88
Klrg1	3	1.32	3.17913e-260	4.31758e-256	3	0.02	0.09	0.15	3.4	0.82	1.18	0.7	3.03	5.5	43.72	12.74	35
Ky	3	0.71	8.78475e-237	1.19306e-232	3	0	0	0	1.05	0.09	0	0.05	0	0.08	27.22	1.89	0
Ighm	3	0.96	1.79034e-224	2.43147e-220	3	0.98	0.76	0.21	3.49	1.06	0.73	35.03	30.28	11.4	63.82	23.82	33.75
Glrx	3	1	3.37745e-223	4.58691e-219	3	0.19	0.93	1.54	4.15	2.1	0.38	6.76	35.2	55.35	66.42	46.93	24.38
Neb	3	0.98	1.62157e-218	2.20225e-214	3	0.26	0.08	0.45	2.42	0.7	0.22	4.61	2.56	16.67	48.24	16.04	7.5
Lamc1	3	0.88	4.20738e-216	5.71404e-212	3	0.1	0.34	0.73	2.31	0.62	0.51	1.66	14.09	33.41	58.38	22.41	19.38
Fam46a	3	1.13	4.11822e-203	5.59296e-199	3	0.56	0.84	2.36	5.83	1.54	2.29	15.99	21.98	39.38	65.58	27.59	38.75
Arl5a	3	0.88	5.10754e-196	6.93655e-192	3	0.41	0.58	0.95	3.01	1.16	0.58	17.54	25.89	42.25	62.56	31.84	30
Gbp3	3	0.73	2.21619e-192	3.00981e-188	3	0.09	0.31	0.29	1.59	0.59	0.14	2.79	15.31	16.36	49.58	21.46	8.12
Icos	3	0.77	2.13667e-191	2.90181e-187	3	2.88	8.05	8.37	14.4	7.67	4.01	57.14	83.07	88.14	92.04	68.63	70
Matk	3	0.71	3.40809e-189	4.62852e-185	3	0.18	0.17	0.36	1.5	0.28	0.18	6.65	8.43	19.53	48.41	12.03	13.12
Gzmb	3	1.71	1.01791e-185	1.38243e-181	3	0.08	1.07	0.3	7.59	1.78	0.03	2.52	10.65	6.98	40.79	18.63	0.62
Il10	3	1.2	1.91729e-184	2.60387e-180	3	0.04	0.11	0.68	3.24	0.8	0.16	0.86	2.43	9.46	36.77	11.79	2.5
Areg	3	1.41	2.17512e-177	2.95404e-173	3&5	0.27	1.07	5.29	12.55	4.08	8.8	5.15	12.54	41.16	57.54	29.25	48.75
Tnfrsf1b	3	0.78	3.44131e-175	4.67364e-171	3	1.13	2.84	4.18	6.68	2.8	1.26	31.38	64.26	79.53	84.76	53.3	40
Dst	3	0.69	7.88634e-162	1.07104e-157	3	0.12	0.12	0.15	1.24	0.07	0.27	3.06	4.25	7.91	35.51	5.66	12.5
Snx18	3	0.69	3.4129e-161	4.63506e-157	3	2.12	2.14	2.24	5.32	2.18	2.1	49.95	58.33	68.53	80.9	45.05	53.12
Cd74	3	0.82	7.90786e-160	1.07397e-155	3	0.12	0.12	0.33	1.91	1.33	0.36	3.49	4.79	12.09	38.78	12.97	11.25
Ly6e	3	0.58	1.59195e-158	2.16202e-154	3	4.59	9.34	11.69	16.36	14.24	11.18	71.89	88.87	93.41	90.87	82.08	90.62
Ncmap	3	0.48	1.80427e-157	2.45038e-153	3	0.03	0.05	0.09	0.73	0.23	0.13	1.39	2.56	5.35	30.9	7.08	9.38
Psen2	3	0.66	4.65965e-157	6.32828e-153	3	0.39	0.8	0.82	2.19	0.7	1.01	16.74	35.74	42.4	61.98	26.89	45
Trp53inp1	3	0.85	3.68908e-156	5.01014e-152	3	0.75	2.35	1.5	4.67	1.21	0.72	22.59	51.79	49.07	75.13	31.84	25
Izumo1r	3	0.78	4.85303e-154	6.5909e-150	3	0.64	0.66	0.93	2.82	1.1	0.6	18.72	21.65	40.23	60.8	27.83	24.38
Ubl3	3	0.66	4.8471e-152	6.58285e-148	3	1.05	2.35	3.08	4.83	1.96	1.58	36.48	62.78	76.05	82.83	52.36	50.62
Ccr2	3	0.95	1.13796e-149	1.54547e-145	3	0.11	1.44	1.2	3.93	1.31	2.03	3.27	35.87	35.27	55.86	30.9	41.88
Mmd	3	0.82	2.74716e-148	3.73092e-144	3	0.11	0.38	1	2.35	0.96	0.2	4.83	16.66	39.92	52.76	30.42	9.38
Hacd3	3	0.76	2.26073e-147	3.0703e-143	3	0.54	1.09	1.62	3.34	0.98	1.67	18.03	33.38	51.86	69.43	33.25	41.25
Ankrd55	3	0.47	9.28427e-147	1.2609e-142	3	0.05	0.03	0.03	0.69	0.24	0.02	2.04	1.62	2.56	26.88	6.6	1.25
Il1rl1	3	1	1.62907e-145	2.21244e-141	3&5	0.04	0.13	0.38	2.4	0.27	2.99	0.64	4.32	10	35.09	6.37	58.75
Sdc4	3	0.67	1.75469e-145	2.38305e-141	3	0.03	0.31	0.61	1.54	0.41	0.27	0.91	8.9	21.71	42.46	11.79	10.62
N4bp1	3	0.73	7.3882e-145	1.00339e-140	3	0.23	0.5	1.38	2.39	0.74	0.37	7.78	21.51	50.54	60.22	31.6	17.5
Mxi1	3	0.76	1.26345e-144	1.71588e-140	3	0.41	0.87	1.94	3.37	1.35	2.15	12.5	25.49	54.34	66.08	35.61	40
Stat1	3	0.88	2.94555e-144	4.00035e-140	3	2.23	2.73	3.42	7.97	3.37	1.46	46.3	58.8	73.33	77.72	54.25	39.38
Lyn	3	0.55	1.63414e-143	2.21932e-139	3	0.01	0.06	0.15	0.87	0.11	0.38	0.27	2.76	7.67	29.56	4.72	15.62
Zfp36l1	3	0.75	1.3522e-142	1.83642e-138	3&5	5.91	10.2	7.88	18.8	8.66	21.83	79.45	85.7	84.34	93.97	72.64	91.25
Serinc3	3	0.6	1.91177e-141	2.59637e-137	3&5	2.03	3.34	4.52	7.14	5.26	7.67	56.92	74.98	85.97	86.6	64.86	91.88
Snx9	3	0.62	2.06003e-135	2.79773e-131	3	0.17	0.13	0.84	1.52	0.6	0.03	6.01	6.61	36.43	48.24	21.46	2.5
Cmtm7	3	0.61	7.98586e-135	1.08456e-130	3&4	0.36	0.72	1.24	2.32	1.84	0.65	17.81	34.59	51.01	64.07	44.34	32.5
Pglyrp1	3	0.64	6.01597e-130	8.1703e-126	3	0.07	0.35	0.73	1.54	0.44	0.05	4.13	16.66	33.95	46.06	22.17	3.75
Nrip1	3	0.76	9.68598e-130	1.31545e-125	3&5	2.29	4.97	4.48	9.62	3.48	11.72	51.66	73.9	73.88	88.19	57.08	95.62
Gbp7	3	0.66	2.83599e-128	3.85155e-124	3	0.3	0.54	0.69	1.93	0.74	0.75	11.7	24.61	35.12	54.69	29.01	29.38
Cd2	3	0.5	3.5757e-127	4.85616e-123	3	4.54	3.98	3.75	7.37	3.11	4.18	79.13	79.84	82.64	90.37	56.84	83.75
Pcyt1a	3	0.78	3.74242e-127	5.08258e-123	3	0.09	0.13	0.18	1.48	0.14	0.08	4.02	6.27	10.78	30.57	7.31	4.38
Mdh1	3	0.57	2.87752e-124	3.90797e-120	3	1.31	1.31	1.49	3.32	2.25	1.72	47.75	51.92	61.47	69.93	51.89	59.38
Sh3rf1	3	0.65	6.86039e-123	9.31709e-119	3	0.11	0.16	0.25	1.23	0.27	0.05	3.54	7.48	13.57	34.92	12.26	4.38
Cd27	3	0.61	6.15441e-122	8.3583e-118	3	1.08	0.78	0.24	2.18	0.59	0.32	35.14	23.33	10.39	58.29	15.09	15.62
Wls	3	0.46	4.45863e-121	6.05527e-117	3	0.09	0.14	0.14	0.79	0.22	0.18	3.33	7.35	9.46	32.66	6.6	6.88
Sdcbp2	3	0.51	2.6443e-118	3.59122e-114	3	0.09	0.29	0.52	1.14	0.5	0.01	3.81	14.16	28.91	44.39	17.22	0.62
Tank	3	0.7	5.85014e-116	7.94508e-112	3	0.66	2.23	2.75	4.58	1.99	1.76	21.35	54.08	72.79	76.13	45.75	46.25
Il6st	3	0.65	2.20893e-115	2.99995e-111	3	1.32	0.62	0.25	2.41	0.71	0.2	36.43	19.49	12.25	57.2	14.86	6.88
Phlpp1	3	0.57	3.70254e-111	5.02842e-107	3	0.27	0.1	0.16	1.11	0.29	0.03	9.01	4.52	7.67	33.5	9.91	2.5
Faim	3	0.66	1.02541e-109	1.39261e-105	3	0.34	0.28	0.29	1.54	0.4	0.27	12.77	12.54	18.53	42.38	18.87	16.25
Coq8a	3	0.58	6.45095e-109	8.76104e-105	3	0.12	0.16	0.53	1.22	0.22	0.09	4.24	8.16	26.28	38.02	10.38	3.75
Samhd1	3	0.62	1.78563e-108	2.42506e-104	3	3.41	2.32	1.74	5.53	1.84	1.69	67.22	61.23	60.78	79.65	45.52	53.75
Ptprj	3	0.43	3.10861e-107	4.2218e-103	3	0.03	0.19	0.13	0.71	0.13	0.04	1.02	7.62	7.13	28.22	6.84	3.12
Itm2c	3	0.55	3.03267e-106	4.11868e-102	3	0.63	1.19	1.76	2.75	1.44	1.93	27.52	50.1	63.8	68.43	42.22	63.75
Sdf4	3	0.49	4.68942e-106	6.3687e-102	3	2.19	2.85	4.07	5.53	3.6	3.04	62.02	74.31	84.42	82.16	61.08	75
Arl5c	3	0.69	1.54222e-105	2.09448e-101	3	0.5	0.54	0.71	2.14	0.54	0.97	19.74	18.68	28.29	51.51	18.4	20.62
Cpm	3	0.73	2.29905e-105	3.12234e-101	3	0.67	2.49	1.83	4.34	1.29	2.4	20.44	46.12	47.98	67.76	31.84	43.12
Nt5e	3	0.72	6.68715e-105	9.08182e-101	3	0.41	0.89	1.26	2.72	1.03	0.77	11.27	27.38	41.01	55.86	25.24	27.5
Arhgap31	3	0.62	2.05678e-104	2.79331e-100	3	1.31	1.64	2.15	3.89	1.55	1.44	38.04	47.88	64.81	74.79	43.16	39.38
Ubash3b	3	0.49	1.16789e-102	1.58611e-98	3	0.19	0.31	0.41	1.1	0.27	0.15	8.15	15.85	22.79	42.71	15.09	12.5
Nfil3	3	0.6	5.56365e-102	7.556e-98	3	0.4	1.36	1.95	2.95	1.48	1.48	13.47	35.13	53.41	63.15	34.91	43.75
Itgb7	3	0.48	8.2446e-102	1.1197e-97	3	2.03	3.48	2.93	5.22	3.49	4.26	58.15	75.66	76.05	81.24	58.49	81.25
Tmbim1	3	0.43	5.68314e-101	7.71828e-97	3	0.02	0.1	0.3	0.73	0.18	0.16	0.8	6.2	18.68	31.83	8.96	10
Pim1	3	0.53	2.87243e-100	3.90104e-96	3	8.08	15.59	14.33	21.82	11.69	18.35	76.13	87.8	90.54	95.39	82.55	86.25
Swap70	3	0.55	1.0869e-99	1.47612e-95	3	0.18	0.06	0.07	0.96	0.16	0.6	4.94	3.51	3.64	26.63	6.6	21.25
Ifi27l2a	3	0.68	5.35666e-99	7.27489e-95	3	2.8	4.02	6.23	9.81	9.02	2.26	56.01	57.86	75.04	75.04	66.04	45.62
Bmp2k	3	0.53	7.42925e-99	1.00897e-94	3	0.48	0.53	0.46	1.52	0.51	0.21	15.99	21.85	26.51	50.59	23.11	17.5
Zc3h12d	3	0.45	8.58011e-99	1.16527e-94	3	0.11	0.25	0.21	0.84	0.16	0.02	4.88	12.88	13.49	34.92	9.67	1.25
Rgs2	3	0.69	1.37663e-98	1.8696e-94	3	1.9	3.37	3.01	6.56	3.02	5.11	47	54.89	63.88	72.53	49.76	70.62
Fgl2	3	0.68	2.9951e-98	4.06764e-94	3&5	0.07	0.81	1.5	2.61	1.55	2.39	1.72	23.26	39.92	51.59	33.25	51.25
Gm2a	3	0.55	4.3e-98	5.83983e-94	3&5	0.5	1.29	1.85	2.9	2	2.75	21.83	47.47	64.81	63.99	47.41	70.62
Sntb1	3	0.57	3.45115e-94	4.68701e-90	3	0.98	1.79	1.92	3.33	1.08	0.64	31.44	52.26	63.02	73.03	34.43	28.75
Lclat1	3	0.45	1.99932e-93	2.71528e-89	3	0.09	0.11	0.23	0.78	0.17	0.14	3.65	4.92	13.02	30.15	10.61	6.88
Ass1	3	0.57	2.17586e-92	2.95503e-88	3	1.72	1.7	1.94	4.02	2.8	1.37	50.11	51.45	56.9	68.09	46.7	46.25
Camk2n1	3	0.54	1.93692e-91	2.63053e-87	3	0.08	0.52	0.75	1.46	0.54	0.74	2.84	23.06	34.81	44.47	18.4	33.12
Gm26669	3	0.66	1.11266e-90	1.5111e-86	3&5	1.28	2.64	2.05	4.89	2.1	4.99	41.85	60.76	57.36	71.44	39.39	67.5
Ifngr1	3	0.44	2.36769e-89	3.21556e-85	3	9.41	15.54	11.57	18.74	10.32	7.15	89.38	94.74	93.64	97.99	76.89	81.25
Slc25a19	3	0.54	1.10839e-88	1.5053e-84	3	0.18	0.5	0.99	1.63	0.73	0.57	7.94	22.12	46.98	50	30.42	25
Ebi3	3	0.37	8.25681e-88	1.12136e-83	3	0.03	0.05	0.29	0.65	0.45	0.18	0.8	3.24	17.91	29.31	13.68	13.12
Tgif1	3	0.54	2.16099e-87	2.93484e-83	3	1.15	2.94	2.33	4.12	1.41	1.72	33.96	65.21	66.82	76.38	40.33	51.88
Cyfip1	3	0.47	6.32946e-87	8.59603e-83	3	0.06	0.3	0.47	1.01	0.35	0.39	2.04	14.3	28.37	39.45	18.4	16.25
Sema4b	3	0.49	2.19393e-86	2.97958e-82	3	0.11	0.28	0.42	1.09	0.59	0.45	5.2	14.43	20.16	38.02	17.22	18.12
Ccr4	3	0.53	2.95888e-86	4.01846e-82	3	0.08	0.62	1.14	1.69	0.76	1.1	2.2	23.8	40.39	48.99	25.94	38.75
Grb2	3	0.47	4.5289e-86	6.1507e-82	3	1.32	2.13	2.78	3.86	2.49	2.4	45.71	65.48	80.16	79.15	55.19	72.5
Ccrl2	3	0.49	2.20872e-84	2.99966e-80	3	0.03	0.4	0.48	1.14	0.43	0.77	1.29	13.69	20	35.43	12.97	24.38
Dbndd2	3	0.27	2.8244e-84	3.83581e-80	3	0.03	0.13	0.09	0.43	0.13	0.14	1.82	7.22	6.67	25.46	6.37	11.25
Adamts6	3	0.5	4.48053e-84	6.08501e-80	3	0.14	0.19	0.19	0.95	0.34	0.14	5.47	7.89	9.61	29.23	8.49	6.88
Adora2a	3	0.49	9.60978e-84	1.3051e-79	3	0.33	1.67	1.85	2.6	1.3	1.91	10.25	45.04	60.62	65.41	36.32	58.12
Gbp5	3	0.49	1.31251e-82	1.78252e-78	3	0.12	0.22	0.26	0.96	0.41	0.08	4.35	9.58	13.1	31.16	13.68	5
Ets2	3	0.51	8.4861e-82	1.1525e-77	3	1.83	0.87	1.1	2.89	1.18	2.22	43.08	30.82	43.95	65.66	34.43	51.88
Lztfl1	3	0.52	4.14522e-81	5.62962e-77	3	0.14	0.46	0.5	1.3	0.66	0.5	5.95	18.88	27.44	40.37	18.4	24.38
Coro2a	3	0.45	5.93818e-81	8.06464e-77	3	0.13	0.68	0.48	1.3	0.81	1.08	4.61	26.9	26.51	46.06	28.3	34.38
Tmem123	3	0.47	8.20142e-81	1.11383e-76	3	1.19	1.91	2.61	3.49	1.64	1.78	40.02	59.41	74.65	76.3	48.11	64.38
Slc9a3r1	3	0.47	1.90503e-80	2.58722e-76	3	0.89	1.4	1.7	2.7	1.63	1.02	33.48	52.8	62.79	65.91	47.17	46.25
Cd274	3	0.57	3.04594e-80	4.13669e-76	3	0.33	1.36	1.14	2.38	1.05	1.07	11.37	40.32	45.27	57.04	30.19	36.25
Dhrs3	3	0.41	1.67701e-79	2.27755e-75	3	0.03	0.16	0.23	0.7	0.15	0.03	1.02	7.35	11.32	25.8	7.55	1.88
Ifnar1	3	0.53	3.99908e-78	5.43115e-74	3	1.65	2.96	2.54	4.58	1.67	2.84	45.23	64.46	69.38	80.49	45.05	64.38
Adap1	3	0.37	1.47642e-77	2.00513e-73	3	0.03	0.16	0.41	0.72	0.38	0.11	1.18	9.31	25.81	33.84	22.64	7.5
Trp53i11	3	0.4	4.56428e-77	6.19875e-73	3	0.15	0.32	0.35	0.9	0.44	0.47	6.6	16.86	24.5	39.61	22.64	25
Syngr2	3	0.45	5.58344e-77	7.58287e-73	3	0.26	0.65	0.93	1.51	0.88	0.8	12.55	32.84	49.84	53.69	34.67	44.38
Igtp	3	0.58	1.0548e-76	1.43252e-72	3	1.08	1.05	0.47	2.34	0.87	0.33	32.73	34.25	23.26	54.1	25	15.62
Tox	3	0.58	6.96044e-76	9.45298e-72	3	1.63	1.17	2.43	3.73	1.34	1.18	43.99	35.6	64.57	70.02	35.38	47.5
Wnk1	3	0.51	4.65528e-74	6.32234e-70	3	2.11	3.42	4.16	5.77	3.1	1.98	50.43	69.99	82.87	83.42	57.55	57.5
Gimap7	3	0.5	2.10971e-73	2.8652e-69	3	1.06	2.65	1.96	3.69	2.49	0.39	33.96	60.69	57.52	66.58	50	16.25
Vps54	3	0.49	9.34888e-73	1.26967e-68	3	0.23	0.69	0.96	1.56	0.56	0.4	7.24	26.03	39.84	48.41	26.89	20
H2afz	3	0.57	9.00284e-72	1.22268e-67	3	4.1	5.3	6.53	11.45	15.89	5.79	73.66	80.04	86.9	86.52	78.3	81.88
Sesn1	3	0.46	4.77732e-70	6.48808e-66	3	0.82	0.67	0.37	1.57	0.35	0.35	27.31	23.47	18.14	48.16	15.8	18.12
Nampt	3	0.43	9.1906e-70	1.24818e-65	3	0.2	0.2	0.25	0.89	0.3	0.34	8.05	9.91	16.59	32.24	12.74	15.62
Cep85l	3	0.48	1.64926e-68	2.23986e-64	3	0.14	0.33	0.48	1.11	0.37	0.23	5.9	13.42	22.79	34.67	14.62	11.25
Malt1	3	0.47	1.70526e-68	2.31591e-64	3&5	1.96	4.83	3.31	6.25	3.1	13.03	41.85	70.2	65.89	80.74	50.24	79.38
Tiam1	3	0.44	6.1829e-66	8.397e-62	3&5	0.1	0.31	0.58	1.09	0.5	1.15	2.58	14.03	25.89	36.18	16.75	50
Ifrd1	3	0.47	9.60066e-66	1.30387e-61	3	4.84	12.94	12.61	16.26	8.16	19.51	75.59	90.83	93.49	93.89	75	90.62
Agpat4	3	0.34	3.11829e-65	4.23494e-61	3	0.11	0.2	0.39	0.73	0.28	0.18	4.08	9.84	23.95	33.25	18.4	8.75
Gpr15	3	0.4	4.78472e-65	6.49813e-61	3	0.03	0.57	0.48	1	0.44	0.41	0.8	17.19	20.78	33.17	12.5	9.38
Kctd12	3	0.54	2.00424e-64	2.72196e-60	3	0.44	0.65	0.38	1.55	0.39	0.77	15.61	17.87	16.59	38.36	15.09	21.88
Rnf157	3	0.6	3.16112e-64	4.29312e-60	3	0.26	1.36	1.15	2.41	1	0.71	7.51	34.25	36.36	48.16	26.42	24.38
Snx13	3	0.38	5.87907e-64	7.98436e-60	3	0.19	0.22	0.19	0.76	0.23	0.16	6.81	9.51	11.4	28.56	9.67	6.25
Cd37	3	0.35	1.65367e-63	2.24585e-59	3	1.92	3.2	3.88	4.42	2.52	2.82	57.73	76.4	85.27	80.4	57.08	81.88
Cdc42se2	3	0.4	1.74255e-62	2.36655e-58	3	1.38	1.91	2.14	3.13	1.83	1.41	48.28	63.72	74.96	75.38	50.24	58.75
Foxo1	3	0.46	9.17045e-62	1.24544e-57	3	2.41	2.1	1.46	3.7	1.68	0.75	59.71	59.74	53.72	75.04	43.63	36.25
Birc3	3	0.5	4.0642e-61	5.51959e-57	3	1.78	3.43	2.97	4.93	2.09	2.94	46.41	67.7	71.01	77.64	48.82	65
Gpx4	3	0.39	2.27978e-60	3.09616e-56	3&4&5	1.74	2.57	3.05	4.32	4.11	4.88	54.83	67.84	73.95	74.29	60.38	81.88
Gnaq	3	0.34	1.46488e-59	1.98945e-55	3&5	0.09	0.15	0.21	0.64	0.13	0.97	2.84	7.22	11.32	25.54	6.13	36.88
Cebpb	3	0.52	1.70877e-59	2.32068e-55	3	1.54	1.77	0.97	3.09	0.92	2.22	39.97	48.48	37.67	61.73	32.55	53.12
Fam46c	3	0.42	4.63468e-59	6.29436e-55	3	0.67	1.1	0.78	1.76	0.62	0.51	25	36.28	32.33	53.27	24.29	21.25
Crem	3	0.41	8.09866e-58	1.09988e-53	3	2.18	2.71	2.71	4.24	2.03	3.31	53.59	63.79	66.98	78.06	47.41	66.25
Med15	3	0.41	1.39138e-57	1.88963e-53	3	0.63	0.73	0.94	1.63	0.71	0.6	25.91	34.39	45.5	55.78	33.49	34.38
Fam107b	3	0.34	1.84208e-57	2.50172e-53	3	5.77	6.47	6.64	9.33	6.73	7.73	80.85	87.66	90.47	92.88	73.11	94.38
Retreg1	3	0.38	5.34034e-57	7.25271e-53	3	1.76	1.14	1.1	2.4	1	0.65	53.59	45.58	50	68.34	34.43	33.75
Acsbg1	3	0.29	2.32294e-55	3.15478e-51	3	0.06	0.28	0.42	0.68	0.44	0.4	2.31	14.5	22.48	32.58	16.98	20.62
Pla2g16	3	0.37	6.18556e-55	8.40061e-51	3	0.43	0.98	1.35	1.76	1.28	0.93	18.94	42.14	60	57.12	44.1	49.38
Twsg1	3	0.36	6.75814e-55	9.17823e-51	3	0.16	0.22	0.26	0.73	0.28	0.11	6.76	11.13	16.2	29.56	15.57	8.12
Vgll4	3	0.44	8.59206e-55	1.16689e-50	3	1.1	1.62	2.18	2.95	1.4	1.03	34.5	49.83	63.49	65.58	39.39	35.62
Sh3bgrl	3	0.35	1.464e-53	1.98826e-49	3	0.21	0.66	1.16	1.37	1.08	1.04	10.41	30.82	56.28	52.35	36.08	40.62
Tnfrsf13b	3	0.32	2.53714e-53	3.44569e-49	3	0.15	0.1	0.21	0.58	0.17	0.05	7.35	6.61	14.88	26.38	9.67	3.75
Tap1	3	0.4	3.32245e-53	4.51222e-49	3	0.91	1.3	1.49	2.31	1.59	0.77	33.42	46.93	61.01	61.73	47.41	37.5
Ly75	3	0.4	2.66181e-52	3.61501e-48	3	0.23	0.21	0.3	0.87	0.28	0.29	9.12	8.63	15.04	28.14	9.43	6.25
Fem1c	3	0.43	5.18059e-52	7.03576e-48	3	0.58	0.72	0.69	1.54	0.61	0.8	21.24	29.27	36.36	48.83	23.58	35
Anxa11	3	0.36	6.35287e-52	8.62783e-48	3	0.4	0.82	1.25	1.62	1.17	1.57	20.33	38.77	58.37	56.37	42.69	58.12
Tnfrsf10b	3	0.38	3.46447e-51	4.70509e-47	3	0.38	0.5	0.22	1.01	0.3	0.63	15.83	19.69	11.63	35.93	11.08	28.75
Lpcat1	3	0.32	7.23934e-51	9.83175e-47	3	0.12	0.18	0.34	0.68	0.34	0.23	5.58	10.11	21.32	29.82	14.62	14.38
Bclaf3	3	0.45	7.55592e-51	1.02617e-46	3	0.21	0.29	0.77	1.19	0.56	0.23	8.26	13.22	30.7	35.26	21.46	12.5
B3gnt2	3	0.41	1.64789e-50	2.238e-46	3	0.6	1.27	1.16	2	1.12	1.37	23.39	43.49	51.09	58.63	37.74	47.5
Dapp1	3	0.42	8.84079e-50	1.20067e-45	3	0.54	0.85	0.7	1.58	0.56	1.29	20.87	31.36	34.42	49.33	20.28	43.75
Hipk2	3	0.39	1.77469e-49	2.41021e-45	3	0.39	0.45	0.31	1.02	0.22	0.29	15.67	18.68	17.21	36.18	12.26	18.75
Pear1	3	0.28	1.96336e-49	2.66644e-45	3	0.05	0.18	0.28	0.53	0.2	0.16	2.41	9.84	18.6	26.13	11.56	10.62
Lmbrd1	3	0.43	1.98749e-49	2.69921e-45	3	0.73	1.07	1	1.88	0.48	0.69	23.44	33.99	42.17	52.93	22.88	23.75
Rhog	3	0.3	2.39011e-49	3.24601e-45	3	2.13	2.69	3.38	3.93	2.6	2.38	60.94	68.98	78.76	74.46	55.66	66.88
Trib1	3	0.39	1.00733e-48	1.36806e-44	3	0.3	0.91	0.48	1.33	0.58	1.41	10.19	28.32	22.56	40.87	19.58	38.75
Ddit4	3	0.49	1.83326e-48	2.48975e-44	3&4	0.42	0.86	1.59	2.33	2.54	1.26	12.93	22.99	36.59	44.97	38.21	31.25
Sypl	3	0.29	1.8602e-47	2.52634e-43	3	0.24	0.24	0.29	0.71	0.55	0.3	9.39	13.28	20.47	33.75	26.42	20
Flnb	3	0.53	1.88632e-47	2.56181e-43	3	0.29	0.45	0.87	1.56	0.69	0.37	12.39	18.81	36.43	38.19	24.29	15
Gata3	3	0.48	3.79345e-47	5.15188e-43	3&5	0.42	1.26	2.1	2.88	1.58	8	14.7	39.18	55.19	56.87	38.21	91.88
Camk4	3	0.39	6.08559e-47	8.26483e-43	3	2.54	2.52	2.18	3.98	1.68	2.25	60.41	61.29	66.36	77.55	45.05	65.62
Agfg1	3	0.37	6.33748e-47	8.60693e-43	3	1.42	1.76	1.79	2.75	1.68	0.63	43.29	55.23	64.81	68.76	45.05	33.12
Ppil1	3	0.39	9.94482e-47	1.35061e-42	3&4	0.11	0.43	0.37	0.97	0.85	0.27	5.2	19.08	21.24	32.75	37.5	17.5
Mier1	3	0.43	1.26478e-46	1.7177e-42	3	1.62	1.66	1.83	3.06	1.54	1.07	46.78	52.87	63.18	68.68	45.52	45
Mast4	3	0.37	2.7166e-46	3.68941e-42	3	0.17	0.44	0.45	0.91	0.21	0.24	6.33	14.63	20.39	30.57	9.91	13.75
Peli1	3	0.35	1.339e-45	1.81849e-41	3	3.99	4.66	4.6	6.51	3.84	2.88	76.34	80.04	84.73	87.86	60.14	64.38
Man1a	3	0.41	1.80588e-45	2.45256e-41	3	0.83	0.84	0.88	1.81	0.78	1.49	28.27	30.82	38.45	51.93	22.64	39.38
Zfp53	3	0.26	2.09836e-45	2.84979e-41	3	0.24	0.17	0.14	0.55	0.28	0.06	9.87	8.29	9.46	25.46	9.67	5
Naa20	3	0.31	3.35471e-45	4.55603e-41	3	0.29	0.36	0.42	0.86	0.61	0.23	14.11	18.54	28.14	38.69	24.76	15.62
Lrba	3	0.35	1.26227e-44	1.71428e-40	3	0.53	0.61	0.74	1.36	1.09	0.61	15.88	24.48	35.58	44.81	30.19	22.5
Galnt2	3	0.42	2.46813e-44	3.35197e-40	3	0.35	0.92	1.25	1.71	0.83	0.58	12.93	31.42	48.37	49.16	29.95	26.88
Ltb	3	0.4	3.15148e-44	4.28003e-40	3	2.44	3.04	4.48	5.28	3.68	2.19	59.28	67.09	78.14	74.87	53.07	55.62
Mgst2	3	0.26	6.6415e-44	9.01982e-40	3	0.46	0.2	0.1	0.65	0.32	0.04	21.08	10.79	6.05	30.99	11.08	3.75
M6pr	3	0.32	1.09331e-43	1.48482e-39	3	0.95	1.27	1.36	2.07	1.9	1.26	37.18	50.57	60.08	63.82	52.36	57.5
Lbh	3	0.34	1.24641e-43	1.69275e-39	3	1	1.17	1.07	1.92	1.36	0.63	36.16	44.17	48.22	60.22	40.09	31.25
Gbp2	3	0.38	1.2695e-43	1.72411e-39	3	0.27	0.4	0.39	0.98	0.41	0.25	10.19	18.41	21.71	32.75	17.22	12.5
Ncf4	3	0.29	2.36267e-43	3.20874e-39	3	0.22	0.51	0.73	0.96	0.64	0.5	9.87	25.42	41.94	43.47	24.29	32.5
Nfkbie	3	0.38	2.39124e-43	3.24754e-39	3	0.48	1.05	1.16	1.73	0.97	1.2	14.16	34.59	45.5	50.25	32.08	37.5
Reps1	3	0.34	6.77357e-43	9.19918e-39	3	0.26	0.31	0.41	0.87	0.38	0.37	9.33	13.42	23.64	32.66	17.69	13.12
Ldlrad4	3	0.34	7.18396e-43	9.75653e-39	3&5	0.29	0.5	0.45	1.02	0.47	1.29	10.25	19.49	21.55	35.68	16.27	40.62
Itga4	3	0.43	1.46117e-42	1.98441e-38	3	1.7	3.69	3.09	4.7	2.28	3.39	40.67	66.69	72.56	73.79	49.06	64.38
Khdrbs1	3	0.34	5.65436e-42	7.67918e-38	3	1.77	2.46	2.39	3.47	2.54	1.73	54.94	67.7	74.5	75.63	56.84	64.38
Elovl5	3	0.43	1.11497e-41	1.51424e-37	3&5	1.76	2.15	2.62	3.89	1.48	5.73	49.52	56.04	68.45	73.79	47.41	81.25
Arid5b	3	0.41	1.21492e-41	1.64998e-37	3	1.01	1.26	1.42	2.24	0.78	0.94	30.9	39.65	48.6	57.12	31.13	33.75
Sdhaf1	3	0.34	1.32461e-41	1.79896e-37	3	0.58	0.52	0.55	1.19	0.62	0.55	20.55	23.13	30.31	42.55	18.87	20.62
Cyb5a	3	0.31	2.05711e-41	2.79376e-37	3	0.93	0.95	1.55	1.92	1.54	1.06	35.46	41.07	62.64	60.72	45.05	43.75
Vmp1	3	0.38	2.31957e-41	3.1502e-37	3	0.43	0.73	0.94	1.46	0.88	0.48	18.88	32.23	47.44	48.41	34.2	25
Tmbim6	3	0.27	2.42205e-41	3.28938e-37	3	2.66	3.59	4.24	4.81	4.12	3.24	70.65	81.32	87.13	83.33	63.92	81.25
Relb	3	0.33	4.91827e-41	6.67951e-37	3	0.7	2.01	1.98	2.42	1.14	1.59	24.25	57.65	64.81	65.91	36.79	55.62
Rhoc	3	0.28	7.76946e-41	1.05517e-36	3	0.03	0.2	0.43	0.59	0.21	0.25	1.07	11.87	25.89	26.55	8.49	14.38
Prdm1	3	0.32	8.67454e-41	1.17809e-36	3	0.11	0.55	0.88	1.02	0.61	0.07	3.11	19.42	37.52	36.18	22.88	2.5
Ergic1	3	0.29	8.83432e-41	1.19979e-36	3	0.14	0.39	0.53	0.82	0.6	0.55	6.28	20.63	31.78	36.43	25	27.5
Dtnb	3	0.32	2.25478e-40	3.06222e-36	3	0.37	0.52	0.44	0.99	0.58	0.6	15.61	24.01	27.36	40.54	25.47	26.88
Slc25a51	3	0.3	3.1723e-40	4.30831e-36	3	0.2	0.3	0.5	0.8	0.47	0.37	10.3	17.13	30.93	35.68	22.64	17.5
Apobec3	3	0.32	1.18084e-39	1.6037e-35	3&4	0.37	1.08	1.55	1.79	1.98	1.36	16.2	43.09	61.16	57.62	48.11	56.25
Slc26a2	3	0.3	1.52929e-39	2.07693e-35	3	0.22	0.32	0.39	0.75	0.34	0.16	8.05	14.63	21.94	30.74	15.33	8.75
Mrps6	3	0.39	2.1689e-39	2.94558e-35	3	0.66	0.85	0.95	1.64	0.8	0.59	22.42	30.41	39.46	47.49	26.65	27.5
Mtmr3	3	0.35	3.51376e-39	4.77204e-35	3	0.74	0.65	0.62	1.37	0.7	0.46	25.86	27.17	32.71	47.24	24.53	24.38
Nrros	3	0.39	1.00582e-38	1.36601e-34	3	0.33	0.34	0.54	1.05	0.29	0.55	13.3	14.43	25.19	33.5	15.09	25.62
Ephx1	3	0.28	1.16066e-38	1.57629e-34	3	0.5	0.11	0.14	0.68	0.3	0.06	19.21	5.66	8.6	27.14	6.84	5
Vamp4	3	0.36	1.45977e-38	1.98251e-34	3	0.97	1.17	1.02	1.95	0.94	1.3	34.01	43.09	49.53	58.63	33.73	50.62
Il10ra	3	0.32	2.28669e-38	3.10555e-34	3&5	0.22	0.37	0.38	0.93	0.41	3.09	8.05	15.24	20.23	31.99	13.68	54.38
Pou2f2	3	0.31	3.75485e-38	5.09946e-34	3	0.12	0.3	0.31	0.7	0.28	0.58	4.02	13.76	15.12	25.8	12.03	22.5
Gm4070	3	0.37	9.63807e-38	1.30895e-33	3	0.38	1	0.57	1.34	0.33	0.62	11.05	35.94	24.96	40.87	15.8	27.5
Socs2	3	0.28	1.21947e-37	1.65616e-33	3&5	0.07	1.04	0.5	1.14	0.49	4.48	1.5	23.74	17.05	31.41	14.39	61.88
Ctsz	3	0.25	1.28565e-37	1.74604e-33	3	0.19	0.25	0.34	0.65	0.49	0.75	8.37	16.18	27.13	33.25	21.7	30.62
Coro1b	3	0.28	2.19285e-37	2.9781e-33	3	0.66	1.12	1.66	1.81	1.66	1.06	29.08	46.73	65.81	59.63	48.35	48.75
Peak1	3	0.32	3.37403e-37	4.58228e-33	3	0.56	1.03	0.94	1.5	0.83	0.88	18.13	35.27	42.48	49.92	28.77	33.75
Gpr68	3	0.29	4.02961e-37	5.47261e-33	3	0.08	0.69	0.86	0.99	0.58	0.4	3.27	29.13	44.03	41.29	24.29	23.12
Cdk2ap2	3	0.31	5.19766e-37	7.05894e-33	3	2.07	2.83	2.59	3.79	3.35	2.22	58.53	69.12	74.34	73.87	56.84	69.38
Vcpkmt	3	0.28	1.61445e-36	2.19258e-32	3	0.17	0.61	0.69	0.94	0.62	0.24	7.35	27.44	39.46	40.28	26.89	15.62
Ypel3	3	0.3	1.70533e-36	2.31601e-32	3	2.23	2.13	3.05	3.49	1.64	1.37	63.09	64.8	78.6	76.05	41.75	51.88
Rell1	3	0.32	2.0052e-36	2.72326e-32	3	0.69	0.6	0.46	1.19	0.43	0.48	22.53	24.01	25.81	42.04	25.47	25
Syt11	3	0.31	3.54854e-36	4.81927e-32	3	0.15	0.46	0.71	0.94	0.61	0.16	6.38	19.55	38.6	36.77	28.54	7.5
Ly6a	3	0.5	5.86869e-36	7.97026e-32	3&4	0.46	2.69	2.71	3.9	3.69	2.23	14.27	53.54	51.32	51.42	46.93	52.5
Slc4a7	3	0.4	8.70469e-36	1.18218e-31	3	0.52	1.31	1.13	1.85	0.79	0.44	14.75	39.04	44.5	48.66	26.65	18.75
Camk2d	3	0.34	1.03554e-35	1.40637e-31	3	1.06	1.43	1.03	2.03	0.96	1.11	32.51	47.54	43.26	58.21	32.08	43.12
Zdhhc2	3	0.28	1.233e-35	1.67453e-31	3	0.07	0.54	0.57	0.83	0.64	0.46	2.04	25.83	32.33	36.43	30.42	23.12
Tnip1	3	0.3	1.89513e-35	2.57377e-31	3	0.9	1.36	1.4	1.93	0.99	1.23	33.91	48.42	56.98	61.56	32.78	49.38
Ccs	3	0.26	6.97318e-35	9.47028e-31	3	0.41	0.22	0.33	0.72	0.32	0.31	19.74	13.96	23.33	34.59	16.51	20
Snx2	3	0.31	7.26767e-35	9.87023e-31	3	0.51	0.77	0.81	1.32	1.13	0.5	23.12	36.28	42.71	49.41	38.92	31.25
Vamp8	3	0.27	1.6482e-34	2.23843e-30	3	0.55	1.15	1.53	1.7	1.43	1.06	25.59	47.61	64.88	58.46	44.81	49.38
Rhof	3	0.31	2.53963e-34	3.44907e-30	3	0.39	0.57	0.8	1.15	0.59	0.73	16.9	27.65	40.31	44.05	28.3	31.25
AC149090.1	3	0.29	4.37628e-34	5.94342e-30	3&5	0.92	2.21	1.93	2.67	1.14	7.09	26.34	57.79	55.81	64.07	32.55	83.75
Ghitm	3	0.27	7.08387e-34	9.6206e-30	3	1.66	2.3	2.52	3.09	2.48	1.68	54.45	68.85	77.98	75.88	57.08	59.38
Leprotl1	3	0.25	8.17531e-34	1.11029e-29	3	2.24	2.71	2.91	3.65	2.94	2.55	64.38	73.36	80.85	76.8	58.49	73.12
Tmbim4	3	0.26	1.1543e-33	1.56766e-29	3	0.33	0.65	0.84	1.06	0.64	0.63	15.83	32.37	46.51	47.74	31.84	38.75
Phf11b	3	0.27	1.51811e-33	2.06175e-29	3	0.25	0.39	0.48	0.82	0.74	0.27	12.66	21.98	30.62	36.43	27.59	14.38
Clcn3	3	0.36	1.7018e-33	2.31121e-29	3	0.55	0.86	0.68	1.41	0.68	0.46	19.8	26.7	29.92	41.54	24.53	24.38
Ninj1	3	0.25	1.86362e-33	2.53098e-29	3	0.2	0.3	0.5	0.7	0.28	0.45	9.6	17.46	30.7	34.25	17.92	23.75
Irak2	3	0.34	2.24277e-33	3.04591e-29	3	0.4	1.36	1.09	1.65	0.88	0.45	12.93	39.24	42.25	47.15	26.65	23.75
Gbp4	3	0.42	3.47671e-33	4.72172e-29	3	0.97	1.47	0.9	2.23	1.16	1.25	29.18	42.55	36.51	52.18	32.55	34.38
Panx1	3	0.26	4.70503e-33	6.3899e-29	3	0.28	0.4	0.45	0.78	0.51	0.31	12.23	20.57	29.15	36.35	27.36	18.75
Rps6ka1	3	0.27	6.28855e-33	8.54048e-29	3	0.49	0.62	0.91	1.21	0.81	1.1	23.61	32.03	46.98	49.92	34.67	48.12
Traf3	3	0.36	9.52012e-33	1.29293e-28	3	0.37	0.78	1.08	1.44	0.73	0.56	14.48	30.55	45.74	44.56	27.83	30
Tapbp	3	0.3	1.10183e-32	1.49639e-28	3	1	1.27	1.64	2.09	1.68	1.24	38.09	48.55	64.19	62.14	46.93	50
Mbd2	3	0.32	1.41912e-32	1.92731e-28	3	1.89	2.72	2.56	3.68	3.34	1.73	57.14	71.21	77.44	75.88	62.26	64.38
Spin1	3	0.27	2.36832e-32	3.21641e-28	3	0.44	0.53	0.48	0.94	0.51	0.62	18.35	27.58	29.84	41.46	22.17	31.25
Antxr2	3	0.34	2.65265e-32	3.60257e-28	3	0.19	1.16	1.23	1.54	0.84	1.6	7.3	40.19	46.43	46.9	26.65	47.5
Vasp	3	0.25	8.63617e-32	1.17288e-27	3	1.43	2.56	3.12	3.22	2.58	2.24	48.12	68.71	78.84	71.86	55.19	69.38
Tap2	3	0.28	1.13484e-31	1.54122e-27	3	0.98	1.58	1.87	2.25	1.64	1.68	38.2	57.72	69.53	64.91	48.11	59.38
Fbxl3	3	0.28	1.57636e-31	2.14086e-27	3	1.12	1.36	1.23	1.9	1.16	0.68	31.12	41.74	50.08	57.2	34.2	27.5
Slc2a3	3	0.26	1.65195e-31	2.24351e-27	3	0.23	0.47	0.47	0.79	0.41	0.2	7.24	17.8	22.87	29.98	13.21	12.5
Cd5	3	0.26	1.82343e-31	2.4764e-27	3	2.58	4.48	3.96	4.92	3.56	3.17	55.42	72.56	78.29	80.9	55.19	60.62
Pycard	3	0.28	4.04339e-31	5.49133e-27	3&4	0.47	0.77	1.1	1.39	1.58	0.46	22.16	34.32	52.25	47.99	42.92	27.5
Prkch	3	0.28	6.94748e-31	9.43537e-27	3	5.49	4.29	3.51	6.11	2.93	2.51	82.19	77.48	81.47	88.53	57.08	61.88
Cbl	3	0.3	1.91454e-30	2.60013e-26	3	1.01	1.27	0.87	1.75	1.09	0.66	32.94	44.1	45.66	56.28	36.79	31.25
Arf4	3	0.25	2.44154e-30	3.31585e-26	3	4.14	5.19	5.25	6.4	3.75	5.96	76.98	85.17	89.3	88.78	61.32	89.38
Rrad	3	0.5	3.30448e-30	4.48782e-26	3	1.04	0.89	0.51	2.05	0.86	1.24	27.09	25.62	24.03	40.2	20.05	20
Rab11a	3	0.29	4.78851e-30	6.50327e-26	3&5	0.74	1.09	1.29	1.72	1.02	2.04	29.99	44.03	58.68	57.87	40.57	65
Glcci1	3	0.29	5.94924e-30	8.07966e-26	3	0.35	0.42	0.81	1.02	0.67	0.44	13.2	20.43	40.39	38.61	23.82	16.88
Xist	3	0.28	9.30107e-30	1.26318e-25	3&5	5.82	8.48	8.44	10.48	9.62	11.54	59.6	87.39	91.32	90.12	69.81	91.88
Bcl3	3	0.3	1.05842e-29	1.43743e-25	3	0.46	0.71	1.11	1.31	0.67	0.31	17.7	26.7	45.74	44.64	26.42	16.25
Ap3b1	3	0.3	1.11087e-29	1.50868e-25	3	0.65	0.79	0.9	1.37	0.6	0.69	26.07	35.54	46.12	49.25	28.77	35
Tasp1	3	0.29	6.53513e-29	8.87536e-25	3	0.45	0.61	0.47	1.02	0.5	0.79	18.08	27.17	27.67	38.94	20.28	39.38
Arrdc1	3	0.28	7.62101e-29	1.03501e-24	3	0.51	0.59	0.73	1.13	0.71	0.64	21.08	28.32	40.47	44.39	33.49	33.12
Glud1	3	0.27	8.65108e-29	1.1749e-24	3	1.44	2.42	2.75	3.11	2.36	2.01	46.41	65.75	76.36	74.54	54.95	63.12
Ndrg1	3	0.28	1.06255e-28	1.44305e-24	3&5	0.19	0.42	0.54	0.94	0.72	2.83	7.94	12.34	20	27.64	18.16	27.5
Mapkapk2	3	0.26	1.11824e-28	1.51869e-24	3	0.55	1.38	1.74	1.83	1.56	0.93	20.82	46.26	64.57	57.37	46.46	44.38
Glmp	3	0.25	1.61605e-28	2.19476e-24	3	0.38	0.67	1.07	1.13	0.53	0.72	18.78	35	54.5	49.33	32.55	40.62
Col4a3bp	3	0.27	2.89067e-28	3.92581e-24	3	0.67	0.92	1.29	1.53	1.05	1.09	21.78	34.73	51.86	51.26	32.08	40
Cxcr4	3	0.35	5.35564e-28	7.2735e-24	3	1.03	1.08	0.74	1.81	1.32	0.59	33.69	32.23	26.98	46.06	28.3	20
Adipor2	3	0.26	1.02437e-27	1.39119e-23	3	0.96	1.32	1.24	1.8	1.15	1.11	34.33	48.48	56.05	59.72	41.75	49.38
Gabpb1	3	0.26	1.65541e-27	2.24822e-23	3	0.96	1.53	2.02	2.17	1.27	1.74	27.84	41.47	59.69	58.12	35.38	44.38
Zfp292	3	0.29	3.80365e-27	5.16574e-23	3	1.48	1.74	1.64	2.43	1.11	1.39	42.27	52.53	60	63.9	36.79	46.25
Oxr1	3	0.27	5.09044e-27	6.91333e-23	3	0.4	0.37	0.42	0.83	0.37	0.39	16.04	18.41	24.5	33.5	17.92	17.5
Tapbpl	3	0.26	1.05248e-26	1.42937e-22	3	0.24	0.65	0.65	0.94	0.48	0.55	10.62	28.19	34.96	38.69	25.47	26.88
Serp1	3	0.27	1.28705e-26	1.74794e-22	3&5	1.38	1.31	1.62	2.25	1.6	2.94	46.62	49.02	62.33	63.82	43.63	69.38
Isy1	3	0.29	2.17289e-26	2.951e-22	3	1.7	2.05	2.17	2.94	1.8	2.62	49.14	57.38	67.6	68.68	47.41	61.88
Atl3	3	0.29	3.89366e-26	5.28798e-22	3	0.73	0.72	0.82	1.34	0.95	0.48	25.59	31.15	41.63	46.98	31.37	28.12
Specc1l	3	0.28	4.38407e-26	5.954e-22	3	0.43	0.68	0.95	1.18	0.62	0.51	17.33	25.49	39.77	41.46	26.18	25.62
Hivep1	3	0.28	7.58044e-26	1.0295e-21	3	0.35	0.77	1.12	1.29	0.91	0.94	12.12	26.9	45.89	42.04	27.59	35.62
Lnx2	3	0.31	9.19765e-26	1.24913e-21	3	0.24	0.59	0.48	0.93	0.34	0.43	9.01	24.34	26.05	31.91	17.45	16.25
Gpr65	3	0.27	9.79221e-26	1.32988e-21	3&5	0.21	0.49	0.6	0.93	0.65	1.89	8.85	22.25	29.84	34.34	23.82	49.38
Pmepa1	3	0.28	1.14899e-25	1.56045e-21	3	1.11	0.88	0.96	1.6	0.74	0.34	34.39	31.22	39.53	49.16	27.36	19.38
Irf1	3	0.36	1.66244e-25	2.25776e-21	3	3.22	3.31	2.38	4.61	2.32	1.59	55.53	62.51	60	69.85	45.99	49.38
Lpin2	3	0.3	1.81962e-25	2.47122e-21	3	0.27	0.66	0.54	0.98	0.43	0.39	9.66	24.14	25.58	32.83	19.34	19.38
Ipcef1	3	0.25	7.78732e-25	1.0576e-20	3	0.88	0.57	0.4	1.11	0.71	0.06	31.33	23.87	21.09	40.37	22.64	4.38
Cep120	3	0.27	2.06084e-24	2.79883e-20	3	0.65	0.77	0.79	1.25	0.79	0.43	25.75	31.63	40.85	45.9	25.71	19.38
Ptpn13	3	0.29	6.8615e-24	9.3186e-20	3&5	0.19	0.75	0.85	1.51	0.75	10.71	3.97	20.36	33.18	33.67	18.87	91.25
Spty2d1	3	0.27	1.31698e-23	1.78859e-19	3&5	0.78	0.95	1.05	1.67	1.21	4.1	27.15	35.4	46.12	50.17	29.95	60.62
Asxl1	3	0.25	2.02868e-23	2.75515e-19	3	0.6	0.67	0.6	1.11	0.96	0.37	23.44	27.78	33.8	42.46	34.91	21.25
Crbn	3	0.31	2.70303e-23	3.67099e-19	3	1.21	1.71	1.15	2.15	0.9	1.28	37.02	49.43	44.81	56.53	28.77	46.25
Rbfa	3	0.28	5.1301e-23	6.96719e-19	3&5	0.37	0.37	0.72	0.97	0.52	1.17	16.79	20.16	34.34	36.93	23.82	46.25
Lrig1	3	0.43	2.11153e-22	2.86766e-18	3	1.27	0.84	0.39	1.84	0.35	1.05	27.79	20.43	14.88	33.5	8.02	28.75
Fas	3	0.26	2.25861e-22	3.06742e-18	3	0.3	0.46	0.29	0.75	0.34	0.18	12.71	19.02	15.19	26.63	11.56	8.75
Sit1	3	0.29	5.98622e-22	8.12988e-18	3	0.37	1.01	0.8	1.28	0.71	1.16	15.61	39.04	38.29	42.29	30.19	45
Itpkb	3	0.27	1.04014e-21	1.41262e-17	3	3.1	4.41	3.44	5.02	2.71	4.98	64	76.8	77.83	79.31	56.6	78.75
Ifi209	3	0.25	4.2097e-20	5.71719e-16	3	0.73	0.55	0.4	1.01	0.46	0.22	29.13	25.15	20.93	37.77	17.92	13.12
Prrc2c	3	0.27	5.39976e-20	7.33341e-16	3	5.27	5	4.7	6.69	3.33	5.1	82.03	87.05	88.22	89.61	60.14	85
Sik1	3	0.25	8.87538e-20	1.20537e-15	3	2.02	1.68	1.8	2.67	1.7	2.13	52.2	50.44	61.47	64.91	39.86	62.5
Aff1	3	0.27	2.10386e-19	2.85725e-15	3	0.97	0.75	0.68	1.33	0.29	0.6	30.79	30.21	32.48	42.55	18.16	25
Fam169b	3	0.26	3.11001e-19	4.22371e-15	3	1.73	0.93	0.99	1.86	0.91	0.2	45.76	30.88	41.63	52.01	28.07	9.38
Birc2	3	0.27	5.59277e-19	7.59554e-15	3	1.33	1.41	1.62	2.15	1.29	1.06	42.7	45.11	58.91	58.79	39.15	33.12
Samd9l	3	0.3	6.42026e-19	8.71935e-15	3	0.48	0.78	0.58	1.16	0.64	0.57	18.45	27.58	29.46	36.1	24.53	23.75
Pcm1	3	0.26	1.50085e-18	2.0383e-14	3	0.7	0.69	0.6	1.16	0.62	0.45	25.75	27.65	31.47	40.03	25.94	20.62
Csnk1g3	3	0.26	1.95365e-18	2.65326e-14	3	0.71	0.76	0.99	1.31	0.69	0.71	23.28	31.02	47.52	44.3	28.77	31.88
Gbp8	3	0.25	1.55124e-17	2.10673e-13	3	0.42	0.95	0.63	1.1	0.42	0.94	16.52	35.47	29.53	37.94	19.81	34.38
Fip1l1	3	0.27	2.63602e-17	3.57997e-13	3	1.11	1.3	1.27	1.87	0.95	0.72	40.02	48.95	55.12	54.36	39.86	38.75
Stat5a	3	0.27	8.35657e-17	1.13491e-12	3	1.12	0.76	1.41	1.66	0.69	0.24	35.03	28.39	45.58	45.56	26.42	13.75
Herc1	3	0.27	2.74115e-16	3.72276e-12	3	1	1.18	1.1	1.72	0.92	1.36	32.78	37.76	46.82	49.75	35.14	48.75
Lrch3	3	0.28	3.42756e-16	4.65497e-12	3	0.73	0.86	0.77	1.33	0.64	0.75	23.87	33.31	36.43	41.71	24.76	36.25
Eprs	3	0.34	6.63362e-16	9.00912e-12	3&5	1.5	2.56	1.83	3.27	1.54	6.31	39	52.12	55.97	56.37	42.45	71.25
Asxl2	3	0.25	1.613e-15	2.19062e-11	3	0.62	1.03	0.9	1.34	0.77	0.62	21.62	36.28	39.46	42.63	27.59	28.75
Tuba1b	4	1.66	0	0	4	1.79	1.98	1.15	1.13	12.71	3.03	54.4	57.86	51.4	41.54	68.87	65.62
Stmn1	4	1.72	1.08255e-261	1.47022e-257	4	0.33	0.17	0.29	0.14	5.98	0.23	15.67	8.7	14.88	7.04	59.67	11.88
Mki67	4	1.84	9.09099e-219	1.23465e-214	4	0.14	0.21	0.44	0.21	6.78	0.22	2.25	8.16	19.92	10.72	58.25	10.62
Hmgb1	4	0.88	1.8007e-217	2.44553e-213	4	3.69	4.36	5.74	4	11.99	3.87	76.77	81.93	88.53	79.15	74.29	76.88
Pclaf	4	1.45	7.02862e-191	9.54557e-187	4	0.06	0.02	0.07	0.03	3.47	0.02	1.61	1.15	5.04	1.76	46.93	1.88
Hmgn2	4	1.07	2.12756e-178	2.88944e-174	4	2.62	1.44	1.68	1.28	7.24	0.88	62.88	49.16	55.58	46.57	64.62	43.12
Birc5	4	1.19	4.23435e-176	5.75067e-172	4	0.02	0.02	0.05	0.02	2.36	0.01	0.64	1.15	3.49	1.68	42.22	0.62
Top2a	4	1.62	9.60801e-174	1.30486e-169	4	0.11	0.37	0.39	0.35	5.5	0.24	3.54	14.3	19.3	15.41	52.36	14.38
Ube2c	4	1.65	1.88207e-152	2.55604e-148	4	0.02	0.07	0.22	0.19	4.77	0.03	0.91	3.24	12.17	8.29	44.34	1.88
H2afv	4	0.87	2.99738e-144	4.07074e-140	4	0.83	0.78	1.34	1.14	3.74	0.59	34.12	38.03	59.61	48.83	55.66	38.12
Cdca8	4	1.02	3.96398e-142	5.38348e-138	4	0.02	0.06	0.1	0.04	1.89	0.02	0.91	3.03	5.5	2.6	41.75	2.5
Ube2s	4	0.71	6.71306e-141	9.117e-137	4	3.13	2.66	2.34	2.16	6.35	2.08	73.28	73.36	75.58	67.84	63.68	70.62
Spc24	4	0.76	1.77361e-140	2.40874e-136	4	0.02	0.01	0.03	0.02	1.17	0.03	0.64	0.81	2.71	1.09	36.08	2.5
Ccna2	4	0.95	1.18204e-136	1.60533e-132	4	0.04	0.02	0.03	0.02	1.65	0	1.13	0.88	2.25	1.34	36.08	0.62
Ccnb2	4	0.9	2.31933e-131	3.14988e-127	4	0.01	0.01	0.08	0.02	1.54	0.09	0.43	0.94	5.12	1.51	36.32	2.5
Tpx2	4	0.74	3.18744e-131	4.32886e-127	4	0.01	0.04	0.04	0.02	1.15	0.05	0.48	1.82	3.1	0.92	36.08	2.5
Kif11	4	0.88	2.95193e-125	4.00902e-121	4	0.04	0.03	0.06	0.04	1.52	0.01	0.8	1.62	3.49	2.09	36.32	1.25
Cks1b	4	0.8	1.65101e-124	2.24224e-120	4	0.05	0.06	0.08	0.04	1.35	0.06	1.72	4.25	5.74	3.35	40.8	3.75
Dut	4	0.92	2.59901e-124	3.52972e-120	4	0.31	0.52	0.74	0.4	2.7	0.54	14.27	26.64	40.47	24.62	51.42	29.38
Hist1h2ae	4	1.55	8.84477e-123	1.20121e-118	4	0.26	0.2	0.16	0.15	4.67	0.12	10.19	9.24	10.78	9.55	39.62	7.5
Cdk1	4	0.82	5.87265e-121	7.97564e-117	4	0.01	0.04	0.04	0.01	1.31	0.01	0.43	1.55	2.25	0.42	32.31	1.25
Nusap1	4	0.81	3.32948e-118	4.52177e-114	4	0.02	0.02	0.03	0.02	1.29	0.02	0.43	1.08	2.48	1.09	31.6	1.25
Asf1b	4	0.75	1.12363e-117	1.526e-113	4	0.05	0.05	0.04	0.03	1.21	0.08	2.25	2.97	3.33	1.76	37.97	6.88
Hnrnpa3	4	0.52	1.13071e-117	1.53562e-113	4	7.13	7.69	7.27	7.06	13	7.67	89.91	93.05	94.26	90.37	83.73	92.5
Smc2	4	1	6.16638e-115	8.37456e-111	4	0.15	0.22	0.2	0.17	2.23	0.2	6.17	10.65	10.78	7.29	47.41	10.62
Clspn	4	0.65	1.941e-112	2.63607e-108	4	0.01	0.03	0.05	0.02	0.97	0	0.64	1.69	2.95	0.92	32.31	0.62
Tacc3	4	0.62	2.05397e-112	2.7895e-108	4	0.03	0.03	0.04	0.02	0.92	0.04	1.61	2.29	2.87	1.68	35.14	3.12
Cenpf	4	0.75	5.67636e-111	7.70906e-107	4	0.02	0.02	0.03	0.04	1.17	0.01	0.43	0.61	1.94	1.34	29.95	0.62
Alyref	4	0.65	4.67907e-109	6.35464e-105	4	1.04	1.15	1.11	0.89	2.94	1.01	41.9	49.63	55.97	42.96	54.95	50.62
Knl1	4	0.58	8.56415e-109	1.1631e-104	4	0.02	0.01	0.03	0.02	0.82	0	0.86	0.54	1.4	0.92	29.01	0
Rad51	4	0.45	2.81684e-107	3.82555e-103	4	0.02	0.02	0.02	0.03	0.6	0.03	0.75	1.15	1.78	1.51	30.9	2.5
Cdca3	4	0.62	5.75302e-105	7.81318e-101	4	0.02	0.02	0.04	0.02	0.9	0.02	0.75	1.21	4.03	1.51	30.9	1.25
Tmpo	4	0.86	3.4173e-104	4.64103e-100	4	0.64	0.8	1.08	1.21	3.5	0.95	26.45	34.46	46.9	43.72	55.66	41.88
Dek	4	0.72	2.51621e-103	3.41726e-99	4	1.07	1.39	1.41	1.41	3.7	1.05	40.18	50.24	59.77	53.18	55.42	46.25
H2afx	4	1	4.07983e-102	5.54081e-98	4	0.47	0.36	0.34	0.18	2.67	0.18	20.6	19.35	22.64	12.31	40.33	13.75
Hist1h1b	4	1.38	4.60104e-102	6.24867e-98	4	0.29	0.2	0.35	0.24	4.04	0.05	8.1	7.96	15.66	10.05	40.33	4.38
Tk1	4	0.53	1.1627e-101	1.57907e-97	4	0	0.03	0.06	0.03	0.76	0.02	0.21	2.23	4.73	2.76	33.02	0.62
Rrm2	4	0.84	1.12873e-98	1.53293e-94	4	0.05	0.05	0.05	0.05	1.44	0.09	2.09	2.76	2.95	2.26	32.78	1.88
Hint1	4	0.49	2.02592e-95	2.75141e-91	4	2.01	3.02	3.92	2.94	5.35	3.41	60.03	72.22	81.16	69.77	62.74	75
Cit	4	0.49	1.51083e-94	2.05186e-90	4	0.01	0.05	0.03	0	0.68	0.01	0.27	2.29	1.94	0.34	27.59	0.62
Cenpe	4	0.65	1.7469e-94	2.37247e-90	4	0.01	0.05	0.13	0.03	1.01	0.03	0.48	2.02	4.03	1.51	30.9	1.88
Kif15	4	0.54	1.80784e-93	2.45523e-89	4	0.01	0.01	0.03	0.01	0.74	0.02	0.21	0.61	2.17	1.17	25.94	0.62
Uhrf1	4	0.58	2.42963e-92	3.29967e-88	4	0.02	0.08	0.09	0.07	0.9	0.08	0.64	5.26	7.52	4.94	35.85	6.25
Ncapd2	4	0.7	6.41475e-90	8.71188e-86	4	0.05	0.13	0.17	0.14	1.24	0.04	2.68	6.2	10.78	7.37	41.27	2.5
Ncaph	4	0.47	1.81063e-88	2.45902e-84	4	0.02	0.02	0.06	0.03	0.65	0.01	0.38	1.48	3.26	2.26	28.54	0.62
Mcm3	4	0.85	2.15713e-88	2.92959e-84	4	0.18	0.3	0.28	0.3	1.95	0.36	8.91	13.69	15.74	15.08	45.05	10.62
Ybx1	4	0.46	1.48603e-85	2.01818e-81	4	3.57	4.9	5.27	4.15	7.6	5.19	75.8	82.33	86.82	76.97	71.93	82.5
Selenoh	4	0.73	2.11479e-84	2.8721e-80	4	0.37	0.49	0.48	0.48	1.99	0.44	17.92	27.24	30.62	25.38	48.35	28.12
Racgap1	4	0.67	6.90065e-83	9.37177e-79	4	0.03	0.13	0.16	0.15	1.17	0.06	1.5	7.82	10.23	9.55	37.5	6.88
Hnrnpab	4	0.46	6.93224e-83	9.41467e-79	4	3	2.61	2.3	2.47	4.74	2.44	72.1	71.21	73.95	69.51	63.21	70.62
Tyms	4	0.66	6.89087e-82	9.35848e-78	4	0.05	0.09	0.12	0.16	1.12	0.19	2.41	5.46	10.54	8.38	37.5	9.38
Gm4316	4	0.69	8.53605e-82	1.15928e-77	4	0.02	0.05	0.16	0.05	1.13	0.03	0.86	2.7	9.3	3.18	30.9	2.5
Mcm5	4	0.69	3.25369e-81	4.41883e-77	4	0.11	0.2	0.17	0.13	1.3	0.16	5.95	10.25	9.92	7.12	41.04	7.5
Calm1	4	0.43	6.18771e-78	8.40353e-74	4	5.12	7.85	8.39	6.74	11.17	7.44	82.08	87.39	88.6	81.49	75.94	87.5
Tcf19	4	0.53	2.36697e-76	3.21458e-72	4	0.03	0.09	0.08	0.02	0.79	0.12	1.88	6.14	6.05	1.59	31.37	7.5
Zfp367	4	0.68	6.44814e-76	8.75722e-72	4	0.08	0.07	0.12	0.07	1.14	0.11	3.38	3.98	7.91	4.1	33.73	5.62
Lig1	4	0.82	8.62975e-76	1.17201e-71	4	0.14	0.27	0.18	0.28	1.75	0.23	5.74	11.8	10.85	12.98	40.09	15.62
Prc1	4	0.73	1.10203e-75	1.49667e-71	4	0.03	0.09	0.11	0.09	1.25	0.28	0.91	4.05	6.36	4.69	31.37	4.38
Hist1h2ap	4	0.75	2.34884e-74	3.18996e-70	4	0.09	0.04	0.04	0.03	1.24	0.04	4.56	2.02	2.79	2.18	25.71	2.5
Ncapg2	4	0.56	2.44565e-74	3.32144e-70	4	0.06	0.13	0.06	0.06	0.89	0.04	0.91	4.11	3.8	3.1	29.72	3.12
Ncapg	4	0.44	3.20734e-74	4.35589e-70	4	0.01	0.02	0.06	0.05	0.6	0.01	0.43	1.42	3.49	2.85	25.94	0.62
Hist1h1d	4	1.21	4.20073e-74	5.70502e-70	4	0.53	0.39	0.41	0.32	3.75	0.18	18.19	14.09	18.91	14.74	43.4	6.88
Atp5g3	4	0.38	1.28509e-73	1.74528e-69	4	3.09	3.95	4.91	3.91	6.1	3.63	72.69	78.49	86.43	75.38	66.27	77.5
Diaph3	4	0.67	4.65422e-71	6.32089e-67	4	0.04	0.11	0.16	0.12	1.16	0.18	1.82	4.52	9.61	5.44	34.67	11.88
Banf1	4	0.51	7.4002e-71	1.00502e-66	4	0.89	1	0.95	0.79	2.18	1.02	36.86	44.1	50.54	38.11	48.82	49.38
Tubb4b	4	0.81	1.5301e-69	2.07802e-65	4	0.85	0.93	0.79	0.84	3.19	0.95	33.69	39.58	41.01	37.35	50.47	41.25
Mcm6	4	0.79	4.56242e-68	6.19622e-64	4	0.31	0.52	0.76	0.95	2.5	0.28	14.16	23.33	35.35	38.19	48.82	16.88
Oaz1	4	0.32	7.02079e-67	9.53493e-63	4	8.04	10.23	12.38	9.66	13.93	9.58	88.79	91.1	94.42	88.86	79.95	90.62
Rrm1	4	0.66	1.40804e-66	1.91226e-62	4	0.19	0.21	0.23	0.22	1.35	0.29	7.35	11.46	15.04	10.89	42.45	13.75
Hist1h2ab	4	0.88	4.78504e-66	6.49856e-62	4	0.17	0.11	0.14	0.13	1.74	0.1	5.15	4.92	7.29	5.36	29.72	4.38
Anp32e	4	0.62	3.55965e-65	4.83437e-61	4	1.32	1.23	1.02	1.04	3.04	0.86	46.3	49.09	49.38	44.72	53.77	43.75
Rbm3	4	0.41	8.42462e-65	1.14415e-60	4	6.71	7.44	9.87	7.28	12.02	6.7	86.91	87.53	88.53	83.58	78.77	87.5
Incenp	4	0.73	2.88309e-64	3.91552e-60	4	0.1	0.2	0.28	0.23	1.48	0.19	5.42	10.18	17.98	12.98	38.68	11.88
Tipin	4	0.56	9.12973e-64	1.23991e-59	4	0.12	0.15	0.16	0.12	0.98	0.14	6.12	8.9	13.02	8.21	37.26	10
Gmnn	4	0.47	5.40764e-60	7.34412e-56	4	0.15	0.15	0.15	0.13	0.83	0.08	5.79	8.16	10.54	7.96	37.74	6.25
Hnrnpf	4	0.34	2.33635e-59	3.173e-55	4	5.07	4.96	4	4.56	6.93	3.61	82.99	85.5	85.27	83.33	72.41	78.12
Sumo2	4	0.36	1.25999e-58	1.71119e-54	4	2.45	3.41	4.3	3.53	5.22	3.35	66.68	77.82	84.81	75.54	65.8	78.75
Dtl	4	0.59	4.90812e-57	6.66572e-53	4	0.09	0.19	0.22	0.13	1.08	0.06	4.18	7.96	12.56	6.87	35.38	5.62
Rad21	4	0.64	5.04715e-56	6.85454e-52	4	0.95	1.14	1.34	1.12	2.98	0.69	35.52	44.03	58.68	46.65	54.01	35
Atp5b	4	0.27	9.52505e-56	1.2936e-51	4	4.02	4.5	4.77	3.99	5.96	5.15	78	83.41	86.51	78.31	67.45	85.62
Cox5b	4	0.3	1.46257e-55	1.98632e-51	4	2.31	2.91	3.65	2.97	4.27	2.78	64.91	73.63	81.86	70.85	61.08	74.38
Cox6a1	4	0.4	3.18912e-55	4.33115e-51	4	1.61	2.07	2.4	1.86	3.43	2.6	53.7	65.21	73.8	60.3	57.31	72.5
Prim1	4	0.43	3.4639e-54	4.70433e-50	4	0.09	0.08	0.08	0.08	0.67	0.11	3.76	5.06	5.81	4.52	29.72	6.88
Cox6c	4	0.41	4.5818e-54	6.22254e-50	4	2.15	3.14	3.99	3.39	5.17	3.71	60.35	72.96	81.32	71.78	64.62	77.5
Mad2l1	4	0.5	5.25143e-54	7.13197e-50	4	0.06	0.11	0.15	0.14	0.83	0.2	3.17	7.01	9.15	8.38	32.78	4.38
Raly	4	0.28	8.24033e-52	1.11912e-47	4	2.31	2.61	2.6	2.27	3.56	2.45	65.88	72.83	79.69	68.43	57.31	72.5
Hells	4	0.62	3.11918e-51	4.23616e-47	4	0.08	0.25	0.28	0.15	1.2	0.32	3.49	10.72	15.19	8.46	35.38	12.5
Gnb2	4	0.38	5.93214e-51	8.05644e-47	4&5	1.31	2.71	3.43	3.52	4.32	3.98	47.96	71	80	74.29	61.56	81.25
Ccdc34	4	0.33	6.04648e-51	8.21173e-47	4	0.03	0.08	0.09	0.09	0.5	0.09	2.09	4.65	7.05	4.44	27.83	6.25
Cenpw	4	0.46	4.88718e-50	6.63728e-46	4	0.08	0.12	0.15	0.1	0.76	0.03	4.08	7.08	11.78	6.45	32.55	2.5
Elob	4	0.35	9.99708e-50	1.3577e-45	4	1.99	3.12	3.86	3.47	4.68	2.85	59.28	72.76	79.61	73.95	62.03	71.25
Nrm	4	0.51	5.61172e-49	7.62128e-45	4	0.15	0.22	0.18	0.16	0.97	0.25	8.48	13.15	13.57	11.22	34.43	18.12
Nucks1	4	0.52	2.71561e-48	3.68808e-44	4	1.23	1.11	0.96	1	2.53	1.24	43.35	44.98	45.81	41.79	52.12	51.88
Knstrn	4	0.4	3.07521e-48	4.17644e-44	4	0.02	0.06	0.1	0.06	0.57	0.02	1.39	3.84	7.83	4.02	25.71	2.5
Pola1	4	0.61	5.46883e-48	7.42722e-44	4	0.12	0.19	0.19	0.18	1.14	0.15	3.81	8.9	10.39	7.12	32.55	7.5
Cenpa	4	0.74	1.18678e-47	1.61176e-43	4	1.42	0.94	0.91	1.76	3.67	0.3	40.45	30.75	39.15	46.4	48.11	14.38
Atad5	4	0.45	5.4604e-47	7.41577e-43	4	0.1	0.14	0.18	0.13	0.78	0.12	2.74	5.53	8.53	6.28	29.25	6.88
Tuba1c	4	0.8	1.05208e-46	1.42883e-42	4	0.67	0.58	0.48	0.54	2.5	0.47	24.46	26.9	28.76	26.21	41.51	23.75
Gm42031	4	0.65	1.41503e-46	1.92175e-42	4	0.13	0.16	0.52	0.25	1.41	0.45	7.14	9.64	28.68	14.74	36.08	18.12
Tpm3	4	0.3	2.00288e-46	2.72011e-42	4	3.39	4.24	4.32	3.91	5.63	3.84	73.39	81.52	86.82	79.98	69.1	79.38
Pmf1	4	0.32	2.45198e-46	3.33004e-42	4	0.1	0.09	0.11	0.06	0.51	0.1	5.42	6.61	8.76	4.36	30.66	7.5
Snrpe	4	0.3	1.36391e-45	1.85233e-41	4	2.43	2.15	2.32	2.2	3.41	2.04	67.27	66.35	73.72	66.58	58.49	66.25
Hmgb3	4	0.5	1.73052e-45	2.35022e-41	4	0.08	0.11	0.11	0.1	0.8	0.11	4.02	5.87	9.15	7.2	30.19	8.12
Hnrnpu	4	0.26	1.90894e-45	2.59253e-41	4	4.31	3.95	3.88	4.04	5.54	3.12	79.29	82.67	85.97	80.99	69.81	81.25
Hist1h1e	4	0.79	8.9531e-45	1.21592e-40	4	2.68	1.53	2.13	1.97	5.79	0.7	53.22	39.85	56.36	51.26	60.14	28.12
Mcm2	4	0.51	1.35243e-43	1.83673e-39	4	0.21	0.22	0.15	0.15	0.97	0.17	10.35	12	10.7	9.3	34.91	11.88
Snrpg	4	0.32	2.18574e-43	2.96846e-39	4	2.06	2.27	2.12	2.05	3.29	2.3	61.59	67.57	72.25	65.49	57.08	74.38
Mcm7	4	0.56	4.46559e-43	6.06471e-39	4	0.3	0.22	0.18	0.28	1.18	0.23	13.47	12.2	11.71	13.57	38.21	10
Hdgf	4	0.59	1.06657e-42	1.44852e-38	4	0.7	0.76	0.88	0.71	2.18	0.98	30.58	37.29	46.05	34.76	51.89	47.5
Rfc5	4	0.41	2.40717e-42	3.26918e-38	4	0.07	0.07	0.14	0.1	0.65	0.08	3.7	5.33	9.77	6.28	28.54	8.12
Cox7a2	4	0.33	6.87059e-42	9.33094e-38	4	1.42	1.97	2.29	1.89	2.98	1.99	50.75	63.52	72.87	62.73	55.66	66.25
Dnmt1	4	0.6	2.15276e-40	2.92367e-36	4	0.59	0.54	0.57	0.47	1.82	0.35	21.41	25.76	30.39	24.04	46.46	22.5
Hist1h2ai	4	0.44	2.69496e-40	3.66003e-36	4	0.16	0.09	0.07	0.09	0.72	0.07	6.97	4.52	4.65	5.03	26.18	3.12
Cks2	4	0.7	1.06373e-39	1.44465e-35	4	0.38	0.77	0.73	0.36	2.12	0.34	13.04	24.81	35.27	17.09	45.75	20
Nsd2	4	0.65	1.30718e-39	1.77528e-35	4	0.16	0.37	0.6	0.39	1.59	0.28	4.99	17.26	29.61	20.69	41.75	18.75
Kif23	4	0.55	2.56357e-39	3.48158e-35	4	0.08	0.18	0.16	0.41	1.08	0.2	3.06	7.82	7.36	16.25	31.13	10.62
Ezh2	4	0.58	5.62819e-39	7.64365e-35	4	0.26	0.73	0.54	0.44	1.65	0.43	9.76	28.66	29.92	21.36	44.34	24.38
Fkbp2	4	0.5	3.6273e-38	4.92623e-34	4	0.11	0.22	0.25	0.23	0.98	0.52	5.1	13.28	19.38	14.49	36.56	31.25
Ranbp1	4	0.48	7.40818e-38	1.0061e-33	4	0.82	0.84	0.81	0.78	1.94	1.22	35.25	38.17	45.12	36.1	48.11	50.62
Hsp90b1	4	0.34	9.87581e-38	1.34123e-33	4	2.3	3.77	4.2	4.04	5.29	3.61	61.8	77.88	83.57	77.72	66.51	78.75
Arhgdia	4	0.31	1.21219e-37	1.64627e-33	4	1.97	2.78	3.4	2.89	4.04	3.03	59.39	72.76	81.78	72.03	62.74	74.38
Lockd	4	0.43	3.6159e-37	4.91075e-33	4	0.05	0.15	0.22	0.21	0.77	0.14	2.74	9.1	15.74	13.07	32.31	10.62
Psmb8	4	0.31	2.51947e-36	3.4217e-32	4	1.9	4.1	3.95	4.02	4.91	3.37	58.26	78.69	81.47	75.63	64.86	75
Pkmyt1	4	0.37	4.6387e-36	6.29982e-32	4	0.13	0.18	0.08	0.11	0.64	0.12	6.71	9.31	5.04	6.87	28.77	8.75
Fen1	4	0.36	7.43495e-36	1.00974e-31	4	0.19	0.12	0.17	0.19	0.67	0.1	8.42	8.02	12.95	11.56	33.25	7.5
Haus4	4	0.37	4.24669e-35	5.76743e-31	4	0.1	0.17	0.15	0.13	0.63	0.08	5.26	9.44	10.47	7.79	29.95	5.62
Dbi	4	0.53	1.31749e-34	1.78928e-30	4	0.47	0.62	0.75	0.63	1.71	0.6	20.71	30.41	41.71	33.58	47.88	31.88
Hnrnpl	4	0.3	4.59054e-34	6.23441e-30	4	2.93	2.59	3.87	2.84	4.41	2.05	72.05	69.59	85.97	72.11	66.98	70.62
Cbx5	4	0.33	2.01238e-33	2.73301e-29	4	0.13	0.2	0.16	0.24	0.65	0.38	5.85	10.86	11.78	9.88	32.08	16.88
Atp5j2	4	0.31	4.73424e-32	6.42958e-28	4	1.84	2.44	2.74	2.55	3.58	2.77	57.19	68.85	76.51	67.17	60.14	78.75
Lsm5	4	0.45	5.18237e-32	7.03818e-28	4	0.83	0.91	0.87	0.75	1.9	0.95	35.57	41.6	48.6	39.28	50.47	48.75
Hist1h1c	4	0.62	8.2285e-32	1.11751e-27	4	2.2	1.34	1.88	1.16	4.07	2.23	54.77	42.28	54.42	41.96	54.48	43.12
Rnaseh2b	4	0.29	1.90552e-31	2.58789e-27	4	0.11	0.12	0.15	0.15	0.5	0.06	4.83	6.74	11.16	8.71	27.59	4.38
Hist1h4d	4	0.55	6.94304e-31	9.42934e-27	4	0.66	0.42	0.37	0.25	1.51	0.43	26.02	20.84	22.64	14.15	34.91	18.12
Gltp	4	0.38	2.70808e-30	3.67785e-26	4	0.86	0.93	1.29	0.84	1.87	0.75	36.91	41.07	59.92	41.71	50.24	41.88
Sem1	4	0.28	4.36415e-30	5.92696e-26	4	2.32	2.81	3.34	3.3	4.15	3.25	65.61	73.03	79.38	74.46	63.21	77.5
Usp1	4	0.57	4.93578e-30	6.70329e-26	4	0.45	0.48	0.54	0.51	1.64	0.31	17.86	24.28	31.32	24.46	42.45	17.5
Rpa3	4	0.37	5.84511e-30	7.93825e-26	4	0.15	0.21	0.24	0.16	0.71	0.18	8.26	12.47	17.75	11.39	33.49	14.38
Pcna	4	0.51	8.15457e-30	1.10747e-25	4	0.99	0.75	0.59	0.58	1.93	0.59	32.94	32.37	34.42	27.39	46.7	31.25
Mms22l	4	0.33	1.01975e-28	1.38492e-24	4	0.06	0.15	0.17	0.14	0.56	0.05	2.47	8.16	12.33	8.38	25.94	4.38
Sept7	4	0.3	3.48772e-28	4.73667e-24	4	2.12	2.36	2.44	2.82	3.58	2.2	59.82	68.58	75.66	70.94	61.32	65.62
Cbx3	4	0.46	4.50908e-28	6.12378e-24	4	0.86	0.92	1.08	1.14	2.13	0.85	35.03	40.32	52.33	47.99	54.01	43.12
Atpif1	4	0.5	9.81185e-28	1.33255e-23	4	0.4	0.72	1.07	1.07	1.91	1.06	16.47	32.23	52.33	43.8	50.71	49.38
Slbp	4	0.43	1.90502e-27	2.5872e-23	4	1.22	0.97	0.83	0.76	2.03	0.43	41.42	40.73	42.17	36.52	47.88	27.5
Calm2	4	0.28	3.79306e-27	5.15135e-23	4	3.07	3.05	2.71	2.82	4.19	1.88	67.76	73.5	78.06	73.03	61.56	60.62
Ssrp1	4	0.39	4.38424e-26	5.95423e-22	4	0.74	0.97	0.92	0.91	1.76	0.85	33.69	43.96	51.01	42.29	48.82	41.25
Rbbp4	4	0.28	5.99315e-26	8.1393e-22	4	1.63	1.47	1.49	1.72	2.43	1.89	54.67	57.25	63.41	62.48	51.65	63.12
Mcm4	4	0.46	6.94197e-25	9.42789e-21	4	0.83	0.58	0.47	0.51	1.56	0.36	32.35	25.29	25.97	25.13	43.63	18.12
Rbbp7	4	0.42	7.93195e-25	1.07724e-20	4	0.93	1.01	0.95	0.95	1.97	1.01	36.16	43.16	48.37	41.46	51.42	49.38
Ndufb7	4	0.36	9.36937e-25	1.27245e-20	4	0.53	1.07	1.53	1.29	1.94	1.2	24.89	46.73	63.18	52.18	50.24	55
Prdx1	4	0.28	1.91669e-24	2.60306e-20	4	1.86	1.62	1.61	2.23	2.72	1.7	59.5	55.56	61.24	62.31	51.65	58.12
Ckap5	4	0.47	2.21231e-24	3.00454e-20	4	0.26	0.37	0.38	0.33	1.13	0.38	10.14	15.71	21.78	16.25	37.03	18.12
Smc1a	4	0.39	5.55003e-24	7.5375e-20	4	1.1	1.01	0.91	0.84	1.92	0.9	39	41.13	46.9	39.11	49.76	43.75
Dctpp1	4	0.29	5.79839e-24	7.87479e-20	4	0.08	0.21	0.29	0.29	0.62	0.28	4.45	12.14	22.87	18.68	33.25	17.5
Cdc25b	4	0.53	5.82682e-24	7.91341e-20	4	0.14	0.43	0.35	0.4	1.22	0.1	7.3	20.03	21.24	21.69	33.25	8.12
Lsm2	4	0.31	6.66794e-24	9.05573e-20	4	0.26	0.29	0.24	0.23	0.72	0.39	13.04	16.52	17.67	15.24	36.56	22.5
Ncaph2	4	0.38	4.50934e-23	6.12414e-19	4	0.42	0.4	0.39	0.41	1.05	0.33	18.19	19.76	26.51	23.2	42.69	18.75
Ncapd3	4	0.45	6.63445e-23	9.01025e-19	4	0.47	0.33	0.25	0.51	1.18	0.15	16.9	14.77	13.49	17.92	35.61	11.25
Mrpl18	4	0.38	1.43402e-22	1.94754e-18	4	0.3	0.45	0.49	0.47	1.06	0.34	16.04	24.61	34.19	28.39	42.45	25
Topbp1	4	0.38	3.98817e-22	5.41634e-18	4	0.38	0.35	0.37	0.29	0.98	0.19	14.7	16.32	18.45	13.99	35.85	11.25
Dnajc9	4	0.42	7.8682e-22	1.06858e-17	4	0.63	0.39	0.38	0.43	1.23	0.41	25.27	21.38	23.72	23.95	41.04	21.25
Prkar1a	4	0.26	1.1224e-21	1.52433e-17	4	2.77	4.08	5.31	5.38	5.69	3.2	67.92	81.73	89.69	84.59	71.7	78.12
Rpa2	4	0.31	1.48361e-21	2.01489e-17	4	0.22	0.39	0.3	0.14	0.72	0.1	9.5	16.25	18.06	9.3	32.08	6.25
Sdf2l1	4	0.31	2.60605e-21	3.53928e-17	4	0.1	0.32	0.33	0.29	0.71	0.26	4.08	16.79	23.18	19.77	34.2	17.5
Nup62	4	0.3	3.85019e-21	5.22895e-17	4	0.14	0.17	0.17	0.16	0.55	0.11	7.08	10.45	13.26	10.47	27.36	9.38
Tfdp1	4	0.26	6.44587e-21	8.75414e-17	4	0.19	0.24	0.31	0.26	0.62	0.22	8.74	13.22	22.09	14.74	33.49	16.25
Plk4	4	0.32	8.09396e-21	1.09924e-16	4	0.17	0.3	0.36	0.39	0.78	0.32	8.26	13.76	19.46	16.67	32.78	11.88
Cmc2	4	0.32	1.31883e-20	1.7911e-16	4	0.08	0.23	0.3	0.2	0.64	0.16	4.77	14.16	20.78	13.82	29.72	12.5
Orc6	4	0.31	4.56158e-20	6.19508e-16	4	0.39	0.3	0.27	0.21	0.77	0.31	15.93	14.83	16.9	10.72	33.73	11.88
Mns1	4	0.3	4.14915e-19	5.63496e-15	4&5	0.06	0.37	0.34	0.11	0.67	1.14	2.36	17.19	18.99	6.78	28.77	40
Rfc2	4	0.39	5.14817e-19	6.99173e-15	4	0.29	0.38	0.41	0.3	0.99	0.34	14.11	20.09	27.13	19.01	36.32	23.12
Psma2	4	0.25	1.97576e-18	2.68328e-14	4	1.32	1.76	1.85	1.91	2.43	1.73	49.25	61.77	70.39	63.9	52.83	67.5
Nelfe	4	0.31	3.36493e-18	4.56991e-14	4	0.18	0.2	0.24	0.23	0.66	0.22	8.26	12.27	16.82	14.57	29.48	14.38
Phgdh	4	0.33	3.32081e-17	4.50999e-13	4	0.3	0.35	0.45	0.49	0.94	0.7	14.86	19.89	27.83	26.63	40.09	32.5
Rangap1	4	0.3	3.86493e-17	5.24897e-13	4	0.33	0.41	0.31	0.35	0.82	0.34	15.88	22.52	21.01	18.76	37.74	20
Reep4	4	0.32	1.96593e-16	2.66993e-12	4	0.19	0.21	0.22	0.21	0.66	0.19	10.25	12.61	15.27	12.23	28.07	13.12
Mis18a	4	0.25	2.24248e-16	3.04551e-12	4	0.11	0.2	0.24	0.19	0.51	0.16	5.53	11.26	17.91	12.23	26.65	10
Pgp	4	0.26	1.12879e-15	1.533e-11	4	0.13	0.21	0.18	0.21	0.53	0.17	6.55	11.06	14.11	13.65	25.94	12.5
Anapc5	4	0.38	1.70083e-15	2.3099e-11	4	0.82	0.71	0.68	0.51	1.48	0.68	32.51	33.85	38.53	28.22	45.99	31.25
Siva1	4	0.25	2.69526e-15	3.66044e-11	4	0.17	0.17	0.33	0.19	0.56	0.16	8.69	11.4	21.63	12.65	27.59	10.62
Plp2	4	0.41	3.65099e-15	4.95841e-11	4&5	0.31	0.66	0.91	1.15	1.61	1.67	13.52	32.16	48.91	47.24	46.7	56.25
Slc29a1	4	0.32	1.00123e-14	1.35977e-10	4	0.19	0.25	0.34	0.35	0.76	0.38	9.39	15.31	23.57	21.19	31.37	21.88
Lsm3	4	0.31	3.61866e-14	4.9145e-10	4	0.49	0.42	0.31	0.36	0.91	0.28	22.16	22.12	22.02	18.43	38.68	21.25
Nutf2	4	0.31	6.20375e-14	8.42531e-10	4	0.4	0.46	0.47	0.32	0.93	0.43	21.14	26.1	31.47	21.19	36.79	28.12
Bub3	4	0.37	6.67411e-14	9.0641e-10	4	0.51	0.58	0.62	0.69	1.29	0.3	25.11	30.61	37.67	35.51	43.16	20.62
Cbfb	4	0.35	8.09445e-14	1.09931e-09	4	0.72	0.79	1	0.73	1.56	0.78	29.88	37.29	49.22	35.76	47.41	33.75
Snrnp25	4	0.31	1.14083e-13	1.54936e-09	4	0.09	0.21	0.32	0.25	0.64	0.19	4.72	14.03	23.8	18.09	29.01	15.62
Pgam1	4	0.38	1.30361e-13	1.77044e-09	4	0.43	0.56	0.93	0.93	1.45	0.35	18.72	28.46	46.74	38.94	42.92	22.5
Atad2	4	0.44	1.70685e-13	2.31807e-09	4	1.16	0.92	0.78	0.73	1.96	0.44	29.77	31.49	35.89	26.97	44.34	22.5
Fabp5	4	0.37	2.11074e-13	2.86659e-09	4	0.15	0.29	0.37	0.67	0.95	0.64	7.46	14.3	22.48	26.3	31.6	22.5
Cdk4	4	0.32	4.3919e-13	5.96464e-09	4	0.38	0.62	0.57	0.44	1.06	0.63	18.19	31.69	36.98	26.55	37.5	39.38
Hjurp	4	0.33	6.65175e-13	9.03375e-09	4	0.5	0.42	0.3	0.43	0.98	0.44	18.4	15.98	17.05	16.08	32.08	15.62
Minos1	4	0.29	2.15053e-12	2.92064e-08	4	0.73	1.08	1.28	1.09	1.71	1.16	30.85	46.59	59.92	48.49	50.47	52.5
Cenpx	4	0.36	3.9635e-12	5.38283e-08	4	0.48	0.67	0.71	0.52	1.29	0.83	21.03	33.92	42.56	28.64	40.33	43.75
Exosc8	4	0.34	6.95454e-12	9.44496e-08	4	0.51	0.46	0.4	0.67	1.1	0.33	22.21	24.88	27.75	31.49	41.04	23.75
Csrp1	4	0.31	8.66969e-12	1.17743e-07	4	0.91	0.84	0.85	1.17	1.64	1.04	34.44	33.78	43.26	43.47	46.23	36.25
Vars	4	0.33	1.25097e-11	1.69894e-07	4&5	0.32	0.6	0.49	0.55	1.07	1.05	15.4	27.71	29.38	25.96	39.39	52.5
Ddx39b	4	0.29	1.82239e-11	2.47499e-07	4	2.06	1.88	1.72	1.91	2.9	1.76	59.33	62.58	68.29	62.31	57.55	62.5
Tmem14c	4	0.34	3.37498e-11	4.58356e-07	4	0.51	0.7	1.07	0.8	1.45	1.06	24.09	35.33	54.03	41.88	46.46	46.25
Nudc	4	0.32	4.38175e-11	5.95085e-07	4	0.78	1.01	0.64	0.92	1.53	1.07	35.03	44.64	39.15	42.29	45.75	53.12
Rfc1	4	0.27	4.70825e-11	6.39428e-07	4	0.36	0.38	0.31	0.25	0.76	0.55	15.08	19.08	18.29	12.56	30.42	25.62
Hpf1	4	0.27	6.45335e-11	8.7643e-07	4	0.39	0.51	0.45	0.44	0.88	0.41	17.76	25.35	29.77	25.63	37.97	24.38
Akt1	4	0.33	1.62488e-10	2.20675e-06	4	0.27	0.54	0.77	0.63	1.11	0.59	12.71	28.05	44.81	35.59	41.27	35.62
Mtch1	4	0.28	2.13996e-10	2.90628e-06	4	0.26	0.4	0.71	0.64	0.96	0.57	12.02	21.51	41.01	32.91	37.97	31.88
Cdt1	4	0.25	1.48706e-09	2.01958e-05	4	0.61	0.4	0.16	0.35	0.8	0.12	23.23	18.68	11.16	16.33	30.9	8.75
Ssna1	4	0.26	1.9607e-09	2.66282e-05	4	0.29	0.46	0.55	0.44	0.84	0.42	13.73	25.22	35.19	25.8	37.74	30
Rpa1	4	0.3	2.3841e-09	3.23785e-05	4	0.66	0.63	0.62	0.81	1.24	0.36	28.27	30.88	37.05	37.44	43.63	23.75
Baz1b	4	0.36	2.60893e-09	3.54318e-05	4	0.66	0.76	0.68	0.92	1.5	0.77	24.46	32.03	33.95	35.51	43.16	30
Naa38	4	0.28	3.70651e-09	5.03382e-05	4	0.21	0.35	0.52	0.41	0.81	0.48	11.11	20.97	34.73	26.63	33.73	28.75
Anapc11	4	0.28	3.86172e-09	5.2446e-05	4	0.51	0.76	0.71	0.54	1.15	0.64	24.3	37.22	42.09	30.23	41.98	35.62
Smc3	4	0.31	6.09796e-09	8.28165e-05	4	0.92	0.75	0.77	0.7	1.44	0.71	34.12	35.6	39.38	32.58	45.52	34.38
Nans	4	0.26	6.17977e-09	8.39275e-05	4	0.32	0.4	0.5	0.43	0.81	0.44	15.93	23.67	32.71	26.21	35.61	28.75
Sae1	4	0.33	6.83173e-09	9.27817e-05	4	0.47	0.52	0.59	0.53	1.11	0.53	21.03	27.92	37.05	29.06	40.09	30.62
Snrpa	4	0.31	6.89606e-09	9.36554e-05	4	0.35	0.44	0.49	0.43	0.94	0.44	17.44	24.61	33.57	25.63	37.03	26.25
Med30	4	0.34	7.03989e-09	9.56087e-05	4	0.39	0.63	0.7	0.71	1.22	0.35	18.78	32.91	41.63	37.1	39.86	26.25
Hist1h3e	4	0.33	1.01577e-08	0.000137951	4	0.57	0.3	0.27	0.21	0.89	0.16	20.55	13.82	13.88	9.88	25.47	10.62
Rps27l	4	0.31	1.30461e-08	0.00017718	4	0.34	0.46	0.65	0.81	1.09	0.54	15.99	24.21	39.46	39.36	39.39	31.88
Cbx1	4	0.27	1.95384e-08	0.000265351	4	0.47	0.51	0.58	0.47	0.98	0.51	20.82	26.16	34.26	26.63	38.92	29.38
Psmb5	4	0.26	3.11473e-08	0.000423011	4	0.47	0.67	0.99	0.81	1.22	0.77	22.32	34.52	51.24	39.11	45.28	41.88
Cs	4	0.33	3.71696e-08	0.0005048	4	0.55	0.73	0.86	0.74	1.37	0.85	26.29	37.29	47.13	38.44	43.16	41.25
Paics	4	0.28	6.85096e-08	0.000930429	4	0.59	0.52	0.61	0.61	1.09	0.58	26.77	28.39	38.68	33.67	37.5	33.12
Rad50	4	0.27	1.15992e-07	0.00157529	4&5	0.21	0.41	0.59	0.29	0.82	1.49	8.64	18.34	30.23	13.4	29.25	46.88
Capn2	4	0.34	1.54146e-07	0.00209346	4	0.32	0.89	0.85	0.91	1.4	0.81	12.93	40.12	46.05	40.54	38.21	39.38
Pfdn6	4	0.34	1.78376e-07	0.00242253	4	0.39	0.52	0.42	0.45	1.03	0.48	19.69	29.67	29.3	26.63	37.26	31.25
Eif4e	4	0.31	1.82023e-07	0.00247206	4	0.48	0.71	0.67	0.67	1.19	0.44	21.3	34.12	39.69	35.59	40.33	26.25
Rnaseh2c	4	0.28	2.10706e-07	0.0028616	4	0.49	0.7	0.66	0.47	1.09	0.57	24.14	34.52	40	27.89	40.8	33.12
Psmd13	4	0.28	2.19755e-07	0.00298449	4	0.4	0.58	0.85	0.67	1.12	0.53	19.53	31.49	46.2	35.18	43.4	33.12
Ndufc2	4	0.28	4.61771e-07	0.00627132	4	0.61	0.74	0.97	0.8	1.32	0.67	28.11	34.52	50.62	40.7	44.34	38.12
Ndufab1	4	0.29	4.78073e-07	0.0064927	4	0.57	0.7	0.64	0.66	1.21	1	27.31	35.67	40.62	33.58	40.09	48.12
Ndufc1	4	0.34	5.18913e-07	0.00704735	4	0.34	0.41	0.5	0.4	0.97	0.53	16.26	22.45	31.63	24.29	33.02	31.88
Ndufa11	4	0.26	5.82173e-07	0.00790649	4	0.53	0.78	1.03	0.91	1.32	0.9	25.32	38.3	53.1	44.05	45.52	44.38
Fdps	4	0.27	6.5019e-07	0.00883023	4	0.28	0.35	0.43	0.33	0.75	0.44	13.25	18.48	25.19	19.43	26.65	21.88
Ndufa5	4	0.28	7.04598e-07	0.00956915	4	0.44	0.51	0.38	0.47	0.92	0.36	19.74	28.52	27.67	27.81	33.49	23.75
Vdac1	4	0.26	7.67505e-07	0.0104235	4	0.46	0.62	0.76	0.6	1.09	0.96	21.24	31.83	45.12	32.33	40.8	46.25
Rtn3	4	0.31	1.19373e-06	0.0162121	4	0.58	0.84	1.17	1.12	1.58	1.02	25.21	39.72	55.74	47.82	47.41	45.62
Hras	4	0.27	1.26637e-06	0.0171986	4	0.16	0.24	0.38	0.3	0.64	0.33	7.67	15.64	28.99	20.77	27.12	18.12
Acsl5	4	0.27	1.79051e-06	0.024317	4	0.27	0.42	0.41	0.45	0.8	0.51	12.55	22.79	27.98	25.29	30.42	30.62
Fkbp5	4	0.26	2.29486e-06	0.0311664	4	0.25	0.41	0.51	0.36	0.78	0.41	8.32	18.95	28.22	18.51	27.83	19.38
Srp19	4	0.32	3.4248e-06	0.0465122	4	0.57	0.58	0.72	0.6	1.21	0.65	24.62	30.41	41.01	34	38.68	29.38
Il4	5	2.06	7.16534e-124	9.73124e-120	5	0.01	0.19	0.37	0.02	0.05	7.87	0.32	5.19	7.05	0.84	2.59	70.62
Slc7a8	5	0.74	1.93952e-83	2.63407e-79	5	0	0	0.01	0	0.01	1.11	0.05	0.13	0.62	0	0.71	35.62
						0	0.01	0.01	0.14	0.03	1.6
Pxdc1	5	1.17	4.01312e-65	5.45022e-61	5	0.01	0.23	0.04	0.14	0.34	2.61	0.11	4.72	1.24	3.27	2.83	44.38
Plxdc2	5	0.95	1.4188e-60	1.92688e-56	5	0.01	0.05	0.15	0.01	0.05	1.72	0.48	2.49	8.6	0.42	2.83	39.38
Hes1	5	1.27	3.09924e-58	4.20907e-54	5	0.01	0.01	0	0.01	0.11	2.61	0.32	0.34	0.23	0.42	0.94	28.12
Lgals7	5	1.14	8.48615e-55	1.1525e-50	5	0.07	0.22	0.33	0.16	0.38	2.73	3.17	6.88	11.94	4.94	11.32	50
Rnf128	5	0.68	4.93493e-50	6.70213e-46	5	0.02	0.07	0.06	0.07	0.1	1.08	0.59	3.3	3.88	3.43	2.36	38.12
Ccl1	5	1.67	6.68331e-48	9.0766e-44	5	0	0.08	0.18	0	0.11	4.63	0.05	1.15	2.4	0.25	1.18	27.5
Il5	5	1.02	3.47951e-46	4.72552e-42	5	0	0.01	0.23	0	0.1	1.92	0.05	0.47	6.43	0.08	1.65	31.88
Nmur1	5	0.53	3.56102e-46	4.83622e-42	5	0	0.03	0.06	0.06	0.01	0.74	0.11	1.01	4.34	4.02	0.94	33.12
Calca	5	2.22	2.82089e-45	3.83105e-41	5	0.01	0.12	0.89	0.1	0.21	10.53	0.27	2.23	8.37	1.51	2.59	33.12
Pard3	5	0.69	7.06027e-40	9.58855e-36	5	0	0.15	0	0.01	0.04	1.08	0.05	6	0.23	0.42	0.47	28.75
Gm26809	5	1.05	8.92099e-40	1.21156e-35	5	0.51	0.39	0.25	0.29	0.26	2.92	22.16	18.27	15.04	14.66	8.49	48.75
Myo6	5	0.83	2.18675e-39	2.96983e-35	5	0.8	0.12	0.13	0.08	0.13	2.03	14.81	4.86	4.88	3.6	4.48	47.5
Frmd4b	5	0.92	2.02204e-35	2.74614e-31	5	0.06	0.5	0.41	0.44	0.32	2.32	2.68	20.36	20.16	22.53	12.5	51.25
Cysltr1	5	0.54	2.19376e-35	2.97935e-31	5	0.01	0.12	0.09	0.08	0.04	0.83	0.32	6.2	5.19	4.36	3.77	33.75
Fam213a	5	0.5	9.63338e-35	1.30831e-30	5	0.05	0.11	0.1	0.04	0.18	0.79	2.68	6.14	7.52	3.18	5.9	36.88
Ifitm2	5	0.84	1.42846e-33	1.94e-29	5	0.04	0.59	1.18	0.2	1.11	2.48	1.07	10.79	24.88	9.21	16.51	50.62
Zfp36	5	1.14	2.23163e-31	3.03078e-27	5	8.82	11.49	5.91	9.41	7.31	29.84	79.45	77.75	68.84	79.73	63.21	92.5
Ar	5	0.68	3.38534e-31	4.59762e-27	5	0.25	0.78	0.63	0.32	0.44	1.93	8.26	26.9	28.22	11.47	14.86	60
Il17rb	5	0.49	2.5491e-30	3.46194e-26	5	0	0.02	0.18	0.08	0.05	0.73	0.21	1.42	6.36	3.85	1.89	28.12
Bmp7	5	0.47	2.05035e-29	2.78458e-25	5	0.02	0.17	0.03	0.24	0.05	0.76	0.64	9.51	2.33	13.74	3.07	36.88
Myadm	5	0.9	4.71157e-29	6.39878e-25	5	0.06	0.6	0.95	0.83	0.97	2.88	1.5	21.58	38.29	29.9	29.48	55
Ptgir	5	0.4	1.6477e-28	2.23774e-24	5	0.01	0.06	0.12	0.07	0.05	0.57	0.54	2.63	7.98	4.02	2.12	29.38
Nedd4	5	0.45	4.26079e-28	5.78658e-24	5	0.01	0.17	0.05	0.05	0.12	0.69	0.75	7.62	3.57	2.43	4.48	30
Csf1	5	1.13	6.43364e-27	8.73753e-23	5	0.02	0.2	0.63	0.38	0.29	2.93	0.59	4.38	16.67	7.62	6.37	36.88
Ero1l	5	0.86	1.34599e-25	1.82798e-21	5	0.31	0.93	1.23	0.91	0.9	3.26	12.45	35	50.47	36.93	33.49	62.5
Chn2	5	0.53	2.47523e-25	3.36162e-21	5	0.14	0.34	0.48	0.08	0.27	1.14	6.22	16.05	25.35	4.69	12.03	46.88
Klf4	5	1.12	9.1997e-25	1.24941e-20	5	0.39	1.03	0.43	0.6	0.45	3.89	12.61	24.48	15.58	17.09	12.26	48.75
Suco	5	0.82	2.26522e-24	3.0764e-20	5	2.04	2.47	2.09	1.98	1.48	6.03	51.61	59.81	64.81	55.61	44.1	81.25
AW011738	5	1.12	2.41335e-24	3.27757e-20	5	0.27	0.56	0.44	0.65	0.21	3.4	9.92	18.75	18.99	20.02	9.2	44.38
Acvr2a	5	0.68	3.98665e-24	5.41427e-20	5	0.12	0.63	0.44	0.25	0.3	1.64	4.51	18.75	19.15	7.71	9.2	45
Nmt2	5	0.91	7.55853e-24	1.02652e-19	5	0.32	0.59	0.33	0.58	0.42	2.57	12.29	17.6	16.28	20.52	17.45	46.88
Ppp1r14b	5	0.55	1.1272e-23	1.53085e-19	5	0.56	0.65	0.48	0.52	0.51	1.7	25.75	31.22	31.24	28.31	22.64	62.5
Il9r	5	0.5	3.53157e-23	4.79623e-19	5	0.01	0.15	0.4	0.21	0.27	0.94	0.27	7.69	21.71	11.56	10.38	39.38
Ptp4a1	5	0.65	5.99684e-21	8.14431e-17	5	3.13	2.82	2.22	2.34	1.81	5.94	69.15	69.45	70.7	68.09	45.75	86.25
Ldha	5	0.63	1.13749e-20	1.54483e-16	5	3.22	5.21	7.17	6.6	9.92	11.37	72.26	81.19	88.29	80.9	75.94	90
Spcs3	5	0.53	3.79051e-20	5.14789e-16	5	0.24	0.5	0.75	0.44	0.82	1.52	11.11	23.4	40.39	22.7	28.77	55.62
Rab4a	5	0.45	4.20892e-20	5.71614e-16	5	0.04	0.19	0.35	0.15	0.15	0.83	2.31	8.5	16.05	7.45	5.19	34.38
Kcnq5	5	0.41	4.90525e-20	6.66182e-16	5	0.05	0.32	0.21	0.25	0.2	0.81	2.25	12.14	11.09	10.89	11.08	36.25
Paxbp1	5	0.7	3.94919e-19	5.3634e-15	5	1.32	1.84	2.53	2.09	1.67	4.74	36	47.07	65.04	53.94	40.57	78.12
Il2	5	0.51	9.96052e-19	1.35274e-14	5	0.01	0.37	0.13	0.01	0.16	0.88	0.48	13.69	4.81	0.67	5.66	26.25
Selenot	5	0.46	2.16132e-17	2.93529e-13	5	1.55	1.77	1.61	1.6	1.86	3.19	51.56	58.66	64.11	59.05	48.35	81.88
Mgat5	5	0.39	4.74963e-17	6.45048e-13	5	0.4	0.61	0.48	0.78	0.47	1.28	14.06	25.02	24.19	27.05	16.27	53.12
Nck2	5	0.45	4.35307e-16	5.9119e-12	5	0.26	0.38	0.32	0.32	0.42	1.07	11.32	19.15	19.46	18.43	14.62	43.75
Serpinb1a	5	0.81	1.24525e-15	1.69117e-11	5	0.01	1.31	0.59	0.2	0.48	2.38	0.64	21.24	13.41	7.45	11.08	32.5
Rcsd1	5	0.52	1.60481e-15	2.17949e-11	5	1.1	1.27	0.9	1.57	1.22	2.68	37.39	46.93	40.08	50.34	39.15	73.75
Aff4	5	0.61	3.08934e-15	4.19563e-11	5	2.61	1.73	1.64	2.06	1.24	4.55	61.96	53.61	60.47	59.46	35.38	74.38
Fosl2	5	0.55	1.45351e-14	1.97402e-10	5	3.25	4.12	3.27	3.26	2.49	6.63	62.93	65.48	68.99	67.17	45.05	79.38
Rasgrp4	5	0.33	5.17254e-14	7.02482e-10	5	0.03	0.43	0.26	0.55	0.24	0.8	1.56	16.32	14.34	24.71	9.67	37.5
Klk8	5	0.4	1.09302e-13	1.48443e-09	5	0.82	0.96	1.11	0.89	0.84	1.89	33.8	41.74	51.09	40.95	30.9	61.88
Csrnp1	5	0.47	2.00745e-13	2.72632e-09	5	2.17	3.22	2.46	2.89	1.93	4.74	51.39	66.69	67.67	66.08	44.58	82.5
Itk	5	0.48	2.73331e-13	3.71211e-09	5	8.23	6.7	8.35	5.69	5.44	12.34	90.24	89.48	92.17	83.84	67.45	98.12
Cobll1	5	0.4	7.70938e-13	1.04701e-08	5	0.05	0.65	0.61	0.63	0.61	1.16	1.02	26.84	31.09	24.54	23.35	45.62
Ywhab	5	0.39	1.03576e-12	1.40667e-08	5	1.41	1.94	2.08	1.98	2.41	3.22	49.03	62.64	71.55	62.9	54.48	74.38
Piezo1	5	0.31	1.12061e-12	1.5219e-08	5	0.29	0.57	0.41	0.5	0.38	0.94	9.71	22.45	20.7	19.1	20.05	43.12
Slc25a3	5	0.43	1.13773e-12	1.54516e-08	5	5.21	5.35	6.87	6.39	5.4	9.52	85.46	87.8	92.79	88.94	67.92	92.5
Tob2	5	0.59	1.28532e-12	1.7456e-08	5	1.92	2.69	2.13	2.35	1.52	4.76	47.48	56.91	56.74	50.92	32.55	71.25
Chrne	5	0.45	1.80333e-12	2.44911e-08	5	0.15	0.25	0.27	0.49	0.15	0.98	6.17	10.59	14.57	19.68	9.2	31.88
Hadh	5	0.39	3.81066e-12	5.17526e-08	5	0.31	0.39	0.42	0.47	0.41	1.04	15.34	23.4	29.22	27.64	20.52	46.88
Slc38a1	5	0.52	7.88945e-12	1.07147e-07	5	0.9	2.12	2.17	1.58	1.92	3.46	28.81	59.41	68.29	50.08	45.75	75
Sptssa	5	0.43	2.781e-11	3.77688e-07	5	0.64	1.37	1.23	1.13	1.38	2.2	27.84	46.39	56.67	45.14	46.23	65
Cdc42ep3	5	0.43	2.99917e-11	4.07318e-07	5	0.13	0.43	0.29	0.39	0.33	0.99	6.38	19.76	18.37	18.17	18.63	36.25
Zcchc10	5	0.27	3.09406e-11	4.20205e-07	5	0.2	0.19	0.11	0.12	0.17	0.52	9.12	10.18	8.99	8.54	10.85	28.75
Ptpn9	5	0.27	4.74104e-11	6.4388e-07	5	0.12	0.31	0.33	0.27	0.56	0.66	4.77	15.04	20.31	15.75	15.57	35
Tespa1	5	0.36	6.67407e-11	9.06405e-07	5	1.27	1.49	0.67	0.94	0.76	2	41.15	49.7	27.98	31.99	22.41	64.38
Gla	5	0.72	8.29388e-11	1.12639e-06	5	0.27	0.46	0.52	0.78	0.28	2.01	9.6	14.9	18.68	22.28	11.79	30.62
Atp8a1	5	0.5	1.937e-10	2.63064e-06	5	0.46	0.33	0.3	0.32	0.18	1.23	17.92	14.9	15.43	15.08	12.03	31.88
Coq10b	5	0.5	3.0231e-10	4.10567e-06	5	1.69	2.43	2.14	1.84	1.42	3.89	52.36	65.95	68.6	57.54	43.63	74.38
Skap1	5	0.34	4.67801e-10	6.35321e-06	5	3.95	4.56	3.73	4.05	3.32	6.09	80.31	86.18	84.96	82.58	60.61	92.5
Cers4	5	0.35	4.90715e-10	6.6644e-06	5	0.22	0.94	1.03	1.17	0.56	1.5	9.17	35.54	43.02	45.23	26.65	55
Xlr4a	5	0.37	4.9222e-10	6.68484e-06	5	0.19	0.45	0.58	0.47	0.27	1.01	7.94	20.43	26.2	20.18	14.15	39.38
Nbn	5	0.31	7.67843e-10	1.04281e-05	5	0.23	0.28	0.15	0.16	0.16	0.65	9.6	13.01	8.14	6.95	10.61	28.12
Tspan13	5	0.43	8.68676e-10	1.17975e-05	5	2.41	2.21	2.69	3.33	2.39	4.51	62.34	59.07	74.73	69.68	52.59	83.12
Inpp4b	5	0.39	9.70222e-10	1.31766e-05	5	5.95	3.73	4.07	5.28	3.2	7.43	83.1	74.71	83.8	83.58	58.73	93.75
Ltb4r1	5	0.37	1.90807e-09	2.59135e-05	5	0.02	0.17	0.3	0.49	0.29	0.76	0.48	8.29	14.19	19.68	10.38	26.25
Pdia3	5	0.33	3.13334e-09	4.25539e-05	5	1.96	3.3	3.83	3.99	4.19	4.83	59.12	75.39	83.41	78.81	61.56	83.12
Ikbkb	5	0.47	3.24823e-09	4.41142e-05	5	1.09	1.38	0.84	0.99	1.04	2.34	38.04	44.5	41.55	40.03	33.25	59.38
Cdk11b	5	0.52	4.30651e-09	5.84867e-05	5	2.94	3.07	1.84	3.12	1.67	5.23	64.22	68.31	63.49	64.15	46.7	72.5
Glb1	5	0.34	7.91823e-09	0.000107538	5	0.09	0.17	0.32	0.32	0.42	0.72	4.56	10.65	19.92	17.59	16.75	27.5
Usmg5	5	0.36	1.23477e-08	0.000167694	5	2.21	3.93	3.47	3.61	3.16	5.05	61.32	73.77	78.6	71.78	58.25	81.88
Plec	5	0.36	2.72068e-08	0.000369495	5	0.73	1.11	1.22	1.56	0.92	2.01	23.98	40.73	47.44	47.15	30.42	60.62
Nme1	5	0.28	3.00444e-08	0.000408034	5	0.33	0.41	0.34	0.34	0.69	0.83	16.9	22.86	24.81	21.19	27.59	41.25
Rexo2	5	0.32	4.85613e-08	0.00065951	5	1.34	1.64	0.93	0.93	1.34	2.09	44.53	53	45.35	41.12	39.15	65
Ccnd2	5	0.33	5.10358e-08	0.000693117	5	1.87	2.42	1.79	1.85	1.46	3.11	52.04	62.85	59.15	54.94	39.39	63.75
Soat1	5	0.4	1.54317e-07	0.00209578	5	0.24	0.36	0.44	0.49	0.35	1.03	9.82	16.45	27.29	24.46	18.87	29.38
Dusp6	5	0.38	1.97899e-07	0.00268767	5	0.2	0.41	0.28	0.09	0.21	0.82	8.1	18.48	15.66	4.86	9.67	25.62
Nucb1	5	0.29	2.61515e-07	0.00355164	5	0.34	0.86	1.16	1.02	0.85	1.4	16.04	40.66	55.97	45.81	36.32	56.88
P4hb	5	0.32	6.39095e-07	0.00867955	5	1.09	1.19	1.4	1.07	1.75	2.07	39.7	47.4	62.48	46.48	49.76	66.88
Ptpn7	5	0.26	9.20824e-07	0.0125057	5	0.21	0.55	0.7	0.62	0.94	0.97	10.19	26.03	38.06	31.24	33.49	44.38
Galnt12	5	0.26	1.22386e-06	0.0166212	5	0.23	0.34	0.31	0.29	0.2	0.66	9.55	15.98	18.84	13.57	16.75	30.62
Pdcd1lg2	5	0.27	2.18793e-06	0.0297143	5	0.06	0.49	0.4	0.71	0.66	0.84	2.79	21.85	24.11	30.74	19.58	34.38
Susd6	5	0.42	2.41407e-06	0.0327854	5	0.91	1.25	1.25	1.09	0.7	2.17	28.59	41.81	52.25	39.7	29.72	56.25
Arhgef6	5	0.74	2.87675e-06	0.0390692	5	0.64	0.96	1.29	0.75	1	2.97	26.29	40.05	54.88	35.68	36.32	47.5

## Sheet: CD4 T cells TCR data
TCR data. CD4 T cells.
	CDR3 Sequences					Variables			Chain		Clonotype Metrics (Cell Ranger 3.1.0)
Cell name	Clonotype ID	TRA Nucleotide	TRB Nucleotide	TRA Amino acid	TRB Amino acid	Tissue	Mouse	Cluster	TRA	TRB	Clone size	Frequency
AAACCTGAGCCCAACC-1	clonotype2843	TGTGCTGCTGAGGCAGGAAGCAATGCAAAGCTAACCTTC	TGTGCTAGCAGTGCGGACTGGGGGGCTAGTGCAGAAACGCTGTATTTT	CAAEAGSNAKLTF	CASSADWGASAETLYF	colon	TSC1	0	Non-expanded	Non-expanded	1	0.00014041
AAACCTGAGTACATGA-1	clonotype2	TGTGCTGTGAGCGCGGCATCTTCTGGCAGCTGGCAACTCATCTTT	TGTGCCAGCGGTAGGGGGCGCGCCAACGAAAGATTATTTTTC	CAVSAASSGSWQLIF	CASGRGRANERLFF	colon	TSC2	2	Expanded	Expanded	292	0.0409997
AAACCTGCACCAACCG-1	clonotype352	TGTGCTATGAGAGAGGTTGCAAATTCTGGGACTTACCAGAGGTTT	TGCACCTGCAGTGCAGATAGGCAGGGGGCTGGAAATACGCTCTATTTT	CAMREVANSGTYQRF	CTCSADRQGAGNTLYF	colon	TSC5	5	Expanded	Expanded	2	0.00028082
AAACCTGGTTGATTCG-1	clonotype2844	TGTGCTGTGAGCGCGGCTGGCAGTGGTGGAAAACTCACTTTG	TGTGCCAGCGGTGATAACAGAAACACCGGGCAGCTCTACTTT	CAVSAAGSGGKLTL	CASGDNRNTGQLYF	colon	TSC2	1	Non-expanded	Non-expanded	1	0.00014041
AAACCTGTCTTCGGTC-1	clonotype75	TGTGCTACGCAAGGAGGGTCTGCGAAGCTCATCTTT;TGTGCTCTGTCTCTCATGGATAGCAACTATCAGTTGATCTGG	TGTGCAAGCAGCTGGGGGGTGGACACCGGGCAGCTCTACTTT	CALSLMDSNYQLIW;CATQGGSAKLIF	CASSWGVDTGQLYF	colon	TSC3	4	Expanded	Expanded	5	0.00070205
AAACGGGAGCAGACTG-1	clonotype65	TGTGCTTCAGACACCAATACAGGCAAATTAACCTTT	TGTGCCTGGAGTCTCGACAGGGGCGACACAGAAGTCTTCTTT	CASDTNTGKLTF	CAWSLDRGDTEVFF	colon	TSC1	1	Expanded	Expanded	6	0.00084246
AAACGGGAGGACCACA-1	clonotype1	TGTGCTGCTGGGACCAATACAGGCAAATTAACCTTT	TGCTCCAGCAGTCAAGACTGGGGAAGTCAAAACACCTTGTACTTT	CAAGTNTGKLTF	CSSSQDWGSQNTLYF	colon	TSC2	2	Expanded	Expanded	444	0.062342
AAACGGGCAGTACACT-1	clonotype6	TGCTCAGCAAGTTCAGGAGGAAACTACAAACCTACGTTT	TGTGCCAGCAGCCCCACTATTTCCAACGAAAGATTATTTTTC	CSASSGGNYKPTF	CASSPTISNERLFF	colon	TSC1	2	Expanded	Expanded	72	0.0101095
AAACGGGCAGTTAACC-1	clonotype2845	TGTGCTGCTGAAAATTCTGGGACTTACCAGAGGTTT	TGTGCCAGCAGTACAGGGGACCAAGACACCCAGTACTTT	CAAENSGTYQRF	CASSTGDQDTQYF	colon	TSC5	1	Non-expanded	Non-expanded	1	0.00014041
AAACGGGGTCGAACAG-1	clonotype2846	TGTGCTCTGGGTGAATCTTCTGGCAGCTGGCAACTCATCTTT		CALGESSGSWQLIF		colon	TSC3	0	Expanded		2	0.00028082
AAACGGGGTCGCATCG-1	clonotype2	TGTGCTGTGAGCGCGGCATCTTCTGGCAGCTGGCAACTCATCTTT	TGTGCCAGCGGTAGGGGGCGCGCCAACGAAAGATTATTTTTC	CAVSAASSGSWQLIF	CASGRGRANERLFF	colon	TSC2	2	Expanded	Expanded	292	0.0409997
AAACGGGGTTTGTTTC-1	clonotype351	TGTGCAGCAAGCATAGGTAGCAATAACAGAATCTTCTTT	TGTGCCAGCAGTCGAGGTCAGAACACAGAAGTCTTCTTT	CAASIGSNNRIFF	CASSRGQNTEVFF	colon	TSC1	1	Expanded	Expanded	2	0.00028082
AAAGATGCAATAGCAA-1	clonotype2850	TGTGTTCTGGGTGATCGGGGCACAAATGCTTACAAAGTCATCTTT	TGTGCCAGCAGTGGCCGGGACAGGGGACTTGCTGAGCAGTTCTTC	CVLGDRGTNAYKVIF	CASSGRDRGLAEQFF	colon	TSC1	1	Non-expanded	Non-expanded	1	0.00014041
AAAGATGCACCCAGTG-1	clonotype3035	TGTGCTGTGAGCGCGCCGGGTTACCAGAACTTCTATTTT	TGTGCCAGCAGTGGGGGGACAGGCCATTCTGGAAATACGCTCTATTTT	CAVSAPGYQNFYF	CASSGGTGHSGNTLYF	colon	TSC5	3	Non-expanded	Non-expanded	1	0.00014041
AAAGATGCATTAGCCA-1	clonotype3034	TGTGCTCTGATAGGCAATACCGGAAAACTCATCTTT	TGTGCCAGCAGCCAAGATTTCGCAGCAGAAGTCTTCTTT	CALIGNTGKLIF	CASSQDFAAEVFF	colon	TSC2	0	Non-expanded	Non-expanded	1	0.00014041
AAAGATGGTATATGAG-1	clonotype3036	TGTGCTGCTGAGCGGAATAGCAATAACAGAATCTTCTTT		CAAERNSNNRIFF		colon	TSC1	3	Non-expanded		1	0.00014041
AAAGATGTCAGGCCCA-1	clonotype138	TGTGCTATGAGAGAGGGGAATTCTGGGACTTACCAGAGGTTT	TGTGCCAGCGGTGGCGGACTGGGGGGGCTTGAACAGTACTTC	CAMREGNSGTYQRF	CASGGGLGGLEQYF	colon	TSC1	2	Expanded	Expanded	3	0.00042123
AAAGCAAAGAGCTATA-1	clonotype3033	TGTGCTGCAAGTCCCCACAAATACGTCTTT	TGTGCCAGCGGTGGGGACAGAGAGGAAGTCTTCTTT	CAASPHKYVF	CASGGDREEVFF	colon	TSC1	0	Non-expanded	Non-expanded	1	0.00014041
AAAGCAAAGCTGAACG-1	clonotype2	TGTGCTGTGAGCGCGGCATCTTCTGGCAGCTGGCAACTCATCTTT	TGTGCCAGCGGTAGGGGGCGCGCCAACGAAAGATTATTTTTC	CAVSAASSGSWQLIF	CASGRGRANERLFF	colon	TSC2	2	Expanded	Expanded	292	0.0409997
AAAGCAACAATCACAC-1	clonotype216	TGTGCTCCTTCAGCATCCTCCTCCTTCAGCAAGCTGGTGTTT	TGTGCCTGGAGTCCGGACTGGGGTGCTGAGCAGTTCTTC	CAPSASSSFSKLVF	CAWSPDWGAEQFF	colon	TSC2	1	Expanded	Expanded	2	0.00028082
AAAGCAAGTCCGACGT-1	clonotype3032	TGTCAAAGAGGGGGCTATGCCCAGGGATTAACCTTC	TGTGCCAGCAGTTTACAGAACTCCGACTACACCTTC	CQRGGYAQGLTF	CASSLQNSDYTF	colon	TSC2	1	Non-expanded	Non-expanded	1	0.00014041
AAAGCAAGTCGCTTTC-1	clonotype3029	TGCGCAGCAGGTGCAAATGGAAATGAGAAAATAACTTTT	TGCACCTGCAGTGGGGACAGCAACCAGGCTCCGCTTTTT	CAAGANGNEKITF	CTCSGDSNQAPLF	colon	TSC1	0	Non-expanded	Non-expanded	1	0.00014041
AAAGCAATCCTCTAGC-1	clonotype2	TGTGCTGTGAGCGCGGCATCTTCTGGCAGCTGGCAACTCATCTTT	TGTGCCAGCGGTAGGGGGCGCGCCAACGAAAGATTATTTTTC	CAVSAASSGSWQLIF	CASGRGRANERLFF	colon	TSC2	2	Expanded	Expanded	292	0.0409997
AAAGCAATCGAATGCT-1	clonotype5	TGCTCAGCAAGCCCTAACTATGCCCAGGGATTAACCTTC	TGTGCCAGCAGCCCCACAGGGTATGAACAGTACTTC	CSASPNYAQGLTF	CASSPTGYEQYF	colon	TSC2	2	Expanded	Expanded	72	0.0101095
AAAGTAGAGCGCTTAT-1	clonotype3028		TGTGCCTGGAGCCGGACAGGGAGGAGGGACACAGAAGTCTTCTTT		CAWSRTGRRDTEVFF	colon	TSC2	0		Non-expanded	1	0.00014041
AAAGTAGAGTATTGGA-1	clonotype7	TGTGCTGCTGGGACCAATACAGGCAAATTAACCTTT		CAAGTNTGKLTF		colon	TSC2	2	Expanded		70	0.0098287
AAAGTAGCAACTGCTA-1	clonotype15	TGTGCTGCGCCCTACCAGGGAGGCAGAGCTCTGATATTT	TGTGCCTGGACCCCCCCGGACTGGGGGGATGCTGAGCAGTTCTTC	CAAPYQGGRALIF	CAWTPPDWGDAEQFF	colon	TSC2	2	Expanded	Expanded	20	0.0028082
AAAGTAGCACCGAAAG-1	clonotype1	TGTGCTGCTGGGACCAATACAGGCAAATTAACCTTT	TGCTCCAGCAGTCAAGACTGGGGAAGTCAAAACACCTTGTACTTT	CAAGTNTGKLTF	CSSSQDWGSQNTLYF	colon	TSC2	2	Expanded	Expanded	444	0.062342
AAAGTAGGTGCTTCTC-1	clonotype3	TGTGCTCTGGGTGATGGGTATAACCAGGGGAAGCTTATCTTT	TGTGGTGCTAAAGGGGGGATCACCGGGCAGCTCTACTTT	CALGDGYNQGKLIF	CGAKGGITGQLYF	colon	TSC1	2	Expanded	Expanded	87	0.0122157
AAAGTAGGTGTGAATA-1	clonotype1056	TGTGCTATGAGAGAGGATAATGCAGGTGCCAAGCTCACATTC	TGCACCTGCAGTGCAGGGACTGGGATCTATGAACAGTACTTC	CAMREDNAGAKLTF	CTCSAGTGIYEQYF	colon	TSC1	0	Non-expanded	Non-expanded	1	0.00014041
AAAGTAGGTTAAGACA-1	clonotype3	TGTGCTCTGGGTGATGGGTATAACCAGGGGAAGCTTATCTTT	TGTGGTGCTAAAGGGGGGATCACCGGGCAGCTCTACTTT	CALGDGYNQGKLIF	CGAKGGITGQLYF	colon	TSC1	2	Expanded	Expanded	87	0.0122157
AAAGTAGGTTCGTTGA-1	clonotype1622		TGCACCTGCAGTGCCAAGGACAGGGGGCCCGAAAGATTATTTTTC		CTCSAKDRGPERLFF	colon	TSC2	0		Non-expanded	1	0.00014041
AAAGTAGTCACTTATC-1	clonotype1	TGTGCTGCTGGGACCAATACAGGCAAATTAACCTTT	TGCTCCAGCAGTCAAGACTGGGGAAGTCAAAACACCTTGTACTTT	CAAGTNTGKLTF	CSSSQDWGSQNTLYF	colon	TSC2	4	Expanded	Expanded	444	0.062342
AAAGTAGTCCAAACTG-1	clonotype1624	TGTGCAGCAAGCAGTCCAGGCAATACCGGAAAACTCATCTTT	TGTGCCAGCAGTGAAGTCCAGGTCCAGGCTCCGCTTTTT	CAASSPGNTGKLIF	CASSEVQVQAPLF	colon	TSC2	0	Non-expanded	Non-expanded	1	0.00014041
AAAGTAGTCTCTGAGA-1	clonotype1625	TGTGCTCTGAGTGATCGGGGTAGCAACTATCAGTTGATCTGG	TGTGCCTGGAGTGGACTGGGGGGCTATGAACAGTACTTC	CALSDRGSNYQLIW	CAWSGLGGYEQYF	colon	TSC2	0	Non-expanded	Non-expanded	1	0.00014041
AAAGTAGTCTTTAGGG-1	clonotype137	TGTGCTGCTGAGCGGAATAGCAATAACAGAATCTTCTTT	TGTGCAAGCAGCTTAGGCAGTACAAACTCCGACTACACCTTC	CAAERNSNNRIFF	CASSLGSTNSDYTF	colon	TSC1	3	Expanded	Expanded	3	0.00042123
AAATGCCAGTCAAGCG-1	clonotype1626	TGTGCAGCAAGTTTCGCCAATACCAACAAAGTCGTCTTT	TGTGCTAGCAGTCGACAGGGATCTGGAAATACGCTCTATTTT	CAASFANTNKVVF	CASSRQGSGNTLYF	colon	TSC2	1	Non-expanded	Non-expanded	1	0.00014041
AAATGCCCAGACGCAA-1	clonotype1627		TGTGGTGCTTTTGACTGGGGGCAAGACACCCAGTACTTT		CGAFDWGQDTQYF	colon	TSC6	0		Non-expanded	1	0.00014041
AAATGCCCAGGCAGTA-1	clonotype1882	TGTATCCCTATGAATCAAGGAGGGTCTGCGAAGCTCATCTTT		CIPMNQGGSAKLIF		colon	TSC2	1	Non-expanded		1	0.00014041
AAATGCCGTCCGAACC-1	clonotype2	TGTGCTGTGAGCGCGGCATCTTCTGGCAGCTGGCAACTCATCTTT	TGTGCCAGCGGTAGGGGGCGCGCCAACGAAAGATTATTTTTC	CAVSAASSGSWQLIF	CASGRGRANERLFF	colon	TSC2	2	Expanded	Expanded	292	0.0409997
AAATGCCGTGATGTGG-1	clonotype22	TGTGCTGTGAGCGCGCCTAACAACAATGCCCCACGATTT	TGTGCCAGCAGCTTAGAACAGAACCAGGCTCCGCTTTTT	CAVSAPNNNAPRF	CASSLEQNQAPLF	colon	TSC3	1	Expanded	Expanded	16	0.00224656
AAATGCCGTGTAACGG-1	clonotype7	TGTGCTGCTGGGACCAATACAGGCAAATTAACCTTT		CAAGTNTGKLTF		colon	TSC2	2	Expanded		70	0.0098287
AAATGCCGTTCCACAA-1	clonotype1	TGTGCTGCTGGGACCAATACAGGCAAATTAACCTTT	TGCTCCAGCAGTCAAGACTGGGGAAGTCAAAACACCTTGTACTTT	CAAGTNTGKLTF	CSSSQDWGSQNTLYF	colon	TSC2	2	Expanded	Expanded	444	0.062342
AAATGCCGTTTGGCGC-1	clonotype1897	TGTGCTCTGGCCCGTTCAGGCACTGGGAGTAACAGGCTCACTTTT	TGTGCAAGCTCTGGGAGTAGTGCAGAAACGCTGTATTTT	CALARSGTGSNRLTF	CASSGSSAETLYF	colon	TSC6	3	Non-expanded	Non-expanded	1	0.00014041
AAATGCCTCAGGTTCA-1	clonotype1	TGTGCTGCTGGGACCAATACAGGCAAATTAACCTTT	TGCTCCAGCAGTCAAGACTGGGGAAGTCAAAACACCTTGTACTTT	CAAGTNTGKLTF	CSSSQDWGSQNTLYF	colon	TSC2	2	Expanded	Expanded	444	0.062342
AAATGCCTCGGAAACG-1	clonotype1597	TGTGCAGTGAGCTGGAATTATAACCAGGGGAAGCTTATCTTT	TGTGCCAGCAGCCCCGGGACTGGGGGGAACACCGGGCAGCTCTACTTT	CAVSWNYNQGKLIF	CASSPGTGGNTGQLYF	colon	TSC4	0	Non-expanded	Non-expanded	1	0.00014041
AACACGTCACAGGTTT-1	clonotype1818	TGTGCTCTGGGTGATCTGACTTCAAGTGGCCAGAAGCTGGTTTTT	TGTGCCTGGAGTCTAGGGGACTGGGGTGACACCTTGTACTTT	CALGDLTSSGQKLVF	CAWSLGDWGDTLYF	colon	TSC4	0	Non-expanded	Non-expanded	1	0.00014041
AACACGTCAGCCTTTC-1	clonotype1825	TGTGTTTTGAGCCTCAATACCAACAAAGTCGTCTTT	TGTGCCAGCAGTATACAGGGGGCGCGAGACACCCAGTACTTT	CVLSLNTNKVVF	CASSIQGARDTQYF	colon	TSC3	0	Non-expanded	Non-expanded	1	0.00014041
AACACGTCAGTGACAG-1	clonotype1824		TGTGCCAGCAGCCCCCGGGACAGGGGAGGCTCCGACTACACCTTC		CASSPRDRGGSDYTF	colon	TSC2	1		Non-expanded	1	0.00014041
AACACGTGTAAGTAGT-1	clonotype88	TGTGCTCTGGGCTATGGGAGCAGTGGCAACAAGCTCATCTTT	TGTGCCAGCGGGCCCGGGACAACAAACACCGGGCAGCTCTACTTT	CALGYGSSGNKLIF	CASGPGTTNTGQLYF	colon	TSC3	2	Expanded	Expanded	4	0.00056164
AACACGTGTGCCTGGT-1	clonotype134	TGTGCTACTTCTTCCAATACCAACAAAGTCGTCTTT	TGCACCTGCAGTGCAGAGGGACTGGGGGACACCCAGTACTTT	CATSSNTNKVVF	CTCSAEGLGDTQYF	colon	TSC1	1	Expanded	Expanded	3	0.00042123
AACACGTGTGGTCTCG-1	clonotype1822	TGTGCAGCTAATAATAATGCAGGTGCCAAGCTCACATTC		CAANNNAGAKLTF		colon	TSC1	3	Non-expanded		1	0.00014041
AACACGTTCGACAGCC-1	clonotype3014	TGTGTTTTGAGCGTTAACAGAATCTTCTTT	TGTGCCAGCGGTGATGCAGGGACATACACCTTGTACTTT	CVLSVNRIFF	CASGDAGTYTLYF	colon	TSC1	0	Non-expanded	Non-expanded	1	0.00014041
AACCATGAGCGATAGC-1	clonotype1828		TGTGCCAGCAGTACAGCAAACTCCGACTACACCTTC		CASSTANSDYTF	colon	TSC3	1		Non-expanded	1	0.00014041
AACCATGGTGCCTTGG-1	clonotype4	TGTGCTACAGAGGGTAGCTTCAATAAGTTGACCTTT;TGTGCTATAGATGGCTATGGAAATGAGAAAATAACTTTT	TGCACCTGCAGTGCAGATGGCTGGGGGTGGATCTTC	CAIDGYGNEKITF;CATEGSFNKLTF	CTCSADGWGWIF	colon	TSC1	2	Expanded	Expanded	83	0.011654
AACCATGTCATTGCGA-1	clonotype7	TGTGCTGCTGGGACCAATACAGGCAAATTAACCTTT		CAAGTNTGKLTF		colon	TSC2	2	Expanded		70	0.0098287
AACCGCGAGCTTTGGT-1	clonotype570	TGTGCTGTGAGCGCGCCTAACAGTGCAGGGAACAAGCTAACTTTT	TGTGCCTGGACAGGGGGCACAGAAGTCTTCTTT	CAVSAPNSAGNKLTF	CAWTGGTEVFF	colon	TSC2	1	Non-expanded	Non-expanded	1	0.00014041
AACCGCGCAAAGAATC-1	clonotype569		TGTGCCAGCAGTGATTTGGGGCCGAGTCAAAACACCTTGTACTTT		CASSDLGPSQNTLYF	colon	TSC5	0		Non-expanded	1	0.00014041
AACCGCGCAGCTGCTG-1	clonotype568	TGTGCAGCCGGGGGGGGCAATACCGGAAAACTCATCTTT	TGTAGTTCTAGGACAGGGGCTTTTGAACAGTACTTC	CAAGGGNTGKLIF	CSSRTGAFEQYF	colon	TSC6	0	Non-expanded	Non-expanded	1	0.00014041
AACCGCGCATGGGACA-1	clonotype1615	TGTGCTTTGAGGCCCCCTGGCCAGGGAGGCAGAGCTCTGATATTT	TGTGCAAGCAGCCACCGGGACAGGGTAAACTCCGACTACACCTTC	CALRPPGQGGRALIF	CASSHRDRVNSDYTF	colon	TSC2	3	Non-expanded	Non-expanded	1	0.00014041
AACCGCGCATGTCTCC-1	clonotype1614	TGTGCTATAGAGGGCACCAATACAGGCAAATTAACCTTT	TGTGCCAGCAGTCGACAGGGAGGTTATGAACAGTACTTC	CAIEGTNTGKLTF	CASSRQGGYEQYF	colon	TSC1	0	Non-expanded	Non-expanded	1	0.00014041
AACCGCGGTCCGACGT-1	clonotype2	TGTGCTGTGAGCGCGGCATCTTCTGGCAGCTGGCAACTCATCTTT	TGTGCCAGCGGTAGGGGGCGCGCCAACGAAAGATTATTTTTC	CAVSAASSGSWQLIF	CASGRGRANERLFF	colon	TSC2	2	Expanded	Expanded	292	0.0409997
AACCGCGGTTCGCTAA-1	clonotype581	TGTGCACTGGAGGGCCGCAACAACAATGCCCCACGATTT	TGTGCCAGCAGTTTTGGGACTGGGGGGGCGACCTTGTACTTT	CALEGRNNNAPRF	CASSFGTGGATLYF	colon	TSC1	0	Non-expanded	Non-expanded	1	0.00014041
AACCGCGTCTCTGAGA-1	clonotype580	TGTGCAGTGAGCAGCAACTATCAGTTGATCTGG	TGTGCCAGCAGCCAAGACAGGGAACAAAACACCTTGTACTTT	CAVSSNYQLIW	CASSQDREQNTLYF	colon	TSC1	0	Non-expanded	Non-expanded	1	0.00014041
AACGTTGAGACGCACA-1	clonotype2	TGTGCTGTGAGCGCGGCATCTTCTGGCAGCTGGCAACTCATCTTT	TGTGCCAGCGGTAGGGGGCGCGCCAACGAAAGATTATTTTTC	CAVSAASSGSWQLIF	CASGRGRANERLFF	colon	TSC2	2	Expanded	Expanded	292	0.0409997
AACGTTGAGGGTTCCC-1	clonotype3291	TGTATCCTGAGAGTAGAAACTGGCAGTGGTGGAAAACTCACTTTG	TGTGCCAGCAGTCTCTGGGGGTTCTATGAACAGTACTTC	CILRVETGSGGKLTL	CASSLWGFYEQYF	colon	TSC6	5	Non-expanded	Non-expanded	1	0.00014041
AACGTTGGTATTCTCT-1	clonotype35	TGTGCTGTGAGCGCGGCATCTTCTGGCAGCTGGCAACTCATCTTT		CAVSAASSGSWQLIF		colon	TSC2	2	Expanded		11	0.00154451
AACTCAGCAAGACGTG-1	clonotype3287	TGTGCAGCAAGATCTTCTGGCAGCTGGCAACTCATCTTT	TGTGCCAGCAGTGGGACAGGGGGCGAACAGTACTTC	CAARSSGSWQLIF	CASSGTGGEQYF	colon	TSC5	1	Non-expanded	Non-expanded	1	0.00014041
AACTCAGGTACACCGC-1	clonotype3288	TGTGTTCTGGGTGATCGGGTGTCTTCTGGCAGCTGGCAACTCATCTTT	TGTGCCAGCAGTGATGCACCAGATTCCTATAATTCGCCCCTCTACTTT	CVLGDRVSSGSWQLIF	CASSDAPDSYNSPLYF	colon	TSC1	0	Non-expanded	Non-expanded	1	0.00014041
AACTCAGGTATAATGG-1	clonotype22	TGTGCTGTGAGCGCGCCTAACAACAATGCCCCACGATTT	TGTGCCAGCAGCTTAGAACAGAACCAGGCTCCGCTTTTT	CAVSAPNNNAPRF	CASSLEQNQAPLF	colon	TSC3	1	Expanded	Expanded	16	0.00224656
AACTCAGGTCATTAGC-1	clonotype3295	TGTGCTGTGAGAAATGCAGGTGCCAAGCTCACATTC	TGTGCCAGCAGTCTCACTGGGTCTGAAACGCTGTATTTT	CAVRNAGAKLTF	CASSLTGSETLYF	colon	TSC5	1	Non-expanded	Non-expanded	1	0.00014041
AACTCAGGTGCTGTAT-1	clonotype3296	TGTGCTTTGACCCCCGCATCTTCTGGCAGCTGGCAACTCATCTTT	TGTGCCAGCAGTCCGGACAGGGGTGCAGAAACGCTGTATTTT	CALTPASSGSWQLIF	CASSPDRGAETLYF	colon	TSC1	1	Non-expanded	Non-expanded	1	0.00014041
AACTCAGGTTCGTGAT-1	clonotype992	TGTGCTCTGACCTCTAGCAACATGGGCTACAAACTTACCTTC	TGTGCAAGCAGCTTAGAGTGGGGGGGTGCAGAAACGCTGTATTTT	CALTSSNMGYKLTF	CASSLEWGGAETLYF	colon	TSC1	1	Non-expanded	Non-expanded	1	0.00014041
AACTCAGTCAGTGTTG-1	clonotype1129	TGTGCTCTGGGTGATTCAGGAGGAAACTACAAACCTACGTTT	TGTGGTGCTGGGGGAATCTATGAACAGTACTTC	CALGDSGGNYKPTF	CGAGGIYEQYF	colon	TSC1	3	Non-expanded	Non-expanded	1	0.00014041
AACTCAGTCCGCGTTT-1	clonotype13	TGTGCAGCAAGTGCTAACACTGGAGCTAACACTGGAAAGCTCACGTTT	TGTGCCAGCAGTATACCCGCAGGGAACACCTTGTACTTT	CAASANTGANTGKLTF	CASSIPAGNTLYF	colon	TSC2	3	Expanded	Expanded	26	0.00365066
AACTCAGTCGCCGTGA-1	clonotype218	TGCGCAGTCAGTGCAGCTAATTACAACGTGCTTTACTTC	TGTGCCAGCGGTGCGGGACAGTCAAACACAGAAGTCTTCTTT	CAVSAANYNVLYF	CASGAGQSNTEVFF	colon		0	Expanded	Expanded	2	0.00028082
AACTCAGTCGTGGGAA-1	clonotype1131	TGTGCTACTCATTATAACCAGGGGAAGCTTATCTTT	TGTGCCAGCAGCCAAGGGACTGGGGGCTATGAACAGTACTTC	CATHYNQGKLIF	CASSQGTGGYEQYF	colon	TSC3	1	Non-expanded	Non-expanded	1	0.00014041
AACTCCCAGCCAGGAT-1	clonotype1123	TGTGCTCTGGGTTTACTGTCTAATTACAACGTGCTTTACTTC	TGTGCCAGCAGCTTTTCTGGGGGTAGTGCAGAAACGCTGTATTTT	CALGLLSNYNVLYF	CASSFSGGSAETLYF	colon	TSC6	3	Non-expanded	Non-expanded	1	0.00014041
AACTCCCAGGAGTACC-1	clonotype990	TGTGCTGCAAGTGGAGGGACTGGAGGCTATAAAGTGGTCTTT	TGTGCCAGCAGCCGGGACATTTCCAACGAAAGATTATTTTTC	CAASGGTGGYKVVF	CASSRDISNERLFF	colon	TSC1	1	Non-expanded	Non-expanded	1	0.00014041
AACTCCCAGGGCTCTC-1	clonotype1	TGTGCTGCTGGGACCAATACAGGCAAATTAACCTTT	TGCTCCAGCAGTCAAGACTGGGGAAGTCAAAACACCTTGTACTTT	CAAGTNTGKLTF	CSSSQDWGSQNTLYF	colon	TSC2	2	Expanded	Expanded	444	0.062342
AACTCCCCAAGGTTTC-1	clonotype984	TGTGCTTTGAGGCAGCAAGGCACTGGGTCTAAGCTGTCATTT	TGTGCCAGCAGCCACAGGGACAGGAACACAGAAGTCTTCTTT	CALRQQGTGSKLSF	CASSHRDRNTEVFF	colon	TSC1	1	Non-expanded	Non-expanded	1	0.00014041
AACTCCCCAATAGAGT-1	clonotype22	TGTGCTGTGAGCGCGCCTAACAACAATGCCCCACGATTT	TGTGCCAGCAGCTTAGAACAGAACCAGGCTCCGCTTTTT	CAVSAPNNNAPRF	CASSLEQNQAPLF	colon	TSC3	1	Expanded	Expanded	16	0.00224656
AACTCCCCAGGACGTA-1	clonotype983		TGTAGTTCTAGAGGTATACCGGGACTGGGGGGTTATGCTGAGCAGTTCTTC		CSSRGIPGLGGYAEQFF	colon	TSC5	1		Non-expanded	1	0.00014041
AACTCCCCATGCTGGC-1	clonotype778	TGTGCAGTGGCCGGGACTGGAGGCTATAAAGTGGTCTTT	TGTGCCAGCAGCCAAGGGGACAGAAACAACCAGGCTCCGCTTTTT	CAVAGTGGYKVVF	CASSQGDRNNQAPLF	colon	TSC2	1	Non-expanded	Non-expanded	1	0.00014041
AACTCCCGTTACGTCA-1	clonotype299	TGTGCAGTGACAGGAAACTACAAATACGTCTTT	TGTGCCAGCAGTGGGACAGAAGACACCCAGTACTTT	CAVTGNYKYVF	CASSGTEDTQYF	colon	TSC1	1	Expanded	Expanded	2	0.00028082
AACTCCCTCAACGCTA-1	clonotype27	TGTGCTGTGAGCGCTGCATCTTCTGGCAGCTGGCAACTCATCTTT	TGTGCCAGCAGCCGGGGCCAGTCAAACACAGAAGTCTTCTTT	CAVSAASSGSWQLIF	CASSRGQSNTEVFF	colon	TSC3	2	Expanded	Expanded	13	0.00182533
AACTCCCTCCACGAAT-1	clonotype2	TGTGCTGTGAGCGCGGCATCTTCTGGCAGCTGGCAACTCATCTTT	TGTGCCAGCGGTAGGGGGCGCGCCAACGAAAGATTATTTTTC	CAVSAASSGSWQLIF	CASGRGRANERLFF	colon	TSC2	4	Expanded	Expanded	292	0.0409997
AACTCCCTCTTCATGT-1	clonotype2	TGTGCTGTGAGCGCGGCATCTTCTGGCAGCTGGCAACTCATCTTT	TGTGCCAGCGGTAGGGGGCGCGCCAACGAAAGATTATTTTTC	CAVSAASSGSWQLIF	CASGRGRANERLFF	colon	TSC2	2	Expanded	Expanded	292	0.0409997
AACTCTTAGCTGCAAG-1	clonotype1	TGTGCTGCTGGGACCAATACAGGCAAATTAACCTTT	TGCTCCAGCAGTCAAGACTGGGGAAGTCAAAACACCTTGTACTTT	CAAGTNTGKLTF	CSSSQDWGSQNTLYF	colon	TSC2	2	Expanded	Expanded	444	0.062342
AACTCTTCACGCGAAA-1	clonotype782	TGTGCTGCTGAGAGGGAGGATTATAACCAGGGGAAGCTTATCTTT	TGTGCCTGGAGTTCCGGGACTGGGTATGAACAGTACTTC	CAAEREDYNQGKLIF	CAWSSGTGYEQYF	colon	TSC2	0	Non-expanded	Non-expanded	1	0.00014041
AACTCTTCACGTTGGC-1	clonotype1	TGTGCTGCTGGGACCAATACAGGCAAATTAACCTTT	TGCTCCAGCAGTCAAGACTGGGGAAGTCAAAACACCTTGTACTTT	CAAGTNTGKLTF	CSSSQDWGSQNTLYF	colon	TSC2	2	Expanded	Expanded	444	0.062342
AACTCTTCAGCTGGCT-1	clonotype780		TGTGCCAGCAGCTCAGAATATAATTCGCCCCTCTACTTT		CASSSEYNSPLYF	colon	TSC1	0		Non-expanded	1	0.00014041
AACTCTTCATCGGGTC-1	clonotype781	TGTGCAGTGAGCGGAACAACTGCCAGTTTGGGGAAACTGCAGTTT	TGTGCCAGCAGACCGGGACAGAACACAGAAGTCTTCTTT	CAVSGTTASLGKLQF	CASRPGQNTEVFF	colon	TSC4	1	Non-expanded	Non-expanded	1	0.00014041
AACTCTTCATTAGCCA-1	clonotype4	TGTGCTACAGAGGGTAGCTTCAATAAGTTGACCTTT;TGTGCTATAGATGGCTATGGAAATGAGAAAATAACTTTT	TGCACCTGCAGTGCAGATGGCTGGGGGTGGATCTTC	CAIDGYGNEKITF;CATEGSFNKLTF	CTCSADGWGWIF	colon	TSC1	2	Expanded	Expanded	83	0.011654
AACTCTTGTCCTCCAT-1	clonotype30	TGTGCTCTGGGCCTTCGTAATGCAGGTGCCAAGCTCACATTC	TGTGCAAGCAGCTTAGGGTCAGGGACTAGTGCAGAAACGCTGTATTTT	CALGLRNAGAKLTF	CASSLGSGTSAETLYF	colon	TSC2	1	Expanded	Expanded	12	0.00168492
AACTCTTTCAGGCAAG-1	clonotype64	TGCGCAGTCAGTATGAATTATAACCAGGGGAAGCTTATCTTT;TGTGCTCTGAGCATGTCTAATTACAACGTGCTTTACTTC	TGTGCCAGCAGTGGGGGACTGGGGCGCTCCTATGAACAGTACTTC	CALSMSNYNVLYF;CAVSMNYNQGKLIF	CASSGGLGRSYEQYF	colon	TSC3	1	Expanded	Expanded	6	0.00084246
AACTCTTTCCTTCAAT-1	clonotype11	TGTGCAGCTTATAACACCAATACAGGCAAATTAACCTTT	TGTGCCAGCAGCTTTATGGGTAACCAAGACACCCAGTACTTT	CAAYNTNTGKLTF	CASSFMGNQDTQYF	colon	TSC1	3	Expanded	Expanded	31	0.00435271
AACTCTTTCTGCGGCA-1	clonotype2819	TGTGCTTCCGGGACTGGAGGCTATAAAGTGGTCTTT	TGTGCCAGCAGATTGACAGAAAACACCTTGTACTTT	CASGTGGYKVVF	CASRLTENTLYF	colon	TSC3	0	Non-expanded	Non-expanded	1	0.00014041
AACTGGTAGCGCTCCA-1	clonotype1447	TGTGCTATGAGAGAGGAGTCTAATTACAACGTGCTTTACTTC	TGTGCCAGCGGTGAAGATAGTCAAAACACCTTGTACTTT	CAMREESNYNVLYF	CASGEDSQNTLYF	colon	TSC2	0	Non-expanded	Non-expanded	1	0.00014041
AACTGGTAGCGTGTCC-1	clonotype300		TGTGCCAGCAGCCTGGGACTGGGGGGGCGCCAAAACACCTTGTACTTT		CASSLGLGGRQNTLYF	colon		2		Expanded	2	0.00028082
AACTGGTCACCAGCAC-1	clonotype2	TGTGCTGTGAGCGCGGCATCTTCTGGCAGCTGGCAACTCATCTTT	TGTGCCAGCGGTAGGGGGCGCGCCAACGAAAGATTATTTTTC	CAVSAASSGSWQLIF	CASGRGRANERLFF	colon	TSC2	1	Expanded	Expanded	292	0.0409997
AACTGGTCAGACACTT-1	clonotype1444	TGCGCAGATATGTCTAATTACAACGTGCTTTACTTC	TGTGCCAGCGGTGATGGGACAGGGGAGAATTCGCCCCTCTACTTT	CADMSNYNVLYF	CASGDGTGENSPLYF	colon	TSC3	0	Non-expanded	Non-expanded	1	0.00014041
AACTGGTCAGCATGAG-1	clonotype2	TGTGCTGTGAGCGCGGCATCTTCTGGCAGCTGGCAACTCATCTTT	TGTGCCAGCGGTAGGGGGCGCGCCAACGAAAGATTATTTTTC	CAVSAASSGSWQLIF	CASGRGRANERLFF	colon	TSC2	2	Expanded	Expanded	292	0.0409997
AACTGGTGTCCATGAT-1	clonotype1451	TGTGCAGCAAGTTCCTATGGAAATGAGAAAATAACTTTT	TGTGCCAGCAGCCGGACAGGGGCCCAGGCTCCGCTTTTT	CAASSYGNEKITF	CASSRTGAQAPLF	colon	TSC1	0	Non-expanded	Non-expanded	1	0.00014041
AACTGGTGTCCCTACT-1	clonotype6	TGCTCAGCAAGTTCAGGAGGAAACTACAAACCTACGTTT	TGTGCCAGCAGCCCCACTATTTCCAACGAAAGATTATTTTTC	CSASSGGNYKPTF	CASSPTISNERLFF	colon	TSC1	2	Expanded	Expanded	72	0.0101095
AACTGGTTCTAACTTC-1	clonotype2	TGTGCTGTGAGCGCGGCATCTTCTGGCAGCTGGCAACTCATCTTT	TGTGCCAGCGGTAGGGGGCGCGCCAACGAAAGATTATTTTTC	CAVSAASSGSWQLIF	CASGRGRANERLFF	colon	TSC2	2	Expanded	Expanded	292	0.0409997
AACTTTCAGACACTAA-1	clonotype5	TGCTCAGCAAGCCCTAACTATGCCCAGGGATTAACCTTC	TGTGCCAGCAGCCCCACAGGGTATGAACAGTACTTC	CSASPNYAQGLTF	CASSPTGYEQYF	colon	TSC2	2	Expanded	Expanded	72	0.0101095
AACTTTCAGGATGTAT-1	clonotype2	TGTGCTGTGAGCGCGGCATCTTCTGGCAGCTGGCAACTCATCTTT	TGTGCCAGCGGTAGGGGGCGCGCCAACGAAAGATTATTTTTC	CAVSAASSGSWQLIF	CASGRGRANERLFF	colon	TSC2	2	Expanded	Expanded	292	0.0409997
AACTTTCAGTAGGCCA-1	clonotype1450	TGTGCTATGAGAGAGGGTAGGGGAGGAAGCAATGCAAAGCTAACCTTC	TGTGCCAGCAGCTTAGGACAATCTAGTGCAGAAACGCTGTATTTT	CAMREGRGGSNAKLTF	CASSLGQSSAETLYF	colon	TSC1	0	Non-expanded	Non-expanded	1	0.00014041
AACTTTCGTCTCGTTC-1	clonotype1449	TGTGCAGCAAGTGCACAGACTGGAGGCTATAAAGTGGTCTTT	TGTGCCAGCAGCCCACAGGGAGGGACAGAAGTCTTCTTT	CAASAQTGGYKVVF	CASSPQGGTEVFF	colon	TSC2	0	Non-expanded	Non-expanded	1	0.00014041
AACTTTCGTTCAGACT-1	clonotype1448	TGTGCTATGAGGGTAATGAATTATAACCAGGGGAAGCTTATCTTT	TGTGCCAGCAGCTTGGACCCTTCAAACACAGAAGTCTTCTTT	CAMRVMNYNQGKLIF	CASSLDPSNTEVFF	colon	TSC6	1	Non-expanded	Non-expanded	1	0.00014041
AACTTTCTCAGTTCGA-1	clonotype1	TGTGCTGCTGGGACCAATACAGGCAAATTAACCTTT	TGCTCCAGCAGTCAAGACTGGGGAAGTCAAAACACCTTGTACTTT	CAAGTNTGKLTF	CSSSQDWGSQNTLYF	colon	TSC2	2	Expanded	Expanded	444	0.062342
AACTTTCTCATTATCC-1	clonotype9	TGTGCAGCAAGCAGTAACTATGCCCAGGGATTAACCTTC	TGTGCCAGCAGCCCTCTGGGGGGCTATGAACAGTACTTC	CAASSNYAQGLTF	CASSPLGGYEQYF	colon	TSC1	2	Expanded	Expanded	38	0.00533558
AACTTTCTCGTATCAG-1	clonotype104	TGTGCTGTGAGCCCCTCTAGCAACATGGGCTACAAACTTACCTTC	TGCACCTGCAGTGCAGAGGGGATTTCCAACGAAAGATTATTTTTC	CAVSPSSNMGYKLTF	CTCSAEGISNERLFF	colon	TSC4	5	Expanded	Expanded	4	0.00056164
AACTTTCTCTAACCGA-1	clonotype30	TGTGCTCTGGGCCTTCGTAATGCAGGTGCCAAGCTCACATTC	TGTGCAAGCAGCTTAGGGTCAGGGACTAGTGCAGAAACGCTGTATTTT	CALGLRNAGAKLTF	CASSLGSGTSAETLYF	colon	TSC2	2	Expanded	Expanded	12	0.00168492
AAGACCTAGACTAAGT-1	clonotype219	TGCTCAGCCCTCATTGCATCTTCTGGCAGCTGGCAACTCATCTTT	TGTGCCTGGAGTCTACCCGGAGGGGGAGACACAGAAGTCTTCTTT	CSALIASSGSWQLIF	CAWSLPGGGDTEVFF	colon	TSC2	1	Expanded	Expanded	2	0.00028082
AAGACCTCACAGCGTC-1	clonotype301	TGTGCTATAGATAACAACAATGCCCCACGATTT	TGTGCCAGCAGTCCCGGTAGTCAAAACACCTTGTACTTT	CAIDNNNAPRF	CASSPGSQNTLYF	colon	TSC1	3	Expanded	Expanded	2	0.00028082
AAGACCTCATTTGCTT-1	clonotype1442	TGTGCAGTGAGTCCAACTTCCAATACCAACAAAGTCGTCTTT	TGTGCCAGCAGCCCACAATCAAACACAGAAGTCTTCTTT	CAVSPTSNTNKVVF	CASSPQSNTEVFF	colon	TSC1	0	Non-expanded	Non-expanded	1	0.00014041
AAGACCTGTCCCGACA-1	clonotype13	TGTGCAGCAAGTGCTAACACTGGAGCTAACACTGGAAAGCTCACGTTT	TGTGCCAGCAGTATACCCGCAGGGAACACCTTGTACTTT	CAASANTGANTGKLTF	CASSIPAGNTLYF	colon	TSC2	4	Expanded	Expanded	26	0.00365066
AAGACCTGTGCACGAA-1	clonotype1217	TGTGCTCTGTATAACTATGCCCAGGGATTAACCTTC	TGTGCCAGCAGCCACCGGGACTGGGGGGATGAACAGTACTTC	CALYNYAQGLTF	CASSHRDWGDEQYF	colon	TSC1	3	Non-expanded	Non-expanded	1	0.00014041
AAGACCTTCACAGTAC-1	clonotype1218	TGTATCCTGAGAGTAATCCAAGGAGGGTCTGCGAAGCTCATCTTT	TGTGCCAGCAGCCAAGATGGGAGGGCCAGCTCCTATGAACAGTACTTC	CILRVIQGGSAKLIF	CASSQDGRASSYEQYF	colon	TSC6	1	Non-expanded	Non-expanded	1	0.00014041
AAGACCTTCGAGGTAG-1	clonotype1219	TGTGCAGCAAGCAACTATGCCCAGGGATTAACCTTC	TGTGCCAGCTCTATGGACTGGGAGTATGAACAGTACTTC	CAASNYAQGLTF	CASSMDWEYEQYF	colon	TSC1	0	Non-expanded	Non-expanded	1	0.00014041
AAGACCTTCTACGAGT-1	clonotype1220		TGTGCCAGCAGCCCCAGCTCCTATGAACAGTACTTC		CASSPSSYEQYF	colon	TSC3	0		Non-expanded	1	0.00014041
AAGCCGCAGTAGCCGA-1	clonotype9	TGTGCAGCAAGCAGTAACTATGCCCAGGGATTAACCTTC	TGTGCCAGCAGCCCTCTGGGGGGCTATGAACAGTACTTC	CAASSNYAQGLTF	CASSPLGGYEQYF	colon	TSC1	2	Expanded	Expanded	38	0.00533558
AAGCCGCCAAGCCCAC-1	clonotype1222	TGTGCAGCAAGCATGGCCAATAACAGAATCTTCTTT	TGTGCCAGCAGTATAGATGGGGGCCCCTATGAACAGTACTTC	CAASMANNRIFF	CASSIDGGPYEQYF	colon	TSC2	3	Non-expanded	Non-expanded	1	0.00014041
AAGCCGCGTAGCTTGT-1	clonotype1214	TGTGCTATAGCGCGGAATAGCAATAACAGAATCTTCTTT	TGTGCCAGCAGCCAACTCTTTCCGCTTTTT	CAIARNSNNRIFF	CASSQLFPLF	colon	TSC6	3	Non-expanded	Non-expanded	1	0.00014041
AAGCCGCGTTCCAACA-1	clonotype1846	TGTGCAGCAGCAGGGAACAAGCTAACTTTT	TGTGCCAGCGGTGATGAGGGAGGGAATTCGCCCCTCTACTTT	CAAAGNKLTF	CASGDEGGNSPLYF	colon		0	Non-expanded	Non-expanded	1	0.00014041
AAGCCGCGTTGGTGGA-1	clonotype10	TGTGCTGTGAGCGGGGCATCTTCTGGCAGCTGGCAACTCATCTTT	TGTGCCAGCAGCTACGGAGGGGCAGGTACAGAAGTCTTCTTT	CAVSGASSGSWQLIF	CASSYGGAGTEVFF	colon	TSC2	2	Expanded	Expanded	35	0.00491435
AAGCCGCTCCTCAACC-1	clonotype1	TGTGCTGCTGGGACCAATACAGGCAAATTAACCTTT	TGCTCCAGCAGTCAAGACTGGGGAAGTCAAAACACCTTGTACTTT	CAAGTNTGKLTF	CSSSQDWGSQNTLYF	colon	TSC2	4	Expanded	Expanded	444	0.062342
AAGGAGCAGAACTCGG-1	clonotype1845	TGTGCTCTTAATTCTGGAGGAAGCAATGCAAAGCTAACCTTC	TGTGCCAGCGGTGATCCCAGGGGCTATGCTGAGCAGTTCTTC	CALNSGGSNAKLTF	CASGDPRGYAEQFF	colon	TSC3	3	Non-expanded	Non-expanded	1	0.00014041
AAGGAGCAGTTAACGA-1	clonotype1	TGTGCTGCTGGGACCAATACAGGCAAATTAACCTTT	TGCTCCAGCAGTCAAGACTGGGGAAGTCAAAACACCTTGTACTTT	CAAGTNTGKLTF	CSSSQDWGSQNTLYF	colon	TSC2	2	Expanded	Expanded	444	0.062342
AAGGAGCCAATGAAAC-1	clonotype23		TGTGCCAGCGGTAGGGGGCGCGCCAACGAAAGATTATTTTTC		CASGRGRANERLFF	colon	TSC2	2		Expanded	16	0.00224656
AAGGAGCCACTACAGT-1	clonotype1848	TGTGCACTGCAGCAAGGCACTGGGTCTAAGCTGTCATTT	TGTGCCAGCAGTGGGACAATTAACCAAGACACCCAGTACTTT	CALQQGTGSKLSF	CASSGTINQDTQYF	colon	TSC2	5	Non-expanded	Non-expanded	1	0.00014041
AAGGAGCCATTAGGCT-1	clonotype1850	TGTGCTGTTGAGGCGAACACCAATACAGGCAAATTAACCTTT	TGTGCCAGCAGCCAAGATCTGGGGGGGCGAGACACCCAGTACTTT	CAVEANTNTGKLTF	CASSQDLGGRDTQYF	colon	TSC3	1	Non-expanded	Non-expanded	1	0.00014041
AAGGAGCGTCTTCTCG-1	clonotype53		TGTGCCAGCAGCTACGGAGGGGCAGGTACAGAAGTCTTCTTT		CASSYGGAGTEVFF	colon	TSC2	2		Expanded	7	0.00098287
AAGGAGCGTTCTCATT-1	clonotype7	TGTGCTGCTGGGACCAATACAGGCAAATTAACCTTT		CAAGTNTGKLTF		colon	TSC2	2	Expanded		70	0.0098287
AAGGAGCTCCAAATGC-1	clonotype1	TGTGCTGCTGGGACCAATACAGGCAAATTAACCTTT	TGCTCCAGCAGTCAAGACTGGGGAAGTCAAAACACCTTGTACTTT	CAAGTNTGKLTF	CSSSQDWGSQNTLYF	colon	TSC2	2	Expanded	Expanded	444	0.062342
AAGGCAGAGAGGGCTT-1	clonotype1852	TGTGCAGCAAGCATCGGCACAAATGCTTACAAAGTCATCTTT	TGTGCCTGGAGTCTAGCAGGGGGCGCTGGCGAAAGATTATTTTTC	CAASIGTNAYKVIF	CAWSLAGGAGERLFF	colon	TSC1	1	Non-expanded	Non-expanded	1	0.00014041
AAGGCAGGTCCATCCT-1	clonotype1654	TGTGCTCTGGGTGATCTTCGCAACAACAGACTTACTTTG	TGTGCCAGCAGTATTCAAATTAACCAAGACACCCAGTACTTT	CALGDLRNNRLTL	CASSIQINQDTQYF	colon	TSC6	0	Non-expanded	Non-expanded	1	0.00014041
AAGGCAGGTCGTGGCT-1	clonotype76	TGTGCTGCTGAGAGGGCCAATACAGGCAAATTAACCTTT	TGTGCCTGGGGGGTTCGGGGAGGAGACGAAAGATTATTTTTC	CAAERANTGKLTF	CAWGVRGGDERLFF	colon	TSC1	2	Expanded	Expanded	5	0.00070205
AAGGCAGGTGATAAGT-1	clonotype1652	TGTGCAGCAAGTGCAAATTCTGGGACTTACCAGAGGTTT	TGTGCCAGCTCTCGGGGGGAAGCCAACGAAAGATTATTTTTC	CAASANSGTYQRF	CASSRGEANERLFF	colon	TSC1	0	Non-expanded	Non-expanded	1	0.00014041
AAGGCAGGTGTGACGA-1	clonotype54	TGTGCTGCAAGTGGGGGAGGCAGAGCTCTGATATTT;TGTGCTGTCGGGACTGGAGGCTATAAAGTGGTCTTT	TGTGCTAGCAGGGGGACAGAACCAGAAGTCTTCTTT	CAASGGGRALIF;CAVGTGGYKVVF	CASRGTEPEVFF	colon	TSC1	4	Expanded	Expanded	7	0.00098287
AAGGCAGTCCGAGCCA-1	clonotype2	TGTGCTGTGAGCGCGGCATCTTCTGGCAGCTGGCAACTCATCTTT	TGTGCCAGCGGTAGGGGGCGCGCCAACGAAAGATTATTTTTC	CAVSAASSGSWQLIF	CASGRGRANERLFF	colon	TSC2	2	Expanded	Expanded	292	0.0409997
AAGGCAGTCTTTAGTC-1	clonotype1653	TGTGCAACAATGTCTAATTACAACGTGCTTTACTTC	TGCACCTGCAGTGGGGACTGGGGGCAAGACACCCAGTACTTT	CATMSNYNVLYF	CTCSGDWGQDTQYF	colon	TSC1	0	Non-expanded	Non-expanded	1	0.00014041
AAGGTTCAGAGGTACC-1	clonotype2	TGTGCTGTGAGCGCGGCATCTTCTGGCAGCTGGCAACTCATCTTT	TGTGCCAGCGGTAGGGGGCGCGCCAACGAAAGATTATTTTTC	CAVSAASSGSWQLIF	CASGRGRANERLFF	colon	TSC2	2	Expanded	Expanded	292	0.0409997
AAGGTTCAGTGAATTG-1	clonotype1648		TGTGCCAGCAGTGGACAGGGGAGAGGAAATACGCTCTATTTT		CASSGQGRGNTLYF	colon	TSC1	1		Non-expanded	1	0.00014041
AAGGTTCAGTGCGATG-1	clonotype1649		TGTGCCTGGAGTCTATCACAACAAGACACCCAGTACTTT		CAWSLSQQDTQYF	colon	TSC2	0		Non-expanded	1	0.00014041
AAGGTTCAGTTGTAGA-1	clonotype1656		TGTGCCTGGAGTCTAGGGACAGGGAACACAGAAGTCTTCTTT		CAWSLGTGNTEVFF	colon	TSC1	0		Non-expanded	1	0.00014041
AAGGTTCCAGAGCCAA-1	clonotype1657	TGTGCTCTGGGTGATTATAACCAGGGGAAGCTTATCTTT	TGTGCCAGCAGCCAAGGGACTGGGGGATATGAACAGTACTTC	CALGDYNQGKLIF	CASSQGTGGYEQYF	colon	TSC1	3	Non-expanded	Non-expanded	1	0.00014041
AAGGTTCGTCCAAGTT-1	clonotype55	TGTGCTTTGAGGAAAATGAATCAAGGAGGGTCTGCGAAGCTCATCTTT	TGTGGTGCTAGAACTGGGGGGAAGGTTGAACAGTACTTC	CALRKMNQGGSAKLIF	CGARTGGKVEQYF	colon	TSC2	1	Expanded	Expanded	7	0.00098287
AAGGTTCTCCATGAGT-1	clonotype22	TGTGCTGTGAGCGCGCCTAACAACAATGCCCCACGATTT	TGTGCCAGCAGCTTAGAACAGAACCAGGCTCCGCTTTTT	CAVSAPNNNAPRF	CASSLEQNQAPLF	colon	TSC3	1	Expanded	Expanded	16	0.00224656
AAGTCTGCACGAAACG-1	clonotype1	TGTGCTGCTGGGACCAATACAGGCAAATTAACCTTT	TGCTCCAGCAGTCAAGACTGGGGAAGTCAAAACACCTTGTACTTT	CAAGTNTGKLTF	CSSSQDWGSQNTLYF	colon	TSC2	2	Expanded	Expanded	444	0.062342
AAGTCTGCATCACGTA-1	clonotype47	TGTGCTGCAAGTGGGAGAGGAAACTACAAACCTACGTTT	TGTGCCAGCAGCTGGGACAGGGAGGAACAGTACTTC	CAASGRGNYKPTF	CASSWDREEQYF	colon	TSC3	1	Expanded	Expanded	7	0.00098287
AAGTCTGGTAGAGTGC-1	clonotype8	TGTGCTGTGAGCCCTAGCAACATGGGCTACAAACTTACCTTC	TGTGCCAGCGGTGATGCCAGGAACTCCGACTACACCTTC	CAVSPSNMGYKLTF	CASGDARNSDYTF	colon	TSC2	4	Expanded	Expanded	64	0.00898624
AAGTCTGGTCCTAGCG-1	clonotype1	TGTGCTGCTGGGACCAATACAGGCAAATTAACCTTT	TGCTCCAGCAGTCAAGACTGGGGAAGTCAAAACACCTTGTACTTT	CAAGTNTGKLTF	CSSSQDWGSQNTLYF	colon	TSC2	2	Expanded	Expanded	444	0.062342
AAGTCTGGTGGGTCAA-1	clonotype1865	TGTGCTAGAGCAAATTCTGGGACTTACCAGAGGTTT		CARANSGTYQRF		colon	TSC2	3	Non-expanded		1	0.00014041
AAGTCTGGTTGTGGCC-1	clonotype1864	TGTGCTCTGGTCAAAGGGACTGGAGGCTATAAAGTGGTCTTT	TGTGCAAGCAGCCCCGGGACAGGGATTTCCAACGAAAGATTATTTTTC	CALVKGTGGYKVVF	CASSPGTGISNERLFF	colon	TSC3	3	Non-expanded	Non-expanded	1	0.00014041
AAGTCTGTCATAAAGG-1	clonotype321	TGTGCAGCAAGTGACACCAATACAGGCAAATTAACCTTT	TGTGCCAGCAGTGAACGGGACAACTATGAACAGTACTTC	CAASDTNTGKLTF	CASSERDNYEQYF	colon	TSC2	1	Expanded	Expanded	2	0.00028082
AAGTCTGTCGGACAAG-1	clonotype1	TGTGCTGCTGGGACCAATACAGGCAAATTAACCTTT	TGCTCCAGCAGTCAAGACTGGGGAAGTCAAAACACCTTGTACTTT	CAAGTNTGKLTF	CSSSQDWGSQNTLYF	colon	TSC2	2	Expanded	Expanded	444	0.062342
AAGTCTGTCGGCTTGG-1	clonotype1863		TGTGCAAGCAGCCCTTCGGCTGAAACGCTGTATTTT		CASSPSAETLYF	colon	TSC3	1		Non-expanded	1	0.00014041
AAGTCTGTCTCGCATC-1	clonotype19	TGTGCTCTGGGTGCCATGGACTATGCAAACAAGATGATCTTT	TGTGCCAGCAGTCCCCGGGACTGGAAATCCTATGAACAGTACTTC	CALGAMDYANKMIF	CASSPRDWKSYEQYF	colon	TSC1	3	Expanded	Expanded	18	0.00252738
AATCCAGAGACAGAGA-1	clonotype136	TGTGCTCGCCTCGCATCTTCTGGCAGCTGGCAACTCATCTTT	TGTGCCAGCAGTCTGGGAGCAAACACAGAAGTCTTCTTT	CARLASSGSWQLIF	CASSLGANTEVFF	colon	TSC2	1	Expanded	Expanded	3	0.00042123
AATCCAGAGCGCCTTG-1	clonotype1862	TGTGCAGCAAGTGCACCTGGGACTTACCAGAGGTTT	TGTGCCAGCAGTGAGGGGGGACAGAACACCGGGCAGCTCTACTTT	CAASAPGTYQRF	CASSEGGQNTGQLYF	colon	TSC6	3	Non-expanded	Non-expanded	1	0.00014041
AATCCAGAGCGTCTAT-1	clonotype1861	TGTGCAGCAACATACCAGGGAGGCAGAGCTCTGATATTT	TGTGCCTGGAGTCGGACAATTTCCAACGAAAGATTATTTTTC	CAATYQGGRALIF	CAWSRTISNERLFF	colon	TSC1	0	Non-expanded	Non-expanded	1	0.00014041
AATCCAGAGTTGAGTA-1	clonotype319		TGTGCCAGCAGGACAGCAAACACCGGGCAGCTCTACTTT		CASRTANTGQLYF	colon	TSC2	1		Expanded	2	0.00028082
AATCCAGCATGCTAGT-1	clonotype1673	TGTATCCTGACGCAGCAAGGCACTGGGTCTAAGCTGTCATTT	TGTGCCTGGAGAGGACTGGGGGGGCGCTCCTATGAACAGTACTTC	CILTQQGTGSKLSF	CAWRGLGGRSYEQYF	colon	TSC3	2	Non-expanded	Non-expanded	1	0.00014041
AATCCAGGTACGAAAT-1	clonotype1674	TGTGCTCTGGGTGAAACTTCAAGTGGCCAGAAGCTGGTTTTT		CALGETSSGQKLVF		colon	TSC3	3	Non-expanded		1	0.00014041
AATCCAGTCGTCCAGG-1	clonotype1675	TGTGCTATGAGAGAGGGAGGGTCTGGAGGAAGCAATGCAAAGCTAACCTTC	TGTGCCAGCAGCCCGGGACTGGGGGGGCAAAACTATGCTGAGCAGTTCTTC	CAMREGGSGGSNAKLTF	CASSPGLGGQNYAEQFF	colon	TSC1	2	Non-expanded	Non-expanded	1	0.00014041
AATCCAGTCGTGGGAA-1	clonotype1668	TGCGCAGTCTGGGGGACACAGGTTGTGGGGCAGCTCACTTTC	TGTGCCAGCTCTCCACTGGGGGGGCGCATCTATGCTGAGCAGTTCTTC	CAVWGTQVVGQLTF	CASSPLGGRIYAEQFF	colon	TSC1	3	Non-expanded	Non-expanded	1	0.00014041
AATCCAGTCTGTTTGT-1	clonotype19	TGTGCTCTGGGTGCCATGGACTATGCAAACAAGATGATCTTT	TGTGCCAGCAGTCCCCGGGACTGGAAATCCTATGAACAGTACTTC	CALGAMDYANKMIF	CASSPRDWKSYEQYF	colon	TSC1	3	Expanded	Expanded	18	0.00252738
AATCGGTCAGACGCAA-1	clonotype1669	TGTGCAGCAAGTCCTTCTTCCAATACCAACAAAGTCGTCTTT	TGTGCCAGCAGGGAGACAGGGGGCGCAGAAACGCTGTATTTT	CAASPSSNTNKVVF	CASRETGGAETLYF	colon	TSC6	0	Non-expanded	Non-expanded	1	0.00014041
AATCGGTGTGAGTGAC-1	clonotype1670	TGTGCTGCAAGTGGGACTGGCAGTGGTGGAAAACTCACTTTG	TGTGCCTGGAGTCTTCGTGGGTTTAACCAAGACACCCAGTACTTT	CAASGTGSGGKLTL	CAWSLRGFNQDTQYF	colon	TSC2	3	Non-expanded	Non-expanded	1	0.00014041
AATCGGTGTTAGGGTG-1	clonotype2195	TGTGCTGCTGAGGCCCTCAGTGGAGGCAGCAATTACAAACTGACATTT	TGTGCCAGCAGCCAAGGACAGGGTGGAAATACGCTCTATTTT	CAAEALSGGSNYKLTF	CASSQGQGGNTLYF	colon	TSC5	5	Non-expanded	Non-expanded	1	0.00014041
AATCGGTTCGTAGGTT-1	clonotype1667	TGTATCCGGGCTACTGGAGGCAATAATAAGCTGACTTTT	TGTAGTTCGAGGGACAGGGGAGAAACGCTGTATTTT	CIRATGGNNKLTF	CSSRDRGETLYF	colon	TSC3	0	Non-expanded	Non-expanded	1	0.00014041
ACACCAAAGGAATGGA-1	clonotype812	TGTGCTCTGAGTCGTCAAGGAGGGTCTGCGAAGCTCATCTTT	TGTGCCAGCAGCCTCGACTGGGGAAACTATGCTGAGCAGTTCTTC	CALSRQGGSAKLIF	CASSLDWGNYAEQFF	colon	TSC1	3	Non-expanded	Non-expanded	1	0.00014041
ACACCAAAGGATCGCA-1	clonotype2	TGTGCTGTGAGCGCGGCATCTTCTGGCAGCTGGCAACTCATCTTT	TGTGCCAGCGGTAGGGGGCGCGCCAACGAAAGATTATTTTTC	CAVSAASSGSWQLIF	CASGRGRANERLFF	colon	TSC2	1	Expanded	Expanded	292	0.0409997
ACACCAACAATAGCGG-1	clonotype75	TGTGCTACGCAAGGAGGGTCTGCGAAGCTCATCTTT;TGTGCTCTGTCTCTCATGGATAGCAACTATCAGTTGATCTGG	TGTGCAAGCAGCTGGGGGGTGGACACCGGGCAGCTCTACTTT	CALSLMDSNYQLIW;CATQGGSAKLIF	CASSWGVDTGQLYF	colon	TSC3	2	Expanded	Expanded	5	0.00070205
ACACCAACACTTGGAT-1	clonotype63	TGTGCAGCTAGTGACACTTCTGGCAGCTGGCAACTCATCTTT	TGTGCCAGCAGCCCGGACTGGGCTTATGCTGAGCAGTTCTTC	CAASDTSGSWQLIF	CASSPDWAYAEQFF	colon	TSC2	1	Expanded	Expanded	6	0.00084246
ACACCAACATCGATGT-1	clonotype810	TGTGCAGTGAGCGGGAACAACAATGCCCCACGATTT	TGTGCCAGCGGTGATGCACAGGGAAATACGCTCTATTTT	CAVSGNNNAPRF	CASGDAQGNTLYF	colon	TSC1	1	Non-expanded	Non-expanded	1	0.00014041
ACACCAACATTGTGCA-1	clonotype811	TGTGCAGCAAGCAAGGGGAACAACAATGCCCCACGATTT	TGTGCCAGCAGCTTGGGCGAACAGTACTTC	CAASKGNNNAPRF	CASSLGEQYF	colon	TSC1	0	Non-expanded	Non-expanded	1	0.00014041
ACACCAATCCAAAGTC-1	clonotype809	TGTGCACTGGAGGGCCAAGGCACTGGGTCTAAGCTGTCATTT	TGCACCTGCAGTGCAGTGGTTAACCAAGACACCCAGTACTTT	CALEGQGTGSKLSF	CTCSAVVNQDTQYF	colon	TSC6	1	Non-expanded	Non-expanded	1	0.00014041
ACACCAATCTTTAGGG-1	clonotype807		TGTGCCAGCGGTGATGCTGGGGGTCAAAACACCTTGTACTTT		CASGDAGGQNTLYF	colon		0		Non-expanded	1	0.00014041
ACACCCTAGATCACGG-1	clonotype23		TGTGCCAGCGGTAGGGGGCGCGCCAACGAAAGATTATTTTTC		CASGRGRANERLFF	colon	TSC1	4		Expanded	16	0.00224656
ACACCCTAGTCATCCA-1	clonotype804	TGTGCACTCTCAACAGGCAATACCGGAAAACTCATCTTT	TGTGCCTGGACCCCTCGACAGGGGAGGGACCAGGCTCCGCTTTTT	CALSTGNTGKLIF	CAWTPRQGRDQAPLF	colon	TSC2	0	Non-expanded	Non-expanded	1	0.00014041
ACACCCTCACGACTCG-1	clonotype805	TGTGCTCTGAGCCCGGACTACAGCAACAACAGACTTACTTTG	TGTGCCAGCAGCTCCAGACATGGAAATTCTGGAAATACGCTCTATTTT	CALSPDYSNNRLTL	CASSSRHGNSGNTLYF	colon	TSC2	0	Non-expanded	Non-expanded	1	0.00014041
ACACCCTCAGGACGTA-1	clonotype4	TGTGCTACAGAGGGTAGCTTCAATAAGTTGACCTTT;TGTGCTATAGATGGCTATGGAAATGAGAAAATAACTTTT	TGCACCTGCAGTGCAGATGGCTGGGGGTGGATCTTC	CAIDGYGNEKITF;CATEGSFNKLTF	CTCSADGWGWIF	colon	TSC1	2	Expanded	Expanded	83	0.011654
ACACCCTGTATCACCA-1	clonotype1026	TGTGCTCTGAGCAAAACAGGCAATACCGGAAAACTCATCTTT	TGCACCTGCAGTGCAGGGGGGACAGGGGGTGGCGAAAGATTATTTTTC	CALSKTGNTGKLIF	CTCSAGGTGGGERLFF	colon	TSC2	1	Non-expanded	Non-expanded	1	0.00014041
ACACCCTGTGACCAAG-1	clonotype1029	TGTGCTTTGAAATCTGGTAGCTTCAATAAGTTGACCTTT	TGTGCAAGCAGCCAAGGACAGGGGGGAGGAAATACGCTCTATTTT	CALKSGSFNKLTF	CASSQGQGGGNTLYF	colon	TSC2	3	Non-expanded	Non-expanded	1	0.00014041
ACACCCTTCCACGCAG-1	clonotype135	TGTGCTGCTGACCCCAATACAGGCAAATTAACCTTT	TGTGCCAGCGGTGACGGGACTGGAAACACCTTGTACTTT	CAADPNTGKLTF	CASGDGTGNTLYF	colon	TSC1	3	Expanded	Expanded	3	0.00042123
ACACCCTTCCTCAATT-1	clonotype2	TGTGCTGTGAGCGCGGCATCTTCTGGCAGCTGGCAACTCATCTTT	TGTGCCAGCGGTAGGGGGCGCGCCAACGAAAGATTATTTTTC	CAVSAASSGSWQLIF	CASGRGRANERLFF	colon	TSC2	2	Expanded	Expanded	292	0.0409997
ACACCCTTCGACCAGC-1	clonotype89	TGTGCAGCAAGTGCATGGGGGAACTATGCCCAGGGATTAACCTTC	TGTGCCAGCAGCCCCGGACAAATTTCCAACGAAAGATTATTTTTC;TGTGGTGCTAGGGACTCTCACAGGGGTCTTTCCAACGAAAGATTATTTTTC	CAASAWGNYAQGLTF	CASSPGQISNERLFF;CGARDSHRGLSNERLFF	colon	TSC1	1	Expanded	Expanded	4	0.00056164
ACACCGGCACTACAGT-1	clonotype318	TGTGCTACAGCGTACCAGGGAGGCAGAGCTCTGATATTT	TGTGCCAGCAGCCATCACAGGGGTCTTTCTGGAAATACGCTCTATTTT	CATAYQGGRALIF	CASSHHRGLSGNTLYF	colon	TSC1	3	Expanded	Expanded	2	0.00028082
ACACCGGGTCCGTGAC-1	clonotype1019	TGTGTTCTGGGTGAATCTTCTGGCAGCTGGCAACTCATCTTT	TGTGCCTGGAGTAGAAGCACTTCTAGTGCAGAAACGCTGTATTTT	CVLGESSGSWQLIF	CAWSRSTSSAETLYF	colon	TSC2	0	Non-expanded	Non-expanded	1	0.00014041
ACACCGGGTGACTACT-1	clonotype2	TGTGCTGTGAGCGCGGCATCTTCTGGCAGCTGGCAACTCATCTTT	TGTGCCAGCGGTAGGGGGCGCGCCAACGAAAGATTATTTTTC	CAVSAASSGSWQLIF	CASGRGRANERLFF	colon	TSC2	2	Expanded	Expanded	292	0.0409997
ACACCGGTCACCACCT-1	clonotype118	TGTGCAGCAAGTGCATGGGTGTCTAATTACAACGTGCTTTACTTC	TGTGCCTGGAGTCTCCCTGGGGGGCTAAACACCGGGCAGCTCTACTTT	CAASAWVSNYNVLYF	CAWSLPGGLNTGQLYF	colon	TSC1	3	Expanded	Expanded	3	0.00042123
ACACCGGTCCTCATTA-1	clonotype3256	TGTGTTCTGGGGGGGGCAAACAAGATGATCTTT	TGTGCCAGCAGCCTGACAGATTCTGGAAATACGCTCTATTTT	CVLGGANKMIF	CASSLTDSGNTLYF	colon	TSC2	0	Non-expanded	Non-expanded	1	0.00014041
ACACCGGTCTCAAGTG-1	clonotype7	TGTGCTGCTGGGACCAATACAGGCAAATTAACCTTT		CAAGTNTGKLTF		colon		2	Expanded		70	0.0098287
ACACTGAAGCTAGCCC-1	clonotype3257	TGTGCAGCAAGTAGTAACAACAATGCCCCACGATTT	TGTGCCAGCGGTGATGCGGACAGGGGAAATACGCTCTATTTT	CAASSNNNAPRF	CASGDADRGNTLYF	colon	TSC4	5	Non-expanded	Non-expanded	1	0.00014041
ACACTGAAGGACAGCT-1	clonotype27	TGTGCTGTGAGCGCTGCATCTTCTGGCAGCTGGCAACTCATCTTT	TGTGCCAGCAGCCGGGGCCAGTCAAACACAGAAGTCTTCTTT	CAVSAASSGSWQLIF	CASSRGQSNTEVFF	colon	TSC3	2	Expanded	Expanded	13	0.00182533
ACACTGACAAGCGATG-1	clonotype3258	TGTGCTGTGAGCGCGATACAAGGCACTGGGTCTAAGCTGTCATTT	TGTGCCAGCAGCTTAGAAACCGGGGACACCCAGTACTTT	CAVSAIQGTGSKLSF	CASSLETGDTQYF	colon	TSC5	1	Non-expanded	Non-expanded	1	0.00014041
ACACTGAGTCTTGATG-1	clonotype3260	TGTGTTTTGAGCCCATTTGCCCAGGGATTAACCTTC	TGTGCCAGCAGTTTACAGGGGTCCAACGAAAGATTATTTTTC	CVLSPFAQGLTF	CASSLQGSNERLFF	colon	TSC1	0	Non-expanded	Non-expanded	1	0.00014041
ACACTGAGTGCGAAAC-1	clonotype5	TGCTCAGCAAGCCCTAACTATGCCCAGGGATTAACCTTC	TGTGCCAGCAGCCCCACAGGGTATGAACAGTACTTC	CSASPNYAQGLTF	CASSPTGYEQYF	colon	TSC2	4	Expanded	Expanded	72	0.0101095
ACACTGATCATCATTC-1	clonotype3261		TGTGCCCGGGGGGCTAGTGCAGAAACGCTGTATTTT		CARGASAETLYF	colon	TSC5	0		Non-expanded	1	0.00014041
ACACTGATCCCTCTTT-1	clonotype3262	TGTGCTGTGAGCGTAGCATCTTCTGGCAGCTGGCAACTCATCTTT	TGTGCCAGCGTACAGGGAGGGGGAAATTCGCCCCTCTACTTT	CAVSVASSGSWQLIF	CASVQGGGNSPLYF	colon	TSC3	1	Non-expanded	Non-expanded	1	0.00014041
ACACTGATCCTCTAGC-1	clonotype3	TGTGCTCTGGGTGATGGGTATAACCAGGGGAAGCTTATCTTT	TGTGGTGCTAAAGGGGGGATCACCGGGCAGCTCTACTTT	CALGDGYNQGKLIF	CGAKGGITGQLYF	colon	TSC1	4	Expanded	Expanded	87	0.0122157
ACACTGATCCTGTAGA-1	clonotype3263	TGTGCTGCAAGTTCGAATAGCAATAACAGAATCTTCTTT		CAASSNSNNRIFF		colon	TSC2	1	Non-expanded		1	0.00014041
ACACTGATCGGTTCGG-1	clonotype3264	TGCGCTCTGAGTGATGCCCAGGTTGTGGGGCAGCTCACTTTC	TGTGCCTGGAGTCTAGGGCTGGGGGGGCTTGGTGAACAGTACTTC	CALSDAQVVGQLTF	CAWSLGLGGLGEQYF	colon	TSC1	0	Non-expanded	Non-expanded	1	0.00014041
ACACTGATCTGTCAAG-1	clonotype14	TGTGCTGTGAGCGCGAGATCTGGCAGCTGGCAACTCATCTTT	TGTGCCAGCACCCCCGGGGGCGCGAACACAGAAGTCTTCTTT	CAVSARSGSWQLIF	CASTPGGANTEVFF	colon	TSC1	2	Expanded	Expanded	21	0.00294861
ACAGCCGAGAACAATC-1	clonotype46	TGTGCTCTGGGTGATGGGGGAGGCAGAGCTCTGATATTT	TGTGCCAGCAGCTTAGGTTGGGCGAGTCAAAACACCTTGTACTTT	CALGDGGGRALIF	CASSLGWASQNTLYF	colon	TSC2	3	Expanded	Expanded	8	0.00112328
ACAGCCGAGATCCCAT-1	clonotype538	TGTGCTCTGGTCAGAGGTTCAGCCTTAGGGAGGCTGCATTTT	TGTGCCAGCGGTGATGCGGGGGCCATTCAAAACACCTTGTACTTT	CALVRGSALGRLHF	CASGDAGAIQNTLYF	colon	TSC4	0	Non-expanded	Non-expanded	1	0.00014041
ACAGCCGAGGCCCTTG-1	clonotype30	TGTGCTCTGGGCCTTCGTAATGCAGGTGCCAAGCTCACATTC	TGTGCAAGCAGCTTAGGGTCAGGGACTAGTGCAGAAACGCTGTATTTT	CALGLRNAGAKLTF	CASSLGSGTSAETLYF	colon	TSC2	1	Expanded	Expanded	12	0.00168492
ACAGCCGAGTCAATAG-1	clonotype119	TGTGCTCTGGGTGAGCCTTCTGGCAGCTGGCAACTCATCTTT	TGTGCCAGCAGTCGACAGAACTCCGACTACACCTTC	CALGEPSGSWQLIF	CASSRQNSDYTF	colon	TSC2	1	Expanded	Expanded	3	0.00042123
ACAGCCGAGTGCAAGC-1	clonotype536	TGTGCTGTGAGGGAGAATTATGGGAGCAGTGGCAACAAGCTCATCTTT		CAVRENYGSSGNKLIF		colon	TSC3	1	Non-expanded		1	0.00014041
ACAGCCGGTGAAGGCT-1	clonotype3	TGTGCTCTGGGTGATGGGTATAACCAGGGGAAGCTTATCTTT	TGTGGTGCTAAAGGGGGGATCACCGGGCAGCTCTACTTT	CALGDGYNQGKLIF	CGAKGGITGQLYF	colon	TSC1	2	Expanded	Expanded	87	0.0122157
ACAGCCGGTTGTGGAG-1	clonotype1	TGTGCTGCTGGGACCAATACAGGCAAATTAACCTTT	TGCTCCAGCAGTCAAGACTGGGGAAGTCAAAACACCTTGTACTTT	CAAGTNTGKLTF	CSSSQDWGSQNTLYF	colon	TSC2	2	Expanded	Expanded	444	0.062342
ACAGCTAAGACCCACC-1	clonotype542	TGTGCAGCCGCATCTTCTGGCAGCTGGCAACTCATCTTT	TGTGCCAGCCGCGGGGGAAACACCGGGCAGCTCTACTTT	CAAASSGSWQLIF	CASRGGNTGQLYF	colon	TSC1	0	Non-expanded	Non-expanded	1	0.00014041
ACAGCTAAGGCTAGAC-1	clonotype540	TGTGCAGTGGGCCGGTGGACCAACAAAGTCGTCTTT	TGTGCCAGCAGCCTCGGCCGAAACCAAGACACCCAGTACTTT	CAVGRWTNKVVF	CASSLGRNQDTQYF	colon	TSC1	3	Non-expanded	Non-expanded	1	0.00014041
ACAGCTACAGCTCCGA-1	clonotype539		TGTGCCAGCAGCCAAGATCTGGATAGTCAAAACACCTTGTACTTT		CASSQDLDSQNTLYF	colon	TSC1	0		Non-expanded	1	0.00014041
ACAGCTACATGCTGGC-1	clonotype544	TGTGCTCTGAGAGGCAACATGGGCTACAAACTTACCTTC	TGTGCCAGCAGTGCAGGGAAGAGGAACACCTTGTACTTT	CALRGNMGYKLTF	CASSAGKRNTLYF	colon	TSC2	1	Non-expanded	Non-expanded	1	0.00014041
ACAGCTAGTGCACGAA-1	clonotype543	TGTGCAGTCCTAACCTCAGGAGGAAACTACAAACCTACGTTT	TGTGCTAGCACCAGACGGGGGGCAAACTCCGACTACACCTTC	CAVLTSGGNYKPTF	CASTRRGANSDYTF	colon	TSC4	1	Non-expanded	Non-expanded	1	0.00014041
ACAGCTAGTTTGCATG-1	clonotype1	TGTGCTGCTGGGACCAATACAGGCAAATTAACCTTT	TGCTCCAGCAGTCAAGACTGGGGAAGTCAAAACACCTTGTACTTT	CAAGTNTGKLTF	CSSSQDWGSQNTLYF	colon	TSC2	2	Expanded	Expanded	444	0.062342
ACAGCTATCATTTGGG-1	clonotype2855	TGTGCTGTGAGCGCGTGGTATAACCAGGGGAAGCTTATCTTT	TGTGCCAGCAGTATTAAGTATGAACAGTACTTC	CAVSAWYNQGKLIF	CASSIKYEQYF	colon	TSC1	1	Non-expanded	Non-expanded	1	0.00014041
ACAGCTATCCGCATAA-1	clonotype2856	TGTGCAGCAAGTGCGAACACGGGTTACCAGAACTTCTATTTT	TGCACCTGCAGCCTCGGGACAGGGGGCACGAACACCCAGTACTTT	CAASANTGYQNFYF	CTCSLGTGGTNTQYF	colon	TSC1	0	Non-expanded	Non-expanded	1	0.00014041
ACAGCTATCTCTGAGA-1	clonotype120	TGTGCAGTGAGCATGAATAACAACAATGCCCCACGATTT	TGTGCAAGCAGCGGGGGGGCGGCCTATGAACAGTACTTC	CAVSMNNNNAPRF	CASSGGAAYEQYF	colon		0	Expanded	Expanded	3	0.00042123
ACAGCTATCTTTACAC-1	clonotype1	TGTGCTGCTGGGACCAATACAGGCAAATTAACCTTT	TGCTCCAGCAGTCAAGACTGGGGAAGTCAAAACACCTTGTACTTT	CAAGTNTGKLTF	CSSSQDWGSQNTLYF	colon	TSC2	2	Expanded	Expanded	444	0.062342
ACATACGAGCGCTCCA-1	clonotype2854	TGTGCAGCAAATCGGCCGGGAGGCAGAGCTCTGATATTT	TGTGCCTGGAGTCTAGAAGGGGATGAACAGTACTTC	CAANRPGGRALIF	CAWSLEGDEQYF	colon	TSC2	1	Non-expanded	Non-expanded	1	0.00014041
ACATACGAGTATGACA-1	clonotype2859	TGTGCTCTGGGTGATCGTGCTTACAAAGTCATCTTT	TGTGCCAGCAGTGATGCCCAGGGGCAGGACACCCAGTACTTT	CALGDRAYKVIF	CASSDAQGQDTQYF	colon	TSC1	0	Non-expanded	Non-expanded	1	0.00014041
ACATACGCAGGATTGG-1	clonotype2857	TGTGCTAGAGGTTCAGCCTTAGGGAGGCTGCATTTT	TGTGCCAGCCTCCCTCAGGGCGCCGAGGACACCCAGTACTTT	CARGSALGRLHF	CASLPQGAEDTQYF	colon	TSC1	0	Non-expanded	Non-expanded	1	0.00014041
ACATACGCAGTCCTTC-1	clonotype325	TGTGCTCTGAGAGGGACTGGAGCTAACACTGGAAAGCTCACGTTT		CALRGTGANTGKLTF		colon	TSC2	1	Expanded		2	0.00028082
ACATACGCATACGCCG-1	clonotype324	TGTGCTCTGGGCCCCTACCAGGGAGGCAGAGCTCTGATATTT	TGTGCCTGGAGCCGGGACAGGGGGACCAACGAAAGATTATTTTTC	CALGPYQGGRALIF	CAWSRDRGTNERLFF	colon	TSC6	1	Expanded	Expanded	2	0.00028082
ACATACGGTGTATGGG-1	clonotype2858	TGTGCTTTGGAACAAGATAGCAATAACAGAATCTTCTTT	TGTGCCAGCGGTGCGGGACAGTCAAACACAGAAGTCTTCTTT	CALEQDSNNRIFF	CASGAGQSNTEVFF	colon		0	Non-expanded	Non-expanded	1	0.00014041
ACATACGTCATCACCC-1	clonotype1	TGTGCTGCTGGGACCAATACAGGCAAATTAACCTTT	TGCTCCAGCAGTCAAGACTGGGGAAGTCAAAACACCTTGTACTTT	CAAGTNTGKLTF	CSSSQDWGSQNTLYF	colon	TSC2	2	Expanded	Expanded	444	0.062342
ACATACGTCCGCATAA-1	clonotype1	TGTGCTGCTGGGACCAATACAGGCAAATTAACCTTT	TGCTCCAGCAGTCAAGACTGGGGAAGTCAAAACACCTTGTACTTT	CAAGTNTGKLTF	CSSSQDWGSQNTLYF	colon	TSC2	2	Expanded	Expanded	444	0.062342
ACATCAGAGAGGTTGC-1	clonotype35	TGTGCTGTGAGCGCGGCATCTTCTGGCAGCTGGCAACTCATCTTT		CAVSAASSGSWQLIF		colon	TSC2	2	Expanded		11	0.00154451
ACATCAGAGGCATGTG-1	clonotype2851	TGTGCTGCCCATGACTCGGGATACAACAAACTCACTTTT	TGTGCCAGCAGCTTTGGGGTCTCCTATGAACAGTACTTC	CAAHDSGYNKLTF	CASSFGVSYEQYF	colon	TSC4	1	Non-expanded	Non-expanded	1	0.00014041
ACATCAGAGTACATGA-1	clonotype2852	TGTGCTGCAATCTCCAATACCAACAAAGTCGTCTTT	TGTGCCAGCAGTATAATTAACACAGAAGTCTTCTTT	CAAISNTNKVVF	CASSIINTEVFF	colon	TSC1	0	Non-expanded	Non-expanded	1	0.00014041
ACATCAGCACAGACAG-1	clonotype45	TGTGCTATAGGGGATTATAACCAGGGGAAGCTTATCTTT	TGTGCCAGCAGCCAAGTCCTGACTGGGGGGAGCTCCTATGAACAGTACTTC	CAIGDYNQGKLIF	CASSQVLTGGSSYEQYF	colon	TSC1	2	Expanded	Expanded	8	0.00112328
ACATCAGCACATGGGA-1	clonotype1	TGTGCTGCTGGGACCAATACAGGCAAATTAACCTTT	TGCTCCAGCAGTCAAGACTGGGGAAGTCAAAACACCTTGTACTTT	CAAGTNTGKLTF	CSSSQDWGSQNTLYF	colon	TSC2	2	Expanded	Expanded	444	0.062342
ACATCAGCACGAGGTA-1	clonotype24	TGTGCTCTGGTCAAAGGGACTGGAGGCTATAAAGTGGTCTTT	TGTGCAAGCAGCCCCGGGACAGGGATTTCCAACGAAAGATTATTTTTC;TGTGCCAGCAGCCCAGGGAACTCCGACTACACCTTC	CALVKGTGGYKVVF	CASSPGNSDYTF;CASSPGTGISNERLFF	colon	TSC3	3	Expanded	Expanded	16	0.00224656
ACATCAGGTGCGGTAA-1	clonotype3053	TGTGCCCTTAATTATAACCAGGGGAAGCTTATCTTT	TGTGCCTGGAGTCGCCTCGCGGGGGATAACCAAGACACCCAGTACTTT	CALNYNQGKLIF	CAWSRLAGDNQDTQYF	colon	TSC2	0	Non-expanded	Non-expanded	1	0.00014041
ACATCAGGTTGCGCAC-1	clonotype1	TGTGCTGCTGGGACCAATACAGGCAAATTAACCTTT	TGCTCCAGCAGTCAAGACTGGGGAAGTCAAAACACCTTGTACTTT	CAAGTNTGKLTF	CSSSQDWGSQNTLYF	colon	TSC2	2	Expanded	Expanded	444	0.062342
ACATCAGTCAAGAAGT-1	clonotype3	TGTGCTCTGGGTGATGGGTATAACCAGGGGAAGCTTATCTTT	TGTGGTGCTAAAGGGGGGATCACCGGGCAGCTCTACTTT	CALGDGYNQGKLIF	CGAKGGITGQLYF	colon	TSC1	2	Expanded	Expanded	87	0.0122157
ACATCAGTCAGTCCCT-1	clonotype3055	TGTGCAGCTAGTGAGCCGACACAGGTTGTGGGGCAGCTCACTTTC	TGTGCCTGGAGTCTAGAAGGGACAACCAACGAAAGATTATTTTTC	CAASEPTQVVGQLTF	CAWSLEGTTNERLFF	colon	TSC4	1	Non-expanded	Non-expanded	1	0.00014041
ACATGGTAGGGTATCG-1	clonotype1	TGTGCTGCTGGGACCAATACAGGCAAATTAACCTTT	TGCTCCAGCAGTCAAGACTGGGGAAGTCAAAACACCTTGTACTTT	CAAGTNTGKLTF	CSSSQDWGSQNTLYF	colon	TSC2	2	Expanded	Expanded	444	0.062342
ACATGGTAGTCGCCGT-1	clonotype322	TGTGCACTGGAGGATCAAGGAGGGTCTGCGAAGCTCATCTTT;TGTGCAGTGAGCCCTAACGTTACTGGCAGTGGTGGAAAACTCACTTTG	TGTGCCAGCGGTGATGCGGGGGGGCGCTATGCTGAGCAGTTCTTC	CALEDQGGSAKLIF;CAVSPNVTGSGGKLTL	CASGDAGGRYAEQFF	colon	TSC3	3	Expanded	Expanded	2	0.00028082
ACATGGTCAAAGGCGT-1	clonotype22	TGTGCTGTGAGCGCGCCTAACAACAATGCCCCACGATTT	TGTGCCAGCAGCTTAGAACAGAACCAGGCTCCGCTTTTT	CAVSAPNNNAPRF	CASSLEQNQAPLF	colon	TSC3	1	Expanded	Expanded	16	0.00224656
ACATGGTCACAAGACG-1	clonotype27	TGTGCTGTGAGCGCTGCATCTTCTGGCAGCTGGCAACTCATCTTT	TGTGCCAGCAGCCGGGGCCAGTCAAACACAGAAGTCTTCTTT	CAVSAASSGSWQLIF	CASSRGQSNTEVFF	colon	TSC3	2	Expanded	Expanded	13	0.00182533
ACATGGTTCACCAGGC-1	clonotype3050	TGTGCTCTGGGGACCCTTTATACAGGAAACTACAAATACGTCTTT	TGTGCCTGGGAAGGGGGGAAAGACACCCAGTACTTT	CALGTLYTGNYKYVF	CAWEGGKDTQYF	colon	TSC1	0	Non-expanded	Non-expanded	1	0.00014041
ACATGGTTCTCGCTTG-1	clonotype3056	TGTGTTTTGAGCGCGAACACCAATACAGGCAAATTAACCTTT	TGTGCCAGCAGCCAAGGGACTGGGGGGGCGGACACCCAGTACTTT	CVLSANTNTGKLTF	CASSQGTGGADTQYF	colon	TSC1	0	Non-expanded	Non-expanded	1	0.00014041
ACCAGTAAGACCTAGG-1	clonotype2467		TGTGCCAGCAGCAAGGGACTGGGGGGTACAGAAACGCTGTATTTT		CASSKGLGGTETLYF	colon	TSC2	0		Non-expanded	1	0.00014041
ACCAGTACAATGGAGC-1	clonotype327	TGTGCTCTTGCATCTTCTGGCAGCTGGCAACTCATCTTT	TGTGCCAGCAGTCCTGACTGGGCTCAAAACACCTTGTACTTT	CALASSGSWQLIF	CASSPDWAQNTLYF	colon	TSC3	2	Expanded	Expanded	2	0.00028082
ACCAGTACACAACGCC-1	clonotype25	TGTGCAGCAAGTCCAGGCACCAATACAGGCAAATTAACCTTT	TGTGCCAGCAGTATTCCCCGGGGGGACACAGAAGTCTTCTTT	CAASPGTNTGKLTF	CASSIPRGDTEVFF	colon	TSC1	3	Expanded	Expanded	14	0.00196574
ACCAGTACATCACGAT-1	clonotype8	TGTGCTGTGAGCCCTAGCAACATGGGCTACAAACTTACCTTC	TGTGCCAGCGGTGATGCCAGGAACTCCGACTACACCTTC	CAVSPSNMGYKLTF	CASGDARNSDYTF	colon	TSC2	2	Expanded	Expanded	64	0.00898624
ACCAGTAGTGCGATAG-1	clonotype121	TGTGCTATCTCTAACAGTGCAGGGAACAAGCTAACTTTT	TGTGGTGCTTCCGGGACAGCATATGAACAGTACTTC	CAISNSAGNKLTF	CGASGTAYEQYF	colon	TSC1	1	Expanded	Expanded	3	0.00042123
ACCAGTAGTTCGCGAC-1	clonotype2	TGTGCTGTGAGCGCGGCATCTTCTGGCAGCTGGCAACTCATCTTT	TGTGCCAGCGGTAGGGGGCGCGCCAACGAAAGATTATTTTTC	CAVSAASSGSWQLIF	CASGRGRANERLFF	colon	TSC2	2	Expanded	Expanded	292	0.0409997
ACCAGTATCACCCGAG-1	clonotype1	TGTGCTGCTGGGACCAATACAGGCAAATTAACCTTT	TGCTCCAGCAGTCAAGACTGGGGAAGTCAAAACACCTTGTACTTT	CAAGTNTGKLTF	CSSSQDWGSQNTLYF	colon	TSC2	2	Expanded	Expanded	444	0.062342
ACCAGTATCCGTCAAA-1	clonotype9	TGTGCAGCAAGCAGTAACTATGCCCAGGGATTAACCTTC	TGTGCCAGCAGCCCTCTGGGGGGCTATGAACAGTACTTC	CAASSNYAQGLTF	CASSPLGGYEQYF	colon	TSC1	2	Expanded	Expanded	38	0.00533558
ACCCACTAGAGAACAG-1	clonotype3	TGTGCTCTGGGTGATGGGTATAACCAGGGGAAGCTTATCTTT	TGTGGTGCTAAAGGGGGGATCACCGGGCAGCTCTACTTT	CALGDGYNQGKLIF	CGAKGGITGQLYF	colon	TSC1	2	Expanded	Expanded	87	0.0122157
ACCCACTAGAGACTAT-1	clonotype3	TGTGCTCTGGGTGATGGGTATAACCAGGGGAAGCTTATCTTT	TGTGGTGCTAAAGGGGGGATCACCGGGCAGCTCTACTTT	CALGDGYNQGKLIF	CGAKGGITGQLYF	colon	TSC1	2	Expanded	Expanded	87	0.0122157
ACCCACTAGGATATAC-1	clonotype7	TGTGCTGCTGGGACCAATACAGGCAAATTAACCTTT		CAAGTNTGKLTF		colon	TSC2	2	Expanded		70	0.0098287
ACCCACTAGTTGCAGG-1	clonotype2463	TGTGCTGTGAGCATGACTGGAGGCAATAATAAGCTGACTTTT	TGTGCCAGCAGCCAAAGCCAGTATGAACAGTACTTC	CAVSMTGGNNKLTF	CASSQSQYEQYF	colon	TSC3	0	Non-expanded	Non-expanded	1	0.00014041
ACCCACTCATCACGTA-1	clonotype51	TGTGCAGCAAGTATAAATTCTGGGACTTACCAGAGGTTT	TGTGCCAGCAGTATTCCCAGGCCAAACACAGAAGTCTTCTTT	CAASINSGTYQRF	CASSIPRPNTEVFF	colon	TSC2	2	Expanded	Expanded	7	0.00098287
ACCCACTTCCCGGATG-1	clonotype326	TGTGCTATGGAACAGAATTATAACCAGGGGAAGCTTATCTTT		CAMEQNYNQGKLIF		colon	TSC2	4	Expanded		2	0.00028082
ACCGTAAAGGTGACCA-1	clonotype2465	TGTGCTTTGAGTGAAGCATCCTCCTCCTTCAGCAAGCTGGTGTTT	TGTGCCAGCGGTCCCCGGACTGATAACTATGCTGAGCAGTTCTTC	CALSEASSSFSKLVF	CASGPRTDNYAEQFF	colon	TSC4	3	Non-expanded	Non-expanded	1	0.00014041
ACCGTAACAAGCCTAT-1	clonotype2	TGTGCTGTGAGCGCGGCATCTTCTGGCAGCTGGCAACTCATCTTT	TGTGCCAGCGGTAGGGGGCGCGCCAACGAAAGATTATTTTTC	CAVSAASSGSWQLIF	CASGRGRANERLFF	colon	TSC2	2	Expanded	Expanded	292	0.0409997
ACCGTAACACGAAACG-1	clonotype2466	TGTGCAGCTAGTGAGCTTCAGGGAGGCAGAGCTCTGATATTT	TGTGCCAGCACCGAGACTGGGGGGCCAGAAACGCTGTATTTT	CAASELQGGRALIF	CASTETGGPETLYF	colon	TSC1	0	Non-expanded	Non-expanded	1	0.00014041
ACCGTAACAGCGATCC-1	clonotype2462	TGTGCAGTGAGCATCCCCCCAGGCACTGGGAGTAACAGGCTCACTTTT	TGTGCCAGCACGGGAGCTCTTTCCAACGAAAGATTATTTTTC	CAVSIPPGTGSNRLTF	CASTGALSNERLFF	colon	TSC1	1	Non-expanded	Non-expanded	1	0.00014041
ACCGTAACAGCTTAAC-1	clonotype322	TGTGCACTGGAGGATCAAGGAGGGTCTGCGAAGCTCATCTTT;TGTGCAGTGAGCCCTAACGTTACTGGCAGTGGTGGAAAACTCACTTTG	TGTGCCAGCGGTGATGCGGGGGGGCGCTATGCTGAGCAGTTCTTC	CALEDQGGSAKLIF;CAVSPNVTGSGGKLTL	CASGDAGGRYAEQFF	colon	TSC3	3	Expanded	Expanded	2	0.00028082
ACCGTAAGTGGACGAT-1	clonotype2677	TGTGCTCTGGGTCCGGACTACAGCAACAACAGACTTACTTTG	TGCACCTGCAGTGGGGACAGGGAGGGAAATACGCTCTATTTT	CALGPDYSNNRLTL	CTCSGDREGNTLYF	colon	TSC6	0	Non-expanded	Non-expanded	1	0.00014041
ACCGTAATCACGACTA-1	clonotype73	TGCTCAGCAATCTCAGGAGGAAACTACAAACCTACGTTT	TGTGCCAGCAGCTTAGGACTGGGGGGGCGCCAAAACACCTTGTACTTT	CSAISGGNYKPTF	CASSLGLGGRQNTLYF	colon	TSC3	2	Expanded	Expanded	5	0.00070205
ACCGTAATCCGCGGTA-1	clonotype4	TGTGCTACAGAGGGTAGCTTCAATAAGTTGACCTTT;TGTGCTATAGATGGCTATGGAAATGAGAAAATAACTTTT	TGCACCTGCAGTGCAGATGGCTGGGGGTGGATCTTC	CAIDGYGNEKITF;CATEGSFNKLTF	CTCSADGWGWIF	colon	TSC1	2	Expanded	Expanded	83	0.011654
ACCTTTACACTGTCGG-1	clonotype2676	TGTGCAGCTAGTGACAATAACAACAATGCCCCACGATTT	TGTGCCAGCAGCTTAGAGGGTCGTCAAAACACCTTGTACTTT	CAASDNNNNAPRF	CASSLEGRQNTLYF	colon	TSC1	1	Non-expanded	Non-expanded	1	0.00014041
ACCTTTACATATGCTG-1	clonotype1	TGTGCTGCTGGGACCAATACAGGCAAATTAACCTTT	TGCTCCAGCAGTCAAGACTGGGGAAGTCAAAACACCTTGTACTTT	CAAGTNTGKLTF	CSSSQDWGSQNTLYF	colon	TSC2	2	Expanded	Expanded	444	0.062342
ACCTTTACATTCGACA-1	clonotype180	TGTGCAGCCTCCATGGCTACTGGAGGCAATAATAAGCTGACTTTT	TGTGCCTGGAGGCTGGGGGGGCGACGGGAACAGTACTTC	CAASMATGGNNKLTF	CAWRLGGRREQYF	colon	TSC1	1	Expanded	Expanded	2	0.00028082
ACCTTTAGTCAGCTAT-1	clonotype177	TGTGCTGTGAGCCCTAGCAACATGGGCTACAAACTTACCTTC		CAVSPSNMGYKLTF		colon	TSC2	2	Expanded		2	0.00028082
ACCTTTAGTCCAGTGC-1	clonotype2675	TGTGCTCTGAGCATGTCTAATTACAACGTGCTTTACTTC	TGTGCCAGCAGTGGGGGACTGGGGCGCTCCTATGAACAGTACTTC	CALSMSNYNVLYF	CASSGGLGRSYEQYF	colon	TSC3	1	Non-expanded	Non-expanded	1	0.00014041
ACCTTTAGTGAGCGAT-1	clonotype1	TGTGCTGCTGGGACCAATACAGGCAAATTAACCTTT	TGCTCCAGCAGTCAAGACTGGGGAAGTCAAAACACCTTGTACTTT	CAAGTNTGKLTF	CSSSQDWGSQNTLYF	colon	TSC2	2	Expanded	Expanded	444	0.062342
ACGAGCCGTGCCTGCA-1	clonotype2673	TGTGCTTTGAGTGGGAATAGCAATAACAGAATCTTCTTT		CALSGNSNNRIFF		colon	TSC1	2	Non-expanded		1	0.00014041
ACGAGCCGTTACCGAT-1	clonotype23		TGTGCCAGCGGTAGGGGGCGCGCCAACGAAAGATTATTTTTC		CASGRGRANERLFF	colon	TSC2	2		Expanded	16	0.00224656
ACGAGCCGTTATCCGA-1	clonotype2672	TGTGCAGCTAGTGAGAACCCAACTGCCAGTTTGGGGAAACTGCAGTTT	TGTGGTGCTAGGGCCCCGGACAAATATGAACAGTACTTC	CAASENPTASLGKLQF	CGARAPDKYEQYF	colon	TSC2	0	Non-expanded	Non-expanded	1	0.00014041
ACGAGCCTCCTCAACC-1	clonotype2671	TGTGCTTTGGGGGCCTCTGGAGGAAGCAATGCAAAGCTAACCTTC	TGTGCTAGCAGTAGGCCGGGACAGGGAAGCGAAAGATTATTTTTC	CALGASGGSNAKLTF	CASSRPGQGSERLFF	colon		0	Non-expanded	Non-expanded	1	0.00014041
ACGAGGAAGCTGGAAC-1	clonotype12	TGTGCTCTGAGTGGCCCAACCTCAGGAGGAAACTACAAACCTACGTTT	TGTGCCAGCAGCCAAGATTGGGGTAACCAAGACACCCAGTACTTT	CALSGPTSGGNYKPTF	CASSQDWGNQDTQYF	colon	TSC1	3	Expanded	Expanded	27	0.00379107
ACGAGGACAAGCGATG-1	clonotype2	TGTGCTGTGAGCGCGGCATCTTCTGGCAGCTGGCAACTCATCTTT	TGTGCCAGCGGTAGGGGGCGCGCCAACGAAAGATTATTTTTC	CAVSAASSGSWQLIF	CASGRGRANERLFF	colon	TSC2	2	Expanded	Expanded	292	0.0409997
ACGAGGACAAGCTGTT-1	clonotype8	TGTGCTGTGAGCCCTAGCAACATGGGCTACAAACTTACCTTC	TGTGCCAGCGGTGATGCCAGGAACTCCGACTACACCTTC	CAVSPSNMGYKLTF	CASGDARNSDYTF	colon	TSC2	2	Expanded	Expanded	64	0.00898624
ACGAGGACACTTAAGC-1	clonotype321	TGTGCAGCAAGTGACACCAATACAGGCAAATTAACCTTT	TGTGCCAGCAGTGAACGGGACAACTATGAACAGTACTTC	CAASDTNTGKLTF	CASSERDNYEQYF	colon	TSC2	1	Expanded	Expanded	2	0.00028082
ACGAGGACATCTCCCA-1	clonotype6	TGCTCAGCAAGTTCAGGAGGAAACTACAAACCTACGTTT	TGTGCCAGCAGCCCCACTATTTCCAACGAAAGATTATTTTTC	CSASSGGNYKPTF	CASSPTISNERLFF	colon	TSC1	2	Expanded	Expanded	72	0.0101095
ACGAGGAGTCTCTCTG-1	clonotype2669	TGTGCTATAGATCTGACAACTGCCAGTTTGGGGAAACTGCAGTTT	TGTGCCAGCGGCCCCGACTGGGGGGGGTATGAACAGTACTTC	CAIDLTTASLGKLQF	CASGPDWGGYEQYF	colon	TSC1	0	Non-expanded	Non-expanded	1	0.00014041
ACGAGGAGTGATGATA-1	clonotype2	TGTGCTGTGAGCGCGGCATCTTCTGGCAGCTGGCAACTCATCTTT	TGTGCCAGCGGTAGGGGGCGCGCCAACGAAAGATTATTTTTC	CAVSAASSGSWQLIF	CASGRGRANERLFF	colon	TSC2	2	Expanded	Expanded	292	0.0409997
ACGAGGAGTTTCGCTC-1	clonotype2452	TGTGCTATGGAACCCACTGGAGCTAACACTGGAAAGCTCACGTTT	TGTGCCAGCAGTCTGGGACGGCCATATGAACAGTACTTC	CAMEPTGANTGKLTF	CASSLGRPYEQYF	colon	TSC1	3	Non-expanded	Non-expanded	1	0.00014041
ACGAGGATCAGGCCCA-1	clonotype1108	TGTGTGGTGGGCGATAGAGGTTCAGCCTTAGGGAGGCTGCATTTT	TGTGCCAGCAGTGGAAACACCGGGCAGCTCTACTTT	CVVGDRGSALGRLHF	CASSGNTGQLYF	colon	TSC1	1	Non-expanded	Non-expanded	1	0.00014041
ACGAGGATCTCACATT-1	clonotype2451	TGTGCAGCAAGTGGAGGAGGAAACTACAAACCTACGTTT	TGTGCAAGCAGCTTAGTACGGCAAAACACCTTGTACTTT	CAASGGGNYKPTF	CASSLVRQNTLYF	colon	TSC1	0	Non-expanded	Non-expanded	1	0.00014041
ACGATACAGAATGTTG-1	clonotype1	TGTGCTGCTGGGACCAATACAGGCAAATTAACCTTT	TGCTCCAGCAGTCAAGACTGGGGAAGTCAAAACACCTTGTACTTT	CAAGTNTGKLTF	CSSSQDWGSQNTLYF	colon	TSC2	2	Expanded	Expanded	444	0.062342
ACGATACCAGTTTACG-1	clonotype9	TGTGCAGCAAGCAGTAACTATGCCCAGGGATTAACCTTC	TGTGCCAGCAGCCCTCTGGGGGGCTATGAACAGTACTTC	CAASSNYAQGLTF	CASSPLGGYEQYF	colon	TSC1	2	Expanded	Expanded	38	0.00533558
ACGATACCATTACGAC-1	clonotype1	TGTGCTGCTGGGACCAATACAGGCAAATTAACCTTT	TGCTCCAGCAGTCAAGACTGGGGAAGTCAAAACACCTTGTACTTT	CAAGTNTGKLTF	CSSSQDWGSQNTLYF	colon	TSC2	2	Expanded	Expanded	444	0.062342
ACGATACGTCCAGTAT-1	clonotype9	TGTGCAGCAAGCAGTAACTATGCCCAGGGATTAACCTTC	TGTGCCAGCAGCCCTCTGGGGGGCTATGAACAGTACTTC	CAASSNYAQGLTF	CASSPLGGYEQYF	colon	TSC1	2	Expanded	Expanded	38	0.00533558
ACGATACTCCTATGTT-1	clonotype2449	TGTGCAGCCCTGACAGGCAATACCGGAAAACTCATCTTT	TGTGCCAGCGGAGGGACTGGGGGGGCGGACACCCAGTACTTT	CAALTGNTGKLIF	CASGGTGGADTQYF	colon	TSC6	0	Non-expanded	Non-expanded	1	0.00014041
ACGATACTCGCCAGCA-1	clonotype3225		TGTGCCAGCAGCCGGGACAGGGGCTATAATTCGCCCCTCTACTTT		CASSRDRGYNSPLYF	colon	TSC2	0		Non-expanded	1	0.00014041
ACGATGTAGAATTGTG-1	clonotype1105	TGTGCTGTCGGGACTGGAGGCTATAAAGTGGTCTTT	TGTGCCAGCAGTCTGTCGAGGGGGGGGGACTCCGACTACACCTTC	CAVGTGGYKVVF	CASSLSRGGDSDYTF	colon	TSC1	3	Non-expanded	Non-expanded	1	0.00014041
ACGATGTAGGGATGGG-1	clonotype2457	TGCGCAGTCAGTGAGGACTACAGCAACAACAGACTTACTTTG		CAVSEDYSNNRLTL		colon	TSC2	5	Non-expanded		1	0.00014041
ACGATGTCAGACGCTC-1	clonotype2458	TGTGCTATAGACCCAACCTCAGGAGGAAACTACAAACCTACGTTT	TGTGCCAGCAGCCTCAGGGGTGGCACCGGGCAGCTCTACTTT	CAIDPTSGGNYKPTF	CASSLRGGTGQLYF	colon	TSC1	0	Non-expanded	Non-expanded	1	0.00014041
ACGATGTCAGGATCGA-1	clonotype2657	TGTGCAGCAAGGGATCAAGGAGGGTCTGCGAAGCTCATCTTT	TGTGCCAGCGGGGGGACTGGGAGTAACCAAGACACCCAGTACTTT	CAARDQGGSAKLIF	CASGGTGSNQDTQYF	colon	TSC2	0	Non-expanded	Non-expanded	1	0.00014041
ACGATGTGTCAGATAA-1	clonotype2324	TGTGCAGTGAGCCCATCTTCTGGCAGCTGGCAACTCATCTTT	TGCACCTGCAGTGCGGCCCAGGGAAGATCGCCCCTCTACTTT	CAVSPSSGSWQLIF	CTCSAAQGRSPLYF	colon	TSC2	1	Non-expanded	Non-expanded	1	0.00014041
ACGATGTGTTCCCTTG-1	clonotype2659	TGTGCTACAGCGGGAATGGGCTACAAACTTACCTTC	TGTGCCAGCAGTCACTGGGGATCAAACACCGGGCAGCTCTACTTT	CATAGMGYKLTF	CASSHWGSNTGQLYF	colon	TSC3	3	Non-expanded	Non-expanded	1	0.00014041
ACGATGTGTTCTGGTA-1	clonotype3015	TGTGCTGCTGCATCTTCTGGCAGCTGGCAACTCATCTTT	TGTGCCTGGATCCGGGGCTCCTATGAACAGTACTTC	CAAASSGSWQLIF	CAWIRGSYEQYF	colon	TSC2	3	Non-expanded	Non-expanded	1	0.00014041
ACGCAGCAGAAACGCC-1	clonotype178	TGCGCAGTCAGTGCAAATTCTGGGACTTACCAGAGGTTT	TGTGCCAGCAGCCAAGGGACAGCCGACACCCAGTACTTT	CAVSANSGTYQRF	CASSQGTADTQYF	colon	TSC1	1	Expanded	Expanded	2	0.00028082
ACGCAGCAGTGTTGAA-1	clonotype183	TGTGCTCTGGGTATGAATTATAACCAGGGGAAGCTTATCTTT;TGTGTTCTGGGTGATAGGACAGGCTTTGCAAGTGCGCTGACATTT	TGTGCCAGCAGTCCCGGGACATCCAACGAAAGATTATTTTTC	CALGMNYNQGKLIF;CVLGDRTGFASALTF	CASSPGTSNERLFF	colon	TSC6	1	Expanded	Expanded	2	0.00028082
ACGCAGCAGTTGCAGG-1	clonotype1	TGTGCTGCTGGGACCAATACAGGCAAATTAACCTTT	TGCTCCAGCAGTCAAGACTGGGGAAGTCAAAACACCTTGTACTTT	CAAGTNTGKLTF	CSSSQDWGSQNTLYF	colon	TSC2	4	Expanded	Expanded	444	0.062342
ACGCAGCAGTTGTCGT-1	clonotype2348	TGTGCAGCAAGCAACCAGGGAGGCAGAGCTCTGATATTT	TGTGCCAGCGGTGGAGACTGGGGGGTTAACCAAGACACCCAGTACTTT	CAASNQGGRALIF	CASGGDWGVNQDTQYF	colon	TSC2	2	Non-expanded	Non-expanded	1	0.00014041
ACGCCGAAGCGGCTTC-1	clonotype1	TGTGCTGCTGGGACCAATACAGGCAAATTAACCTTT	TGCTCCAGCAGTCAAGACTGGGGAAGTCAAAACACCTTGTACTTT	CAAGTNTGKLTF	CSSSQDWGSQNTLYF	colon	TSC2	2	Expanded	Expanded	444	0.062342
ACGCCGAAGTAAGTAC-1	clonotype1	TGTGCTGCTGGGACCAATACAGGCAAATTAACCTTT	TGCTCCAGCAGTCAAGACTGGGGAAGTCAAAACACCTTGTACTTT	CAAGTNTGKLTF	CSSSQDWGSQNTLYF	colon	TSC2	2	Expanded	Expanded	444	0.062342
ACGCCGAAGTGTTTGC-1	clonotype181	TGTGCTGCAAGTTCGAATAGCAATAACAGAATCTTCTTT	TGTGCCAGCAGTATGGGGGGACAGTATGAACAGTACTTC	CAASSNSNNRIFF	CASSMGGQYEQYF	colon	TSC2	1	Expanded	Expanded	2	0.00028082
ACGCCGACAGCCTGTG-1	clonotype1003	TGTGCACTGGAGGGTACTGGAGGCAATAATAAGCTGACTTTT	TGTGCCAGCAGCTTAGCACAGGGTTTCTATGAACAGTACTTC	CALEGTGGNNKLTF	CASSLAQGFYEQYF	colon	TSC3	0	Non-expanded	Non-expanded	1	0.00014041
ACGCCGAGTTAAGATG-1	clonotype997	TGTGCTATGGAACGTTCCGATTATGGGAGCAGTGGCAACAAGCTCATCTTT	TGTGCCAGCAGTGTGACAGGGCGGGAACAGTACTTC	CAMERSDYGSSGNKLIF	CASSVTGREQYF	colon	TSC1	0	Non-expanded	Non-expanded	1	0.00014041
ACGCCGAGTTCCAACA-1	clonotype1000	TGTGCAGCTAGTGATGCCCAGGGATTAACCTTC	TGTGCCAGCAGTCTCCCGGGACAGGGTTACACAGAAGTCTTCTTT	CAASDAQGLTF	CASSLPGQGYTEVFF	colon	TSC4	0	Non-expanded	Non-expanded	1	0.00014041
ACGGAGAAGAGCAATT-1	clonotype999		TGTAGTTCTAGACTGGGGGGTAACCAAGACACCCAGTACTTT		CSSRLGGNQDTQYF	colon	TSC3	3		Non-expanded	1	0.00014041
ACGGAGAAGCCAGAAC-1	clonotype1006	TGTGCTCTGAGCATCAATAGCAATAACAGAATCTTCTTT	TGCACCTGCAGTGCAGCCAGGGCAAACACAGAAGTCTTCTTT	CALSINSNNRIFF	CTCSAARANTEVFF	colon	TSC4	1	Non-expanded	Non-expanded	1	0.00014041
ACGGAGACACCAGATT-1	clonotype182	TGTGCAGCAAGTGGGGGGACTTACCAGAGGTTT	TGTGCCAGCAGCTGGGGACTGGGGGCGGACACCCAGTACTTT	CAASGGTYQRF	CASSWGLGADTQYF	colon	TSC5	1	Expanded	Expanded	2	0.00028082
ACGGAGAGTCCGTGAC-1	clonotype1005	TGTGCTCCCTTCACTGGAGCTAACACTGGAAAGCTCACGTTT	TGTGCCAGCAGCTTAGTTGAAACGCTGTATTTT	CAPFTGANTGKLTF	CASSLVETLYF	colon		0	Non-expanded	Non-expanded	1	0.00014041
ACGGAGAGTCTCACCT-1	clonotype2	TGTGCTGTGAGCGCGGCATCTTCTGGCAGCTGGCAACTCATCTTT	TGTGCCAGCGGTAGGGGGCGCGCCAACGAAAGATTATTTTTC	CAVSAASSGSWQLIF	CASGRGRANERLFF	colon	TSC2	2	Expanded	Expanded	292	0.0409997
ACGGAGATCACATAGC-1	clonotype1	TGTGCTGCTGGGACCAATACAGGCAAATTAACCTTT	TGCTCCAGCAGTCAAGACTGGGGAAGTCAAAACACCTTGTACTTT	CAAGTNTGKLTF	CSSSQDWGSQNTLYF	colon	TSC2	2	Expanded	Expanded	444	0.062342
ACGGAGATCACTGGGC-1	clonotype795	TGCGCTCTGAGTGATATCGGGACTGGAGGCTATAAAGTGGTCTTT	TGTGGTGCTAGGGAGCAACAAAACACCTTGTACTTT	CALSDIGTGGYKVVF	CGAREQQNTLYF	colon	TSC3	3	Non-expanded	Non-expanded	1	0.00014041
ACGGAGATCCAAATGC-1	clonotype15	TGTGCTGCGCCCTACCAGGGAGGCAGAGCTCTGATATTT	TGTGCCTGGACCCCCCCGGACTGGGGGGATGCTGAGCAGTTCTTC	CAAPYQGGRALIF	CAWTPPDWGDAEQFF	colon	TSC2	2	Expanded	Expanded	20	0.0028082
ACGGAGATCCTAAGTG-1	clonotype22	TGTGCTGTGAGCGCGCCTAACAACAATGCCCCACGATTT	TGTGCCAGCAGCTTAGAACAGAACCAGGCTCCGCTTTTT	CAVSAPNNNAPRF	CASSLEQNQAPLF	colon	TSC3	1	Expanded	Expanded	16	0.00224656
ACGGCCAAGTGGTCCC-1	clonotype796	TGTGCAGCAAGCATGACAGGCAATACCGGAAAACTCATCTTT	TGTGCCAGCAGGCAAACCTGGGGTAACCAAGACACCCAGTACTTT	CAASMTGNTGKLIF	CASRQTWGNQDTQYF	colon	TSC1	0	Non-expanded	Non-expanded	1	0.00014041
ACGGCCACAACAACCT-1	clonotype4	TGTGCTACAGAGGGTAGCTTCAATAAGTTGACCTTT;TGTGCTATAGATGGCTATGGAAATGAGAAAATAACTTTT	TGCACCTGCAGTGCAGATGGCTGGGGGTGGATCTTC	CAIDGYGNEKITF;CATEGSFNKLTF	CTCSADGWGWIF	colon	TSC1	2	Expanded	Expanded	83	0.011654
ACGGCCACAGCCACCA-1	clonotype793	TGTATCCTGAGAGCGGTGAATCAAGGAGGGTCTGCGAAGCTCATCTTT	TGTGCCAGCAGTGAAGACAAAAATTCGCCCCTCTACTTT	CILRAVNQGGSAKLIF	CASSEDKNSPLYF	colon	TSC6	1	Non-expanded	Non-expanded	1	0.00014041
ACGGCCACATCCTTGC-1	clonotype794	TGTGTGGTGGTCGATAGAGGTTCAGCCTTAGGGAGGCTGCATTTT	TGTGCCAGCGGTGACCCGGGGTTTTCCAACGAAAGATTATTTTTC	CVVVDRGSALGRLHF	CASGDPGFSNERLFF	colon	TSC1	1	Non-expanded	Non-expanded	1	0.00014041
ACGGCCAGTTGGTTTG-1	clonotype799	TGTGCAGCAAGCGCCAGCAACTATCAGTTGATCTGG	TGTGCCAGCAGCCAAGAGTCTGGGGGCTATGAACAGTACTTC	CAASASNYQLIW	CASSQESGGYEQYF	colon	TSC1	0	Non-expanded	Non-expanded	1	0.00014041
ACGGCCATCAGCGATT-1	clonotype6	TGCTCAGCAAGTTCAGGAGGAAACTACAAACCTACGTTT	TGTGCCAGCAGCCCCACTATTTCCAACGAAAGATTATTTTTC	CSASSGGNYKPTF	CASSPTISNERLFF	colon	TSC1	2	Expanded	Expanded	72	0.0101095
ACGGCCATCATGCTCC-1	clonotype25	TGTGCAGCAAGTCCAGGCACCAATACAGGCAAATTAACCTTT	TGTGCCAGCAGTATTCCCCGGGGGGACACAGAAGTCTTCTTT	CAASPGTNTGKLTF	CASSIPRGDTEVFF	colon	TSC1	3	Expanded	Expanded	14	0.00196574
ACGGCCATCTCCCTGA-1	clonotype1	TGTGCTGCTGGGACCAATACAGGCAAATTAACCTTT	TGCTCCAGCAGTCAAGACTGGGGAAGTCAAAACACCTTGTACTTT	CAAGTNTGKLTF	CSSSQDWGSQNTLYF	colon	TSC2	2	Expanded	Expanded	444	0.062342
ACGGCCATCTTCTGGC-1	clonotype800	TGTGTGGTGGGAGATAGAGGTTCAGCCTTAGGGAGGCTGCATTTT	TGTGCTAGCAGTTTATCAGGACAGGGGGCAAACACCGGGCAGCTCTACTTT	CVVGDRGSALGRLHF	CASSLSGQGANTGQLYF	colon	TSC1	1	Non-expanded	Non-expanded	1	0.00014041
ACGGGCTAGGCTAGCA-1	clonotype798	TGTGCAGCAAGTGCTATGACAGGAAACTACAAATACGTCTTT	TGTGGTGCTAGTGGTGGATCGCCGCCCCTCTACTTT	CAASAMTGNYKYVF	CGASGGSPPLYF	colon	TSC1	0	Non-expanded	Non-expanded	1	0.00014041
ACGGGCTCAACAACCT-1	clonotype328	TGTGCAGCAAAAGGTGCAGATAGACTCACCTTT	TGTGCCAGCAGTCGACTGGGGGGTAACCAAGACACCCAGTACTTT	CAAKGADRLTF	CASSRLGGNQDTQYF	colon		0	Expanded	Expanded	2	0.00028082
ACGGGCTCACGGTGTC-1	clonotype62	TGTGCAGCAAGTGGAGGGACTGGAGGCTATAAAGTGGTCTTT	TGTGCCAGCAGGCGGGACCGAGAAGTCTTCTTT	CAASGGTGGYKVVF	CASRRDREVFF	colon	TSC3	2	Expanded	Expanded	6	0.00084246
ACGGGCTCAGAGCCAA-1	clonotype1	TGTGCTGCTGGGACCAATACAGGCAAATTAACCTTT	TGCTCCAGCAGTCAAGACTGGGGAAGTCAAAACACCTTGTACTTT	CAAGTNTGKLTF	CSSSQDWGSQNTLYF	colon	TSC2	2	Expanded	Expanded	444	0.062342
ACGGGCTGTAAACGCG-1	clonotype1	TGTGCTGCTGGGACCAATACAGGCAAATTAACCTTT	TGCTCCAGCAGTCAAGACTGGGGAAGTCAAAACACCTTGTACTTT	CAAGTNTGKLTF	CSSSQDWGSQNTLYF	colon	TSC2	2	Expanded	Expanded	444	0.062342
ACGGGCTTCATTGCCC-1	clonotype592		TGTGCCTGGAGCCCCTCTGGAAATACGCTCTATTTT		CAWSPSGNTLYF	colon	TSC1	1		Non-expanded	1	0.00014041
ACGGGCTTCGTGGGAA-1	clonotype591	TGTGCTTTGGACGAGAATGGAGGAAGCAATGCAAAGCTAACCTTC	TGTGCAAGCAGCTTACAGGGGAGAAACACCTTGTACTTT	CALDENGGSNAKLTF	CASSLQGRNTLYF	colon	TSC2	1	Non-expanded	Non-expanded	1	0.00014041
ACGGGTCAGGAATGGA-1	clonotype588	TGTGCAGCAAGTCCAGGCACCAATACAGGCAAATTAACCTTT		CAASPGTNTGKLTF		colon	TSC1	5	Non-expanded		1	0.00014041
ACGGGTCAGTGGTAGC-1	clonotype587	TGTGCTTCTCCTTCTTCCAATACCAACAAAGTCGTCTTT	TGTGCCAGCAGCCAAACAAGTGCAGAAACGCTGTATTTT	CASPSSNTNKVVF	CASSQTSAETLYF	colon	TSC3	0	Non-expanded	Non-expanded	1	0.00014041
ACGGGTCCAGCTGTTA-1	clonotype585	TGCGCAGCAGGTGCTGGAGGAAGCAATGCAAAGCTAACCTTC	TGTGCCTGGAGTCTCGAGACAGACACCCAGTACTTT	CAAGAGGSNAKLTF	CAWSLETDTQYF	colon	TSC1	0	Non-expanded	Non-expanded	1	0.00014041
ACGGGTCCAGGTCCAC-1	clonotype584		TGTGCTAGCAGTTCCCGCCAGAATTCCTATAATTCGCCCCTCTACTTT		CASSSRQNSYNSPLYF	colon	TSC4	1		Non-expanded	1	0.00014041
ACGGGTCCATCAGTCA-1	clonotype1	TGTGCTGCTGGGACCAATACAGGCAAATTAACCTTT	TGCTCCAGCAGTCAAGACTGGGGAAGTCAAAACACCTTGTACTTT	CAAGTNTGKLTF	CSSSQDWGSQNTLYF	colon	TSC2	2	Expanded	Expanded	444	0.062342
ACGGGTCGTACTTAGC-1	clonotype583	TGTGCTCTGGGTGCCAATAATGCAGGTGCCAAGCTCACATTC	TGTGCCTGGAGTACGTGGGGGGCTAGTGCAGAAACGCTGTATTTT	CALGANNAGAKLTF	CAWSTWGASAETLYF	colon	TSC1	0	Non-expanded	Non-expanded	1	0.00014041
ACGGGTCTCCGAGCCA-1	clonotype1	TGTGCTGCTGGGACCAATACAGGCAAATTAACCTTT	TGCTCCAGCAGTCAAGACTGGGGAAGTCAAAACACCTTGTACTTT	CAAGTNTGKLTF	CSSSQDWGSQNTLYF	colon	TSC2	2	Expanded	Expanded	444	0.062342
ACGGGTCTCTTCGAGA-1	clonotype1	TGTGCTGCTGGGACCAATACAGGCAAATTAACCTTT	TGCTCCAGCAGTCAAGACTGGGGAAGTCAAAACACCTTGTACTTT	CAAGTNTGKLTF	CSSSQDWGSQNTLYF	colon	TSC2	2	Expanded	Expanded	444	0.062342
ACGTCAAAGGAGTCTG-1	clonotype371	TGTGCAGCTAGTTCGAACTATGCCCAGGGATTAACCTTC		CAASSNYAQGLTF		colon	TSC3	1	Non-expanded		1	0.00014041
ACGTCAAAGTAGGTGC-1	clonotype1	TGTGCTGCTGGGACCAATACAGGCAAATTAACCTTT	TGCTCCAGCAGTCAAGACTGGGGAAGTCAAAACACCTTGTACTTT	CAAGTNTGKLTF	CSSSQDWGSQNTLYF	colon	TSC2	2	Expanded	Expanded	444	0.062342
ACGTCAACACAGACAG-1	clonotype372	TGTGCAGCAACCAGTGGAGGCAGCAATTACAAACTGACATTT	TGCACCTGCAGTGGGGGGCGCACAGAAGTCTTCTTT	CAATSGGSNYKLTF	CTCSGGRTEVFF	colon	TSC3	1	Non-expanded	Non-expanded	1	0.00014041
ACGTCAAGTACTTCTT-1	clonotype200	TGTATCCTGAGACCTTCTACTGGAGGCAATAATAAGCTGACTTTT		CILRPSTGGNNKLTF		colon	TSC1	3	Expanded		2	0.00028082
ACGTCAAGTGAGCGAT-1	clonotype366	TGTGCAGCAAGAGACCAGGGAGGCAGAGCTCTGATATTT	TGTGCCAGCAGTAGGTCTGGGGGAGAAACGCTGTATTTT	CAARDQGGRALIF	CASSRSGGETLYF	colon	TSC5	0	Non-expanded	Non-expanded	1	0.00014041
ACGTCAAGTTCCACTC-1	clonotype367	TGTGCTCTGGGGAAGAACACGGGTTACCAGAACTTCTATTTT	TGTGCCAGCAGCCAAGAGGGGGGGGGGCGCGGAGACACCCAGTACTTT	CALGKNTGYQNFYF	CASSQEGGGRGDTQYF	colon	TSC1	3	Non-expanded	Non-expanded	1	0.00014041
ACGTCAATCGGATGGA-1	clonotype87	TGTGCTATAGGTGTTGGTGACAACAGTAAGCTGATTTGG	TGTGCCAGCAGCCCGGACTGGAACTATGCTGAGCAGTTCTTC	CAIGVGDNSKLIW	CASSPDWNYAEQFF	colon	TSC2	3	Expanded	Expanded	4	0.00056164
ACGTCAATCTCTGTCG-1	clonotype368	TGTGCAGCAAGTAACCCCAATACCAACAAAGTCGTCTTT	TGTGCCAGCTCTCTCGGAGGTTCTGGAAATACGCTCTATTTT	CAASNPNTNKVVF	CASSLGGSGNTLYF	colon	TSC1	0	Non-expanded	Non-expanded	1	0.00014041
ACTATCTCAACTGCGC-1	clonotype469	TGTGCTCTGAGGCTGGGGAGCAGTGGCAACAAGCTCATCTTT	TGTGCCAGCGGTGATGCGGGCTCCTATGAACAGTACTTC	CALRLGSSGNKLIF	CASGDAGSYEQYF	colon	TSC4	0	Non-expanded	Non-expanded	1	0.00014041
ACTATCTCACAAGCCC-1	clonotype468	TGTGGGGGAGGAAGCAATGCAAAGCTAACCTTC	TGTGCCAGCGGTGATGCTGGGGGACAAGACACCCAGTACTTT	CGGGSNAKLTF	CASGDAGGQDTQYF	colon	TSC1	3	Non-expanded	Non-expanded	1	0.00014041
ACTATCTCAGACAAGC-1	clonotype471		TGTGCCAGCAGTGACGACAGAAACACAGAAGTCTTCTTT		CASSDDRNTEVFF	colon	TSC2	1		Non-expanded	1	0.00014041
ACTATCTGTAAGTGGC-1	clonotype473		TGTGCCAGCAGCCAAGTTGGGGGGGCGCGAACGCTGTATTTT		CASSQVGGARTLYF	colon	TSC1	0		Non-expanded	1	0.00014041
ACTATCTGTCATGCAT-1	clonotype472	TGTGCAAATTCTGGGACTTACCAGAGGTTT	TGTGCCAGCAGTCTGGGACAATCTGGAAATACGCTCTATTTT	CANSGTYQRF	CASSLGQSGNTLYF	colon	TSC5	3	Non-expanded	Non-expanded	1	0.00014041
ACTATCTTCCCAGGTG-1	clonotype484		TGTGCCAGCAGCTGGGGACAGGCTAGTGCAGAAACGCTGTATTTT		CASSWGQASAETLYF	colon	TSC1	2		Non-expanded	1	0.00014041
ACTGAACAGAAGATTC-1	clonotype1920	TGTGCTGCTGACACTGGAGCTAACACTGGAAAGCTCACGTTT	TGTGCCAGCAGTGATTACTGGGGGCAAGACACCCAGTACTTT	CAADTGANTGKLTF	CASSDYWGQDTQYF	colon	TSC6	3	Non-expanded	Non-expanded	1	0.00014041
ACTGAACAGATGTCGG-1	clonotype2323	TGTGCAGTGAGCATGGACACAAATGCTTACAAAGTCATCTTT	TGTGCCAGCAGCCAAAGACTGGGGGGCTATGCTGAGCAGTTCTTC	CAVSMDTNAYKVIF	CASSQRLGGYAEQFF	colon	TSC5	5	Non-expanded	Non-expanded	1	0.00014041
ACTGAACAGGCAATTA-1	clonotype56	TGTGCTATGGAACGAAACTATGGAAATGAGAAAATAACTTTT	TGTGCCAGCAGTATACAGGGGAGCTCCTATGAACAGTACTTC	CAMERNYGNEKITF	CASSIQGSSYEQYF	colon	TSC6	1	Expanded	Expanded	6	0.00084246
ACTGAACAGGCGTACA-1	clonotype138	TGTGCTATGAGAGAGGGGAATTCTGGGACTTACCAGAGGTTT	TGTGCCAGCGGTGGCGGACTGGGGGGGCTTGAACAGTACTTC	CAMREGNSGTYQRF	CASGGGLGGLEQYF	colon	TSC1	2	Expanded	Expanded	3	0.00042123
ACTGAACCAATGCCAT-1	clonotype115	TGTGCTATAGAGACCAATACCAACAAAGTCGTCTTT	TGTGCCTGGAGTCTCTGGGGGAGTCAAAACACCTTGTACTTT	CAIETNTNKVVF	CAWSLWGSQNTLYF	colon	TSC2	1	Expanded	Expanded	3	0.00042123
ACTGAACCACAGGCCT-1	clonotype24	TGTGCTCTGGTCAAAGGGACTGGAGGCTATAAAGTGGTCTTT	TGTGCAAGCAGCCCCGGGACAGGGATTTCCAACGAAAGATTATTTTTC;TGTGCCAGCAGCCCAGGGAACTCCGACTACACCTTC	CALVKGTGGYKVVF	CASSPGNSDYTF;CASSPGTGISNERLFF	colon	TSC3	3	Expanded	Expanded	16	0.00224656
ACTGAACCATACAGCT-1	clonotype22	TGTGCTGTGAGCGCGCCTAACAACAATGCCCCACGATTT	TGTGCCAGCAGCTTAGAACAGAACCAGGCTCCGCTTTTT	CAVSAPNNNAPRF	CASSLEQNQAPLF	colon	TSC3	1	Expanded	Expanded	16	0.00224656
ACTGAACGTGCTTCTC-1	clonotype2207		TGTGCCAGCGGCGATCAGGGAAACTCCGACTACACCTTC		CASGDQGNSDYTF	colon	TSC2	1		Non-expanded	1	0.00014041
ACTGAACTCACCGGGT-1	clonotype2208	TGCGCAGCAGACACTGGAGCTAACACTGGAAAGCTCACGTTT	TGTGCCAGCAGGGGGGGAGGTCAAAACACCTTGTACTTT	CAADTGANTGKLTF	CASRGGGQNTLYF	colon	TSC5	0	Non-expanded	Non-expanded	1	0.00014041
ACTGAACTCCTTTCTC-1	clonotype18	TGTGCTGCTGAGGGGACTAACAGTGCAGGGAACAAGCTAACTTTT	TGTGCCAGCAGCCAAGAAGGGAGAGTCTTCTTT	CAAEGTNSAGNKLTF	CASSQEGRVFF	colon	TSC2	3	Expanded	Expanded	19	0.00266779
ACTGAACTCGCAAGCC-1	clonotype1713	TGTGTTTTGAGCGGGGCAGGCAATACCGGAAAACTCATCTTT	TGTGGTGCTAGGTCACTGGGGGGAAGAGGAAGTCAAAACACCTTGTACTTT	CVLSGAGNTGKLIF	CGARSLGGRGSQNTLYF	colon	TSC2	0	Non-expanded	Non-expanded	1	0.00014041
ACTGAGTAGACAGGCT-1	clonotype18	TGTGCTGCTGAGGGGACTAACAGTGCAGGGAACAAGCTAACTTTT	TGTGCCAGCAGCCAAGAAGGGAGAGTCTTCTTT	CAAEGTNSAGNKLTF	CASSQEGRVFF	colon	TSC2	3	Expanded	Expanded	19	0.00266779
ACTGAGTAGAGCTATA-1	clonotype49	TGTGCTGTGAGGGGGACTGGAGGCTATAAAGTGGTCTTT	TGTGCCAGCGGTGGTAGGGCAGAAACGCTGTATTTT	CAVRGTGGYKVVF	CASGGRAETLYF	colon	TSC2	3	Expanded	Expanded	7	0.00098287
ACTGAGTAGGCATTGG-1	clonotype132	TGTGCAGCACTCAACAGTGCAGGGAACAAGCTAACTTTT	TGTGCCAGCAGTTTAGGAGACACCTTGTACTTT	CAALNSAGNKLTF	CASSLGDTLYF	colon	TSC2	3	Expanded	Expanded	3	0.00042123
ACTGAGTCACGGCTAC-1	clonotype74	TGTGCTCTGACCCAGGGAGGCAGAGCTCTGATATTT	TGTGCCAGCAGGCGGGACTGGGGTCCCTATGAACAGTACTTC	CALTQGGRALIF	CASRRDWGPYEQYF	colon	TSC2	3	Expanded	Expanded	5	0.00070205
ACTGAGTGTGATGTCT-1	clonotype3	TGTGCTCTGGGTGATGGGTATAACCAGGGGAAGCTTATCTTT	TGTGGTGCTAAAGGGGGGATCACCGGGCAGCTCTACTTT	CALGDGYNQGKLIF	CGAKGGITGQLYF	colon	TSC1	4	Expanded	Expanded	87	0.0122157
ACTGAGTGTTGGAGGT-1	clonotype2	TGTGCTGTGAGCGCGGCATCTTCTGGCAGCTGGCAACTCATCTTT	TGTGCCAGCGGTAGGGGGCGCGCCAACGAAAGATTATTTTTC	CAVSAASSGSWQLIF	CASGRGRANERLFF	colon	TSC2	2	Expanded	Expanded	292	0.0409997
ACTGAGTTCACGCGGT-1	clonotype133	TGTGCTCTGGGGTATTATAACCAGGGGAAGCTTATCTTT	TGTGCCAGCAGCTTAGAACCAGCATACTATGCTGAGCAGTTCTTC	CALGYYNQGKLIF	CASSLEPAYYAEQFF	colon	TSC4	5	Expanded	Expanded	3	0.00042123
ACTGATGAGTCGTACT-1	clonotype1711	TGTGTTCTGGGTGATCAAAAGGGAGGCAGAGCTCTGATATTT	TGTGCCAGCAGCCAAGATTGGGGGGGGAACCAAGACACCCAGTACTTT	CVLGDQKGGRALIF	CASSQDWGGNQDTQYF	colon	TSC1	0	Non-expanded	Non-expanded	1	0.00014041
ACTGATGAGTTACGGG-1	clonotype1712	TGTGCAGCAAGCACCAATACAGGCAAATTAACCTTT	TGTGCCAGCGGTGATTCTAGGGAAGACACCCAGTACTTT	CAASTNTGKLTF	CASGDSREDTQYF	colon	TSC2	0	Non-expanded	Non-expanded	1	0.00014041
ACTGATGCAATCTGCA-1	clonotype1456	TGTGCTGTGAGAGCATCTTCTGGCAGCTGGCAACTCATCTTT	TGTGCCAGCAGTACCAGGCGGGAACAGTACTTC	CAVRASSGSWQLIF	CASSTRREQYF	colon	TSC1	0	Non-expanded	Non-expanded	1	0.00014041
ACTGATGCACAGGTTT-1	clonotype1454	TGTGCAGCAAGCATGGGGCCTTCTGGCAGCTGGCAACTCATCTTT	TGTGCAAGCAGCTTAACAACAAACACAGAAGTCTTCTTT	CAASMGPSGSWQLIF	CASSLTTNTEVFF	colon	TSC4	1	Non-expanded	Non-expanded	1	0.00014041
ACTGATGCACCAACCG-1	clonotype1453	TGTGCTGTGAGCGCGGTTAGAGGTTCAGCCTTAGGGAGGCTGCATTTT	TGTGCCTGGAGTCTAACTGGGGGTAACCAAGACACCCAGTACTTT	CAVSAVRGSALGRLHF	CAWSLTGGNQDTQYF	colon	TSC1	0	Non-expanded	Non-expanded	1	0.00014041
ACTGATGGTCCGAAGA-1	clonotype10	TGTGCTGTGAGCGGGGCATCTTCTGGCAGCTGGCAACTCATCTTT	TGTGCCAGCAGCTACGGAGGGGCAGGTACAGAAGTCTTCTTT	CAVSGASSGSWQLIF	CASSYGGAGTEVFF	colon	TSC2	2	Expanded	Expanded	35	0.00491435
ACTGATGTCAAAGTAG-1	clonotype5	TGCTCAGCAAGCCCTAACTATGCCCAGGGATTAACCTTC	TGTGCCAGCAGCCCCACAGGGTATGAACAGTACTTC	CSASPNYAQGLTF	CASSPTGYEQYF	colon	TSC2	2	Expanded	Expanded	72	0.0101095
ACTGATGTCTTTAGTC-1	clonotype1458	TGTGCTGCTTTTCAAGGCACTGGGTCTAAGCTGTCATTT	TGTGCCAGCAGCTTCCAGGGGAGCTCCGACTACACCTTC	CAAFQGTGSKLSF	CASSFQGSSDYTF	colon	TSC5	1	Non-expanded	Non-expanded	1	0.00014041
ACTGCTCCAACGATGG-1	clonotype5	TGCTCAGCAAGCCCTAACTATGCCCAGGGATTAACCTTC	TGTGCCAGCAGCCCCACAGGGTATGAACAGTACTTC	CSASPNYAQGLTF	CASSPTGYEQYF	colon	TSC2	2	Expanded	Expanded	72	0.0101095
ACTGCTCGTGATAAAC-1	clonotype52	TGTGCTGTGAGCCGGTCCTCTTCTGGCAGCTGGCAACTCATCTTT	TGTGCCAGCGGTGGCGGGGGCGGAAATTCGCCCCTCTACTTT	CAVSRSSSGSWQLIF	CASGGGGGNSPLYF	colon	TSC3	2	Expanded	Expanded	7	0.00098287
ACTGCTCTCTCTTGAT-1	clonotype1461	TGTGCTCTGAGCGGAGCTAACAGTGCAGGGAACAAGCTAACTTTT	TGTGCCAGCAGCCTACAGGGATCCCAAAACACCTTGTACTTT	CALSGANSAGNKLTF	CASSLQGSQNTLYF	colon	TSC5	0	Non-expanded	Non-expanded	1	0.00014041
ACTGTCCAGAGACTTA-1	clonotype1224	TGTGCTATGAGCCCAACCTCAGGAGGAAACTACAAACCTACGTTT	TGTGCCAGCAGCCAAGACCAGGGGGCTAACTCCGACTACACCTTC	CAMSPTSGGNYKPTF	CASSQDQGANSDYTF	colon	TSC2	1	Non-expanded	Non-expanded	1	0.00014041
ACTGTCCAGATCGGGT-1	clonotype1226	TGTGCAGCAAGTGCAGGGTCTAATTACAACGTGCTTTACTTC	TGTGCCAGCAGCTTAGACTGGGGGGGGTATGAACAGTACTTC	CAASAGSNYNVLYF	CASSLDWGGYEQYF	colon	TSC1	0	Non-expanded	Non-expanded	1	0.00014041
ACTGTCCAGGTGATAT-1	clonotype55	TGTGCTTTGAGGAAAATGAATCAAGGAGGGTCTGCGAAGCTCATCTTT	TGTGGTGCTAGAACTGGGGGGAAGGTTGAACAGTACTTC	CALRKMNQGGSAKLIF	CGARTGGKVEQYF	colon	TSC2	1	Expanded	Expanded	7	0.00098287
ACTGTCCAGTGGGTTG-1	clonotype1	TGTGCTGCTGGGACCAATACAGGCAAATTAACCTTT	TGCTCCAGCAGTCAAGACTGGGGAAGTCAAAACACCTTGTACTTT	CAAGTNTGKLTF	CSSSQDWGSQNTLYF	colon	TSC2	2	Expanded	Expanded	444	0.062342
ACTGTCCAGTGTGAAT-1	clonotype1227	TGTGCAGCAAGTGCTGGTAGCTTCAATAAGTTGACCTTT	TGCACCTGCAGTGCGCCGGGACAGAAAGACACCCAGTACTTT	CAASAGSFNKLTF	CTCSAPGQKDTQYF	colon	TSC1	0	Non-expanded	Non-expanded	1	0.00014041
ACTGTCCCACTTAAGC-1	clonotype1228	TGTGCTATAGAGAATTATAACCAGGGGAAGCTTATCTTT	TGTGCCAGCGGGGGGGACTGGGGGCGAGGAGGTCAAAACACCTTGTACTTT	CAIENYNQGKLIF	CASGGDWGRGGQNTLYF	colon	TSC2	1	Non-expanded	Non-expanded	1	0.00014041
ACTGTCCGTAGCGTAG-1	clonotype1	TGTGCTGCTGGGACCAATACAGGCAAATTAACCTTT	TGCTCCAGCAGTCAAGACTGGGGAAGTCAAAACACCTTGTACTTT	CAAGTNTGKLTF	CSSSQDWGSQNTLYF	colon	TSC2	2	Expanded	Expanded	444	0.062342
ACTGTCCTCCGTCAAA-1	clonotype1230	TGTGCTCTGAGTGATAAGGGAGGCACTGGGTCTAAGCTGTCATTT	TGTGCCAGCGGTGAGAACTGGGGGGGCGCTGACACCCAGTACTTT	CALSDKGGTGSKLSF	CASGENWGGADTQYF	colon	TSC6	3	Non-expanded	Non-expanded	1	0.00014041
ACTGTCCTCTAACGGT-1	clonotype1232	TGTGCTGCAATTCCAAATGCTTACAAAGTCATCTTT		CAAIPNAYKVIF		colon	TSC2	0	Non-expanded		1	0.00014041
ACTGTCCTCTGATACG-1	clonotype1233	TGTGCAGCGGGGCAGCAAGGCACTGGGTCTAAGCTGTCATTT	TGTGCCAGCAGCCAACACGGAAACACAGAAGTCTTCTTT	CAAGQQGTGSKLSF	CASSQHGNTEVFF	colon		1	Non-expanded	Non-expanded	1	0.00014041
ACTTACTAGTCATCCA-1	clonotype2689	TGTGCAGCAGCCCAGAATAGCAATAACAGAATCTTCTTT	TGTGCCAGCGGTGATGCGAGAGACACCCAGTACTTT	CAAAQNSNNRIFF	CASGDARDTQYF	colon	TSC1	0	Non-expanded	Non-expanded	1	0.00014041
ACTTACTCACGGTAGA-1	clonotype2506		TGTGCCAGCAGCTTAAGGGGGACTAGTGCAGAAACGCTGTATTTT		CASSLRGTSAETLYF	colon	TSC1	1		Non-expanded	1	0.00014041
ACTTACTCAGTTTACG-1	clonotype202	TGTGCTCTGGGTGATCGACCAGGCACTGGGAGTAACAGGCTCACTTTT	TGTGCCAGCAGCTTAGATACCACAGAAGTCTTCTTT	CALGDRPGTGSNRLTF	CASSLDTTEVFF	colon	TSC1	3	Expanded	Expanded	2	0.00028082
ACTTACTCATCACGAT-1	clonotype1	TGTGCTGCTGGGACCAATACAGGCAAATTAACCTTT	TGCTCCAGCAGTCAAGACTGGGGAAGTCAAAACACCTTGTACTTT	CAAGTNTGKLTF	CSSSQDWGSQNTLYF	colon	TSC2	2	Expanded	Expanded	444	0.062342
ACTTACTCATCTCGCT-1	clonotype2685	TGTGCAGCAAGTGTGCCAGGCAATACCGGAAAACTCATCTTT	TGTGCCAGCAGTGATCGGCTCTCTAGTGCAGAAACGCTGTATTTT	CAASVPGNTGKLIF	CASSDRLSSAETLYF	colon	TSC1	0	Non-expanded	Non-expanded	1	0.00014041
ACTTACTGTAAACACA-1	clonotype2684		TGTGCCAGCAGTTCGCTGGGGGGAGCTGGAGACACCCAGTACTTT		CASSSLGGAGDTQYF	colon	TSC2	4		Non-expanded	1	0.00014041
ACTTACTTCCGCGCAA-1	clonotype2818		TGTGCCAGCAGTCTGTCGACAGGTCAAAACACCTTGTACTTT		CASSLSTGQNTLYF	colon	TSC2	0		Non-expanded	1	0.00014041
ACTTACTTCCTCATTA-1	clonotype2686	TGCTCAGCAAGTATTCGCCAGGGAGGCAGAGCTCTGATATTT	TGTGCCAGCAGCCAAGACACCCAGACCGGGCAGCTCTACTTT	CSASIRQGGRALIF	CASSQDTQTGQLYF	colon	TSC1	1	Non-expanded	Non-expanded	1	0.00014041
ACTTGTTCAAAGCGGT-1	clonotype60	TGTGCAGTGACCGGGACTGGAGGCTATAAAGTGGTCTTT	TGTGCCAGCAGTTTCTCAGGGGAGGACACCCAGTACTTT	CAVTGTGGYKVVF	CASSFSGEDTQYF	colon	TSC2	4	Expanded	Expanded	6	0.00084246
ACTTGTTCACAAGACG-1	clonotype2486	TGTATCCTGAGAGTAAAGAATCAAGGAGGGTCTGCGAAGCTCATCTTT	TGTGCCTGGAGCCTCGGGACATCTCTTTCCAACGAAAGATTATTTTTC	CILRVKNQGGSAKLIF	CAWSLGTSLSNERLFF	colon	TSC1	0	Non-expanded	Non-expanded	1	0.00014041
ACTTGTTTCGAATCCA-1	clonotype2	TGTGCTGTGAGCGCGGCATCTTCTGGCAGCTGGCAACTCATCTTT	TGTGCCAGCGGTAGGGGGCGCGCCAACGAAAGATTATTTTTC	CAVSAASSGSWQLIF	CASGRGRANERLFF	colon	TSC2	2	Expanded	Expanded	292	0.0409997
ACTTGTTTCGCAGGCT-1	clonotype1284	TGTGTTTTGAGGGGGAACATGGGCTACAAACTTACCTTC	TGTGCCTGGAGTCTCCAGGGGAGCTCCGACTACACCTTC	CVLRGNMGYKLTF	CAWSLQGSSDYTF	colon	TSC6	0	Non-expanded	Non-expanded	1	0.00014041
ACTTGTTTCTGCGACG-1	clonotype22	TGTGCTGTGAGCGCGCCTAACAACAATGCCCCACGATTT	TGTGCCAGCAGCTTAGAACAGAACCAGGCTCCGCTTTTT	CAVSAPNNNAPRF	CASSLEQNQAPLF	colon	TSC3	1	Expanded	Expanded	16	0.00224656
ACTTGTTTCTGTCTAT-1	clonotype2488	TGTGCTTTGGAACTCGTTACTGGCAGTGGTGGAAAACTCACTTTG	TGTGCCAGCAGCCAAGGGACAGGGGGAAGGCCCTATGAACAGTACTTC	CALELVTGSGGKLTL	CASSQGTGGRPYEQYF	colon	TSC4	0	Non-expanded	Non-expanded	1	0.00014041
ACTTTCAAGAAGATTC-1	clonotype6	TGCTCAGCAAGTTCAGGAGGAAACTACAAACCTACGTTT	TGTGCCAGCAGCCCCACTATTTCCAACGAAAGATTATTTTTC	CSASSGGNYKPTF	CASSPTISNERLFF	colon	TSC1	2	Expanded	Expanded	72	0.0101095
ACTTTCAAGCTCCCAG-1	clonotype23		TGTGCCAGCGGTAGGGGGCGCGCCAACGAAAGATTATTTTTC		CASGRGRANERLFF	colon	TSC2	2		Expanded	16	0.00224656
ACTTTCAAGTGTTTGC-1	clonotype1287	TGTGCAGGGAATAATGCAGGTGCCAAGCTCACATTC	TGTGCCAGCAACATGGGGGGGCGCGTTGAACAGTACTTC	CAGNNAGAKLTF	CASNMGGRVEQYF	colon	TSC2	1	Non-expanded	Non-expanded	1	0.00014041
ACTTTCAGTACTCAAC-1	clonotype2	TGTGCTGTGAGCGCGGCATCTTCTGGCAGCTGGCAACTCATCTTT	TGTGCCAGCGGTAGGGGGCGCGCCAACGAAAGATTATTTTTC	CAVSAASSGSWQLIF	CASGRGRANERLFF	colon	TSC2	2	Expanded	Expanded	292	0.0409997
ACTTTCATCATGTCTT-1	clonotype2490	TGTGCTCTGAGCCCGGCATCTTCTGGCAGCTGGCAACTCATCTTT	TGTGCCAGCAGCCCCAGCAACACAGAAGTCTTCTTT	CALSPASSGSWQLIF	CASSPSNTEVFF	colon	TSC2	0	Non-expanded	Non-expanded	1	0.00014041
ACTTTCATCCAGAAGG-1	clonotype1	TGTGCTGCTGGGACCAATACAGGCAAATTAACCTTT	TGCTCCAGCAGTCAAGACTGGGGAAGTCAAAACACCTTGTACTTT	CAAGTNTGKLTF	CSSSQDWGSQNTLYF	colon	TSC2	2	Expanded	Expanded	444	0.062342
AGAATAGAGCCTTGAT-1	clonotype1257	TGTGCAGCTAGTGAGTCCACTTCAAGTGGCCAGAAGCTGGTTTTT	TGTGCCAGCAGTATACGGCCCAGAAACACAGAAGTCTTCTTT	CAASESTSSGQKLVF	CASSIRPRNTEVFF	colon	TSC4	3	Non-expanded	Non-expanded	1	0.00014041
AGAATAGCAGCAGTTT-1	clonotype1253		TGTGCCTGGAGTCTACGACAGTATGCTGAGCAGTTCTTC		CAWSLRQYAEQFF	colon	TSC1	0		Non-expanded	1	0.00014041
AGAATAGTCACTCCTG-1	clonotype1249	TGTGCAGCAAGTGTGATGTCTAATTACAACGTGCTTTACTTC		CAASVMSNYNVLYF		colon	TSC1	0	Non-expanded		1	0.00014041
AGAATAGTCACTTCAT-1	clonotype1250	TGTGCAGTGAGCATCCGTTCTGGAGGAAGCAATGCAAAGCTAACCTTC	TGTGCCAGCTCTCTCGAAGAAAGTCAAAACACCTTGTACTTT	CAVSIRSGGSNAKLTF	CASSLEESQNTLYF	colon	TSC3	1	Non-expanded	Non-expanded	1	0.00014041
AGAATAGTCTCGGACG-1	clonotype1484	TGTGCTATGGAACTGCTCAATAACAGAATCTTCTTT	TGTGCCAGCAGTCGACAGGGCAACTCCGACTACACCTTC	CAMELLNNRIFF	CASSRQGNSDYTF	colon	TSC1	1	Non-expanded	Non-expanded	1	0.00014041
AGACGTTAGACCGGAT-1	clonotype2	TGTGCTGTGAGCGCGGCATCTTCTGGCAGCTGGCAACTCATCTTT	TGTGCCAGCGGTAGGGGGCGCGCCAACGAAAGATTATTTTTC	CAVSAASSGSWQLIF	CASGRGRANERLFF	colon	TSC2	2	Expanded	Expanded	292	0.0409997
AGACGTTAGATGTTAG-1	clonotype16	TGTGCTATGAGAGAGGGTAATTCTGGGACTTACCAGAGGTTT;TGTGCTCTGGTCGGATCTTCTGGCAGCTGGCAACTCATCTTT	TGTGCCAGCGGTGGGGGACTGGGGGGCTTGGAACAGTACTTC	CALVGSSGSWQLIF;CAMREGNSGTYQRF	CASGGGLGGLEQYF	colon	TSC1	2	Expanded	Expanded	20	0.0028082
AGACGTTCAGTTCCCT-1	clonotype33	TGTGCTACAGCCTCAGGAGGAAACTACAAACCTACGTTT	TGTGCCAGCAGTTCGCTGGGGGGAGCTGGAGACACCCAGTACTTT	CATASGGNYKPTF	CASSSLGGAGDTQYF	colon	TSC2	3	Expanded	Expanded	12	0.00168492
AGACGTTGTATCAGTC-1	clonotype1480	TGTGCAGCAAGCCCGACAGGCAATACCGGAAAACTCATCTTT	TGTGCCAGCAGTATCGACAGCAACCAGGCTCCGCTTTTT	CAASPTGNTGKLIF	CASSIDSNQAPLF	colon	TSC6	1	Non-expanded	Non-expanded	1	0.00014041
AGACGTTTCACGCATA-1	clonotype1479	TGTGCTCTGAGTGATCTCTGGAATGCAGGTGCCAAGCTCACATTC	TGTGCCAGCAGTCTCCGGGACTGGCAAGACACCCAGTACTTT	CALSDLWNAGAKLTF	CASSLRDWQDTQYF	colon	TSC3	3	Non-expanded	Non-expanded	1	0.00014041
AGACGTTTCCGTAGGC-1	clonotype2	TGTGCTGTGAGCGCGGCATCTTCTGGCAGCTGGCAACTCATCTTT	TGTGCCAGCGGTAGGGGGCGCGCCAACGAAAGATTATTTTTC	CAVSAASSGSWQLIF	CASGRGRANERLFF	colon	TSC2	4	Expanded	Expanded	292	0.0409997
AGACGTTTCGGCTACG-1	clonotype7	TGTGCTGCTGGGACCAATACAGGCAAATTAACCTTT		CAAGTNTGKLTF		colon	TSC1	2	Expanded		70	0.0098287
AGAGCGAAGCATCATC-1	clonotype276	TGTGCAGCAAGCTGGGGGGGAAACTACAAACCTACGTTT	TGTGCCAGCAGTTTAGCTGGAAATACGCTCTATTTT	CAASWGGNYKPTF	CASSLAGNTLYF	colon	TSC3	3	Expanded	Expanded	2	0.00028082
AGAGCGACATGCATGT-1	clonotype65	TGTGCTTCAGACACCAATACAGGCAAATTAACCTTT	TGTGCCTGGAGTCTCGACAGGGGCGACACAGAAGTCTTCTTT	CASDTNTGKLTF	CAWSLDRGDTEVFF	colon	TSC1	2	Expanded	Expanded	6	0.00084246
AGAGCGATCACCATAG-1	clonotype198		TGTGCCAGCAGCTGGGACATTTCCAACGAAAGATTATTTTTC		CASSWDISNERLFF	colon		1		Expanded	2	0.00028082
AGAGCGATCCAAATGC-1	clonotype1703	TGTGCGGCTGGAGGAAGCAATGCAAAGCTAACCTTC	TGCACCTGCAGTGCAGATGGGAGCGAAAGATTATTTTTC	CAAGGSNAKLTF	CTCSADGSERLFF	colon	TSC1	0	Non-expanded	Non-expanded	1	0.00014041
AGAGCGATCCGGCACA-1	clonotype1700	TGTGCAGCAAGTGCAAACAAGATGATCTTT		CAASANKMIF		colon	TSC6	3	Non-expanded		1	0.00014041
AGAGCTTAGCAACGGT-1	clonotype4	TGTGCTACAGAGGGTAGCTTCAATAAGTTGACCTTT;TGTGCTATAGATGGCTATGGAAATGAGAAAATAACTTTT	TGCACCTGCAGTGCAGATGGCTGGGGGTGGATCTTC	CAIDGYGNEKITF;CATEGSFNKLTF	CTCSADGWGWIF	colon	TSC1	2	Expanded	Expanded	83	0.011654
AGAGCTTCACATCTTT-1	clonotype4	TGTGCTACAGAGGGTAGCTTCAATAAGTTGACCTTT;TGTGCTATAGATGGCTATGGAAATGAGAAAATAACTTTT	TGCACCTGCAGTGCAGATGGCTGGGGGTGGATCTTC	CAIDGYGNEKITF;CATEGSFNKLTF	CTCSADGWGWIF	colon	TSC1	2	Expanded	Expanded	83	0.011654
AGAGCTTCAGGTCGTC-1	clonotype1701	TGTGCTCTGAGCACTGGAGCTAACACTGGAAAGCTCACGTTT	TGTGCCAGCGGTGGGGGGGCTCGTACCGGGCAGCTCTACTTT	CALSTGANTGKLTF	CASGGGARTGQLYF	colon	TSC4	5	Non-expanded	Non-expanded	1	0.00014041
AGAGCTTTCTTAGCCC-1	clonotype1704	TGTGTGGTGGGAGATAGAGGTTCAGCCTTAGGGAGGCTGCATTTT	TGTGCCAGCAGTCCCCTACAGGGTGGGGAACAGTACTTC	CVVGDRGSALGRLHF	CASSPLQGGEQYF	colon	TSC2	1	Non-expanded	Non-expanded	1	0.00014041
AGAGCTTTCTTGCATT-1	clonotype1705	TGTGCAGCAAGTGCCACAAATGCTTACAAAGTCATCTTT		CAASATNAYKVIF		colon	TSC1	0	Non-expanded		1	0.00014041
AGAGCTTTCTTGTCAT-1	clonotype1698		TGTGCCTGGAGTCTTTCCAGGGGGCGAGACACCCAGTACTTT		CAWSLSRGRDTQYF	colon	TSC1	0		Non-expanded	1	0.00014041
AGAGTGGCAAACTGCT-1	clonotype103	TGTGCTGCCCCTTCTTTAACCTCAGGAGGAAACTACAAACCTACGTTT	TGCACCTGCAGTGCAGACAGCGTGGAAACGCTGTATTTT;TGTGCCATCGGGACAGGGCAGGGCACCGGGCAGCTCTACTTT	CAAPSLTSGGNYKPTF	CAIGTGQGTGQLYF;CTCSADSVETLYF	colon	TSC2	3	Expanded	Expanded	4	0.00056164
AGAGTGGCAGAGCCAA-1	clonotype41	TGTGCAGCAAGTCGAGGGAGCAGTGGCAACAAGCTCATCTTT;TGTGCTCTGGTGAAGGCAGGCAATACCGGAAAACTCATCTTT	TGTGCCAGCAGTATCCCAGGGGCAAACACAGAAGTCTTCTTT	CAASRGSSGNKLIF;CALVKAGNTGKLIF	CASSIPGANTEVFF	colon	TSC2	2	Expanded	Expanded	9	0.00126369
AGAGTGGGTGCCTGGT-1	clonotype1904		TGTGCCAGCAGCCAGAACGAAAGATTATTTTTC		CASSQNERLFF	colon	TSC1	0		Non-expanded	1	0.00014041
AGAGTGGGTTAGTGGG-1	clonotype87	TGTGCTATAGGTGTTGGTGACAACAGTAAGCTGATTTGG	TGTGCCAGCAGCCCGGACTGGAACTATGCTGAGCAGTTCTTC	CAIGVGDNSKLIW	CASSPDWNYAEQFF	colon	TSC2	3	Expanded	Expanded	4	0.00056164
AGAGTGGGTTTGCATG-1	clonotype105	TGTGCCGGGGACACCAATACAGGCAAATTAACCTTT	TGTGCCAGCAGCCAAGAGACAGGGGGAAACTCCGACTACACCTTC	CAGDTNTGKLTF	CASSQETGGNSDYTF	colon	TSC2	3	Expanded	Expanded	4	0.00056164
AGAGTGGTCCTCAACC-1	clonotype39	TGTGCTGTACATAATGCAGGTGCCAAGCTCACATTC	TGTGCCTGGAGCCTCACTGGGGGGGCCTATGAACAGTACTTC	CAVHNAGAKLTF	CAWSLTGGAYEQYF	colon	TSC1	2	Expanded	Expanded	9	0.00126369
AGATCTGAGACACTAA-1	clonotype1906	TGTGCAGCAAGTGACACAAATGCTTACAAAGTCATCTTT	TGTGCCTGGGCTCAGGGGGCTTATGAACAGTACTTC	CAASDTNAYKVIF	CAWAQGAYEQYF	colon	TSC1	0	Non-expanded	Non-expanded	1	0.00014041
AGATCTGAGGAGTTGC-1	clonotype1900		TGTGCAAGCAGCTTACAGGCTGAGCAGTTCTTC		CASSLQAEQFF	colon	TSC1	3		Non-expanded	1	0.00014041
AGATCTGGTCTCTTAT-1	clonotype220		TGTGCCAGCAGTCTGGACACTGGAAATACGCTCTATTTT		CASSLDTGNTLYF	colon	TSC1	3		Expanded	2	0.00028082
AGATCTGGTGAGGCTA-1	clonotype4	TGTGCTACAGAGGGTAGCTTCAATAAGTTGACCTTT;TGTGCTATAGATGGCTATGGAAATGAGAAAATAACTTTT	TGCACCTGCAGTGCAGATGGCTGGGGGTGGATCTTC	CAIDGYGNEKITF;CATEGSFNKLTF	CTCSADGWGWIF	colon	TSC1	2	Expanded	Expanded	83	0.011654
AGATCTGTCAGAGGTG-1	clonotype117	TGTGCTGCACCCTCTTCTGGCAGCTGGCAACTCATCTTT	TGTGCCAGCAGTATTGTGGGGGCGGGAGACACCCAGTACTTT	CAAPSSGSWQLIF	CASSIVGAGDTQYF	colon	TSC6	1	Expanded	Expanded	3	0.00042123
AGATCTGTCTGACCTC-1	clonotype36	TGTGTTCTGAGCGTCATGAATACTGGAGGACTAAGTGGTAAATTAACATTC	TGTGCCTGGAAAGGGCAGGGAGGGGCTGAGCAGTTCTTC	CVLSVMNTGGLSGKLTF	CAWKGQGGAEQFF	colon	TSC2	3	Expanded	Expanded	10	0.0014041
AGATTGCAGGCAGGTT-1	clonotype6	TGCTCAGCAAGTTCAGGAGGAAACTACAAACCTACGTTT	TGTGCCAGCAGCCCCACTATTTCCAACGAAAGATTATTTTTC	CSASSGGNYKPTF	CASSPTISNERLFF	colon	TSC1	2	Expanded	Expanded	72	0.0101095
AGATTGCAGGGATCTG-1	clonotype2	TGTGCTGTGAGCGCGGCATCTTCTGGCAGCTGGCAACTCATCTTT	TGTGCCAGCGGTAGGGGGCGCGCCAACGAAAGATTATTTTTC	CAVSAASSGSWQLIF	CASGRGRANERLFF	colon	TSC2	2	Expanded	Expanded	292	0.0409997
AGATTGCCAAGCGTAG-1	clonotype197	TGTGCAGCAAGGAATAGCAATAACAGAATCTTCTTT	TGTGCCAGCGGAATTTCCAACGAAAGATTATTTTTC	CAARNSNNRIFF	CASGISNERLFF	colon	TSC1	1	Expanded	Expanded	2	0.00028082
AGATTGCCATGGATGG-1	clonotype29	TGTGCTACAGAGGGTAGCTTCAATAAGTTGACCTTT	TGCACCTGCAGTGCAGATGGCTGGGGGTGGATCTTC	CATEGSFNKLTF	CTCSADGWGWIF	colon	TSC1	2	Expanded	Expanded	13	0.00182533
AGATTGCGTAGAAAGG-1	clonotype1901	TGTGCTTTGGAACGAGGAGGAAGCAATGCAAAGCTAACCTTC	TGTGCCAGCAGCCGGGACAGTTCTGGAAATACGCTCTATTTT	CALERGGSNAKLTF	CASSRDSSGNTLYF	colon	TSC1	0	Non-expanded	Non-expanded	1	0.00014041
AGATTGCGTCGACTAT-1	clonotype1	TGTGCTGCTGGGACCAATACAGGCAAATTAACCTTT	TGCTCCAGCAGTCAAGACTGGGGAAGTCAAAACACCTTGTACTTT	CAAGTNTGKLTF	CSSSQDWGSQNTLYF	colon	TSC2	4	Expanded	Expanded	444	0.062342
AGATTGCGTCTGGTCG-1	clonotype16	TGTGCTATGAGAGAGGGTAATTCTGGGACTTACCAGAGGTTT;TGTGCTCTGGTCGGATCTTCTGGCAGCTGGCAACTCATCTTT	TGTGCCAGCGGTGGGGGACTGGGGGGCTTGGAACAGTACTTC	CALVGSSGSWQLIF;CAMREGNSGTYQRF	CASGGGLGGLEQYF	colon	TSC1	1	Expanded	Expanded	20	0.0028082
AGATTGCTCTTGAGAC-1	clonotype5	TGCTCAGCAAGCCCTAACTATGCCCAGGGATTAACCTTC	TGTGCCAGCAGCCCCACAGGGTATGAACAGTACTTC	CSASPNYAQGLTF	CASSPTGYEQYF	colon	TSC2	2	Expanded	Expanded	72	0.0101095
AGCAGCCAGATTACCC-1	clonotype5	TGCTCAGCAAGCCCTAACTATGCCCAGGGATTAACCTTC	TGTGCCAGCAGCCCCACAGGGTATGAACAGTACTTC	CSASPNYAQGLTF	CASSPTGYEQYF	colon	TSC2	4	Expanded	Expanded	72	0.0101095
AGCAGCCCACTGTGTA-1	clonotype2067	TGTGCTGTGAGCAGGGCTAATTACAACGTGCTTTACTTC	TGTGCCAGCGGGAGACAGGAAAACACCGGGCAGCTCTACTTT	CAVSRANYNVLYF	CASGRQENTGQLYF	colon	TSC1	1	Non-expanded	Non-expanded	1	0.00014041
AGCAGCCGTATGAATG-1	clonotype6	TGCTCAGCAAGTTCAGGAGGAAACTACAAACCTACGTTT	TGTGCCAGCAGCCCCACTATTTCCAACGAAAGATTATTTTTC	CSASSGGNYKPTF	CASSPTISNERLFF	colon	TSC1	2	Expanded	Expanded	72	0.0101095
AGCAGCCGTGTTTGTG-1	clonotype1687	TGTGCAGCAAGCAAAGATTATGGGAGCAGTGGCAACAAGCTCATCTTT	TGTGCCAGCAGTCCGGCAAACACCGGGCAGCTCTACTTT	CAASKDYGSSGNKLIF	CASSPANTGQLYF	colon	TSC2	1	Non-expanded	Non-expanded	1	0.00014041
AGCAGCCTCACAATGC-1	clonotype197	TGTGCAGCAAGGAATAGCAATAACAGAATCTTCTTT	TGTGCCAGCGGAATTTCCAACGAAAGATTATTTTTC	CAARNSNNRIFF	CASGISNERLFF	colon	TSC1	1	Expanded	Expanded	2	0.00028082
AGCAGCCTCTCCAACC-1	clonotype342	TGTGCAGCAAGTGTGGGCAATAACAGAATCTTCTTT	TGTGCCAGCAGCCCAGACAACACAGAAGTCTTCTTT	CAASVGNNRIFF	CASSPDNTEVFF	colon	TSC6	1	Expanded	Expanded	2	0.00028082
AGCATACAGAATTGTG-1	clonotype2070	TGTGCAGCTAGTGAACCTTCTGGCAGCTGGCAACTCATCTTT	TGTGCCAGCAGTGAAGGACTGGGGGGTGCAGAAACGCTGTATTTT	CAASEPSGSWQLIF	CASSEGLGGAETLYF	colon	TSC2	3	Non-expanded	Non-expanded	1	0.00014041
AGCATACAGACCTTTG-1	clonotype16	TGTGCTATGAGAGAGGGTAATTCTGGGACTTACCAGAGGTTT;TGTGCTCTGGTCGGATCTTCTGGCAGCTGGCAACTCATCTTT	TGTGCCAGCGGTGGGGGACTGGGGGGCTTGGAACAGTACTTC	CALVGSSGSWQLIF;CAMREGNSGTYQRF	CASGGGLGGLEQYF	colon	TSC1	2	Expanded	Expanded	20	0.0028082
AGCATACAGCCCGAAA-1	clonotype2072	TGTGCTCTGGGTGATCTCTCTGGCAGCTGGCAACTCATCTTT	TGTGCCAGCAGTGATACAGATTCGCCCCTCTACTTT	CALGDLSGSWQLIF	CASSDTDSPLYF	colon	TSC1	3	Non-expanded	Non-expanded	1	0.00014041
AGCATACAGCGTGTCC-1	clonotype1	TGTGCTGCTGGGACCAATACAGGCAAATTAACCTTT	TGCTCCAGCAGTCAAGACTGGGGAAGTCAAAACACCTTGTACTTT	CAAGTNTGKLTF	CSSSQDWGSQNTLYF	colon	TSC2	2	Expanded	Expanded	444	0.062342
AGCATACAGCTCCTTC-1	clonotype9	TGTGCAGCAAGCAGTAACTATGCCCAGGGATTAACCTTC	TGTGCCAGCAGCCCTCTGGGGGGCTATGAACAGTACTTC	CAASSNYAQGLTF	CASSPLGGYEQYF	colon	TSC1	2	Expanded	Expanded	38	0.00533558
AGCATACCAAAGGTGC-1	clonotype4	TGTGCTACAGAGGGTAGCTTCAATAAGTTGACCTTT;TGTGCTATAGATGGCTATGGAAATGAGAAAATAACTTTT	TGCACCTGCAGTGCAGATGGCTGGGGGTGGATCTTC	CAIDGYGNEKITF;CATEGSFNKLTF	CTCSADGWGWIF	colon	TSC1	2	Expanded	Expanded	83	0.011654
AGCATACTCAACGGGA-1	clonotype104	TGTGCTGTGAGCCCCTCTAGCAACATGGGCTACAAACTTACCTTC	TGCACCTGCAGTGCAGAGGGGATTTCCAACGAAAGATTATTTTTC	CAVSPSSNMGYKLTF	CTCSAEGISNERLFF	colon	TSC4	5	Expanded	Expanded	4	0.00056164
AGCCTAAAGTCGATAA-1	clonotype2272	TGTGCAGCAAGTGAAGGTACAGGAAACTACAAATACGTCTTT	TGTGGTGCTAGGGACCTTAACCAAGACACCCAGTACTTT	CAASEGTGNYKYVF	CGARDLNQDTQYF	colon	TSC1	1	Non-expanded	Non-expanded	1	0.00014041
AGCCTAAAGTTTGCGT-1	clonotype2271	TGTGCAGCTAGTGTCTCGGGTTACCAGAACTTCTATTTT	TGTGCCAGCAGTGATGTGAGGGGGCCGAACACCTTGTACTTT	CAASVSGYQNFYF	CASSDVRGPNTLYF	colon	TSC4	0	Non-expanded	Non-expanded	1	0.00014041
AGCCTAACAGACGCCT-1	clonotype2270	TGTGCTGCAAGTGGTAATTCTGGGACTTACCAGAGGTTT	TGTGCCAGCGGTGATGCGGGACTGGGGGGGCAAGAACAGTACTTC	CAASGNSGTYQRF	CASGDAGLGGQEQYF	colon	TSC1	1	Non-expanded	Non-expanded	1	0.00014041
AGCCTAACAGCCTATA-1	clonotype2269	TGTGCTCTGAGCCCCAATTCTGGGACTTACCAGAGGTTT	TGCACCTGCAGTGCTGGGGGGCAAGACACCCAGTACTTT	CALSPNSGTYQRF	CTCSAGGQDTQYF	colon	TSC3	1	Non-expanded	Non-expanded	1	0.00014041
AGCCTAAGTACAGTGG-1	clonotype69	TGTGCTCTGGGCAAGGGGCCGGGTTACCAGAACTTCTATTTT	TGTGCCAGCAGCCAACAGAATTCTGGAAATACGCTCTATTTT	CALGKGPGYQNFYF	CASSQQNSGNTLYF	colon	TSC3	3	Expanded	Expanded	5	0.00070205
AGCCTAAGTCAGATAA-1	clonotype2274	TGTGCTTTGGAAGGGGCAGGCAATACCGGAAAACTCATCTTT	TGTGCCAGCAGCCAAGGCCTCAACGAAAGATTATTTTTC	CALEGAGNTGKLIF	CASSQGLNERLFF	colon	TSC2	1	Non-expanded	Non-expanded	1	0.00014041
AGCCTAAGTCGAGATG-1	clonotype327	TGTGCTCTTGCATCTTCTGGCAGCTGGCAACTCATCTTT	TGTGCCAGCAGTCCTGACTGGGCTCAAAACACCTTGTACTTT	CALASSGSWQLIF	CASSPDWAQNTLYF	colon	TSC3	1	Expanded	Expanded	2	0.00028082
AGCCTAATCTTGCATT-1	clonotype2273	TGTGCTCTGAGTGGGGGCACAAATGCTTACAAAGTCATCTTT	TGTGCCTGGAGTCTAGACCGGGGCTATGAACAGTACTTC	CALSGGTNAYKVIF	CAWSLDRGYEQYF	colon	TSC5	0	Non-expanded	Non-expanded	1	0.00014041
AGCGGTCAGATATACG-1	clonotype7	TGTGCTGCTGGGACCAATACAGGCAAATTAACCTTT		CAAGTNTGKLTF		colon		2	Expanded		70	0.0098287
AGCGGTCAGATATGGT-1	clonotype9	TGTGCAGCAAGCAGTAACTATGCCCAGGGATTAACCTTC	TGTGCCAGCAGCCCTCTGGGGGGCTATGAACAGTACTTC	CAASSNYAQGLTF	CASSPLGGYEQYF	colon	TSC1	2	Expanded	Expanded	38	0.00533558
AGCGGTCAGGACCACA-1	clonotype2516	TGTGCAGCAAGTGGAACAGGCAATACCGGAAAACTCATCTTT	TGTGCCAGCGTCCCGGGACACCAAGACACCCAGTACTTT	CAASGTGNTGKLIF	CASVPGHQDTQYF	colon	TSC1	0	Non-expanded	Non-expanded	1	0.00014041
AGCGGTCAGGGCTTGA-1	clonotype48	TGTGCTATGGAACAGAATTATAACCAGGGGAAGCTTATCTTT	TGTGCCAGCAGCTCTCAGGCTCCGCTTTTT	CAMEQNYNQGKLIF	CASSSQAPLF	colon	TSC2	3	Expanded	Expanded	7	0.00098287
AGCGGTCAGTGTACCT-1	clonotype341	TGTGCAGCAAGTGCAAAAGGTTCAGCCTTAGGGAGGCTGCATTTT	TGTGCCAGCAGTTTCTGGGGGAGTGCAGAAACGCTGTATTTT	CAASAKGSALGRLHF	CASSFWGSAETLYF	colon	TSC2	1	Expanded	Expanded	2	0.00028082
AGCGGTCCAGGATTGG-1	clonotype2515	TGTGCTGTGAGCGCGAATACCAACAAAGTCGTCTTT	TGTGCCAGCAGCCAAGACTGGGGGGGCGCTTATGAACAGTACTTC	CAVSANTNKVVF	CASSQDWGGAYEQYF	colon	TSC3	3	Non-expanded	Non-expanded	1	0.00014041
AGCGGTCGTCGCGAAA-1	clonotype1	TGTGCTGCTGGGACCAATACAGGCAAATTAACCTTT	TGCTCCAGCAGTCAAGACTGGGGAAGTCAAAACACCTTGTACTTT	CAAGTNTGKLTF	CSSSQDWGSQNTLYF	colon	TSC2	2	Expanded	Expanded	444	0.062342
AGCGTATAGACTGGGT-1	clonotype2512	TGTGCTATGAGAGATCGGCATAGCAATAACAGAATCTTCTTT	TGCACCTGCAGTGCCCACTACAGGGGGCATAACAACCAGGCTCCGCTTTTT	CAMRDRHSNNRIFF	CTCSAHYRGHNNQAPLF	colon	TSC6	1	Non-expanded	Non-expanded	1	0.00014041
AGCGTATAGATATACG-1	clonotype8	TGTGCTGTGAGCCCTAGCAACATGGGCTACAAACTTACCTTC	TGTGCCAGCGGTGATGCCAGGAACTCCGACTACACCTTC	CAVSPSNMGYKLTF	CASGDARNSDYTF	colon	TSC2	2	Expanded	Expanded	64	0.00898624
AGCGTATCAACGATCT-1	clonotype61	TGTGCAGCAAGTACTTATGGGAGCAGTGGCAACAAGCTCATCTTT	TGTGCCAGCAGCCAAGGGACAGCAGAAACGCTGTATTTT	CAASTYGSSGNKLIF	CASSQGTAETLYF	colon	TSC5	1	Expanded	Expanded	6	0.00084246
AGCGTATCACACTGCG-1	clonotype68	TGTGCTGCTGAGAAGGTCTCTAATTACAACGTGCTTTACTTC	TGTGCCAGCAGTATGGCAGCAAACACCGGGCAGCTCTACTTT	CAAEKVSNYNVLYF	CASSMAANTGQLYF	colon	TSC2	5	Expanded	Expanded	5	0.00070205
AGCGTATGTATAGTAG-1	clonotype22	TGTGCTGTGAGCGCGCCTAACAACAATGCCCCACGATTT	TGTGCCAGCAGCTTAGAACAGAACCAGGCTCCGCTTTTT	CAVSAPNNNAPRF	CASSLEQNQAPLF	colon	TSC3	1	Expanded	Expanded	16	0.00224656
AGCGTATGTGGCAAAC-1	clonotype2510	TGTGCTCTGAGCATGAGGGACACCAATACAGGCAAATTAACCTTT	TGTGCCAGCAGCCAAGACAGGGGTGCAGAAACGCTGTATTTT	CALSMRDTNTGKLTF	CASSQDRGAETLYF	colon	TSC2	5	Non-expanded	Non-expanded	1	0.00014041
AGCGTATGTTAGTGGG-1	clonotype344	TGCGCTCTCTCGGAACTAAGCAATAACAGAATCTTCTTT		CALSELSNNRIFF		colon	TSC1	3	Expanded		2	0.00028082
AGCGTATTCAGAGCTT-1	clonotype1	TGTGCTGCTGGGACCAATACAGGCAAATTAACCTTT	TGCTCCAGCAGTCAAGACTGGGGAAGTCAAAACACCTTGTACTTT	CAAGTNTGKLTF	CSSSQDWGSQNTLYF	colon	TSC2	2	Expanded	Expanded	444	0.062342
AGCGTATTCGTTACAG-1	clonotype3	TGTGCTCTGGGTGATGGGTATAACCAGGGGAAGCTTATCTTT	TGTGGTGCTAAAGGGGGGATCACCGGGCAGCTCTACTTT	CALGDGYNQGKLIF	CGAKGGITGQLYF	colon	TSC1	4	Expanded	Expanded	87	0.0122157
AGCGTATTCTGCTGCT-1	clonotype1	TGTGCTGCTGGGACCAATACAGGCAAATTAACCTTT	TGCTCCAGCAGTCAAGACTGGGGAAGTCAAAACACCTTGTACTTT	CAAGTNTGKLTF	CSSSQDWGSQNTLYF	colon	TSC2	2	Expanded	Expanded	444	0.062342
AGCGTCGCAGAAGCAC-1	clonotype2509		TGCACCTGCAGTGCAGAGGGGATTTCCAACGAAAGATTATTTTTC		CTCSAEGISNERLFF	colon	TSC4	5		Non-expanded	1	0.00014041
AGCTCCTAGACGACGT-1	clonotype2707	TGTGTTCTGAGCGCGATGAATAACAACAATGCCCCACGATTT	TGTGCCAGCAGCCAAGAAGCGGGGGGGTATGAACAGTACTTC	CVLSAMNNNNAPRF	CASSQEAGGYEQYF	colon	TSC1	3	Non-expanded	Non-expanded	1	0.00014041
AGCTCCTAGTGCCATT-1	clonotype56	TGTGCTATGGAACGAAACTATGGAAATGAGAAAATAACTTTT	TGTGCCAGCAGTATACAGGGGAGCTCCTATGAACAGTACTTC	CAMERNYGNEKITF	CASSIQGSSYEQYF	colon	TSC6	1	Expanded	Expanded	6	0.00084246
AGCTCCTCAGCTGTTA-1	clonotype1	TGTGCTGCTGGGACCAATACAGGCAAATTAACCTTT	TGCTCCAGCAGTCAAGACTGGGGAAGTCAAAACACCTTGTACTTT	CAAGTNTGKLTF	CSSSQDWGSQNTLYF	colon	TSC2	2	Expanded	Expanded	444	0.062342
AGCTCCTGTACCCAAT-1	clonotype2709	TGTGCAGCAAGCATTTCTGGCAGCTGGCAACTCATCTTT		CAASISGSWQLIF		colon	TSC5	3	Non-expanded		1	0.00014041
AGCTCCTGTTCCAACA-1	clonotype2	TGTGCTGTGAGCGCGGCATCTTCTGGCAGCTGGCAACTCATCTTT	TGTGCCAGCGGTAGGGGGCGCGCCAACGAAAGATTATTTTTC	CAVSAASSGSWQLIF	CASGRGRANERLFF	colon	TSC2	2	Expanded	Expanded	292	0.0409997
AGCTCCTGTTCTGAAC-1	clonotype2	TGTGCTGTGAGCGCGGCATCTTCTGGCAGCTGGCAACTCATCTTT	TGTGCCAGCGGTAGGGGGCGCGCCAACGAAAGATTATTTTTC	CAVSAASSGSWQLIF	CASGRGRANERLFF	colon	TSC2	2	Expanded	Expanded	292	0.0409997
AGCTCCTGTTGGAGGT-1	clonotype2	TGTGCTGTGAGCGCGGCATCTTCTGGCAGCTGGCAACTCATCTTT	TGTGCCAGCGGTAGGGGGCGCGCCAACGAAAGATTATTTTTC	CAVSAASSGSWQLIF	CASGRGRANERLFF	colon	TSC2	2	Expanded	Expanded	292	0.0409997
AGCTCCTTCCCATTAT-1	clonotype3	TGTGCTCTGGGTGATGGGTATAACCAGGGGAAGCTTATCTTT	TGTGGTGCTAAAGGGGGGATCACCGGGCAGCTCTACTTT	CALGDGYNQGKLIF	CGAKGGITGQLYF	colon	TSC1	2	Expanded	Expanded	87	0.0122157
AGCTCTCAGAGTGAGA-1	clonotype343	TGTGCTCAGAACACGGGTTACCAGAACTTCTATTTT	TGCACCTGCAGTGCAGATCGGGGTAACACAGAAGTCTTCTTT	CAQNTGYQNFYF	CTCSADRGNTEVFF	colon		0	Expanded	Expanded	2	0.00028082
AGCTCTCAGTCAATAG-1	clonotype1	TGTGCTGCTGGGACCAATACAGGCAAATTAACCTTT	TGCTCCAGCAGTCAAGACTGGGGAAGTCAAAACACCTTGTACTTT	CAAGTNTGKLTF	CSSSQDWGSQNTLYF	colon	TSC2	2	Expanded	Expanded	444	0.062342
AGCTCTCCAAACCCAT-1	clonotype2711		TGTGCCAGCGGTGATTTGGTTAGTGCAGAAACGCTGTATTTT		CASGDLVSAETLYF	colon	TSC1	1		Non-expanded	1	0.00014041
AGCTCTCCAGACACTT-1	clonotype13	TGTGCAGCAAGTGCTAACACTGGAGCTAACACTGGAAAGCTCACGTTT	TGTGCCAGCAGTATACCCGCAGGGAACACCTTGTACTTT	CAASANTGANTGKLTF	CASSIPAGNTLYF	colon	TSC2	3	Expanded	Expanded	26	0.00365066
AGCTCTCCAGGCTCAC-1	clonotype2713	TGTGCCGCATCTTCTGGCAGCTGGCAACTCATCTTT	TGTGCAAGCAGCTTAGATTGGGGGGGCGCGCAAAACACCTTGTACTTT	CAASSGSWQLIF	CASSLDWGGAQNTLYF	colon	TSC4	0	Non-expanded	Non-expanded	1	0.00014041
AGCTCTCTCTATCCTA-1	clonotype29	TGTGCTACAGAGGGTAGCTTCAATAAGTTGACCTTT	TGCACCTGCAGTGCAGATGGCTGGGGGTGGATCTTC	CATEGSFNKLTF	CTCSADGWGWIF	colon	TSC1	2	Expanded	Expanded	13	0.00182533
AGCTCTCTCTCATTCA-1	clonotype2705	TGTGCTCTCCTGCAAGGCACTGGGTCTAAGCTGTCATTT	TGTGCAAGCAGCTCCGGACTGGGGGGGCGCTCCTATGAACAGTACTTC	CALLQGTGSKLSF	CASSSGLGGRSYEQYF	colon	TSC5	3	Non-expanded	Non-expanded	1	0.00014041
AGCTCTCTCTGAAAGA-1	clonotype12	TGTGCTCTGAGTGGCCCAACCTCAGGAGGAAACTACAAACCTACGTTT	TGTGCCAGCAGCCAAGATTGGGGTAACCAAGACACCCAGTACTTT	CALSGPTSGGNYKPTF	CASSQDWGNQDTQYF	colon	TSC1	3	Expanded	Expanded	27	0.00379107
AGCTTGAAGTTAGGTA-1	clonotype20	TGTGCAGCAAGCTCTAACTATGCCCAGGGATTAACCTTC	TGTGCCAGCAGCCAACTGGGGGGTTATGAACAGTACTTC	CAASSNYAQGLTF	CASSQLGGYEQYF	colon	TSC1	2	Expanded	Expanded	17	0.00238697
AGCTTGAGTCATATCG-1	clonotype131	TGTGCAGCAAGTAAGGGAGATACAGGAAACTACAAATACGTCTTT;TGTGCTTTGGAACAGGGCTATGGAAATGAGAAAATAACTTTT	TGTGCCAGCAGGGGGGGTAACCAAGACACCCAGTACTTT	CAASKGDTGNYKYVF;CALEQGYGNEKITF	CASRGGNQDTQYF	colon	TSC1	3	Expanded	Expanded	3	0.00042123
AGCTTGAGTCTCAACA-1	clonotype2880	TGTGCTTTGAGTGGAACAGGCAATACCGGAAAACTCATCTTT	TGTGCCAGCAGCCAATCAGCCCCTACTAGTGCAGAAACGCTGTATTTT	CALSGTGNTGKLIF	CASSQSAPTSAETLYF	colon	TSC1	3	Non-expanded	Non-expanded	1	0.00014041
AGCTTGAGTCTCCCTA-1	clonotype1	TGTGCTGCTGGGACCAATACAGGCAAATTAACCTTT	TGCTCCAGCAGTCAAGACTGGGGAAGTCAAAACACCTTGTACTTT	CAAGTNTGKLTF	CSSSQDWGSQNTLYF	colon	TSC2	2	Expanded	Expanded	444	0.062342
AGCTTGATCATTTGGG-1	clonotype1724	TGTGCAGCAAGCAGGGGAGGTAGCAACTATCAGTTGATCTGG	TGTGCCTGGAGTCTCCCCCCCAACGAAAGATTATTTTTC	CAASRGGSNYQLIW	CAWSLPPNERLFF	colon	TSC5	0	Non-expanded	Non-expanded	1	0.00014041
AGCTTGATCCAAACTG-1	clonotype954	TGTGCTAAACATAACAACAATGCCCCACGATTT		CAKHNNNAPRF		colon	TSC2	1	Non-expanded		1	0.00014041
AGCTTGATCTCCTATA-1	clonotype2875	TGTGCTGCAAGTGAAGCGGGTTACCAGAACTTCTATTTT	TGTGCCAGCAGCCAACAGGGGGTAAACACAGAAGTCTTCTTT	CAASEAGYQNFYF	CASSQQGVNTEVFF	colon	TSC1	0	Non-expanded	Non-expanded	1	0.00014041
AGGCCACAGACTAGGC-1	clonotype2877	TGTGCAGTGAGCATGAATAGCAATAACAGAATCTTCTTT	TGTGCCAGCAGCTTGGGGGCCAACCAGGCTCCGCTTTTT	CAVSMNSNNRIFF	CASSLGANQAPLF	colon	TSC4	1	Non-expanded	Non-expanded	1	0.00014041
AGGCCACGTACGCACC-1	clonotype344	TGCGCTCTCTCGGAACTAAGCAATAACAGAATCTTCTTT		CALSELSNNRIFF		colon	TSC1	3	Expanded		2	0.00028082
AGGCCACGTCTCAACA-1	clonotype2882	TGTGCTATAGGGGATTATAACCAGGGGAAGCTTATCTTT	TGTGCCAGCAGCCACTCCTGGGGGGGCCTCCAAGACACCCAGTACTTT	CAIGDYNQGKLIF	CASSHSWGGLQDTQYF	colon	TSC5	0	Non-expanded	Non-expanded	1	0.00014041
AGGCCACGTGCAACGA-1	clonotype1	TGTGCTGCTGGGACCAATACAGGCAAATTAACCTTT	TGCTCCAGCAGTCAAGACTGGGGAAGTCAAAACACCTTGTACTTT	CAAGTNTGKLTF	CSSSQDWGSQNTLYF	colon	TSC2	2	Expanded	Expanded	444	0.062342
AGGCCACGTTTAGGAA-1	clonotype1	TGTGCTGCTGGGACCAATACAGGCAAATTAACCTTT	TGCTCCAGCAGTCAAGACTGGGGAAGTCAAAACACCTTGTACTTT	CAAGTNTGKLTF	CSSSQDWGSQNTLYF	colon	TSC2	2	Expanded	Expanded	444	0.062342
AGGCCACTCCAGAAGG-1	clonotype2201	TGTGCTGACACGGGTTACCAGAACTTCTATTTT	TGTGCCAGCAGTGGGACAGCAGAAACGCTGTATTTT	CADTGYQNFYF	CASSGTAETLYF	colon	TSC1	3	Non-expanded	Non-expanded	1	0.00014041
AGGCCACTCTGAGTGT-1	clonotype34	TGTGCAGCAAGGGGGAATAGCAATAACAGAATCTTCTTT	TGCACCTGCAGTGCAGAGATTTCCAACGAAAGATTATTTTTC	CAARGNSNNRIFF	CTCSAEISNERLFF	colon	TSC3	2	Expanded	Expanded	11	0.00154451
AGGCCGTCACCATCCT-1	clonotype130	TGTGCAGTTAACAGTGCAGGGAACAAGCTAACTTTT	TGTGCCAGCAGTCCGGGGGCCTATAATTCGCCCCTCTACTTT	CAVNSAGNKLTF	CASSPGAYNSPLYF	colon	TSC1	1	Expanded	Expanded	3	0.00042123
AGGCCGTCAGGAATCG-1	clonotype5	TGCTCAGCAAGCCCTAACTATGCCCAGGGATTAACCTTC	TGTGCCAGCAGCCCCACAGGGTATGAACAGTACTTC	CSASPNYAQGLTF	CASSPTGYEQYF	colon	TSC2	2	Expanded	Expanded	72	0.0101095
AGGCCGTCAGGTTTCA-1	clonotype3077	TGTGCTCTGGCCACAACTTCAAGTGGCCAGAAGCTGGTTTTT		CALATTSSGQKLVF		colon	TSC2	0	Non-expanded		1	0.00014041
AGGCCGTCATCCCATC-1	clonotype1	TGTGCTGCTGGGACCAATACAGGCAAATTAACCTTT	TGCTCCAGCAGTCAAGACTGGGGAAGTCAAAACACCTTGTACTTT	CAAGTNTGKLTF	CSSSQDWGSQNTLYF	colon	TSC2	2	Expanded	Expanded	444	0.062342
AGGCCGTGTGTTCGAT-1	clonotype3084	TGTGCAGCCAGAATCTACAGCAACAACAGACTTACTTTG	TGTGCCAGCAGCCAAGATAAGACTGGGGAAGACACCCAGTACTTT	CAARIYSNNRLTL	CASSQDKTGEDTQYF	colon	TSC1	0	Non-expanded	Non-expanded	1	0.00014041
AGGCCGTTCAGCTTAG-1	clonotype324	TGTGCTCTGGGCCCCTACCAGGGAGGCAGAGCTCTGATATTT	TGTGCCTGGAGCCGGGACAGGGGGACCAACGAAAGATTATTTTTC	CALGPYQGGRALIF	CAWSRDRGTNERLFF	colon	TSC6	1	Expanded	Expanded	2	0.00028082
AGGGAGTAGGCCGAAT-1	clonotype182	TGTGCAGCAAGTGGGGGGACTTACCAGAGGTTT	TGTGCCAGCAGCTGGGGACTGGGGGCGGACACCCAGTACTTT	CAASGGTYQRF	CASSWGLGADTQYF	colon	TSC5	1	Expanded	Expanded	2	0.00028082
AGGGAGTTCGGTTAAC-1	clonotype2	TGTGCTGTGAGCGCGGCATCTTCTGGCAGCTGGCAACTCATCTTT	TGTGCCAGCGGTAGGGGGCGCGCCAACGAAAGATTATTTTTC	CAVSAASSGSWQLIF	CASGRGRANERLFF	colon	TSC2	2	Expanded	Expanded	292	0.0409997
AGGGAGTTCTAACTGG-1	clonotype2301	TGTGCTCTGAGTGATGGAAGCAACTATCAGTTGATCTGG	TGTGCCAGCAGTGGACAGGGGGCGTTCACAGAAGTCTTCTTT	CALSDGSNYQLIW	CASSGQGAFTEVFF	colon	TSC1	0	Non-expanded	Non-expanded	1	0.00014041
AGGGATGAGTCACGCC-1	clonotype2307	TGTGCTCTGGGCCCCTCCTCCTTCAGCAAGCTGGTGTTT	TGTGGTGCTAGAAGGCAGGGGGCTAACGAAAGATTATTTTTC	CALGPSSFSKLVF	CGARRQGANERLFF	colon	TSC6	3	Non-expanded	Non-expanded	1	0.00014041
AGGGATGAGTCATGCT-1	clonotype2306	TGTGCTTTGGAACGGGACACCAATACAGGCAAATTAACCTTT	TGTGCCAGCTCTCTCGAGAGGGTCTCCTATGAACAGTACTTC	CALERDTNTGKLTF	CASSLERVSYEQYF	colon	TSC2	0	Non-expanded	Non-expanded	1	0.00014041
AGGGATGCAGCCTTGG-1	clonotype46	TGTGCTCTGGGTGATGGGGGAGGCAGAGCTCTGATATTT	TGTGCCAGCAGCTTAGGTTGGGCGAGTCAAAACACCTTGTACTTT	CALGDGGGRALIF	CASSLGWASQNTLYF	colon	TSC2	3	Expanded	Expanded	8	0.00112328
AGGGATGCAGGGTTAG-1	clonotype348	TGTGCTCTGGGGGGGAACACTGGAGCTAACACTGGAAAGCTCACGTTT	TGTGCCAGCAGGACAGCAAACACCGGGCAGCTCTACTTT	CALGGNTGANTGKLTF	CASRTANTGQLYF	colon	TSC2	2	Expanded	Expanded	2	0.00028082
AGGGATGCAGTTAACC-1	clonotype2	TGTGCTGTGAGCGCGGCATCTTCTGGCAGCTGGCAACTCATCTTT	TGTGCCAGCGGTAGGGGGCGCGCCAACGAAAGATTATTTTTC	CAVSAASSGSWQLIF	CASGRGRANERLFF	colon	TSC2	2	Expanded	Expanded	292	0.0409997
AGGGATGGTGTAATGA-1	clonotype2304	TGTGCAGTGTGGACAGGCAATACCGGAAAACTCATCTTT	TGTGCCAGCAGTGATGGGGGCCGTCAAAACACCTTGTACTTT	CAVWTGNTGKLIF	CASSDGGRQNTLYF	colon	TSC1	0	Non-expanded	Non-expanded	1	0.00014041
AGGGATGTCGTTTAGG-1	clonotype2294	TGTGCAGCGCTGTTTAGCAATAACAGAATCTTCTTT	TGTGCCTGGAGTCGAGGGCCTTCCAACGAAAGATTATTTTTC	CAALFSNNRIFF	CAWSRGPSNERLFF	colon	TSC3	0	Non-expanded	Non-expanded	1	0.00014041
AGGGTGAAGTGTTAGA-1	clonotype2108	TGTGCTATGGAACCGTCAGGCTTTGCAAGTGCGCTGACATTT	TGTGCCAGCAGCCCGGGACTGTACACCGGGCAGCTCTACTTT	CAMEPSGFASALTF	CASSPGLYTGQLYF	colon	TSC4	1	Non-expanded	Non-expanded	1	0.00014041
AGGGTGACAGGAACGT-1	clonotype2110	TGTGCGCTAACAGGCAATACCGGAAAACTCATCTTT	TGTGCCAGCAGTGAGGGACTGGGGGGCCAAGACACCCAGTACTTT	CALTGNTGKLIF	CASSEGLGGQDTQYF	colon	TSC4	0	Non-expanded	Non-expanded	1	0.00014041
AGGGTGACAGTTCATG-1	clonotype201	TGTGCTCTGAGGCCCAATACCAACAAAGTCGTCTTT	TGTGCCAGCAGCTTAGACACAGAAGTCTTCTTT	CALRPNTNKVVF	CASSLDTEVFF	colon	TSC1	3	Expanded	Expanded	2	0.00028082
AGGGTGACATCGGAAG-1	clonotype2111	TGTGCAGCAAGTGGAGGAAGCAATGCAAAGCTAACCTTC	TGTGCCAGCTCTCTTGGGGGGGCAGGAGACACCCAGTACTTT	CAASGGSNAKLTF	CASSLGGAGDTQYF	colon	TSC2	0	Non-expanded	Non-expanded	1	0.00014041
AGGGTGAGTCTTTCAT-1	clonotype1	TGTGCTGCTGGGACCAATACAGGCAAATTAACCTTT	TGCTCCAGCAGTCAAGACTGGGGAAGTCAAAACACCTTGTACTTT	CAAGTNTGKLTF	CSSSQDWGSQNTLYF	colon	TSC2	2	Expanded	Expanded	444	0.062342
AGGGTGAGTGAGTATA-1	clonotype3	TGTGCTCTGGGTGATGGGTATAACCAGGGGAAGCTTATCTTT	TGTGGTGCTAAAGGGGGGATCACCGGGCAGCTCTACTTT	CALGDGYNQGKLIF	CGAKGGITGQLYF	colon	TSC1	4	Expanded	Expanded	87	0.0122157
AGGGTGAGTTAAGTAG-1	clonotype4	TGTGCTACAGAGGGTAGCTTCAATAAGTTGACCTTT;TGTGCTATAGATGGCTATGGAAATGAGAAAATAACTTTT	TGCACCTGCAGTGCAGATGGCTGGGGGTGGATCTTC	CAIDGYGNEKITF;CATEGSFNKLTF	CTCSADGWGWIF	colon	TSC1	2	Expanded	Expanded	83	0.011654
AGGGTGATCATCGATG-1	clonotype2114	TGTGCAGCAAGTAGGAATAGCAATAACAGAATCTTCTTT	TGTGCCAGCAGTGATGGCCCAGGGGCCAGCGAAAGATTATTTTTC	CAASRNSNNRIFF	CASSDGPGASERLFF	colon	TSC2	0	Non-expanded	Non-expanded	1	0.00014041
AGGGTGATCCAATGGT-1	clonotype2099	TGTGCAGCAAGCCTGACTAACAGTGCAGGGAACAAGCTAACTTTT	TGTGCCAGCAGCCAAGATTGGGAGGACACCCAGTACTTT	CAASLTNSAGNKLTF	CASSQDWEDTQYF	colon	TSC5	1	Non-expanded	Non-expanded	1	0.00014041
AGGTCATAGAATTCCC-1	clonotype58	TGTGCAGCAAGTGCGACCAATACAGGCAAATTAACCTTT	TGTGCCAGCGGTGATCCGACAGGGGCATTCTCCGACTACACCTTC	CAASATNTGKLTF	CASGDPTGAFSDYTF	colon	TSC2	2	Expanded	Expanded	6	0.00084246
AGGTCATAGTCCGTAT-1	clonotype1	TGTGCTGCTGGGACCAATACAGGCAAATTAACCTTT	TGCTCCAGCAGTCAAGACTGGGGAAGTCAAAACACCTTGTACTTT	CAAGTNTGKLTF	CSSSQDWGSQNTLYF	colon	TSC2	2	Expanded	Expanded	444	0.062342
AGGTCATAGTGTTAGA-1	clonotype30	TGTGCTCTGGGCCTTCGTAATGCAGGTGCCAAGCTCACATTC	TGTGCAAGCAGCTTAGGGTCAGGGACTAGTGCAGAAACGCTGTATTTT	CALGLRNAGAKLTF	CASSLGSGTSAETLYF	colon	TSC2	2	Expanded	Expanded	12	0.00168492
AGGTCATCACAGCGTC-1	clonotype13	TGTGCAGCAAGTGCTAACACTGGAGCTAACACTGGAAAGCTCACGTTT	TGTGCCAGCAGTATACCCGCAGGGAACACCTTGTACTTT	CAASANTGANTGKLTF	CASSIPAGNTLYF	colon	TSC2	4	Expanded	Expanded	26	0.00365066
AGGTCATTCACTGGGC-1	clonotype2714		TGTGCCAGCAGTTCCATGGGTGCTGAGCAGTTCTTC		CASSSMGAEQFF	colon	TSC3	0		Non-expanded	1	0.00014041
AGGTCATTCTCCAGGG-1	clonotype2717	TGTGCAGCAAGTGGATCTTCTGGCAGCTGGCAACTCATCTTT	TGTGCCAGCAGCCAAGACGGACAGTCCTATGAACAGTACTTC	CAASGSSGSWQLIF	CASSQDGQSYEQYF	colon	TSC2	1	Non-expanded	Non-expanded	1	0.00014041
AGGTCCGAGATACACA-1	clonotype2679	TGTGCTGCTGATGGTAACAGTGCAGGGAACAAGCTAACTTTT	TGTGCCAGCAGTGGGGATTCCAACGAAAGATTATTTTTC	CAADGNSAGNKLTF	CASSGDSNERLFF	colon	TSC1	0	Non-expanded	Non-expanded	1	0.00014041
AGGTCCGAGATATGGT-1	clonotype2718	TGTGCAGCCGGGACTTACCAGAGGTTT	TGTGCCAGCAGCTATCCCGGGACTGGGGGTAGTCAAAACACCTTGTACTTT	CAAGTYQRF	CASSYPGTGGSQNTLYF	colon	TSC3	3	Non-expanded	Non-expanded	1	0.00014041
AGGTCCGAGCGATTCT-1	clonotype3	TGTGCTCTGGGTGATGGGTATAACCAGGGGAAGCTTATCTTT	TGTGGTGCTAAAGGGGGGATCACCGGGCAGCTCTACTTT	CALGDGYNQGKLIF	CGAKGGITGQLYF	colon	TSC1	4	Expanded	Expanded	87	0.0122157
AGGTCCGGTTCCACTC-1	clonotype2524	TGTGCTCTGGGCCCGTCTAATTACAACGTGCTTTACTTC	TGTGCCAGCAGTATAGGCAGGGTTGAACAGTACTTC	CALGPSNYNVLYF	CASSIGRVEQYF	colon	TSC4	5	Non-expanded	Non-expanded	1	0.00014041
AGGTCCGTCGAGAACG-1	clonotype2525	TGTGCAGCTAGGGGACCAGGAGGAAACTACAAACCTACGTTT	TGTGCTAGCAGTAGACGGGACTGGGCTGAACAGTACTTC	CAARGPGGNYKPTF	CASSRRDWAEQYF	colon		1	Non-expanded	Non-expanded	1	0.00014041
AGTAGTCAGACATAAC-1	clonotype77	TGTGCAGTCTCCCAGGGAGGCAGAGCTCTGATATTT	TGTGCCAGCAGTCCCCGGTTCCTGGCTGCAGAAACGCTGTATTTT	CAVSQGGRALIF	CASSPRFLAAETLYF	colon	TSC3	1	Expanded	Expanded	4	0.00056164
AGTAGTCCATGGGAAC-1	clonotype17	TGTGCTATGAGAGAGGGCTACACAAATGCTTACAAAGTCATCTTT	TGTGCCAGCGGTGATCCCCGGGACAGGGTTGAACAGTACTTC	CAMREGYTNAYKVIF	CASGDPRDRVEQYF	colon	TSC2	1	Expanded	Expanded	20	0.0028082
AGTAGTCCATGGGACA-1	clonotype1	TGTGCTGCTGGGACCAATACAGGCAAATTAACCTTT	TGCTCCAGCAGTCAAGACTGGGGAAGTCAAAACACCTTGTACTTT	CAAGTNTGKLTF	CSSSQDWGSQNTLYF	colon	TSC2	2	Expanded	Expanded	444	0.062342
AGTAGTCGTAGAAAGG-1	clonotype2522	TGTGCTGTGAGCGCGGCGGGATACAACAAACTCACTTTT	TGTGCCAGCAGCTCGGGACAAGCAAACACAGAAGTCTTCTTT	CAVSAAGYNKLTF	CASSSGQANTEVFF	colon	TSC1	0	Non-expanded	Non-expanded	1	0.00014041
AGTAGTCGTAGAGGAA-1	clonotype2523		TGTAGTTCTAGAGGACCGAACTCCGACTACACCTTC		CSSRGPNSDYTF	colon	TSC5	0		Non-expanded	1	0.00014041
AGTAGTCTCACAATGC-1	clonotype1	TGTGCTGCTGGGACCAATACAGGCAAATTAACCTTT	TGCTCCAGCAGTCAAGACTGGGGAAGTCAAAACACCTTGTACTTT	CAAGTNTGKLTF	CSSSQDWGSQNTLYF	colon	TSC2	4	Expanded	Expanded	444	0.062342
AGTAGTCTCTGAGGGA-1	clonotype2520		TGTGCCAGCAGTGCCAGCCGACTGGGGGCAAACACCGGGCAGCTCTACTTT		CASSASRLGANTGQLYF	colon	TSC1	3		Non-expanded	1	0.00014041
AGTCTTTAGAAGCCCA-1	clonotype2521	TGTGTGGTGGGCGATAGAGGTTCAGCCTTAGGGAGGCTGCATTTT	TGTGCCAGCGGTGGCCCCCGGGACTTCTCCTATGAACAGTACTTC	CVVGDRGSALGRLHF	CASGGPRDFSYEQYF	colon	TSC1	1	Non-expanded	Non-expanded	1	0.00014041
AGTCTTTCAGGTGGAT-1	clonotype79	TGTGCTCTCTGGGAGCTGTCTACTGGAGGCAATAATAAGCTGACTTTT;TGTGCTCTGGGTGAAGCTACTGGAGGCAATAATAAGCTGACTTTT	TGTGCCAGCCACAGACGGGGGCAAAACACCTTGTACTTT	CALGEATGGNNKLTF;CALWELSTGGNNKLTF	CASHRRGQNTLYF	colon	TSC2	2	Expanded	Expanded	4	0.00056164
AGTCTTTGTCAAAGAT-1	clonotype76	TGTGCTGCTGAGAGGGCCAATACAGGCAAATTAACCTTT	TGTGCCTGGGGGGTTCGGGGAGGAGACGAAAGATTATTTTTC	CAAERANTGKLTF	CAWGVRGGDERLFF	colon	TSC1	2	Expanded	Expanded	5	0.00070205
AGTCTTTGTTCCCGAG-1	clonotype2527	TGTGCTCTGAGTGATCGATCGACAGGAAACTACAAATACGTCTTT	TGTGCCAGCAGTCTGGGGTATGAACAGTACTTC	CALSDRSTGNYKYVF	CASSLGYEQYF	colon	TSC1	3	Non-expanded	Non-expanded	1	0.00014041
AGTCTTTTCCCTTGCA-1	clonotype1519	TGTGCAGCAAGCCCTGGAGGAAGCAATGCAAAGCTAACCTTC	TGTGCCAGCAGCCAAGTAGGGGGCTATAATTCGCCCCTCTACTTT	CAASPGGSNAKLTF	CASSQVGGYNSPLYF	colon	TSC1	1	Non-expanded	Non-expanded	1	0.00014041
AGTGAGGAGAAGGTGA-1	clonotype65	TGTGCTTCAGACACCAATACAGGCAAATTAACCTTT	TGTGCCTGGAGTCTCGACAGGGGCGACACAGAAGTCTTCTTT	CASDTNTGKLTF	CAWSLDRGDTEVFF	colon	TSC1	1	Expanded	Expanded	6	0.00084246
AGTGAGGAGCTAGGCA-1	clonotype1518	TGTGCAGCAAGCGATAGCAATAACAGAATCTTCTTT	TGTGCCAGCGGTGATGCATGGGGGAGGGGCTCCTATGAACAGTACTTC	CAASDSNNRIFF	CASGDAWGRGSYEQYF	colon	TSC1	3	Non-expanded	Non-expanded	1	0.00014041
AGTGAGGCAATGAATG-1	clonotype1175	TGTGCAGCAAGTGCAAATTCTGGGACTTACCAGAGGTTT	TGTGCCAGCAGCCCCTGGACTGGGGGCTCCTATGAACAGTACTTC	CAASANSGTYQRF	CASSPWTGGSYEQYF	colon		1	Non-expanded	Non-expanded	1	0.00014041
AGTGAGGCACAAGACG-1	clonotype1765	TGTGCTCTGAGTGATCGGGGCAGTGCAGGGAACAAGCTAACTTTT	TGTGCCAGCGGTGATGTGGGGGGTCAAAACACCTTGTACTTT	CALSDRGSAGNKLTF	CASGDVGGQNTLYF	colon	TSC4	1	Non-expanded	Non-expanded	1	0.00014041
AGTGAGGCACAGAGGT-1	clonotype4	TGTGCTACAGAGGGTAGCTTCAATAAGTTGACCTTT;TGTGCTATAGATGGCTATGGAAATGAGAAAATAACTTTT	TGCACCTGCAGTGCAGATGGCTGGGGGTGGATCTTC	CAIDGYGNEKITF;CATEGSFNKLTF	CTCSADGWGWIF	colon	TSC1	2	Expanded	Expanded	83	0.011654
AGTGAGGCACGGCTAC-1	clonotype1514	TGTGCTATTAGCAACATGGGCTACAAACTTACCTTC	TGTGCCTGGAGTCTAGGGACAGGGAGAAACACAGAAGTCTTCTTT	CAISNMGYKLTF	CAWSLGTGRNTEVFF	colon	TSC1	5	Non-expanded	Non-expanded	1	0.00014041
AGTGAGGGTACCGTAT-1	clonotype13	TGTGCAGCAAGTGCTAACACTGGAGCTAACACTGGAAAGCTCACGTTT	TGTGCCAGCAGTATACCCGCAGGGAACACCTTGTACTTT	CAASANTGANTGKLTF	CASSIPAGNTLYF	colon	TSC2	3	Expanded	Expanded	26	0.00365066
AGTGAGGTCAAGGTAA-1	clonotype1	TGTGCTGCTGGGACCAATACAGGCAAATTAACCTTT	TGCTCCAGCAGTCAAGACTGGGGAAGTCAAAACACCTTGTACTTT	CAAGTNTGKLTF	CSSSQDWGSQNTLYF	colon	TSC2	2	Expanded	Expanded	444	0.062342
AGTGAGGTCCTGCAGG-1	clonotype1522	TGTGCTGTGAGCGCGTACAGTGCAGGGAACAAGCTAACTTTT	TGTGCCAGCAGCTTGGACATTAACCAAGACACCCAGTACTTT	CAVSAYSAGNKLTF	CASSLDINQDTQYF	colon	TSC5	4	Non-expanded	Non-expanded	1	0.00014041
AGTGGGAAGAGTTGGC-1	clonotype3	TGTGCTCTGGGTGATGGGTATAACCAGGGGAAGCTTATCTTT	TGTGGTGCTAAAGGGGGGATCACCGGGCAGCTCTACTTT	CALGDGYNQGKLIF	CGAKGGITGQLYF	colon	TSC1	2	Expanded	Expanded	87	0.0122157
AGTGGGAAGGGCATGT-1	clonotype2	TGTGCTGTGAGCGCGGCATCTTCTGGCAGCTGGCAACTCATCTTT	TGTGCCAGCGGTAGGGGGCGCGCCAACGAAAGATTATTTTTC	CAVSAASSGSWQLIF	CASGRGRANERLFF	colon	TSC2	2	Expanded	Expanded	292	0.0409997
AGTGGGAAGTTGTAGA-1	clonotype2822	TGTGCTCTGAGGCATACAGGAAACTACAAATACGTCTTT	TGTGCCAGCAGTTTGGGGACTCAAGACACCCAGTACTTT	CALRHTGNYKYVF	CASSLGTQDTQYF	colon	TSC1	0	Non-expanded	Non-expanded	1	0.00014041
AGTGGGACAGCCAGAA-1	clonotype1	TGTGCTGCTGGGACCAATACAGGCAAATTAACCTTT	TGCTCCAGCAGTCAAGACTGGGGAAGTCAAAACACCTTGTACTTT	CAAGTNTGKLTF	CSSSQDWGSQNTLYF	colon	TSC2	4	Expanded	Expanded	444	0.062342
AGTGGGACATAAGACA-1	clonotype1294	TGTGCTGCTCAAGGAGGGTCTGCGAAGCTCATCTTT		CAAQGGSAKLIF		colon	TSC2	3	Non-expanded		1	0.00014041
AGTGGGACATGAAGTA-1	clonotype1295	TGTGCAGTGAGCAGAGACTATGCCCAGGGATTAACCTTC	TGTGCCAGCAGCCAAGACTACAGGGGAAACACAGAAGTCTTCTTT	CAVSRDYAQGLTF	CASSQDYRGNTEVFF	colon	TSC2	0	Non-expanded	Non-expanded	1	0.00014041
AGTGGGAGTAAGTGGC-1	clonotype29	TGTGCTACAGAGGGTAGCTTCAATAAGTTGACCTTT	TGCACCTGCAGTGCAGATGGCTGGGGGTGGATCTTC	CATEGSFNKLTF	CTCSADGWGWIF	colon	TSC1	2	Expanded	Expanded	13	0.00182533
AGTGGGAGTCCGCTGA-1	clonotype1296		TGTGCAAGCAGCTCACAGGGCCAGGCAGAAACGCTGTATTTT		CASSSQGQAETLYF	colon	TSC2	1		Non-expanded	1	0.00014041
AGTGGGAGTTACGCGC-1	clonotype1	TGTGCTGCTGGGACCAATACAGGCAAATTAACCTTT	TGCTCCAGCAGTCAAGACTGGGGAAGTCAAAACACCTTGTACTTT	CAAGTNTGKLTF	CSSSQDWGSQNTLYF	colon	TSC2	2	Expanded	Expanded	444	0.062342
AGTGGGAGTTCCAACA-1	clonotype1963	TGCGCTCTGACTGCAAATTCTGGGACTTACCAGAGGTTT	TGTGCCAGCAGCCAAGAAACAGGTTCTGGAAATACGCTCTATTTT	CALTANSGTYQRF	CASSQETGSGNTLYF	colon	TSC2	1	Non-expanded	Non-expanded	1	0.00014041
AGTGGGATCACCATAG-1	clonotype6	TGCTCAGCAAGTTCAGGAGGAAACTACAAACCTACGTTT	TGTGCCAGCAGCCCCACTATTTCCAACGAAAGATTATTTTTC	CSASSGGNYKPTF	CASSPTISNERLFF	colon	TSC1	2	Expanded	Expanded	72	0.0101095
AGTGTCAAGGCCATAG-1	clonotype8	TGTGCTGTGAGCCCTAGCAACATGGGCTACAAACTTACCTTC	TGTGCCAGCGGTGATGCCAGGAACTCCGACTACACCTTC	CAVSPSNMGYKLTF	CASGDARNSDYTF	colon	TSC2	2	Expanded	Expanded	64	0.00898624
AGTGTCAAGGCTAGAC-1	clonotype3	TGTGCTCTGGGTGATGGGTATAACCAGGGGAAGCTTATCTTT	TGTGGTGCTAAAGGGGGGATCACCGGGCAGCTCTACTTT	CALGDGYNQGKLIF	CGAKGGITGQLYF	colon	TSC1	2	Expanded	Expanded	87	0.0122157
AGTGTCACAAGCGATG-1	clonotype1300	TGTGCAGCAACCTACCAGGGAGGCAGAGCTCTGATATTT	TGTGCCAGCAGTCCGGGACAAAACAACGAAAGATTATTTTTC	CAATYQGGRALIF	CASSPGQNNERLFF	colon	TSC1	1	Non-expanded	Non-expanded	1	0.00014041
AGTGTCAGTAGAAAGG-1	clonotype82		TGTGCCAGCAGCCCGACTGGGGGCTCCTATGAACAGTACTTC		CASSPTGGSYEQYF	colon		0		Expanded	4	0.00056164
AGTGTCAGTCCGTTAA-1	clonotype26	TGTGCAGCAAGTGGAACAGGCAATACCGGAAAACTCATCTTT	TGTGCCGCCAGGGACAGGGCCCTCCCAGAAGTCTTCTTT	CAASGTGNTGKLIF	CAARDRALPEVFF	colon	TSC2	3	Expanded	Expanded	14	0.00196574
AGTGTCAGTCCTAGCG-1	clonotype1946	TGTGCAGCAAGTGCCCCCAATACCAACAAAGTCGTCTTT	TGCACCTGCAGTGCAGACGGGGGCAGGGGCAACGAAAGATTATTTTTC	CAASAPNTNKVVF	CTCSADGGRGNERLFF	colon	TSC1	0	Non-expanded	Non-expanded	1	0.00014041
AGTTGGTAGGTGACCA-1	clonotype681	TGTGCCCTAAACGTTAATACAGGAAACTACAAATACGTCTTT	TGTGCCAGCAGTATAAACCAGGCTTATAATTCGCCCCTCTACTTT	CALNVNTGNYKYVF	CASSINQAYNSPLYF	colon	TSC1	1	Non-expanded	Non-expanded	1	0.00014041
AGTTGGTCAAGTAATG-1	clonotype36	TGTGTTCTGAGCGTCATGAATACTGGAGGACTAAGTGGTAAATTAACATTC	TGTGCCTGGAAAGGGCAGGGAGGGGCTGAGCAGTTCTTC	CVLSVMNTGGLSGKLTF	CAWKGQGGAEQFF	colon	TSC2	3	Expanded	Expanded	10	0.0014041
AGTTGGTCATGCAATC-1	clonotype1	TGTGCTGCTGGGACCAATACAGGCAAATTAACCTTT	TGCTCCAGCAGTCAAGACTGGGGAAGTCAAAACACCTTGTACTTT	CAAGTNTGKLTF	CSSSQDWGSQNTLYF	colon	TSC2	2	Expanded	Expanded	444	0.062342
AGTTGGTGTTCAGTAC-1	clonotype1943	TGTGCAGCAAGCAAAGGCAGCAATAACAGAATCTTCTTT	TGTGCCAGCAGTTACAAGAACTCCGACTACACCTTC	CAASKGSNNRIFF	CASSYKNSDYTF	colon	TSC5	0	Non-expanded	Non-expanded	1	0.00014041
AGTTGGTTCCGTTGCT-1	clonotype2	TGTGCTGTGAGCGCGGCATCTTCTGGCAGCTGGCAACTCATCTTT	TGTGCCAGCGGTAGGGGGCGCGCCAACGAAAGATTATTTTTC	CAVSAASSGSWQLIF	CASGRGRANERLFF	colon	TSC2	2	Expanded	Expanded	292	0.0409997
ATAACGCAGAAACGAG-1	clonotype1939	TGTGCAGTGAGCATGAATTATAACCAGGGGAAGCTTATCTTT	TGTGCCAGCAGCAACCGGGACAAGAGTGCAGAAACGCTGTATTTT	CAVSMNYNQGKLIF	CASSNRDKSAETLYF	colon	TSC6	0	Non-expanded	Non-expanded	1	0.00014041
ATAACGCAGACCTTTG-1	clonotype48	TGTGCTATGGAACAGAATTATAACCAGGGGAAGCTTATCTTT	TGTGCCAGCAGCTCTCAGGCTCCGCTTTTT	CAMEQNYNQGKLIF	CASSSQAPLF	colon	TSC2	4	Expanded	Expanded	7	0.00098287
ATAACGCAGGGTGTTG-1	clonotype1	TGTGCTGCTGGGACCAATACAGGCAAATTAACCTTT	TGCTCCAGCAGTCAAGACTGGGGAAGTCAAAACACCTTGTACTTT	CAAGTNTGKLTF	CSSSQDWGSQNTLYF	colon	TSC2	2	Expanded	Expanded	444	0.062342
ATAACGCAGTGGAGAA-1	clonotype1938	TGTGCAGCAAGTCAGGCCAATACCAACAAAGTCGTCTTT	TGTGCCAGCAGCTTAGAGACAGGGGACACAGAAGTCTTCTTT	CAASQANTNKVVF	CASSLETGDTEVFF	colon	TSC5	0	Non-expanded	Non-expanded	1	0.00014041
ATAACGCCAGCATGAG-1	clonotype2	TGTGCTGTGAGCGCGGCATCTTCTGGCAGCTGGCAACTCATCTTT	TGTGCCAGCGGTAGGGGGCGCGCCAACGAAAGATTATTTTTC	CAVSAASSGSWQLIF	CASGRGRANERLFF	colon	TSC2	2	Expanded	Expanded	292	0.0409997
ATAACGCGTACTTCTT-1	clonotype333	TGTGCAGCAGGGACTGGAGGCTATAAAGTGGTCTTT	TGTGCCAGCAGTTCACATAACACAGAAGTCTTCTTT	CAAGTGGYKVVF	CASSSHNTEVFF	colon	TSC5	1	Expanded	Expanded	2	0.00028082
ATAACGCTCTTCTGGC-1	clonotype1737	TGTGCTATGGAAAGAGGAAACTACAAACCTACGTTT	TGTGCCAGCGGTGAGGGGTCAGAAGTCTTCTTT	CAMERGNYKPTF	CASGEGSEVFF	colon	TSC2	0	Non-expanded	Non-expanded	1	0.00014041
ATAAGAGAGCTGCCCA-1	clonotype1	TGTGCTGCTGGGACCAATACAGGCAAATTAACCTTT	TGCTCCAGCAGTCAAGACTGGGGAAGTCAAAACACCTTGTACTTT	CAAGTNTGKLTF	CSSSQDWGSQNTLYF	colon	TSC2	2	Expanded	Expanded	444	0.062342
ATAAGAGCAAGCTGGA-1	clonotype1735	TGTGTTTTGAGCCGAAATAACTATGCCCAGGGATTAACCTTC	TGTGCCAGCAGTCTGTCGGGTGGGGAACAGTACTTC	CVLSRNNYAQGLTF	CASSLSGGEQYF	colon	TSC3	3	Non-expanded	Non-expanded	1	0.00014041
ATAAGAGGTCTCTCGT-1	clonotype1742		TGTGCCAGCAGCTTTGCAAACACAGAAGTCTTCTTT		CASSFANTEVFF	colon	TSC4	0		Non-expanded	1	0.00014041
ATAAGAGTCAGTTCGA-1	clonotype2	TGTGCTGTGAGCGCGGCATCTTCTGGCAGCTGGCAACTCATCTTT	TGTGCCAGCGGTAGGGGGCGCGCCAACGAAAGATTATTTTTC	CAVSAASSGSWQLIF	CASGRGRANERLFF	colon	TSC2	2	Expanded	Expanded	292	0.0409997
ATAAGAGTCATAACCG-1	clonotype1743	TGTGCTGCTGGGACTTACCAGAGGTTT	TGTGCCTGGAGCCCCCGACAGGTTGCAAACACCGGGCAGCTCTACTTT	CAAGTYQRF	CAWSPRQVANTGQLYF	colon	TSC5	0	Non-expanded	Non-expanded	1	0.00014041
ATAAGAGTCCAGTAGT-1	clonotype2	TGTGCTGTGAGCGCGGCATCTTCTGGCAGCTGGCAACTCATCTTT	TGTGCCAGCGGTAGGGGGCGCGCCAACGAAAGATTATTTTTC	CAVSAASSGSWQLIF	CASGRGRANERLFF	colon	TSC2	2	Expanded	Expanded	292	0.0409997
ATAAGAGTCCTTTCGG-1	clonotype1744	TGTGCTCTGAGCATGAGGACTGGAGGCTATAAAGTGGTCTTT	TGTGCCAGCAGCCACCCGGGACAGGGTGCAGAAACGCTGTATTTT	CALSMRTGGYKVVF	CASSHPGQGAETLYF	colon	TSC1	0	Non-expanded	Non-expanded	1	0.00014041
ATAAGAGTCGGTGTCG-1	clonotype1	TGTGCTGCTGGGACCAATACAGGCAAATTAACCTTT	TGCTCCAGCAGTCAAGACTGGGGAAGTCAAAACACCTTGTACTTT	CAAGTNTGKLTF	CSSSQDWGSQNTLYF	colon	TSC2	2	Expanded	Expanded	444	0.062342
ATAAGAGTCTGAGGGA-1	clonotype671	TGTGCTCTGAGGGATCTACCAGGCACTGGGAGTAACAGGCTCACTTTT	TGTGCCAGCAGTCCGGGACAGGGGTATGAACAGTACTTC	CALRDLPGTGSNRLTF	CASSPGQGYEQYF	colon	TSC2	1	Non-expanded	Non-expanded	1	0.00014041
ATAAGAGTCTTTACAC-1	clonotype670	TGTGCAGTGAGCTCCAACTATGGAAATGAGAAAATAACTTTT	TGTGCCAGCAGTCTGGGGGCTGAGCAGTTCTTC	CAVSSNYGNEKITF	CASSLGAEQFF	colon	TSC3	3	Non-expanded	Non-expanded	1	0.00014041
ATAGACCCAGACAAGC-1	clonotype1	TGTGCTGCTGGGACCAATACAGGCAAATTAACCTTT	TGCTCCAGCAGTCAAGACTGGGGAAGTCAAAACACCTTGTACTTT	CAAGTNTGKLTF	CSSSQDWGSQNTLYF	colon	TSC2	2	Expanded	Expanded	444	0.062342
ATAGACCGTCCATCCT-1	clonotype668		TGTGCTAGCAGTTTAACAGATGCAAACACAGAAGTCTTCTTT		CASSLTDANTEVFF	colon	TSC2	1		Non-expanded	1	0.00014041
ATAGACCGTGACAAAT-1	clonotype331	TGTGCACTGGAGGATCAAGGAGGGTCTGCGAAGCTCATCTTT		CALEDQGGSAKLIF		colon	TSC1	3	Expanded		2	0.00028082
ATAGACCTCAGCGATT-1	clonotype675	TGTGCTGTGAGCAGAACAGGCAATACCGGAAAACTCATCTTT	TGTGGTGCTAGAGTTGGACAGGGAGAGTACTTC	CAVSRTGNTGKLIF	CGARVGQGEYF	colon	TSC3	0	Non-expanded	Non-expanded	1	0.00014041
ATAGACCTCCTAGAAC-1	clonotype1	TGTGCTGCTGGGACCAATACAGGCAAATTAACCTTT	TGCTCCAGCAGTCAAGACTGGGGAAGTCAAAACACCTTGTACTTT	CAAGTNTGKLTF	CSSSQDWGSQNTLYF	colon	TSC2	2	Expanded	Expanded	444	0.062342
ATAGACCTCTACCTGC-1	clonotype1	TGTGCTGCTGGGACCAATACAGGCAAATTAACCTTT	TGCTCCAGCAGTCAAGACTGGGGAAGTCAAAACACCTTGTACTTT	CAAGTNTGKLTF	CSSSQDWGSQNTLYF	colon	TSC2	2	Expanded	Expanded	444	0.062342
ATCACGAAGAGCCTAG-1	clonotype10	TGTGCTGTGAGCGGGGCATCTTCTGGCAGCTGGCAACTCATCTTT	TGTGCCAGCAGCTACGGAGGGGCAGGTACAGAAGTCTTCTTT	CAVSGASSGSWQLIF	CASSYGGAGTEVFF	colon	TSC2	2	Expanded	Expanded	35	0.00491435
ATCACGACATCACGTA-1	clonotype39	TGTGCTGTACATAATGCAGGTGCCAAGCTCACATTC	TGTGCCTGGAGCCTCACTGGGGGGGCCTATGAACAGTACTTC	CAVHNAGAKLTF	CAWSLTGGAYEQYF	colon	TSC1	1	Expanded	Expanded	9	0.00126369
ATCACGACATCTCGCT-1	clonotype2	TGTGCTGTGAGCGCGGCATCTTCTGGCAGCTGGCAACTCATCTTT	TGTGCCAGCGGTAGGGGGCGCGCCAACGAAAGATTATTTTTC	CAVSAASSGSWQLIF	CASGRGRANERLFF	colon	TSC2	2	Expanded	Expanded	292	0.0409997
ATCACGAGTGTAACGG-1	clonotype11	TGTGCAGCTTATAACACCAATACAGGCAAATTAACCTTT	TGTGCCAGCAGCTTTATGGGTAACCAAGACACCCAGTACTTT	CAAYNTNTGKLTF	CASSFMGNQDTQYF	colon	TSC1	3	Expanded	Expanded	31	0.00435271
ATCACGATCAAGAAGT-1	clonotype672	TGTGCAGCAAGCACAACTGCCAGTTTGGGGAAACTGCAGTTT	TGTGCCAGCAGCCAAGCGGGACAGGGGGCGGAAGTCTTCTTT	CAASTTASLGKLQF	CASSQAGQGAEVFF	colon	TSC2	1	Non-expanded	Non-expanded	1	0.00014041
ATCACGATCAATAAGG-1	clonotype2128	TGCGCAGCAGGTGAACGGGCTACTGGAGGCAATAATAAGCTGACTTTT	TGTGCCAGCAGACAGGGATACTATGCTGAGCAGTTCTTC	CAAGERATGGNNKLTF	CASRQGYYAEQFF	colon	TSC1	0	Non-expanded	Non-expanded	1	0.00014041
ATCACGATCTTGCCGT-1	clonotype14	TGTGCTGTGAGCGCGAGATCTGGCAGCTGGCAACTCATCTTT	TGTGCCAGCACCCCCGGGGGCGCGAACACAGAAGTCTTCTTT	CAVSARSGSWQLIF	CASTPGGANTEVFF	colon	TSC1	1	Expanded	Expanded	21	0.00294861
ATCATCTAGACAAAGG-1	clonotype84	TGTGTTCTGGGTGGAGAGTCTAATTACAACGTGCTTTACTTC	TGCACCTGCAGTGCAGATCGGGACTGGGGGAACACCCAGTACTTT	CVLGGESNYNVLYF	CTCSADRDWGNTQYF	colon	TSC2	2	Expanded	Expanded	4	0.00056164
ATCATCTCACGAGAGT-1	clonotype676	TGTGCAGCAAGTGGGGCTGGAGGAAGCAATGCAAAGCTAACCTTC	TGTGCCAGCAGCCAAGATCTCCTTTCCAACGAAAGATTATTTTTC	CAASGAGGSNAKLTF	CASSQDLLSNERLFF	colon	TSC5	4	Non-expanded	Non-expanded	1	0.00014041
ATCATCTTCATTGCCC-1	clonotype330	TGTGCAGCAAGTGAAGGTAATTACAACGTGCTTTACTTC;TGTGCTCTCTGGGAGCTGGTTGCCCAGGGATTAACCTTC	TGTGCTAGCAGTTCGACGGGTAACAACCAGGCTCCGCTTTTT	CAASEGNYNVLYF;CALWELVAQGLTF	CASSSTGNNQAPLF	colon	TSC1	3	Expanded	Expanded	2	0.00028082
ATCATGGAGATGCGAC-1	clonotype338	TGTGCTTTGGAACGCCGGAACTATGCCCAGGGATTAACCTTC	TGTGCCAGCAGTGAAGGACAGTACAATTCTGGAAATACGCTCTATTTT	CALERRNYAQGLTF	CASSEGQYNSGNTLYF	colon	TSC3	1	Expanded	Expanded	2	0.00028082
ATCATGGAGTTTCCTT-1	clonotype6	TGCTCAGCAAGTTCAGGAGGAAACTACAAACCTACGTTT	TGTGCCAGCAGCCCCACTATTTCCAACGAAAGATTATTTTTC	CSASSGGNYKPTF	CASSPTISNERLFF	colon	TSC1	2	Expanded	Expanded	72	0.0101095
ATCATGGGTGCACTTA-1	clonotype2	TGTGCTGTGAGCGCGGCATCTTCTGGCAGCTGGCAACTCATCTTT	TGTGCCAGCGGTAGGGGGCGCGCCAACGAAAGATTATTTTTC	CAVSAASSGSWQLIF	CASGRGRANERLFF	colon	TSC2	2	Expanded	Expanded	292	0.0409997
ATCATGGTCACAAACC-1	clonotype445	TGTGCTGTGAGCGCAGGCACGGGTTACCAGAACTTCTATTTT	TGTGCCAGCAGCCAAGATCTGGGTTCCTATGAACAGTACTTC	CAVSAGTGYQNFYF	CASSQDLGSYEQYF	colon	TSC2	0	Non-expanded	Non-expanded	1	0.00014041
ATCATGGTCGCCAAAT-1	clonotype446	TGTGCAGCAAGTCCCCAGGGAGGCAGAGCTCTGATATTT	TGTGCAAGCAGCTCCCGGGACACTTATGAACAGTACTTC	CAASPQGGRALIF	CASSSRDTYEQYF	colon	TSC1	0	Non-expanded	Non-expanded	1	0.00014041
ATCCACCCAATCCGAT-1	clonotype6	TGCTCAGCAAGTTCAGGAGGAAACTACAAACCTACGTTT	TGTGCCAGCAGCCCCACTATTTCCAACGAAAGATTATTTTTC	CSASSGGNYKPTF	CASSPTISNERLFF	colon	TSC1	3	Expanded	Expanded	72	0.0101095
ATCCGAAAGACTAGAT-1	clonotype2555	TGTGCTATGAGAGAGAGGACAGGCAATACCGGAAAACTCATCTTT	TGTGCCAGCAGCCAAGATTGGGTTAACCAAGACACCCAGTACTTT	CAMRERTGNTGKLIF	CASSQDWVNQDTQYF	colon	TSC2	3	Non-expanded	Non-expanded	1	0.00014041
ATCCGAAAGGATGGTC-1	clonotype1	TGTGCTGCTGGGACCAATACAGGCAAATTAACCTTT	TGCTCCAGCAGTCAAGACTGGGGAAGTCAAAACACCTTGTACTTT	CAAGTNTGKLTF	CSSSQDWGSQNTLYF	colon	TSC2	2	Expanded	Expanded	444	0.062342
ATCCGAACACGGACAA-1	clonotype83	TGTGCTGCAAGTGGGAGAGGAAACTACAAACCTACGTTT		CAASGRGNYKPTF		colon	TSC3	1	Expanded		4	0.00056164
ATCCGAACATCCCACT-1	clonotype2552	TGTGCTCTGAGTGATGGCTCGGGATACAACAAACTCACTTTT	TGTGCCAGCGGTGAGGGCAGGGGGCACTCCGACTACACCTTC	CALSDGSGYNKLTF	CASGEGRGHSDYTF	colon	TSC5	1	Non-expanded	Non-expanded	1	0.00014041
ATCCGAAGTAAAGTCA-1	clonotype2553	TGTGCTCTGAGTGATCCAAATACAGGAAACTACAAATACGTCTTT	TGTGCCAGCAGACTCAGGGGGCATCAAAACACCTTGTACTTT	CALSDPNTGNYKYVF	CASRLRGHQNTLYF	colon	TSC1	1	Non-expanded	Non-expanded	1	0.00014041
ATCCGAAGTTAAAGTG-1	clonotype2558	TGTGCTATGAGAGATCCTTCTGGCAGCTGGCAACTCATCTTT	TGTGCCTGGAGTCTAGAGGGGCGCGGGGACCAGGCTCCGCTTTTT	CAMRDPSGSWQLIF	CAWSLEGRGDQAPLF	colon	TSC5	0	Non-expanded	Non-expanded	1	0.00014041
ATCCGAAGTTATCACG-1	clonotype2556		TGTGCCAGCAGCCAGGGCGCGGAAGACACCCAGTACTTT		CASSQGAEDTQYF	colon	TSC2	1		Non-expanded	1	0.00014041
ATCGAGTCAAACCCAT-1	clonotype2561	TGTGCAGGGTTCAACCAGGGGAAGCTTATCTTT	TGTGCCAGCAGCCGGGACTGGGGGGGATATAACTATGCTGAGCAGTTCTTC	CAGFNQGKLIF	CASSRDWGGYNYAEQFF	colon	TSC2	0	Non-expanded	Non-expanded	1	0.00014041
ATCGAGTCACATGGGA-1	clonotype25	TGTGCAGCAAGTCCAGGCACCAATACAGGCAAATTAACCTTT	TGTGCCAGCAGTATTCCCCGGGGGGACACAGAAGTCTTCTTT	CAASPGTNTGKLTF	CASSIPRGDTEVFF	colon	TSC1	2	Expanded	Expanded	14	0.00196574
ATCGAGTGTCTTGTCC-1	clonotype2562	TGTGTTTTGAGAGGAGGAAGCAATGCAAAGCTAACCTTC	TGTGCCAGCAGCCAAGATCCCAGCGGGTCAAACTCCGACTACACCTTC	CVLRGGSNAKLTF	CASSQDPSGSNSDYTF	colon	TSC4	1	Non-expanded	Non-expanded	1	0.00014041
ATCGAGTGTTCAGTAC-1	clonotype16	TGTGCTATGAGAGAGGGTAATTCTGGGACTTACCAGAGGTTT;TGTGCTCTGGTCGGATCTTCTGGCAGCTGGCAACTCATCTTT	TGTGCCAGCGGTGGGGGACTGGGGGGCTTGGAACAGTACTTC	CALVGSSGSWQLIF;CAMREGNSGTYQRF	CASGGGLGGLEQYF	colon	TSC1	2	Expanded	Expanded	20	0.0028082
ATCGAGTTCACGCATA-1	clonotype1	TGTGCTGCTGGGACCAATACAGGCAAATTAACCTTT	TGCTCCAGCAGTCAAGACTGGGGAAGTCAAAACACCTTGTACTTT	CAAGTNTGKLTF	CSSSQDWGSQNTLYF	colon	TSC2	2	Expanded	Expanded	444	0.062342
ATCGAGTTCAGTTAGC-1	clonotype2809	TGTGCTGCCGCCCTCAACATGGGCTACAAACTTACCTTC	TGTGCCAGCAGCCACAGGTCTGCAAACACAGAAGTCTTCTTT	CAAALNMGYKLTF	CASSHRSANTEVFF	colon	TSC2	0	Non-expanded	Non-expanded	1	0.00014041
ATCGAGTTCCCTTGTG-1	clonotype1132	TGTGCTGTGAGCGCGAACTATGCCCAGGGATTAACCTTC	TGTGCCAGCAGCTTAGAAACTGGGGCTTATGAACAGTACTTC	CAVSANYAQGLTF	CASSLETGAYEQYF	colon	TSC1	1	Non-expanded	Non-expanded	1	0.00014041
ATCGAGTTCTTATCTG-1	clonotype263	TGTGCTGCTGGGACCAATACAGGCAAATTAACCTTT	TGTGCCAGCGGTAGGGGGCGCGCCAACGAAAGATTATTTTTC	CAAGTNTGKLTF	CASGRGRANERLFF	colon	TSC1	4	Expanded	Expanded	2	0.00028082
ATCTACTAGACAAGCC-1	clonotype8	TGTGCTGTGAGCCCTAGCAACATGGGCTACAAACTTACCTTC	TGTGCCAGCGGTGATGCCAGGAACTCCGACTACACCTTC	CAVSPSNMGYKLTF	CASGDARNSDYTF	colon	TSC2	1	Expanded	Expanded	64	0.00898624
ATCTACTAGCAATCTC-1	clonotype1126	TGTGCTATGGCGGACACAAATGCTTACAAAGTCATCTTT		CAMADTNAYKVIF		colon		1	Non-expanded		1	0.00014041
ATCTACTCATTACGAC-1	clonotype20	TGTGCAGCAAGCTCTAACTATGCCCAGGGATTAACCTTC	TGTGCCAGCAGCCAACTGGGGGGTTATGAACAGTACTTC	CAASSNYAQGLTF	CASSQLGGYEQYF	colon	TSC1	2	Expanded	Expanded	17	0.00238697
ATCTACTGTACATCCA-1	clonotype14	TGTGCTGTGAGCGCGAGATCTGGCAGCTGGCAACTCATCTTT	TGTGCCAGCACCCCCGGGGGCGCGAACACAGAAGTCTTCTTT	CAVSARSGSWQLIF	CASTPGGANTEVFF	colon	TSC1	2	Expanded	Expanded	21	0.00294861
ATCTACTTCAAACCGT-1	clonotype2739	TGTGCTGTGAGCGCGTGGGACACAAATGCTTACAAAGTCATCTTT	TGCACCTGCAGTCCCCGGACAGTCACAGAAGTCTTCTTT	CAVSAWDTNAYKVIF	CTCSPRTVTEVFF	colon	TSC2	3	Non-expanded	Non-expanded	1	0.00014041
ATCTACTTCATCTGCC-1	clonotype6	TGCTCAGCAAGTTCAGGAGGAAACTACAAACCTACGTTT	TGTGCCAGCAGCCCCACTATTTCCAACGAAAGATTATTTTTC	CSASSGGNYKPTF	CASSPTISNERLFF	colon	TSC1	3	Expanded	Expanded	72	0.0101095
ATCTACTTCTACCTGC-1	clonotype261	TGTGCTCTGAGTGAAGGGAACTATGCCCAGGGATTAACCTTC	TGTGGTGCTAGGGAAACAATTTCCAACGAAAGATTATTTTTC	CALSEGNYAQGLTF	CGARETISNERLFF	colon	TSC2	3	Expanded	Expanded	2	0.00028082
ATCTGCCAGCTGTTCA-1	clonotype1070	TGTGCTCTGAGTGGTTCTTCCAATACCAACAAAGTCGTCTTT	TGTGCTAGCAGTAGGACTGGGGCCTATGAACAGTACTTC	CALSGSSNTNKVVF	CASSRTGAYEQYF	colon	TSC3	3	Non-expanded	Non-expanded	1	0.00014041
ATCTGCCAGTTACGGG-1	clonotype2732	TGTGCAGCAAGGGCTTATGGGAGCAGTGGCAACAAGCTCATCTTT	TGTGCCAGCGGTGATGTAGGGGGCGAACAGTACTTC	CAARAYGSSGNKLIF	CASGDVGGEQYF	colon	TSC6	1	Non-expanded	Non-expanded	1	0.00014041
ATCTGCCCAAGTAATG-1	clonotype1	TGTGCTGCTGGGACCAATACAGGCAAATTAACCTTT	TGCTCCAGCAGTCAAGACTGGGGAAGTCAAAACACCTTGTACTTT	CAAGTNTGKLTF	CSSSQDWGSQNTLYF	colon	TSC2	2	Expanded	Expanded	444	0.062342
ATCTGCCCATTCCTCG-1	clonotype1911	TGTGCTTTGAGAAAATCTTCCAATACCAACAAAGTCGTCTTT	TGTGCCAGCAGTGCCCTCTATGCTGAGCAGTTCTTC	CALRKSSNTNKVVF	CASSALYAEQFF	colon	TSC1	2	Non-expanded	Non-expanded	1	0.00014041
ATCTGCCGTATAATGG-1	clonotype2137	TGTGCAGCAAGTGACTCGGGATACAACAAACTCACTTTT	TGCACCTGCAGTGCATCTCAGTATGAACAGTACTTC	CAASDSGYNKLTF	CTCSASQYEQYF	colon	TSC3	3	Non-expanded	Non-expanded	1	0.00014041
ATCTGCCGTTCAGGCC-1	clonotype203	TGTGCAGCTACCCTAAATAGCAATAACAGAATCTTCTTT	TGTGCCAGCAGTATACCAGGCTCCTATGAACAGTACTTC	CAATLNSNNRIFF	CASSIPGSYEQYF	colon	TSC2	4	Expanded	Expanded	2	0.00028082
ATCTGCCGTTTGTGTG-1	clonotype2130	TGTGCAGCATCCAACTATGGAAATGAGAAAATAACTTTT	TGTGCAAGCAGCTTGTCCCGGGACAGGGGGCGCTGGAACACCTTGTACTTT	CAASNYGNEKITF	CASSLSRDRGRWNTLYF	colon	TSC1	0	Non-expanded	Non-expanded	1	0.00014041
ATCTGCCTCATACGGT-1	clonotype85	TGTGCTGTGAGCGCTGCATCTTCTGGCAGCTGGCAACTCATCTTT		CAVSAASSGSWQLIF		colon	TSC3	2	Expanded		4	0.00056164
ATCTGCCTCCGAACGC-1	clonotype2075	TGTGCTAGAGGTTCAGCCTTAGGGAGGCTGCATTTT	TGTGCCAGCAGCTTAGGTGGGGGGGAAGACACCCAGTACTTT	CARGSALGRLHF	CASSLGGGEDTQYF	colon	TSC3	5	Non-expanded	Non-expanded	1	0.00014041
ATGAGGGAGCAAATCA-1	clonotype1370	TGTGCTATGGAACAGGGCACAAATGCTTACAAAGTCATCTTT	TGTGCCAGCAGTGACCAGACAGGGCAAAACACCTTGTACTTT	CAMEQGTNAYKVIF	CASSDQTGQNTLYF	colon	TSC1	1	Non-expanded	Non-expanded	1	0.00014041
ATGAGGGAGGCTCTTA-1	clonotype2133	TGTGCTGCTGAGGCGATTGGGACTTACCAGAGGTTT	TGTGGTGCTAGGACAGGGGCCCGCCAAAACACCTTGTACTTT	CAAEAIGTYQRF	CGARTGARQNTLYF	colon	TSC1	1	Non-expanded	Non-expanded	1	0.00014041
ATGAGGGCAAGGACAC-1	clonotype2142	TGTGCAGTGAGCCATAACAACAATGCCCCACGATTT	TGTGCCAGCAGTGATGCAGTCAGAAGTCAAAACACCTTGTACTTT	CAVSHNNNAPRF	CASSDAVRSQNTLYF	colon	TSC1	1	Non-expanded	Non-expanded	1	0.00014041
ATGAGGGCACGGATAG-1	clonotype6	TGCTCAGCAAGTTCAGGAGGAAACTACAAACCTACGTTT	TGTGCCAGCAGCCCCACTATTTCCAACGAAAGATTATTTTTC	CSASSGGNYKPTF	CASSPTISNERLFF	colon	TSC1	2	Expanded	Expanded	72	0.0101095
ATGAGGGCAGTAAGCG-1	clonotype2143	TGTGCTCTGAGCCCCAATAACAGAATCTTCTTT	TGTGCCAGCAGTTTACCGGGGGCAGAAACGCTGTATTTT	CALSPNNRIFF	CASSLPGAETLYF	colon	TSC2	1	Non-expanded	Non-expanded	1	0.00014041
ATGAGGGGTCAAAGCG-1	clonotype1	TGTGCTGCTGGGACCAATACAGGCAAATTAACCTTT	TGCTCCAGCAGTCAAGACTGGGGAAGTCAAAACACCTTGTACTTT	CAAGTNTGKLTF	CSSSQDWGSQNTLYF	colon	TSC2	2	Expanded	Expanded	444	0.062342
ATGAGGGGTTGCGCAC-1	clonotype1708	TGTGCTGCAAGGGTTTCTGGCAGCTGGCAACTCATCTTT	TGTGGTGCCAAGGCTGGGGGGGCTCCAGAAACGCTGTATTTT	CAARVSGSWQLIF	CGAKAGGAPETLYF	colon	TSC5	0	Non-expanded	Non-expanded	1	0.00014041
ATGAGGGTCATGTCTT-1	clonotype364		TGTGCAAGCAGCCCCGGGACAGGGATTTCCAACGAAAGATTATTTTTC		CASSPGTGISNERLFF	colon	TSC3	3		Non-expanded	1	0.00014041
ATGAGGGTCCTTTCGG-1	clonotype1	TGTGCTGCTGGGACCAATACAGGCAAATTAACCTTT	TGCTCCAGCAGTCAAGACTGGGGAAGTCAAAACACCTTGTACTTT	CAAGTNTGKLTF	CSSSQDWGSQNTLYF	colon	TSC2	2	Expanded	Expanded	444	0.062342
ATGAGGGTCGGTTAAC-1	clonotype2341	TGTGCTGTGAGTCGTGCATCTTCTGGCAGCTGGCAACTCATCTTT		CAVSRASSGSWQLIF		colon	TSC1	2	Non-expanded		1	0.00014041
ATGCGATCAAGGGTCA-1	clonotype2340	TGTGCAGCAAGTGTCAGCAACAACAGACTTACTTTG	TGTGCCTGGAGTCTAGTGGGCTATGAACAGTACTTC	CAASVSNNRLTL	CAWSLVGYEQYF	colon	TSC1	3	Non-expanded	Non-expanded	1	0.00014041
ATGCGATCAATGGAAT-1	clonotype35	TGTGCTGTGAGCGCGGCATCTTCTGGCAGCTGGCAACTCATCTTT		CAVSAASSGSWQLIF		colon	TSC2	4	Expanded		11	0.00154451
ATGCGATCACGCTTTC-1	clonotype2339		TGTGCCTGGAGTTCCGATCAACAGGCTCCGCTTTTT		CAWSSDQQAPLF	colon	TSC1	2		Non-expanded	1	0.00014041
ATGCGATCATACCATG-1	clonotype14	TGTGCTGTGAGCGCGAGATCTGGCAGCTGGCAACTCATCTTT	TGTGCCAGCACCCCCGGGGGCGCGAACACAGAAGTCTTCTTT	CAVSARSGSWQLIF	CASTPGGANTEVFF	colon	TSC1	2	Expanded	Expanded	21	0.00294861
ATGCGATGTCAAACTC-1	clonotype4	TGTGCTACAGAGGGTAGCTTCAATAAGTTGACCTTT;TGTGCTATAGATGGCTATGGAAATGAGAAAATAACTTTT	TGCACCTGCAGTGCAGATGGCTGGGGGTGGATCTTC	CAIDGYGNEKITF;CATEGSFNKLTF	CTCSADGWGWIF	colon	TSC1	2	Expanded	Expanded	83	0.011654
ATGCGATGTGATAAGT-1	clonotype2	TGTGCTGTGAGCGCGGCATCTTCTGGCAGCTGGCAACTCATCTTT	TGTGCCAGCGGTAGGGGGCGCGCCAACGAAAGATTATTTTTC	CAVSAASSGSWQLIF	CASGRGRANERLFF	colon	TSC2	2	Expanded	Expanded	292	0.0409997
ATGCGATTCCAGATCA-1	clonotype94	TGTGCTCTGAGCAAGGGTGCAGGGAACAAGCTAACTTTT	TGTGCCAGCGGTTCACAGGGCTGTGAACAGTACTTC	CALSKGAGNKLTF	CASGSQGCEQYF	colon	TSC3	3	Expanded	Expanded	4	0.00056164
ATGCGATTCGTAGGAG-1	clonotype2338	TGCGCAGTCAGTGCGGGGAATAGCAATAACAGAATCTTCTTT		CAVSAGNSNNRIFF		colon	TSC1	0	Non-expanded		1	0.00014041
ATGGGAGAGGGCACTA-1	clonotype95	TGTGCCGGGGGGAATAATGCAGGTGCCAAGCTCACATTC	TGCACCTGCAGTGCAGATGGGGGGGGGGACACCCAGTACTTT	CAGGNNAGAKLTF	CTCSADGGGDTQYF	colon	TSC2	2	Expanded	Expanded	4	0.00056164
ATGGGAGCAAAGAATC-1	clonotype1	TGTGCTGCTGGGACCAATACAGGCAAATTAACCTTT	TGCTCCAGCAGTCAAGACTGGGGAAGTCAAAACACCTTGTACTTT	CAAGTNTGKLTF	CSSSQDWGSQNTLYF	colon	TSC2	4	Expanded	Expanded	444	0.062342
ATGGGAGCAAGAGGCT-1	clonotype4	TGTGCTACAGAGGGTAGCTTCAATAAGTTGACCTTT;TGTGCTATAGATGGCTATGGAAATGAGAAAATAACTTTT	TGCACCTGCAGTGCAGATGGCTGGGGGTGGATCTTC	CAIDGYGNEKITF;CATEGSFNKLTF	CTCSADGWGWIF	colon	TSC1	2	Expanded	Expanded	83	0.011654
ATGGGAGGTCCAGTGC-1	clonotype2337	TGTGCTGTGAGAGACAGTGCAGGGAACAAGCTAACTTTT	TGCACCTGCAGTGCAGCCGACAGGTCTTCTGGAAATACGCTCTATTTT	CAVRDSAGNKLTF	CTCSAADRSSGNTLYF	colon	TSC2	0	Non-expanded	Non-expanded	1	0.00014041
ATGGGAGGTTATGTGC-1	clonotype2336	TGTGTTCTGGGTGAACGGTACAGCAACAACAGACTTACTTTG	TGTGCCAGCAGTATCCCGGACAGGGGGAGGGAACAGTACTTC	CVLGERYSNNRLTL	CASSIPDRGREQYF	colon	TSC1	0	Non-expanded	Non-expanded	1	0.00014041
ATGGGAGGTTCGGCAC-1	clonotype1	TGTGCTGCTGGGACCAATACAGGCAAATTAACCTTT	TGCTCCAGCAGTCAAGACTGGGGAAGTCAAAACACCTTGTACTTT	CAAGTNTGKLTF	CSSSQDWGSQNTLYF	colon	TSC2	2	Expanded	Expanded	444	0.062342
ATGGGAGTCACTCCTG-1	clonotype129	TGTGCAGCAAGTGTGGATTATAACCAGGGGAAGCTTATCTTT	TGTGCCAGCGGTGTCCCACGGGGGAGTGGTGCAGAAACGCTGTATTTT	CAASVDYNQGKLIF	CASGVPRGSGAETLYF	colon		0	Expanded	Expanded	3	0.00042123
ATGGGAGTCGACAGCC-1	clonotype306	TGTGCAGCAGATAACACCAATACAGGCAAATTAACCTTT	TGTGCCTGGAGTGAGCATTCTGGAAATACGCTCTATTTT	CAADNTNTGKLTF	CAWSEHSGNTLYF	colon	TSC1	1	Expanded	Expanded	2	0.00028082
ATGGGAGTCTCGAGTA-1	clonotype403	TGTGCAGTGAGCCGTCTGAATCAAGGAGGGTCTGCGAAGCTCATCTTT	TGTGCAAGCAACTGGGGGAACGAAAGATTATTTTTC	CAVSRLNQGGSAKLIF	CASNWGNERLFF	colon	TSC1	0	Non-expanded	Non-expanded	1	0.00014041
ATGTGTGAGGCCCTTG-1	clonotype1	TGTGCTGCTGGGACCAATACAGGCAAATTAACCTTT	TGCTCCAGCAGTCAAGACTGGGGAAGTCAAAACACCTTGTACTTT	CAAGTNTGKLTF	CSSSQDWGSQNTLYF	colon	TSC2	2	Expanded	Expanded	444	0.062342
ATGTGTGAGGTTCCTA-1	clonotype3163	TGTGCAGCAAGCGCCAATACAGGCAAATTAACCTTT	TGTGCCAGCAGCCCGACACCCTCCTATGAACAGTACTTC	CAASANTGKLTF	CASSPTPSYEQYF	colon	TSC2	3	Non-expanded	Non-expanded	1	0.00014041
ATGTGTGCATCACGTA-1	clonotype6	TGCTCAGCAAGTTCAGGAGGAAACTACAAACCTACGTTT	TGTGCCAGCAGCCCCACTATTTCCAACGAAAGATTATTTTTC	CSASSGGNYKPTF	CASSPTISNERLFF	colon	TSC1	1	Expanded	Expanded	72	0.0101095
ATGTGTGCATTAGGCT-1	clonotype651	TGTGCAGCAAGCAAAAATGCAGGTGCCAAGCTCACATTC	TGTGCCTGGACTCCGGGACAGGGGGACGAAAGATTATTTTTC	CAASKNAGAKLTF	CAWTPGQGDERLFF	colon	TSC5	0	Non-expanded	Non-expanded	1	0.00014041
ATGTGTGGTAGCTCCG-1	clonotype5	TGCTCAGCAAGCCCTAACTATGCCCAGGGATTAACCTTC	TGTGCCAGCAGCCCCACAGGGTATGAACAGTACTTC	CSASPNYAQGLTF	CASSPTGYEQYF	colon	TSC2	2	Expanded	Expanded	72	0.0101095
ATGTGTGGTGATAAAC-1	clonotype264	TGCTCAGCAATCTCAGGAGGAAACTACAAACCTACGTTT	TGTGCCAGCAGCCTGGGACTGGGGGGGCGCCAAAACACCTTGTACTTT	CSAISGGNYKPTF	CASSLGLGGRQNTLYF	colon	TSC3	2	Expanded	Expanded	2	0.00028082
ATGTGTGGTTAAAGTG-1	clonotype2	TGTGCTGTGAGCGCGGCATCTTCTGGCAGCTGGCAACTCATCTTT	TGTGCCAGCGGTAGGGGGCGCGCCAACGAAAGATTATTTTTC	CAVSAASSGSWQLIF	CASGRGRANERLFF	colon	TSC2	2	Expanded	Expanded	292	0.0409997
ATGTGTGTCACTGGGC-1	clonotype304	TGTGCTCTGGGTGCCTCAGGAGGAAACTACAAACCTACGTTT	TGTGCCAGCAGTATGGGGGACAGGAGCCAAGACACCCAGTACTTT	CALGASGGNYKPTF	CASSMGDRSQDTQYF	colon	TSC2	3	Expanded	Expanded	2	0.00028082
ATGTGTGTCGTGACAT-1	clonotype41	TGTGCAGCAAGTCGAGGGAGCAGTGGCAACAAGCTCATCTTT;TGTGCTCTGGTGAAGGCAGGCAATACCGGAAAACTCATCTTT	TGTGCCAGCAGTATCCCAGGGGCAAACACAGAAGTCTTCTTT	CAASRGSSGNKLIF;CALVKAGNTGKLIF	CASSIPGANTEVFF	colon	TSC2	2	Expanded	Expanded	9	0.00126369
ATTACTCAGCGTGAAC-1	clonotype411		TGTGCCAGCAGCCAAGATTCAGGGAAGGGGACAGAAGTCTTCTTT		CASSQDSGKGTEVFF	colon	TSC1	0		Non-expanded	1	0.00014041
ATTACTCAGGTAGCCA-1	clonotype629	TGCGCAGCAGGTGGAGGCAGCAATTACAAACTGACATTT	TGTGCCAGCAGCTTAATGACAACAAACTCCGACTACACCTTC	CAAGGGSNYKLTF	CASSLMTTNSDYTF	colon	TSC1	3	Non-expanded	Non-expanded	1	0.00014041
ATTACTCCAAAGGAAG-1	clonotype628	TGTGCTTTGAGTCCTGGAGGCTATAAAGTGGTCTTT	TGTGCCAGCAGTGATTTTGGGGGGGGAAACTATGCTGAGCAGTTCTTC	CALSPGGYKVVF	CASSDFGGGNYAEQFF	colon	TSC1	1	Non-expanded	Non-expanded	1	0.00014041
ATTACTCCAACGCACC-1	clonotype8	TGTGCTGTGAGCCCTAGCAACATGGGCTACAAACTTACCTTC	TGTGCCAGCGGTGATGCCAGGAACTCCGACTACACCTTC	CAVSPSNMGYKLTF	CASGDARNSDYTF	colon	TSC2	2	Expanded	Expanded	64	0.00898624
ATTACTCCAAGCGAGT-1	clonotype2	TGTGCTGTGAGCGCGGCATCTTCTGGCAGCTGGCAACTCATCTTT	TGTGCCAGCGGTAGGGGGCGCGCCAACGAAAGATTATTTTTC	CAVSAASSGSWQLIF	CASGRGRANERLFF	colon	TSC2	2	Expanded	Expanded	292	0.0409997
ATTACTCGTAACGTTC-1	clonotype11	TGTGCAGCTTATAACACCAATACAGGCAAATTAACCTTT	TGTGCCAGCAGCTTTATGGGTAACCAAGACACCCAGTACTTT	CAAYNTNTGKLTF	CASSFMGNQDTQYF	colon	TSC1	3	Expanded	Expanded	31	0.00435271
ATTACTCGTGTGGCTC-1	clonotype1949	TGTGCAGCAAGTACAGGAAACTACAAATACGTCTTT	TGTGCCAGCAGTGAAACTGGGGGGGGTGAACAGTACTTC	CAASTGNYKYVF	CASSETGGGEQYF	colon	TSC2	3	Non-expanded	Non-expanded	1	0.00014041
ATTATCCAGAAACGCC-1	clonotype3011	TGTGCTGTGAGGGGATCTTCCAATACCAACAAAGTCGTCTTT	TGTGCCAGCAGTCTTCCTGGGGTTGAACAGTACTTC	CAVRGSSNTNKVVF	CASSLPGVEQYF	colon	TSC2	1	Non-expanded	Non-expanded	1	0.00014041
ATTATCCAGGTGTGGT-1	clonotype3155	TGTATCCTGAGAAACACGGGTTACCAGAACTTCTATTTT	TGTGCCAGCAGCTTGAGGCGAAGCTCCTATGAACAGTACTTC	CILRNTGYQNFYF	CASSLRRSSYEQYF	colon	TSC1	3	Non-expanded	Non-expanded	1	0.00014041
ATTATCCAGTATCGAA-1	clonotype635		TGTGCCAGCAGCCAAGAGGGGAACACCGGGCAGCTCTACTTT		CASSQEGNTGQLYF	colon	TSC1	0		Non-expanded	1	0.00014041
ATTATCCCACGTTGGC-1	clonotype1	TGTGCTGCTGGGACCAATACAGGCAAATTAACCTTT	TGCTCCAGCAGTCAAGACTGGGGAAGTCAAAACACCTTGTACTTT	CAAGTNTGKLTF	CSSSQDWGSQNTLYF	colon	TSC2	2	Expanded	Expanded	444	0.062342
ATTATCCCATATGGTC-1	clonotype637	TGTGCTCCGCAAACAGGCAATACCGGAAAACTCATCTTT		CAPQTGNTGKLIF		colon	TSC1	0	Non-expanded		1	0.00014041
ATTATCCCATCCCATC-1	clonotype1956	TGTGCAGCAAGAGATAGCAATAACAGAATCTTCTTT	TGTGCCAGCAGCCCCGGACAGGTTTACACCCAGTACTTT	CAARDSNNRIFF	CASSPGQVYTQYF	colon	TSC6	1	Non-expanded	Non-expanded	1	0.00014041
ATTATCCGTCTTGATG-1	clonotype1145		TGTGCCAGCAGTGGACAGGGGAGGGGAAATACGCTCTATTTT		CASSGQGRGNTLYF	colon	TSC2	1		Non-expanded	1	0.00014041
ATTCTACCATGAGCGA-1	clonotype1146	TGTGCTCTGGGCGGCATGAATTATAACCAGGGGAAGCTTATCTTT	TGTGCTAGCAAAGGACAAAACTATGCTGAGCAGTTCTTC	CALGGMNYNQGKLIF	CASKGQNYAEQFF	colon	TSC2	4	Non-expanded	Non-expanded	1	0.00014041
ATTCTACGTCGAACAG-1	clonotype2	TGTGCTGTGAGCGCGGCATCTTCTGGCAGCTGGCAACTCATCTTT	TGTGCCAGCGGTAGGGGGCGCGCCAACGAAAGATTATTTTTC	CAVSAASSGSWQLIF	CASGRGRANERLFF	colon	TSC2	2	Expanded	Expanded	292	0.0409997
ATTCTACTCCACGAAT-1	clonotype1147	TGTGCTTTGGAACGTAAGAATTATAACCAGGGGAAGCTTATCTTT	TGTGCAAGCAGCTCCGGGACTGGGGGGCCTTATGAACAGTACTTC	CALERKNYNQGKLIF	CASSSGTGGPYEQYF	colon	TSC2	3	Non-expanded	Non-expanded	1	0.00014041
ATTGGACCAAGCGTAG-1	clonotype2909	TGTGTTTTGAAGGAGGCCGGAGGCAATACCGGAAAACTCATCTTT	TGTGCAAGCAGCTTAGGGGACATTTATGAACAGTACTTC	CVLKEAGGNTGKLIF	CASSLGDIYEQYF	colon	TSC1	1	Non-expanded	Non-expanded	1	0.00014041
ATTGGACGTAGCTGCC-1	clonotype1	TGTGCTGCTGGGACCAATACAGGCAAATTAACCTTT	TGCTCCAGCAGTCAAGACTGGGGAAGTCAAAACACCTTGTACTTT	CAAGTNTGKLTF	CSSSQDWGSQNTLYF	colon	TSC2	2	Expanded	Expanded	444	0.062342
ATTGGACGTCATATCG-1	clonotype279	TGTGCAGCAAGCGACCCCTTTACTGGCAGTGGTGGAAAACTCACTTTG	TGTGCCTGGAGCCCCCGGGGGGGGCCTGCTGAGCAGTTCTTC	CAASDPFTGSGGKLTL	CAWSPRGGPAEQFF	colon	TSC2	2	Expanded	Expanded	2	0.00028082
ATTGGACGTCTCTCTG-1	clonotype66	TGTGCTTTGAGTGGGAATAGCAATAACAGAATCTTCTTT	TGTGCCAGCGGTGATGTGACAGGGGGACACTCCGACTACACCTTC	CALSGNSNNRIFF	CASGDVTGGHSDYTF	colon	TSC1	2	Expanded	Expanded	5	0.00070205
ATTGGACTCAGGCCCA-1	clonotype2910	TGTGCTCTGAAGAAGCATAATGCAGGTGCCAAGCTCACATTC	TGTGCCAGCAGAGGGGACCAAGACACCCAGTACTTT	CALKKHNAGAKLTF	CASRGDQDTQYF	colon	TSC1	0	Non-expanded	Non-expanded	1	0.00014041
ATTGGACTCGTTACGA-1	clonotype2	TGTGCTGTGAGCGCGGCATCTTCTGGCAGCTGGCAACTCATCTTT	TGTGCCAGCGGTAGGGGGCGCGCCAACGAAAGATTATTTTTC	CAVSAASSGSWQLIF	CASGRGRANERLFF	colon	TSC2	2	Expanded	Expanded	292	0.0409997
ATTGGTGAGATACACA-1	clonotype970	TGTGCTCTGAGTGAAGGTAGCAACTATCAGTTGATCTGG	TGTGCCAGCGGTGATTACAGGGTTGCTGAGCAGTTCTTC	CALSEGSNYQLIW	CASGDYRVAEQFF	colon	TSC1	0	Non-expanded	Non-expanded	1	0.00014041
ATTGGTGAGCGTTGCC-1	clonotype280	TGTGTTACTGGAGGCTATAAAGTGGTCTTT	TGTGCCAGCTCTCTCGAGACTGGGGCCTCTAGTGCAGAAACGCTGTATTTT	CVTGGYKVVF	CASSLETGASSAETLYF	colon	TSC2	2	Expanded	Expanded	2	0.00028082
ATTGGTGAGGATCGCA-1	clonotype2901	TGTGCTTTGAGCCCAAATTACAACGTGCTTTACTTC	TGTGCCAGCAGCCCGGACTGGGGAACAGAAACGCTGTATTTT	CALSPNYNVLYF	CASSPDWGTETLYF	colon	TSC5	0	Non-expanded	Non-expanded	1	0.00014041
ATTGGTGAGGGCACTA-1	clonotype3123	TGTGCAGCAAGTGCACGGGATACAGGAAACTACAAATACGTCTTT	TGTGCCAGCAGCCTGACTGGGGGGGCTGGGGAACAGTACTTC	CAASARDTGNYKYVF	CASSLTGGAGEQYF	colon	TSC6	3	Non-expanded	Non-expanded	1	0.00014041
ATTGGTGCACGACTCG-1	clonotype24	TGTGCTCTGGTCAAAGGGACTGGAGGCTATAAAGTGGTCTTT	TGTGCAAGCAGCCCCGGGACAGGGATTTCCAACGAAAGATTATTTTTC;TGTGCCAGCAGCCCAGGGAACTCCGACTACACCTTC	CALVKGTGGYKVVF	CASSPGNSDYTF;CASSPGTGISNERLFF	colon	TSC3	3	Expanded	Expanded	16	0.00224656
ATTGGTGCACGTCAGC-1	clonotype3126	TGTGCTGCTTTTACTGGCAGTGGTGGAAAACTCACTTTG	TGCACCTGCAGTGCAGGGGGACAATCCTACACCTTC	CAAFTGSGGKLTL	CTCSAGGQSYTF	colon	TSC1	0	Non-expanded	Non-expanded	1	0.00014041
ATTGGTGGTAGCTAAA-1	clonotype8	TGTGCTGTGAGCCCTAGCAACATGGGCTACAAACTTACCTTC	TGTGCCAGCGGTGATGCCAGGAACTCCGACTACACCTTC	CAVSPSNMGYKLTF	CASGDARNSDYTF	colon	TSC2	2	Expanded	Expanded	64	0.00898624
ATTGGTGTCGGCTACG-1	clonotype2385	TGTGCTCTGGTTGACGGCACAAATGCTTACAAAGTCATCTTT	TGTGCCTGGAGTCCAGGGGGGAACTATGCTGAGCAGTTCTTC	CALVDGTNAYKVIF	CAWSPGGNYAEQFF	colon	TSC4	0	Non-expanded	Non-expanded	1	0.00014041
ATTGGTGTCGGTGTTA-1	clonotype3124	TGTGCTACTGTTTCAACTGCCAGTTTGGGGAAACTGCAGTTT	TGTGCCAGCAGCCGACAGGGGGCGCCCTATGCTGAGCAGTTCTTC	CATVSTASLGKLQF	CASSRQGAPYAEQFF	colon	TSC1	1	Non-expanded	Non-expanded	1	0.00014041
ATTTCTGAGGTCATCT-1	clonotype22	TGTGCTGTGAGCGCGCCTAACAACAATGCCCCACGATTT	TGTGCCAGCAGCTTAGAACAGAACCAGGCTCCGCTTTTT	CAVSAPNNNAPRF	CASSLEQNQAPLF	colon	TSC3	1	Expanded	Expanded	16	0.00224656
ATTTCTGCAGGGAGAG-1	clonotype3115	TGTGCTGTGAGCGCAACTTCAAGTGGCCAGAAGCTGGTTTTT	TGTGCCAGCAGTCCCGGGACTGGGGGTATTGAACAGTACTTC	CAVSATSSGQKLVF	CASSPGTGGIEQYF	colon	TSC1	0	Non-expanded	Non-expanded	1	0.00014041
ATTTCTGGTGATGATA-1	clonotype2	TGTGCTGTGAGCGCGGCATCTTCTGGCAGCTGGCAACTCATCTTT	TGTGCCAGCGGTAGGGGGCGCGCCAACGAAAGATTATTTTTC	CAVSAASSGSWQLIF	CASGRGRANERLFF	colon	TSC2	2	Expanded	Expanded	292	0.0409997
ATTTCTGGTGTGTGCC-1	clonotype2352	TGTGCAGCAAGGAAAACAGGCAATACCGGAAAACTCATCTTT	TGTGCCTGGAGCCCTGACAGGGGTGGTGGAAATACGCTCTATTTT	CAARKTGNTGKLIF	CAWSPDRGGGNTLYF	colon	TSC1	0	Non-expanded	Non-expanded	1	0.00014041
ATTTCTGTCACATACG-1	clonotype42	TGTGCTGTGAGCGCGGCATCTTCTGGCAGCTGGCAACTCATCTTT	TGTGCCAGCGGTAGGGGGCGCGCCAACGAAAGATTATTTTTC;TGTGCCAGCGGTGATGCCAGGAACTCCGACTACACCTTC	CAVSAASSGSWQLIF	CASGDARNSDYTF;CASGRGRANERLFF	colon	TSC2	2	Expanded	Expanded	9	0.00126369
ATTTCTGTCGTATCAG-1	clonotype1	TGTGCTGCTGGGACCAATACAGGCAAATTAACCTTT	TGCTCCAGCAGTCAAGACTGGGGAAGTCAAAACACCTTGTACTTT	CAAGTNTGKLTF	CSSSQDWGSQNTLYF	colon	TSC2	4	Expanded	Expanded	444	0.062342
ATTTCTGTCTTTACGT-1	clonotype73	TGCTCAGCAATCTCAGGAGGAAACTACAAACCTACGTTT	TGTGCCAGCAGCTTAGGACTGGGGGGGCGCCAAAACACCTTGTACTTT	CSAISGGNYKPTF	CASSLGLGGRQNTLYF	colon	TSC3	2	Expanded	Expanded	5	0.00070205
CAACCAAAGTGGACGT-1	clonotype888	TGTGCTCTGATGAATTATAACCAGGGGAAGCTTATCTTT	TGTGCCAGCAGCCAAGTTCAGAATAACAACCAGGCTCCGCTTTTT	CALMNYNQGKLIF	CASSQVQNNNQAPLF	colon	TSC1	0	Non-expanded	Non-expanded	1	0.00014041
CAACCAACAATTCCTT-1	clonotype893	TGTGCAGCAAGCCACGCATCTTCTGGCAGCTGGCAACTCATCTTT	TGTGCCAGCAGTGGGACAATTAACCAAGACACCCAGTACTTT	CAASHASSGSWQLIF	CASSGTINQDTQYF	colon	TSC3	0	Non-expanded	Non-expanded	1	0.00014041
CAACCAACACCGAATT-1	clonotype282	TGTGCTTCCCTCAATCAAGGAGGGTCTGCGAAGCTCATCTTT	TGTGCCAGCAGCCAAGAGGGGGGCAGAGACACCCAGTACTTT	CASLNQGGSAKLIF	CASSQEGGRDTQYF	colon	TSC2	3	Expanded	Expanded	2	0.00028082
CAACCAACAGGAATCG-1	clonotype36	TGTGTTCTGAGCGTCATGAATACTGGAGGACTAAGTGGTAAATTAACATTC	TGTGCCTGGAAAGGGCAGGGAGGGGCTGAGCAGTTCTTC	CVLSVMNTGGLSGKLTF	CAWKGQGGAEQFF	colon	TSC2	3	Expanded	Expanded	10	0.0014041
CAACCAAGTACCGGCT-1	clonotype69	TGTGCTCTGGGCAAGGGGCCGGGTTACCAGAACTTCTATTTT	TGTGCCAGCAGCCAACAGAATTCTGGAAATACGCTCTATTTT	CALGKGPGYQNFYF	CASSQQNSGNTLYF	colon	TSC3	3	Expanded	Expanded	5	0.00070205
CAACCAATCCCATTTA-1	clonotype7	TGTGCTGCTGGGACCAATACAGGCAAATTAACCTTT		CAAGTNTGKLTF		colon		2	Expanded		70	0.0098287
CAACCAATCTACCTGC-1	clonotype891	TGTGCTATGAGAGAGCGGGTATCTGGTAGCTTCAATAAGTTGACCTTT	TGTGCCAGCAGCCAAACAAGTCAAAACACCTTGTACTTT	CAMRERVSGSFNKLTF	CASSQTSQNTLYF	colon	TSC2	1	Non-expanded	Non-expanded	1	0.00014041
CAACCAATCTTGCAAG-1	clonotype892	TGTGCTGCTACTAACAGTGCAGGGAACAAGCTAACTTTT	TGTGCCAGCGGTGACGGGGTGGGGGGTGCAGAAACGCTGTATTTT	CAATNSAGNKLTF	CASGDGVGGAETLYF	colon	TSC2	3	Non-expanded	Non-expanded	1	0.00014041
CAACCTCAGAAGCCCA-1	clonotype881	TGTGCTGCAAGTGCGGATGGAAATGAGAAAATAACTTTT	TGTGCCAGCAGTGACAGCTATAATTCGCCCCTCTACTTT	CAASADGNEKITF	CASSDSYNSPLYF	colon	TSC1	0	Non-expanded	Non-expanded	1	0.00014041
CAACCTCAGCCAGTAG-1	clonotype284	TGTGCTCTGGTTGCCCAGACAGGCTTTGCAAGTGCGCTGACATTT;TGTGCTGTGAGCGAGAATAACAGAATCTTCTTT	TGTGCCAGCAGTGAGAGAGGGAGGGAACAGTACTTC	CALVAQTGFASALTF;CAVSENNRIFF	CASSERGREQYF	colon	TSC1	1	Expanded	Expanded	2	0.00028082
CAACCTCAGTGGAGAA-1	clonotype4	TGTGCTACAGAGGGTAGCTTCAATAAGTTGACCTTT;TGTGCTATAGATGGCTATGGAAATGAGAAAATAACTTTT	TGCACCTGCAGTGCAGATGGCTGGGGGTGGATCTTC	CAIDGYGNEKITF;CATEGSFNKLTF	CTCSADGWGWIF	colon	TSC1	2	Expanded	Expanded	83	0.011654
CAACCTCCACGAAATA-1	clonotype3	TGTGCTCTGGGTGATGGGTATAACCAGGGGAAGCTTATCTTT	TGTGGTGCTAAAGGGGGGATCACCGGGCAGCTCTACTTT	CALGDGYNQGKLIF	CGAKGGITGQLYF	colon	TSC1	2	Expanded	Expanded	87	0.0122157
CAACCTCGTAGCTCCG-1	clonotype6	TGCTCAGCAAGTTCAGGAGGAAACTACAAACCTACGTTT	TGTGCCAGCAGCCCCACTATTTCCAACGAAAGATTATTTTTC	CSASSGGNYKPTF	CASSPTISNERLFF	colon	TSC1	4	Expanded	Expanded	72	0.0101095
CAACCTCTCAAAGACA-1	clonotype6	TGCTCAGCAAGTTCAGGAGGAAACTACAAACCTACGTTT	TGTGCCAGCAGCCCCACTATTTCCAACGAAAGATTATTTTTC	CSASSGGNYKPTF	CASSPTISNERLFF	colon	TSC1	1	Expanded	Expanded	72	0.0101095
CAACCTCTCATACGGT-1	clonotype1809	TGTGCTGCCGCAACTTCAAGTGGCCAGAAGCTGGTTTTT	TGTGCCAGCGGTGATCAGTATGAACAGTACTTC	CAAATSSGQKLVF	CASGDQYEQYF	colon	TSC1	0	Non-expanded	Non-expanded	1	0.00014041
CAACCTCTCATTTGGG-1	clonotype114	TGTGCTATGAGAGAGGGCCGAAATAACTATGCCCAGGGATTAACCTTC	TGTGCCAGCAGCCCCCAGTATGCTGAGCAGTTCTTC	CAMREGRNNYAQGLTF	CASSPQYAEQFF	colon	TSC1	4	Expanded	Expanded	3	0.00042123
CAACCTCTCTGTACGA-1	clonotype1815	TGTGCAGCAAGCAAGGGTTCAGCCTTAGGGAGGCTGCATTTT		CAASKGSALGRLHF		colon	TSC1	3	Non-expanded		1	0.00014041
CAACCTCTCTTTAGGG-1	clonotype1111		TGTGCCAGCGGGCCAAACTGGGGGTCCTATGAACAGTACTTC		CASGPNWGSYEQYF	colon	TSC6	1		Non-expanded	1	0.00014041
CAACTAGAGAGTTGGC-1	clonotype6	TGCTCAGCAAGTTCAGGAGGAAACTACAAACCTACGTTT	TGTGCCAGCAGCCCCACTATTTCCAACGAAAGATTATTTTTC	CSASSGGNYKPTF	CASSPTISNERLFF	colon	TSC1	3	Expanded	Expanded	72	0.0101095
CAACTAGAGCGCCTTG-1	clonotype12	TGTGCTCTGAGTGGCCCAACCTCAGGAGGAAACTACAAACCTACGTTT	TGTGCCAGCAGCCAAGATTGGGGTAACCAAGACACCCAGTACTTT	CALSGPTSGGNYKPTF	CASSQDWGNQDTQYF	colon	TSC1	3	Expanded	Expanded	27	0.00379107
CAACTAGAGCTCTCGG-1	clonotype1114	TGTGCTTTGAGTGGGGGAGGCAGAGCTCTGATATTT	TGTGCCTGGAGTTCCGACTGGGGAAACTATGCTGAGCAGTTCTTC	CALSGGGRALIF	CAWSSDWGNYAEQFF	colon	TSC2	0	Non-expanded	Non-expanded	1	0.00014041
CAACTAGCACGAAACG-1	clonotype1122	TGTGCAGCAAGTGACGGGCAGCAAGGCACTGGGTCTAAGCTGTCATTT	TGTGCCTGGGCCGGGACATTCAACCAGGCTCCGCTTTTT	CAASDGQQGTGSKLSF	CAWAGTFNQAPLF	colon	TSC1	0	Non-expanded	Non-expanded	1	0.00014041
CAACTAGCACGTAAGG-1	clonotype2	TGTGCTGTGAGCGCGGCATCTTCTGGCAGCTGGCAACTCATCTTT	TGTGCCAGCGGTAGGGGGCGCGCCAACGAAAGATTATTTTTC	CAVSAASSGSWQLIF	CASGRGRANERLFF	colon	TSC2	2	Expanded	Expanded	292	0.0409997
CAACTAGCATGTAAGA-1	clonotype1	TGTGCTGCTGGGACCAATACAGGCAAATTAACCTTT	TGCTCCAGCAGTCAAGACTGGGGAAGTCAAAACACCTTGTACTTT	CAAGTNTGKLTF	CSSSQDWGSQNTLYF	colon	TSC2	2	Expanded	Expanded	444	0.062342
CAACTAGGTAAGAGAG-1	clonotype1121	TGTGCAGCGCTCCAGGGAGGCAGAGCTCTGATATTT	TGTGCCAGCTCTCTTAAGAACCAAGACACCCAGTACTTT	CAALQGGRALIF	CASSLKNQDTQYF	colon	TSC2	3	Non-expanded	Non-expanded	1	0.00014041
CAACTAGGTAGCCTCG-1	clonotype113	TGTGCTGTGAGTGTGGCATCTTCTGGCAGCTGGCAACTCATCTTT	TGTGCCAGCAGCCAAGGGGGACTCAACGAAAGATTATTTTTC	CAVSVASSGSWQLIF	CASSQGGLNERLFF	colon	TSC2	2	Expanded	Expanded	3	0.00042123
CAACTAGGTCTTGATG-1	clonotype11	TGTGCAGCTTATAACACCAATACAGGCAAATTAACCTTT	TGTGCCAGCAGCTTTATGGGTAACCAAGACACCCAGTACTTT	CAAYNTNTGKLTF	CASSFMGNQDTQYF	colon	TSC1	3	Expanded	Expanded	31	0.00435271
CAACTAGTCTAAGCCA-1	clonotype439	TGTGCAGCCACGGGTTACCAGAACTTCTATTTT	TGTGCCAGCAGCCCTGACTGGCCCTCCTATGAACAGTACTTC	CAATGYQNFYF	CASSPDWPSYEQYF	colon	TSC1	0	Non-expanded	Non-expanded	1	0.00014041
CAACTAGTCTGCGGCA-1	clonotype26	TGTGCAGCAAGTGGAACAGGCAATACCGGAAAACTCATCTTT	TGTGCCGCCAGGGACAGGGCCCTCCCAGAAGTCTTCTTT	CAASGTGNTGKLIF	CAARDRALPEVFF	colon	TSC2	3	Expanded	Expanded	14	0.00196574
CAAGAAAAGGTACTCT-1	clonotype285		TGTGCCAGCGCGCTGGATGCTGAGCAGTTCTTC		CASALDAEQFF	colon	TSC1	2		Expanded	2	0.00028082
CAAGAAACAGTTCCCT-1	clonotype1	TGTGCTGCTGGGACCAATACAGGCAAATTAACCTTT	TGCTCCAGCAGTCAAGACTGGGGAAGTCAAAACACCTTGTACTTT	CAAGTNTGKLTF	CSSSQDWGSQNTLYF	colon	TSC2	2	Expanded	Expanded	444	0.062342
CAAGAAACATATACGC-1	clonotype852	TGTGCAGCAAGACCCAATACCAACAAAGTCGTCTTT	TGTGCCAGCAGACTGGGGGGACAAGACACCCAGTACTTT	CAARPNTNKVVF	CASRLGGQDTQYF	colon	TSC4	0	Non-expanded	Non-expanded	1	0.00014041
CAAGAAAGTAAGAGGA-1	clonotype437	TGTGCAGCAAGCCCGAACACGGGTTACCAGAACTTCTATTTT	TGTGCCAGCAGCCCAACTGGGGGGGCCGACACCCAGTACTTT	CAASPNTGYQNFYF	CASSPTGGADTQYF	colon	TSC1	0	Non-expanded	Non-expanded	1	0.00014041
CAAGAAAGTAATCACC-1	clonotype436	TGTGCTGTGAGCGATACAGAAGGTGCAGATAGACTCACCTTT	TGTGCAAGCAGTCCCGGGACTGGGTATTATGAACAGTACTTC	CAVSDTEGADRLTF	CASSPGTGYYEQYF	colon	TSC5	0	Non-expanded	Non-expanded	1	0.00014041
CAAGAAAGTTATGTGC-1	clonotype65	TGTGCTTCAGACACCAATACAGGCAAATTAACCTTT	TGTGCCTGGAGTCTCGACAGGGGCGACACAGAAGTCTTCTTT	CASDTNTGKLTF	CAWSLDRGDTEVFF	colon	TSC1	2	Expanded	Expanded	6	0.00084246
CAAGAAATCAGTACGT-1	clonotype1	TGTGCTGCTGGGACCAATACAGGCAAATTAACCTTT	TGCTCCAGCAGTCAAGACTGGGGAAGTCAAAACACCTTGTACTTT	CAAGTNTGKLTF	CSSSQDWGSQNTLYF	colon	TSC1	2	Expanded	Expanded	444	0.062342
CAAGAAATCATCGGAT-1	clonotype4	TGTGCTACAGAGGGTAGCTTCAATAAGTTGACCTTT;TGTGCTATAGATGGCTATGGAAATGAGAAAATAACTTTT	TGCACCTGCAGTGCAGATGGCTGGGGGTGGATCTTC	CAIDGYGNEKITF;CATEGSFNKLTF	CTCSADGWGWIF	colon	TSC1	2	Expanded	Expanded	83	0.011654
CAAGAAATCTAACGGT-1	clonotype8	TGTGCTGTGAGCCCTAGCAACATGGGCTACAAACTTACCTTC	TGTGCCAGCGGTGATGCCAGGAACTCCGACTACACCTTC	CAVSPSNMGYKLTF	CASGDARNSDYTF	colon	TSC2	2	Expanded	Expanded	64	0.00898624
CAAGATCAGCAATCTC-1	clonotype434	TGTGCTCTGAGCCCCCAGGGAGGCAGAGCTCTGATATTT	TGTGCAAGCAGCTTAGACAGGGGCACAGAAGTCTTCTTT	CALSPQGGRALIF	CASSLDRGTEVFF	colon	TSC1	3	Non-expanded	Non-expanded	1	0.00014041
CAAGATCAGCAGATCG-1	clonotype1	TGTGCTGCTGGGACCAATACAGGCAAATTAACCTTT	TGCTCCAGCAGTCAAGACTGGGGAAGTCAAAACACCTTGTACTTT	CAAGTNTGKLTF	CSSSQDWGSQNTLYF	colon	TSC2	2	Expanded	Expanded	444	0.062342
CAAGATCAGGCCATAG-1	clonotype1	TGTGCTGCTGGGACCAATACAGGCAAATTAACCTTT	TGCTCCAGCAGTCAAGACTGGGGAAGTCAAAACACCTTGTACTTT	CAAGTNTGKLTF	CSSSQDWGSQNTLYF	colon	TSC2	2	Expanded	Expanded	444	0.062342
CAAGATCCACTTGGAT-1	clonotype837		TGTGCAAGCAGCTTAGCTGTGGGGGGCCTTAACCAAGACACCCAGTACTTT		CASSLAVGGLNQDTQYF	colon	TSC1	0		Non-expanded	1	0.00014041
CAAGATCCAGCGAACA-1	clonotype14	TGTGCTGTGAGCGCGAGATCTGGCAGCTGGCAACTCATCTTT	TGTGCCAGCACCCCCGGGGGCGCGAACACAGAAGTCTTCTTT	CAVSARSGSWQLIF	CASTPGGANTEVFF	colon	TSC1	2	Expanded	Expanded	21	0.00294861
CAAGATCCATGTCCTC-1	clonotype14	TGTGCTGTGAGCGCGAGATCTGGCAGCTGGCAACTCATCTTT	TGTGCCAGCACCCCCGGGGGCGCGAACACAGAAGTCTTCTTT	CAVSARSGSWQLIF	CASTPGGANTEVFF	colon	TSC1	2	Expanded	Expanded	21	0.00294861
CAAGATCGTAGCGCAA-1	clonotype431	TGTGCAGCAAGTGAGAATAACTATGCCCAGGGATTAACCTTC	TGCACCTGCAGTTCCATCAGTGCAGAAACGCTGTATTTT	CAASENNYAQGLTF	CTCSSISAETLYF	colon	TSC2	1	Non-expanded	Non-expanded	1	0.00014041
CAAGATCGTCCAACTA-1	clonotype430	TGTGCTATGAGAGAGAACAGTGGAGGCAGCAATTACAAACTGACATTT	TGCTCCAGCAGTCGGTTGGGCTATGCTGAGCAGTTCTTC	CAMRENSGGSNYKLTF	CSSSRLGYAEQFF	colon	TSC4	0	Non-expanded	Non-expanded	1	0.00014041
CAAGATCTCACAACGT-1	clonotype286	TGTGCTTTGAGTGAAAGGGGAAATGAGAAAATAACTTTT	TGTGCCAGCAGCCTCCGACTGGGGCCTAGTCAAAACACCTTGTACTTT	CALSERGNEKITF	CASSLRLGPSQNTLYF	colon	TSC1	2	Expanded	Expanded	2	0.00028082
CAAGATCTCATGCATG-1	clonotype2092	TGTGCTCGAGCCCTTGGGAGCAGTGGCAACAAGCTCATCTTT	TGTGCCAGCAGTGCTGGGACAGGGAGGAGGACCGGGCAGCTCTACTTT	CARALGSSGNKLIF	CASSAGTGRRTGQLYF	colon	TSC1	0	Non-expanded	Non-expanded	1	0.00014041
CAAGGCCAGAGGACGG-1	clonotype18	TGTGCTGCTGAGGGGACTAACAGTGCAGGGAACAAGCTAACTTTT	TGTGCCAGCAGCCAAGAAGGGAGAGTCTTCTTT	CAAEGTNSAGNKLTF	CASSQEGRVFF	colon	TSC2	3	Expanded	Expanded	19	0.00266779
CAAGGCCCACATAACC-1	clonotype278	TGCGCAGTCAGTGGAGGCTACAGCAACAACAGACTTACTTTG;TGTGCTGCTGAGGGCTCGGGATACAACAAACTCACTTTT	TGTGCCAGCAGCCAAGAAGGCAGGGGGGGAAATACGCTCTATTTT	CAAEGSGYNKLTF;CAVSGGYSNNRLTL	CASSQEGRGGNTLYF	colon	TSC6	3	Expanded	Expanded	2	0.00028082
CAAGGCCCAGGTTTCA-1	clonotype1	TGTGCTGCTGGGACCAATACAGGCAAATTAACCTTT	TGCTCCAGCAGTCAAGACTGGGGAAGTCAAAACACCTTGTACTTT	CAAGTNTGKLTF	CSSSQDWGSQNTLYF	colon	TSC2	4	Expanded	Expanded	444	0.062342
CAAGGCCCATTTCACT-1	clonotype2094	TGTGCTGCAAGTGATGCTAACAGTGCAGGGAACAAGCTAACTTTT	TGTAGTTCTAGACAGGGAGGCCAAGACACCCAGTACTTT	CAASDANSAGNKLTF	CSSRQGGQDTQYF	colon	TSC1	1	Non-expanded	Non-expanded	1	0.00014041
CAAGGCCGTAGGGTAC-1	clonotype664	TGTGCAGTAACAGGCAATACCGGAAAACTCATCTTT	TGCACCTGCAGTGCGGCAGCTAGTGCAGAAACGCTGTATTTT	CAVTGNTGKLIF	CTCSAAASAETLYF	colon	TSC1	0	Non-expanded	Non-expanded	1	0.00014041
CAAGGCCGTGGCAAAC-1	clonotype665	TGTGCTGTGACGGGTTCAGCCTTAGGGAGGCTGCATTTT	TGCACCTGCAGTGCAGGGGGTAGTGCAGAAACGCTGTATTTT	CAVTGSALGRLHF	CTCSAGGSAETLYF	colon	TSC4	0	Non-expanded	Non-expanded	1	0.00014041
CAAGGCCGTTCGTGAT-1	clonotype2	TGTGCTGTGAGCGCGGCATCTTCTGGCAGCTGGCAACTCATCTTT	TGTGCCAGCGGTAGGGGGCGCGCCAACGAAAGATTATTTTTC	CAVSAASSGSWQLIF	CASGRGRANERLFF	colon	TSC2	2	Expanded	Expanded	292	0.0409997
CAAGGCCTCTCGCTTG-1	clonotype654	TGTGCTGCAAGTGAACCCAATACCAACAAAGTCGTCTTT	TGTGCCAGCAGCCTGACAGGGGGCGATTCGCCCCTCTACTTT	CAASEPNTNKVVF	CASSLTGGDSPLYF	colon	TSC1	4	Non-expanded	Non-expanded	1	0.00014041
CAAGTTGAGAATGTGT-1	clonotype6	TGCTCAGCAAGTTCAGGAGGAAACTACAAACCTACGTTT	TGTGCCAGCAGCCCCACTATTTCCAACGAAAGATTATTTTTC	CSASSGGNYKPTF	CASSPTISNERLFF	colon	TSC1	3	Expanded	Expanded	72	0.0101095
CAAGTTGAGACCTAGG-1	clonotype3	TGTGCTCTGGGTGATGGGTATAACCAGGGGAAGCTTATCTTT	TGTGGTGCTAAAGGGGGGATCACCGGGCAGCTCTACTTT	CALGDGYNQGKLIF	CGAKGGITGQLYF	colon	TSC1	2	Expanded	Expanded	87	0.0122157
CAAGTTGAGTTACCCA-1	clonotype2940	TGTGTTTTGAGCTTGGATAGCAACTATCAGTTGATCTGG	TGCTCCAGCAGGAGACAGAACTATGCTGAGCAGTTCTTC	CVLSLDSNYQLIW	CSSRRQNYAEQFF	colon	TSC6	0	Non-expanded	Non-expanded	1	0.00014041
CAAGTTGCAAGGTTCT-1	clonotype198		TGTGCCAGCAGCTGGGACATTTCCAACGAAAGATTATTTTTC		CASSWDISNERLFF	colon	TSC2	2		Expanded	2	0.00028082
CAAGTTGCACACATGT-1	clonotype11	TGTGCAGCTTATAACACCAATACAGGCAAATTAACCTTT	TGTGCCAGCAGCTTTATGGGTAACCAAGACACCCAGTACTTT	CAAYNTNTGKLTF	CASSFMGNQDTQYF	colon	TSC1	3	Expanded	Expanded	31	0.00435271
CAAGTTGCACACCGAC-1	clonotype2942	TGTGCTTTGAGTGATCGGGACACAAATGCTTACAAAGTCATCTTT	TGTGCCAGCAGCTTCTGGGGGGGGGACACCCAGTACTTT	CALSDRDTNAYKVIF	CASSFWGGDTQYF	colon	TSC2	3	Non-expanded	Non-expanded	1	0.00014041
CAAGTTGCAGCCTGTG-1	clonotype1	TGTGCTGCTGGGACCAATACAGGCAAATTAACCTTT	TGCTCCAGCAGTCAAGACTGGGGAAGTCAAAACACCTTGTACTTT	CAAGTNTGKLTF	CSSSQDWGSQNTLYF	colon	TSC2	2	Expanded	Expanded	444	0.062342
CAAGTTGCATTGGCGC-1	clonotype272	TGTGCACCCATAACAGGCAATACCGGAAAACTCATCTTT	TGTGCAAGCAGTCGACAGCAAGACACCCAGTACTTT	CAPITGNTGKLIF	CASSRQQDTQYF	colon	TSC1	3	Expanded	Expanded	2	0.00028082
CAAGTTGGTCCGTTAA-1	clonotype2946	TGTGTTTTGAGCGCGAGGGGCTACAACAATGCCCCACGATTT	TGTGCAAGCAGCCCCCGCTTGGGCCTCTATGCTGAGCAGTTCTTC	CVLSARGYNNAPRF	CASSPRLGLYAEQFF	colon	TSC2	1	Non-expanded	Non-expanded	1	0.00014041
CAAGTTGGTCTTCAAG-1	clonotype1	TGTGCTGCTGGGACCAATACAGGCAAATTAACCTTT	TGCTCCAGCAGTCAAGACTGGGGAAGTCAAAACACCTTGTACTTT	CAAGTNTGKLTF	CSSSQDWGSQNTLYF	colon	TSC2	2	Expanded	Expanded	444	0.062342
CAAGTTGGTCTTGTCC-1	clonotype129	TGTGCAGCAAGTGTGGATTATAACCAGGGGAAGCTTATCTTT	TGTGCCAGCGGTGTCCCACGGGGGAGTGGTGCAGAAACGCTGTATTTT	CAASVDYNQGKLIF	CASGVPRGSGAETLYF	colon		0	Expanded	Expanded	3	0.00042123
CAAGTTGTCAACGCTA-1	clonotype3153	TGTGCTGTGAGCCCCCCCAATACCAACAAAGTCGTCTTT	TGTGCTAGCAGTCTCCGGGACAGGGGGCCTGAACAGTACTTC	CAVSPPNTNKVVF	CASSLRDRGPEQYF	colon	TSC6	1	Non-expanded	Non-expanded	1	0.00014041
CAAGTTGTCGATAGAA-1	clonotype3154	TGTGCAGCAACCCGGACTGGAGGCTATAAAGTGGTCTTT	TGTGCCAGCCGTCCGGGACAGGGGGCTGGAAATACGCTCTATTTT	CAATRTGGYKVVF	CASRPGQGAGNTLYF	colon		1	Non-expanded	Non-expanded	1	0.00014041
CACAAACAGACTTTCG-1	clonotype3151	TGTGCTGCAAGTTCTTATTCTGGAGGAAGCAATGCAAAGCTAACCTTC	TGTGCCTGGAGTCCGTTCAGACTTTCCAACGAAAGATTATTTTTC	CAASSYSGGSNAKLTF	CAWSPFRLSNERLFF	colon	TSC4	0	Non-expanded	Non-expanded	1	0.00014041
CACAAACAGATCTGCT-1	clonotype1	TGTGCTGCTGGGACCAATACAGGCAAATTAACCTTT	TGCTCCAGCAGTCAAGACTGGGGAAGTCAAAACACCTTGTACTTT	CAAGTNTGKLTF	CSSSQDWGSQNTLYF	colon	TSC2	4	Expanded	Expanded	444	0.062342
CACAAACCATTTCACT-1	clonotype9	TGTGCAGCAAGCAGTAACTATGCCCAGGGATTAACCTTC	TGTGCCAGCAGCCCTCTGGGGGGCTATGAACAGTACTTC	CAASSNYAQGLTF	CASSPLGGYEQYF	colon	TSC1	2	Expanded	Expanded	38	0.00533558
CACAAACCATTTGCCC-1	clonotype2	TGTGCTGTGAGCGCGGCATCTTCTGGCAGCTGGCAACTCATCTTT	TGTGCCAGCGGTAGGGGGCGCGCCAACGAAAGATTATTTTTC	CAVSAASSGSWQLIF	CASGRGRANERLFF	colon	TSC2	2	Expanded	Expanded	292	0.0409997
CACAAACGTTCGCGAC-1	clonotype3157	TGTGCTGCAAGCCCCAATTACAACGTGCTTTACTTC	TGTGCTAGCAGTAGAGGCAGGGGGCTATCCTATAATTCGCCCCTCTACTTT	CAASPNYNVLYF	CASSRGRGLSYNSPLYF	colon	TSC1	0	Non-expanded	Non-expanded	1	0.00014041
CACAAACTCAGTACGT-1	clonotype2583	TGCGCTCTGGGGTCTAATTACAACGTGCTTTACTTC	TGTGCCAGCAGTATAGGCACAGAAGTCTTCTTT	CALGSNYNVLYF	CASSIGTEVFF	colon	TSC6	3	Non-expanded	Non-expanded	1	0.00014041
CACAAACTCTGACCTC-1	clonotype1	TGTGCTGCTGGGACCAATACAGGCAAATTAACCTTT	TGCTCCAGCAGTCAAGACTGGGGAAGTCAAAACACCTTGTACTTT	CAAGTNTGKLTF	CSSSQDWGSQNTLYF	colon	TSC2	2	Expanded	Expanded	444	0.062342
CACAAACTCTGCGTAA-1	clonotype3156	TGTGCTGCAAGTGCAAATTCTGGGACTTACCAGAGGTTT	TGTGCCTGGAGTCAGACAGGGAACAATTCGCCCCTCTACTTT	CAASANSGTYQRF	CAWSQTGNNSPLYF	colon	TSC2	3	Non-expanded	Non-expanded	1	0.00014041
CACAAACTCTGCTGTC-1	clonotype3	TGTGCTCTGGGTGATGGGTATAACCAGGGGAAGCTTATCTTT	TGTGGTGCTAAAGGGGGGATCACCGGGCAGCTCTACTTT	CALGDGYNQGKLIF	CGAKGGITGQLYF	colon	TSC1	2	Expanded	Expanded	87	0.0122157
CACAAACTCTGTCCGT-1	clonotype1	TGTGCTGCTGGGACCAATACAGGCAAATTAACCTTT	TGCTCCAGCAGTCAAGACTGGGGAAGTCAAAACACCTTGTACTTT	CAAGTNTGKLTF	CSSSQDWGSQNTLYF	colon	TSC2	2	Expanded	Expanded	444	0.062342
CACACAAAGCGTCTAT-1	clonotype2	TGTGCTGTGAGCGCGGCATCTTCTGGCAGCTGGCAACTCATCTTT	TGTGCCAGCGGTAGGGGGCGCGCCAACGAAAGATTATTTTTC	CAVSAASSGSWQLIF	CASGRGRANERLFF	colon	TSC2	2	Expanded	Expanded	292	0.0409997
CACACAACAGAGCCAA-1	clonotype10	TGTGCTGTGAGCGGGGCATCTTCTGGCAGCTGGCAACTCATCTTT	TGTGCCAGCAGCTACGGAGGGGCAGGTACAGAAGTCTTCTTT	CAVSGASSGSWQLIF	CASSYGGAGTEVFF	colon	TSC2	2	Expanded	Expanded	35	0.00491435
CACACAAGTAGATTAG-1	clonotype3160	TGTGCAGCAAGCATGCGCCAGGGAGGCAGAGCTCTGATATTT	TGTGCCAGCAGATCTGGGGGAAACACCGGGCAGCTCTACTTT	CAASMRQGGRALIF	CASRSGGNTGQLYF	colon	TSC4	1	Non-expanded	Non-expanded	1	0.00014041
CACACAAGTAGCGTAG-1	clonotype2591		TGCTCCAGCAGGCCCGGGACTGCCCGGGACACCCAGTACTTT		CSSRPGTARDTQYF	colon	TSC4	1		Non-expanded	1	0.00014041
CACACAAGTCGAGATG-1	clonotype271	TGTGCAGCAGGCGGGACTGGAGGCTATAAAGTGGTCTTT	TGTGCCAGCGGTTGGGACAGGGAAACTGAGCAGTTCTTC;TGTGGTGCTTATCCGGGACAGGGGGACAACCAGGCTCCGCTTTTT	CAAGGTGGYKVVF	CASGWDRETEQFF;CGAYPGQGDNQAPLF	colon	TSC2	3	Expanded	Expanded	2	0.00028082
CACACAATCACTATTC-1	clonotype2589	TGTGCAGCTAGTGGCCCTTCTGGAGGAAGCAATGCAAAGCTAACCTTC	TGTGCTAGCAGTAGATCCAGTCAAAACACCTTGTACTTT	CAASGPSGGSNAKLTF	CASSRSSQNTLYF	colon	TSC1	0	Non-expanded	Non-expanded	1	0.00014041
CACACAATCATCGCTC-1	clonotype2588		TGTGCAAGCAGCTTAGCCAGCAACGAAAGATTATTTTTC		CASSLASNERLFF	colon	TSC3	0		Non-expanded	1	0.00014041
CACACCTAGACAAGCC-1	clonotype2587		TGTGCTAGCAGTAGAGGGCAGAACACCGGGCAGCTCTACTTT		CASSRGQNTGQLYF	colon	TSC2	0		Non-expanded	1	0.00014041
CACACCTAGACTAGGC-1	clonotype2	TGTGCTGTGAGCGCGGCATCTTCTGGCAGCTGGCAACTCATCTTT	TGTGCCAGCGGTAGGGGGCGCGCCAACGAAAGATTATTTTTC	CAVSAASSGSWQLIF	CASGRGRANERLFF	colon	TSC2	2	Expanded	Expanded	292	0.0409997
CACACCTAGCGTCTAT-1	clonotype2586	TGTGCTCTGGGTGATAGAGGTTCAGCCTTAGGGAGGCTGCATTTT	TGTGCTAGCAGTAGAGATCCCTGGGGGGGGTATGAACAGTACTTC	CALGDRGSALGRLHF	CASSRDPWGGYEQYF	colon	TSC4	1	Non-expanded	Non-expanded	1	0.00014041
CACACCTAGTTGAGTA-1	clonotype2767	TGTGCTGTGAGGAATAATAGCAATAACAGAATCTTCTTT	TGCACCTGCAGTGCAGAAGGCTGGGGGGTTGCAGAAACGCTGTATTTT	CAVRNNSNNRIFF	CTCSAEGWGVAETLYF	colon	TSC1	1	Non-expanded	Non-expanded	1	0.00014041
CACACCTCACTCTGTC-1	clonotype2768	TGTGCAGCAAATGGGGGAGGCAGAGCTCTGATATTT	TGTGCAAGCAGGGACAGGGGGAACACAGAAGTCTTCTTT	CAANGGGRALIF	CASRDRGNTEVFF	colon	TSC2	3	Non-expanded	Non-expanded	1	0.00014041
CACACCTCATATGAGA-1	clonotype2769	TGTGCAGCTAGTCTTGCAAATTCTGGGACTTACCAGAGGTTT	TGTGCCAGCAGTATGGGGGACAGGGGAGACACCCAGTACTTT	CAASLANSGTYQRF	CASSMGDRGDTQYF	colon	TSC1	0	Non-expanded	Non-expanded	1	0.00014041
CACACCTGTGACAAAT-1	clonotype74	TGTGCTCTGACCCAGGGAGGCAGAGCTCTGATATTT	TGTGCCAGCAGGCGGGACTGGGGTCCCTATGAACAGTACTTC	CALTQGGRALIF	CASRRDWGPYEQYF	colon	TSC2	3	Expanded	Expanded	5	0.00070205
CACACCTTCGGTGTCG-1	clonotype2770	TGTGCTCTGAGTGCCTCATGGGGGAAGCTTATCTTT	TGTGCCAGCAGTATAGAGGGAAACCAAGACACCCAGTACTTT	CALSASWGKLIF	CASSIEGNQDTQYF	colon	TSC1	0	Non-expanded	Non-expanded	1	0.00014041
CACACCTTCGTATCAG-1	clonotype16	TGTGCTATGAGAGAGGGTAATTCTGGGACTTACCAGAGGTTT;TGTGCTCTGGTCGGATCTTCTGGCAGCTGGCAACTCATCTTT	TGTGCCAGCGGTGGGGGACTGGGGGGCTTGGAACAGTACTTC	CALVGSSGSWQLIF;CAMREGNSGTYQRF	CASGGGLGGLEQYF	colon	TSC1	2	Expanded	Expanded	20	0.0028082
CACACTCAGAAGATTC-1	clonotype2763	TGTGCAGCAAGTGGGGCTGCCAGTTTGGGGAAACTGCAGTTT	TGTGCCAGCAGCTTAGCTGGGGGGGCCGTCACCGGGCAGCTCTACTTT	CAASGAASLGKLQF	CASSLAGGAVTGQLYF	colon	TSC3	5	Non-expanded	Non-expanded	1	0.00014041
CACACTCAGTTATCGC-1	clonotype2764	TGTGCTATAGACCCTAATGCAGGTGCCAAGCTCACATTC	TGTGCCAGCAGCTGGGGACTGGGGGCGGACACCCAGTACTTT	CAIDPNAGAKLTF	CASSWGLGADTQYF	colon	TSC2	0	Non-expanded	Non-expanded	1	0.00014041
CACACTCCAATGAATG-1	clonotype1	TGTGCTGCTGGGACCAATACAGGCAAATTAACCTTT	TGCTCCAGCAGTCAAGACTGGGGAAGTCAAAACACCTTGTACTTT	CAAGTNTGKLTF	CSSSQDWGSQNTLYF	colon	TSC2	2	Expanded	Expanded	444	0.062342
CACACTCCATCATCCC-1	clonotype2765	TGTGCAGCAAGCATGCCAGGCAATACCGGAAAACTCATCTTT		CAASMPGNTGKLIF		colon	TSC1	5	Non-expanded		1	0.00014041
CACACTCGTACTCGCG-1	clonotype2983	TGTGCTGCTGAGGAGCCGTCTAATTACAACGTGCTTTACTTC	TGTGCAAGCAGCTTAGAGGGGGGGCGCGTGTACTTC	CAAEEPSNYNVLYF	CASSLEGGRVYF	colon	TSC2	0	Non-expanded	Non-expanded	1	0.00014041
CACAGGCCACAGGTTT-1	clonotype2773	TGTGCTTTGAGTGCACCTAATTACAACGTGCTTTACTTC	TGTGCCAGCAGTGGGAGTTCTGGAAATACGCTCTATTTT	CALSAPNYNVLYF	CASSGSSGNTLYF	colon	TSC1	3	Non-expanded	Non-expanded	1	0.00014041
CACAGGCGTAAAGTCA-1	clonotype2275	TGTGCAGCAAGTGGGAATAGCAATAACAGAATCTTCTTT		CAASGNSNNRIFF		colon	TSC4	3	Non-expanded		1	0.00014041
CACAGGCGTTACCAGT-1	clonotype2173	TGTGCAGTGCCCGCATCTTCTGGCAGCTGGCAACTCATCTTT	TGTGCCTGTTGGGGGGGCGGTCAAAACACCTTGTACTTT	CAVPASSGSWQLIF	CACWGGGQNTLYF	colon	TSC2	0	Non-expanded	Non-expanded	1	0.00014041
CACAGGCTCACGGTTA-1	clonotype2176		TGTGCCAGCGGTGAGGGGGATAATTCGCCCCTCTACTTT		CASGEGDNSPLYF	colon	TSC1	1		Non-expanded	1	0.00014041
CACAGGCTCATCACCC-1	clonotype2175	TGTGCAGTGGAGAATAGCAATAACAGAATCTTCTTT	TGTGCCAGCAGCTATGGCCTTTCTGGAAATACGCTCTATTTT	CAVENSNNRIFF	CASSYGLSGNTLYF	colon	TSC1	1	Non-expanded	Non-expanded	1	0.00014041
CACAGGCTCTGCTGCT-1	clonotype12	TGTGCTCTGAGTGGCCCAACCTCAGGAGGAAACTACAAACCTACGTTT	TGTGCCAGCAGCCAAGATTGGGGTAACCAAGACACCCAGTACTTT	CALSGPTSGGNYKPTF	CASSQDWGNQDTQYF	colon	TSC1	3	Expanded	Expanded	27	0.00379107
CACAGTAAGTCTTGCA-1	clonotype2170	TGTGCAGCAAGTGAGGGTAACCAGGGGAAGCTTATCTTT	TGTGCCAGCAGCCCGACTGGGGGCTCCTATGAACAGTACTTC	CAASEGNQGKLIF	CASSPTGGSYEQYF	colon		0	Non-expanded	Non-expanded	1	0.00014041
CACAGTAAGTGCGTGA-1	clonotype2169		TGTGCCTGGAGTGGGGGTAGTCAAAACACCTTGTACTTT		CAWSGGSQNTLYF	colon	TSC1	3		Non-expanded	1	0.00014041
CACAGTACAGTCGATT-1	clonotype2171	TGTGCAGCAAGTGCGAGGCAGGGAGGCAGAGCTCTGATATTT		CAASARQGGRALIF		colon	TSC2	1	Non-expanded		1	0.00014041
CACAGTACATAGACTC-1	clonotype2253	TGTGCAGCAAGCGCCCAAGGCACTGGGTCTAAGCTGTCATTT	TGTGCCAGCAGTCTGCAGGGACAGAATTCGCCCCTCTACTTT	CAASAQGTGSKLSF	CASSLQGQNSPLYF	colon	TSC2	1	Non-expanded	Non-expanded	1	0.00014041
CACAGTACATGTTCCC-1	clonotype7	TGTGCTGCTGGGACCAATACAGGCAAATTAACCTTT		CAAGTNTGKLTF		colon	TSC2	2	Expanded		70	0.0098287
CACAGTAGTCGCTTTC-1	clonotype5	TGCTCAGCAAGCCCTAACTATGCCCAGGGATTAACCTTC	TGTGCCAGCAGCCCCACAGGGTATGAACAGTACTTC	CSASPNYAQGLTF	CASSPTGYEQYF	colon	TSC2	4	Expanded	Expanded	72	0.0101095
CACAGTAGTTTCCACC-1	clonotype11	TGTGCAGCTTATAACACCAATACAGGCAAATTAACCTTT	TGTGCCAGCAGCTTTATGGGTAACCAAGACACCCAGTACTTT	CAAYNTNTGKLTF	CASSFMGNQDTQYF	colon	TSC1	3	Expanded	Expanded	31	0.00435271
CACAGTATCAAGCCTA-1	clonotype98	TGTGCTATGGATCTTTTC;TGTGCTCTAGCGGGGGGAGGTTCAGCCTTAGGGAGGCTGCATTTT	TGTGCCTGGAGTCTGGGCTTCAACTCCGACTACACCTTC	CALAGGGSALGRLHF;CAMDLF	CAWSLGFNSDYTF	colon	TSC5	1	Expanded	Expanded	4	0.00056164
CACAGTATCCTCCTAG-1	clonotype3	TGTGCTCTGGGTGATGGGTATAACCAGGGGAAGCTTATCTTT	TGTGGTGCTAAAGGGGGGATCACCGGGCAGCTCTACTTT	CALGDGYNQGKLIF	CGAKGGITGQLYF	colon	TSC1	2	Expanded	Expanded	87	0.0122157
CACAGTATCGCATGGC-1	clonotype2166	TGCGCAGCAGGGAATCAAGGAGGGTCTGCGAAGCTCATCTTT	TGTGCCAGCTCTCTCTCAGGGGTGGGTGCAGAAACGCTGTATTTT	CAAGNQGGSAKLIF	CASSLSGVGAETLYF	colon	TSC6	0	Non-expanded	Non-expanded	1	0.00014041
CACAGTATCGGAATCT-1	clonotype2372		TGTGCCTGGATGGGCTGGGGGAGTGCAGAAACGCTGTATTTT		CAWMGWGSAETLYF	colon	TSC2	0		Non-expanded	1	0.00014041
CACATAGCAATCCAAC-1	clonotype4	TGTGCTACAGAGGGTAGCTTCAATAAGTTGACCTTT;TGTGCTATAGATGGCTATGGAAATGAGAAAATAACTTTT	TGCACCTGCAGTGCAGATGGCTGGGGGTGGATCTTC	CAIDGYGNEKITF;CATEGSFNKLTF	CTCSADGWGWIF	colon	TSC1	2	Expanded	Expanded	83	0.011654
CACATAGCACAACTGT-1	clonotype130	TGTGCAGTTAACAGTGCAGGGAACAAGCTAACTTTT	TGTGCCAGCAGTCCGGGGGCCTATAATTCGCCCCTCTACTTT	CAVNSAGNKLTF	CASSPGAYNSPLYF	colon	TSC1	1	Expanded	Expanded	3	0.00042123
CACATAGTCCGCTGTT-1	clonotype2370	TGTGCTCTGGGGGGCAACTATCAGTTGATCTGG	TGTGCCAGCGGTGCGGGGGGTCAAGACACCCAGTACTTT	CALGGNYQLIW	CASGAGGQDTQYF	colon	TSC1	0	Non-expanded	Non-expanded	1	0.00014041
CACATTTCAAACGTGG-1	clonotype2368	TGTGCAGCTAGTGAAGGCATGGGCTACAAACTTACCTTC	TGTGCCAGCAGCTGGGGACTGGGGGCGGACACCCAGTACTTT	CAASEGMGYKLTF	CASSWGLGADTQYF	colon	TSC5	1	Non-expanded	Non-expanded	1	0.00014041
CACATTTGTACGACCC-1	clonotype1	TGTGCTGCTGGGACCAATACAGGCAAATTAACCTTT	TGCTCCAGCAGTCAAGACTGGGGAAGTCAAAACACCTTGTACTTT	CAAGTNTGKLTF	CSSSQDWGSQNTLYF	colon	TSC2	2	Expanded	Expanded	444	0.062342
CACATTTGTATAAACG-1	clonotype2369	TGTGCAGCAAGTGCGTCTAATTACAACGTGCTTTACTTC	TGTGCCAGCAGCCATGACAACTATGAACAGTACTTC	CAASASNYNVLYF	CASSHDNYEQYF	colon	TSC6	3	Non-expanded	Non-expanded	1	0.00014041
CACATTTGTGCTGTAT-1	clonotype2366	TGTGCTCTGAGAGAGATAACAGGCAATACCGGAAAACTCATCTTT	TGTGCCAGCAGCTATTCCGGGGGGGATGAACAGTACTTC	CALREITGNTGKLIF	CASSYSGGDEQYF	colon	TSC3	0	Non-expanded	Non-expanded	1	0.00014041
CACATTTTCAAACCGT-1	clonotype2365	TGTGTTCTGGGTGATAGGGACAGTGCAGGGAACAAGCTAACTTTT	TGCACCTGCATCCCGGACAGGGGGCGAGCTGAGCAGTTCTTC	CVLGDRDSAGNKLTF	CTCIPDRGRAEQFF	colon	TSC1	0	Non-expanded	Non-expanded	1	0.00014041
CACCACTAGCGTGAAC-1	clonotype7	TGTGCTGCTGGGACCAATACAGGCAAATTAACCTTT		CAAGTNTGKLTF		colon	TSC2	2	Expanded		70	0.0098287
CACCACTAGGGCTCTC-1	clonotype2106	TGTGCAGTTAGTCGCCAGGGAGGCAGAGCTCTGATATTT	TGTGCCAGCAGGAGGACTGGGGTTAGTCAAAACACCTTGTACTTT	CAVSRQGGRALIF	CASRRTGVSQNTLYF	colon	TSC6	0	Non-expanded	Non-expanded	1	0.00014041
CACCACTCATGTCCTC-1	clonotype2104	TGTGCTCTGGGTGATCGGGGGAATAGCAATAACAGAATCTTCTTT	TGCACCTGCAGTGCAGACACAGAAGTCTTCTTT	CALGDRGNSNNRIFF	CTCSADTEVFF	colon	TSC2	0	Non-expanded	Non-expanded	1	0.00014041
CACCACTGTAAACACA-1	clonotype2103	TGTGCAGCAAGCATGAACAGTGGAGGCAGCAATTACAAACTGACATTT	TGTGCCAGCAGTCGCAGATATAACTATGCTGAGCAGTTCTTC	CAASMNSGGSNYKLTF	CASSRRYNYAEQFF	colon	TSC1	0	Non-expanded	Non-expanded	1	0.00014041
CACCACTGTAGCCTCG-1	clonotype2102	TGTGCAGTTAGTGAGAGGGGTGCAGGGAACAAGCTAACTTTT	TGTGCCAGCAGGCGACAGTCGGTCTTCTTT	CAVSERGAGNKLTF	CASRRQSVFF	colon	TSC4	0	Non-expanded	Non-expanded	1	0.00014041
CACCACTGTCTCCCTA-1	clonotype2100	TGTGCAGTGAGAGAGGGAGCTAACACTGGAAAGCTCACGTTT	TGTGCCTGGCATACCTGGGGGTCTAGTGCAGAAACGCTGTATTTT	CAVREGANTGKLTF	CAWHTWGSSAETLYF	colon	TSC1	0	Non-expanded	Non-expanded	1	0.00014041
CACCACTTCTAACTTC-1	clonotype2598	TGTGCAGCGCGACCTAATACAGGAAACTACAAATACGTCTTT	TGTGCAAGCAGACAGGGGGCCTCCAACGAAAGATTATTTTTC	CAARPNTGNYKYVF	CASRQGASNERLFF	colon	TSC1	1	Non-expanded	Non-expanded	1	0.00014041
CACCAGGAGAGGTAGA-1	clonotype2745	TGTGCAGTGAGCCCTTATACAGAAGGTGCAGATAGACTCACCTTT	TGTGCCAGCAGTCTGGGGGGGGGGGGACAGTACTTC	CAVSPYTEGADRLTF	CASSLGGGGQYF	colon	TSC2	3	Non-expanded	Non-expanded	1	0.00014041
CACCAGGAGCAGCGTA-1	clonotype2292	TGTGCAGCAGGGACTGGAGGCTATAAAGTGGTCTTT	TGTGCCAGCAGTGGACTGGGGAACTATGCTGAGCAGTTCTTC	CAAGTGGYKVVF	CASSGLGNYAEQFF	colon	TSC2	1	Non-expanded	Non-expanded	1	0.00014041
CACCAGGAGTCACGCC-1	clonotype3087	TGTGCTATGAGAGGGAATAGCAATAACAGAATCTTCTTT	TGCACCTGCAGTGCAGAAGGCATCTATAATTCGCCCCTCTACTTT	CAMRGNSNNRIFF	CTCSAEGIYNSPLYF	colon	TSC3	3	Non-expanded	Non-expanded	1	0.00014041
CACCAGGAGTGCGATG-1	clonotype2744	TGTGCTTTGACCTTGAATTATAACCAGGGGAAGCTTATCTTT	TGTGCCAGCGGTGAGCCAGGGGGAAACTCCGACTACACCTTC	CALTLNYNQGKLIF	CASGEPGGNSDYTF	colon	TSC1	0	Non-expanded	Non-expanded	1	0.00014041
CACCAGGCATGTTGAC-1	clonotype2295	TGTGCTATGAGAGAGGGCCGGGGCAGTGCAGGGAACAAGCTAACTTTT	TGTGCCAGCAGTAAGGACTGGGGAAGGGGACAAAACACCTTGTACTTT	CAMREGRGSAGNKLTF	CASSKDWGRGQNTLYF	colon	TSC2	0	Non-expanded	Non-expanded	1	0.00014041
CACCAGGGTTGTCGCG-1	clonotype2297	TGTGTTCTGGGGAATAGCAATAACAGAATCTTCTTT	TGCTCCAGCAGTCAGGGGGATGAACAGTACTTC	CVLGNSNNRIFF	CSSSQGDEQYF	colon	TSC6	0	Non-expanded	Non-expanded	1	0.00014041
CACCTTGAGGCCGAAT-1	clonotype2	TGTGCTGTGAGCGCGGCATCTTCTGGCAGCTGGCAACTCATCTTT	TGTGCCAGCGGTAGGGGGCGCGCCAACGAAAGATTATTTTTC	CAVSAASSGSWQLIF	CASGRGRANERLFF	colon	TSC2	2	Expanded	Expanded	292	0.0409997
CACCTTGCAAGAGTCG-1	clonotype16	TGTGCTATGAGAGAGGGTAATTCTGGGACTTACCAGAGGTTT;TGTGCTCTGGTCGGATCTTCTGGCAGCTGGCAACTCATCTTT	TGTGCCAGCGGTGGGGGACTGGGGGGCTTGGAACAGTACTTC	CALVGSSGSWQLIF;CAMREGNSGTYQRF	CASGGGLGGLEQYF	colon	TSC1	2	Expanded	Expanded	20	0.0028082
CACCTTGCAATAGAGT-1	clonotype3100	TGTATCCTGAGAGTAGTCAATCAAGGAGGGTCTGCGAAGCTCATCTTT	TGTGCCAGCACACGGGGTGCAGAAACGCTGTATTTT	CILRVVNQGGSAKLIF	CASTRGAETLYF	colon	TSC3	0	Non-expanded	Non-expanded	1	0.00014041
CACCTTGCAGGTCTCG-1	clonotype9	TGTGCAGCAAGCAGTAACTATGCCCAGGGATTAACCTTC	TGTGCCAGCAGCCCTCTGGGGGGCTATGAACAGTACTTC	CAASSNYAQGLTF	CASSPLGGYEQYF	colon	TSC1	2	Expanded	Expanded	38	0.00533558
CACCTTGGTTGTTTGG-1	clonotype273	TGTGCAGCAAAGGGAAATGCTTACAAAGTCATCTTT	TGTAGTTCTAGAGTTGAGAACACCGGGCAGCTCTACTTT	CAAKGNAYKVIF	CSSRVENTGQLYF	colon	TSC1	2	Expanded	Expanded	2	0.00028082
CACCTTGTCCGAACGC-1	clonotype3134	TGTGCAGCTAGTGAGCCGGGTTATGGGAGCAGTGGCAACAAGCTCATCTTT	TGTGGTGCTAGGGATCGTAAGGGCTATGAACAGTACTTC	CAASEPGYGSSGNKLIF	CGARDRKGYEQYF	colon	TSC1	1	Non-expanded	Non-expanded	1	0.00014041
CACTCCAAGATCTGAA-1	clonotype3132	TGTGCAGCAAGGATGTCTAATTACAACGTGCTTTACTTC	TGTGCTAGCAGTTTATCTCGAGTCTTCTTT	CAARMSNYNVLYF	CASSLSRVFF	colon	TSC3	0	Non-expanded	Non-expanded	1	0.00014041
CACTCCAAGATGCGAC-1	clonotype32	TGTGCAGCAAGTGAGGGCAACATGGGCTACAAACTTACCTTC	TGCACCTGCAGTGGCAATGCAAACTCCGACTACACCTTC	CAASEGNMGYKLTF	CTCSGNANSDYTF	colon	TSC1	3	Expanded	Expanded	12	0.00168492
CACTCCAAGGCAATTA-1	clonotype3133		TGTGGTGCCGGGACAAACTCCGACTACACCTTC		CGAGTNSDYTF	colon	TSC2	1		Non-expanded	1	0.00014041
CACTCCACAGCTCGCA-1	clonotype3131	TGTGCAGTGAGCATCGTCACCAATACAGGCAAATTAACCTTT	TGCACCTGCAGTGCGGGACAAAATTCTGGAAATACGCTCTATTTT	CAVSIVTNTGKLTF	CTCSAGQNSGNTLYF	colon	TSC1	0	Non-expanded	Non-expanded	1	0.00014041
CACTCCAGTTATTCTC-1	clonotype4	TGTGCTACAGAGGGTAGCTTCAATAAGTTGACCTTT;TGTGCTATAGATGGCTATGGAAATGAGAAAATAACTTTT	TGCACCTGCAGTGCAGATGGCTGGGGGTGGATCTTC	CAIDGYGNEKITF;CATEGSFNKLTF	CTCSADGWGWIF	colon	TSC1	2	Expanded	Expanded	83	0.011654
CACTCCATCCAAACAC-1	clonotype6	TGCTCAGCAAGTTCAGGAGGAAACTACAAACCTACGTTT	TGTGCCAGCAGCCCCACTATTTCCAACGAAAGATTATTTTTC	CSASSGGNYKPTF	CASSPTISNERLFF	colon	TSC1	2	Expanded	Expanded	72	0.0101095
CAGAATCAGCTGAAAT-1	clonotype3128	TGTGCTCTGGGTAGGAGTGGCCAGAAGCTGGTTTTT		CALGRSGQKLVF		colon	TSC5	0	Non-expanded		1	0.00014041
CAGAATCAGGGTTCCC-1	clonotype3129	TGTGCTCTGACTGACACAAATGCTTACAAAGTCATCTTT	TGTGCCAGCAGCTTAAACGGCCCTCAAGACACCCAGTACTTT	CALTDTNAYKVIF	CASSLNGPQDTQYF	colon	TSC1	0	Non-expanded	Non-expanded	1	0.00014041
CAGAATCCACTTAAGC-1	clonotype1	TGTGCTGCTGGGACCAATACAGGCAAATTAACCTTT	TGCTCCAGCAGTCAAGACTGGGGAAGTCAAAACACCTTGTACTTT	CAAGTNTGKLTF	CSSSQDWGSQNTLYF	colon	TSC2	4	Expanded	Expanded	444	0.062342
CAGAATCCAGACAGGT-1	clonotype3136	TGTGCTATGAGAGGTAACAGTGCAGGGAACAAGCTAACTTTT	TGTGCCAGCAGCTCCGGACTGGGGGGGCCTAACTATGCTGAGCAGTTCTTC	CAMRGNSAGNKLTF	CASSSGLGGPNYAEQFF	colon	TSC3	2	Non-expanded	Non-expanded	1	0.00014041
CAGAATCGTGAGGGTT-1	clonotype63	TGTGCAGCTAGTGACACTTCTGGCAGCTGGCAACTCATCTTT	TGTGCCAGCAGCCCGGACTGGGCTTATGCTGAGCAGTTCTTC	CAASDTSGSWQLIF	CASSPDWAYAEQFF	colon	TSC2	1	Expanded	Expanded	6	0.00084246
CAGAATCTCTAAGCCA-1	clonotype2918	TGCGCAGCAGAAAGTGGAGGCAGCAATTACAAACTGACATTT	TGTGCCAGCAGTCGACAGTCAAACACCGGGCAGCTCTACTTT	CAAESGGSNYKLTF	CASSRQSNTGQLYF	colon	TSC1	3	Non-expanded	Non-expanded	1	0.00014041
CAGAATCTCTCTAGGA-1	clonotype4	TGTGCTACAGAGGGTAGCTTCAATAAGTTGACCTTT;TGTGCTATAGATGGCTATGGAAATGAGAAAATAACTTTT	TGCACCTGCAGTGCAGATGGCTGGGGGTGGATCTTC	CAIDGYGNEKITF;CATEGSFNKLTF	CTCSADGWGWIF	colon	TSC1	2	Expanded	Expanded	83	0.011654
CAGAGAGAGATATGCA-1	clonotype2920	TGTGCAGCTAGTTCGAACTATGCCCAGGGATTAACCTTC	TGTGCCAGCAGCCAACCGGGAGCAAACACCGGGCAGCTCTACTTT	CAASSNYAQGLTF	CASSQPGANTGQLYF	colon	TSC3	1	Non-expanded	Non-expanded	1	0.00014041
CAGAGAGAGCTGGAAC-1	clonotype14	TGTGCTGTGAGCGCGAGATCTGGCAGCTGGCAACTCATCTTT	TGTGCCAGCACCCCCGGGGGCGCGAACACAGAAGTCTTCTTT	CAVSARSGSWQLIF	CASTPGGANTEVFF	colon	TSC1	2	Expanded	Expanded	21	0.00294861
CAGAGAGAGGTGCTTT-1	clonotype1	TGTGCTGCTGGGACCAATACAGGCAAATTAACCTTT	TGCTCCAGCAGTCAAGACTGGGGAAGTCAAAACACCTTGTACTTT	CAAGTNTGKLTF	CSSSQDWGSQNTLYF	colon	TSC2	2	Expanded	Expanded	444	0.062342
CAGAGAGCAGAGCCAA-1	clonotype268	TGTGCTATGAGAGAGAACAGTGGAGGCAGCAATTACAAACTGACATTT	TGTGCAAGCCGACTGGTGGGCACCGGGCAGCTCTACTTT	CAMRENSGGSNYKLTF	CASRLVGTGQLYF	colon	TSC1	0	Expanded	Expanded	2	0.00028082
CAGAGAGGTGCAGGTA-1	clonotype125	TGTGCTGCTGAGGGGAATTCTGGAGGAAGCAATGCAAAGCTAACCTTC	TGTGCAAGCAGCTCCGACTGGGGGGGCCTTGAACAGTACTTC	CAAEGNSGGSNAKLTF	CASSSDWGGLEQYF	colon	TSC4	3	Expanded	Expanded	3	0.00042123
CAGAGAGGTGTAACGG-1	clonotype2	TGTGCTGTGAGCGCGGCATCTTCTGGCAGCTGGCAACTCATCTTT	TGTGCCAGCGGTAGGGGGCGCGCCAACGAAAGATTATTTTTC	CAVSAASSGSWQLIF	CASGRGRANERLFF	colon	TSC2	2	Expanded	Expanded	292	0.0409997
CAGAGAGTCAGTTAGC-1	clonotype1	TGTGCTGCTGGGACCAATACAGGCAAATTAACCTTT	TGCTCCAGCAGTCAAGACTGGGGAAGTCAAAACACCTTGTACTTT	CAAGTNTGKLTF	CSSSQDWGSQNTLYF	colon	TSC2	2	Expanded	Expanded	444	0.062342
CAGATCAAGATATACG-1	clonotype1	TGTGCTGCTGGGACCAATACAGGCAAATTAACCTTT	TGCTCCAGCAGTCAAGACTGGGGAAGTCAAAACACCTTGTACTTT	CAAGTNTGKLTF	CSSSQDWGSQNTLYF	colon	TSC2	2	Expanded	Expanded	444	0.062342
CAGATCAAGTTCGCGC-1	clonotype2916	TGTGCTGCTGGGTTGAATCAAGGAGGGTCTGCGAAGCTCATCTTT	TGTGCCAGCAGTCTACTGGGGACCTATGCTGAGCAGTTCTTC	CAAGLNQGGSAKLIF	CASSLLGTYAEQFF	colon	TSC1	0	Non-expanded	Non-expanded	1	0.00014041
CAGATCACAATAGCAA-1	clonotype48	TGTGCTATGGAACAGAATTATAACCAGGGGAAGCTTATCTTT	TGTGCCAGCAGCTCTCAGGCTCCGCTTTTT	CAMEQNYNQGKLIF	CASSSQAPLF	colon	TSC2	3	Expanded	Expanded	7	0.00098287
CAGATCACACAGGTTT-1	clonotype5	TGCTCAGCAAGCCCTAACTATGCCCAGGGATTAACCTTC	TGTGCCAGCAGCCCCACAGGGTATGAACAGTACTTC	CSASPNYAQGLTF	CASSPTGYEQYF	colon	TSC2	2	Expanded	Expanded	72	0.0101095
CAGATCACACCGCTAG-1	clonotype6	TGCTCAGCAAGTTCAGGAGGAAACTACAAACCTACGTTT	TGTGCCAGCAGCCCCACTATTTCCAACGAAAGATTATTTTTC	CSASSGGNYKPTF	CASSPTISNERLFF	colon	TSC1	4	Expanded	Expanded	72	0.0101095
CAGATCATCAAGCCTA-1	clonotype76	TGTGCTGCTGAGAGGGCCAATACAGGCAAATTAACCTTT	TGTGCCTGGGGGGTTCGGGGAGGAGACGAAAGATTATTTTTC	CAAERANTGKLTF	CAWGVRGGDERLFF	colon	TSC1	2	Expanded	Expanded	5	0.00070205
CAGATCATCGTTACGA-1	clonotype640	TGTGCAGCAAGTACTGGAGGCTATAAAGTGGTCTTT	TGTGCCAGCAGTCGACTGGGGAACTATGCTGAGCAGTTCTTC	CAASTGGYKVVF	CASSRLGNYAEQFF	colon	TSC2	1	Non-expanded	Non-expanded	1	0.00014041
CAGCAGCAGCTCTCGG-1	clonotype642	TGTGCTGCTGAGTCTTCTGGCAGCTGGCAACTCATCTTT	TGTGCCAGCAGCTACGGCAACACAGAAGTCTTCTTT	CAAESSGSWQLIF	CASSYGNTEVFF	colon	TSC1	0	Non-expanded	Non-expanded	1	0.00014041
CAGCAGCAGGAGCGAG-1	clonotype643	TGCGCTCTGAGGCCACCGGGTTACCAGAACTTCTATTTT	TGTGCCAGCAGTCCTCGGGGGAACACCGGGCAGCTCTACTTT	CALRPPGYQNFYF	CASSPRGNTGQLYF	colon	TSC1	0	Non-expanded	Non-expanded	1	0.00014041
CAGCAGCAGTTGCAGG-1	clonotype1	TGTGCTGCTGGGACCAATACAGGCAAATTAACCTTT	TGCTCCAGCAGTCAAGACTGGGGAAGTCAAAACACCTTGTACTTT	CAAGTNTGKLTF	CSSSQDWGSQNTLYF	colon	TSC2	4	Expanded	Expanded	444	0.062342
CAGCAGCCACGAGAGT-1	clonotype1958	TGTGCAGCAAGTAAAGGCAATAACAGAATCTTCTTT	TGTGCCAGCAGTATAGATTCGGGGGCCAACGAAAGATTATTTTTC	CAASKGNNRIFF	CASSIDSGANERLFF	colon	TSC2	0	Non-expanded	Non-expanded	1	0.00014041
CAGCAGCCATCCCACT-1	clonotype1	TGTGCTGCTGGGACCAATACAGGCAAATTAACCTTT	TGCTCCAGCAGTCAAGACTGGGGAAGTCAAAACACCTTGTACTTT	CAAGTNTGKLTF	CSSSQDWGSQNTLYF	colon	TSC2	2	Expanded	Expanded	444	0.062342
CAGCAGCGTGCTAGCC-1	clonotype639		TGTGCTAGCAGTCCGGGACAGGGTAGGGACTCCGACTACACCTTC		CASSPGQGRDSDYTF	colon	TSC4	1		Non-expanded	1	0.00014041
CAGCAGCGTGTGTGCC-1	clonotype1951	TGTGCAGCAAAACCCACCAATACAGGCAAATTAACCTTT	TGCACCTGCAGTGCAGGTGGGAACCAAGACACCCAGTACTTT	CAAKPTNTGKLTF	CTCSAGGNQDTQYF	colon	TSC1	0	Non-expanded	Non-expanded	1	0.00014041
CAGCAGCTCATCTGTT-1	clonotype4	TGTGCTACAGAGGGTAGCTTCAATAAGTTGACCTTT;TGTGCTATAGATGGCTATGGAAATGAGAAAATAACTTTT	TGCACCTGCAGTGCAGATGGCTGGGGGTGGATCTTC	CAIDGYGNEKITF;CATEGSFNKLTF	CTCSADGWGWIF	colon	TSC1	2	Expanded	Expanded	83	0.011654
CAGCATAAGTAACCCT-1	clonotype22	TGTGCTGTGAGCGCGCCTAACAACAATGCCCCACGATTT	TGTGCCAGCAGCTTAGAACAGAACCAGGCTCCGCTTTTT	CAVSAPNNNAPRF	CASSLEQNQAPLF	colon	TSC3	4	Expanded	Expanded	16	0.00224656
CAGCATACATATGCTG-1	clonotype102	TGTGCAGCAAGTGAGGGCAACATGGGCTACAAACTTACCTTC	TGCACCTGCAGTGCAGATGGCTGGGGGTGGATCTTC;TGCACCTGCAGTGGCAATGCAAACTCCGACTACACCTTC	CAASEGNMGYKLTF	CTCSADGWGWIF;CTCSGNANSDYTF	colon	TSC1	3	Expanded	Expanded	4	0.00056164
CAGCATACATGAGCGA-1	clonotype414	TGCTCAGCAAGTAGAAACACCAATACAGGCAAATTAACCTTT	TGTGGTGCTAGGGAAGGTGGGGGTGCAGAAACGCTGTATTTT	CSASRNTNTGKLTF	CGAREGGGAETLYF	colon	TSC3	1	Non-expanded	Non-expanded	1	0.00014041
CAGCATAGTAATAGCA-1	clonotype413	TGTGCAGCAAGCACGACTGGGACTTACCAGAGGTTT	TGTGCCAGCAGTGGGACAGAAGGAGACACCCAGTACTTT	CAASTTGTYQRF	CASSGTEGDTQYF	colon	TSC1	0	Non-expanded	Non-expanded	1	0.00014041
CAGCATAGTCGCTTTC-1	clonotype270	TGTGCTCTGGGTAGCTCGGGATACAACAAACTCACTTTT	TGTGCCAGCGGTGATGCTGGGGGGGGTCGGCAAGACACCCAGTACTTT	CALGSSGYNKLTF	CASGDAGGGRQDTQYF	colon	TSC1	3	Expanded	Expanded	2	0.00028082
CAGCATAGTTAGTGGG-1	clonotype412	TGCATTGTGACTGCCCCCGGGACTGGAGGCTATAAAGTGGTCTTT	TGTGCCAGCAGTCGACTGGCAGAAACGCTGTATTTT	CIVTAPGTGGYKVVF	CASSRLAETLYF	colon	TSC2	1	Non-expanded	Non-expanded	1	0.00014041
CAGCCGAAGAACAACT-1	clonotype269	TGTGCTGTGAGCGTTCAAGGAGGGTCTGCGAAGCTCATCTTT	TGTGCCAGCAGCCAAGACACCTATAATTCGCCCCTCTACTTT	CAVSVQGGSAKLIF	CASSQDTYNSPLYF	colon	TSC3	1	Expanded	Expanded	2	0.00028082
CAGCCGAAGGATGGTC-1	clonotype418	TGTGTTTTGAGCGCGTACACCAATACAGGCAAATTAACCTTT	TGTGCCAGCAGTCCGGGACAGGGGACCGAAAGATTATTTTTC	CVLSAYTNTGKLTF	CASSPGQGTERLFF	colon	TSC1	3	Non-expanded	Non-expanded	1	0.00014041
CAGCCGAAGGGATCTG-1	clonotype417	TGTGCTGCTGAGGCGACTGGCAGTGGTGGAAAACTCACTTTG	TGTGCCAGCTCTCGGGGGCAAGACACCCAGTACTTT	CAAEATGSGGKLTL	CASSRGQDTQYF	colon		3	Non-expanded	Non-expanded	1	0.00014041
CAGCCGAAGTACGACG-1	clonotype1	TGTGCTGCTGGGACCAATACAGGCAAATTAACCTTT	TGCTCCAGCAGTCAAGACTGGGGAAGTCAAAACACCTTGTACTTT	CAAGTNTGKLTF	CSSSQDWGSQNTLYF	colon	TSC2	2	Expanded	Expanded	444	0.062342
CAGCCGAGTCTAACGT-1	clonotype44	TGTGCTTTGAGGGGGGGACCAGGAGGAAACTACAAACCTACGTTT;TGTGCTTTGAGTCCCTTATCTGGTAGCTTCAATAAGTTGACCTTT	TGTGCCAGCAGCGCAGGGGGTAACAACCAGGCTCCGCTTTTT	CALRGGPGGNYKPTF;CALSPLSGSFNKLTF	CASSAGGNNQAPLF	colon	TSC1	1	Expanded	Expanded	8	0.00112328
CAGCCGAGTCTGGTCG-1	clonotype2	TGTGCTGTGAGCGCGGCATCTTCTGGCAGCTGGCAACTCATCTTT	TGTGCCAGCGGTAGGGGGCGCGCCAACGAAAGATTATTTTTC	CAVSAASSGSWQLIF	CASGRGRANERLFF	colon	TSC2	4	Expanded	Expanded	292	0.0409997
CAGCCGAGTGTTAAGA-1	clonotype421	TGTGCTGTGAGGCGTACTGGCAGTGGTGGAAAACTCACTTTG	TGTGCCAGCAGCGCTGGGGGGAGGGCAGAAACGCTGTATTTT	CAVRRTGSGGKLTL	CASSAGGRAETLYF	colon	TSC5	0	Non-expanded	Non-expanded	1	0.00014041
CAGCGACAGACGCAAC-1	clonotype22	TGTGCTGTGAGCGCGCCTAACAACAATGCCCCACGATTT	TGTGCCAGCAGCTTAGAACAGAACCAGGCTCCGCTTTTT	CAVSAPNNNAPRF	CASSLEQNQAPLF	colon	TSC3	1	Expanded	Expanded	16	0.00224656
CAGCGACCAAACCTAC-1	clonotype1050	TGTGCTGCAAGGCGGAATAGCAATAACAGAATCTTCTTT	TGTGCCAGCAGTTCAGGGGGCGCGGATGAACAGTACTTC	CAARRNSNNRIFF	CASSSGGADEQYF	colon	TSC2	0	Non-expanded	Non-expanded	1	0.00014041
CAGCGACCACACCGCA-1	clonotype1047	TGCGCAGTCAGGGTGTCTAATTACAACGTGCTTTACTTC	TGTGCCAGCAGTACGCGGGGCCTAAACACCGGGCAGCTCTACTTT	CAVRVSNYNVLYF	CASSTRGLNTGQLYF	colon	TSC2	1	Non-expanded	Non-expanded	1	0.00014041
CAGCGACCATGCTGGC-1	clonotype1052	TGTGCTCTGGGTGATAATACAGGAAACTACAAATACGTCTTT	TGTGCAAGCAGCCGGCAGGGGGGGAGCTCCTATGAACAGTACTTC	CALGDNTGNYKYVF	CASSRQGGSSYEQYF	colon	TSC3	0	Non-expanded	Non-expanded	1	0.00014041
CAGCGACGTGTTCTTT-1	clonotype1053		TGTGCCAGCGGTGCTGGGGGGCGCGCAGAAACGCTGTATTTT		CASGAGGRAETLYF	colon	TSC1	0		Non-expanded	1	0.00014041
CAGCGACGTTCTGGTA-1	clonotype10	TGTGCTGTGAGCGGGGCATCTTCTGGCAGCTGGCAACTCATCTTT	TGTGCCAGCAGCTACGGAGGGGCAGGTACAGAAGTCTTCTTT	CAVSGASSGSWQLIF	CASSYGGAGTEVFF	colon	TSC2	1	Expanded	Expanded	35	0.00491435
CAGCGACTCATCGCTC-1	clonotype1051	TGTGCAGTGAGCACTTATAACACCAATACAGGCAAATTAACCTTT	TGTGCCAGCAGCCAAGGGGGGGACCAAGACACCCAGTACTTT	CAVSTYNTNTGKLTF	CASSQGGDQDTQYF	colon	TSC5	1	Non-expanded	Non-expanded	1	0.00014041
CAGCTGGAGAGATGAG-1	clonotype831		TGTGCCTGGAGCCCAGGGGGCGCCAACGAAAGATTATTTTTC		CAWSPGGANERLFF	colon	TSC1	0		Non-expanded	1	0.00014041
CAGCTGGAGTCTCCTC-1	clonotype834	TGTGCTATGAGAGAGGGCCGGCCTTCTGGCAGCTGGCAACTCATCTTT	TGTGCCAGCGGTGGGACAGGAGAAACGCTGTATTTT	CAMREGRPSGSWQLIF	CASGGTGETLYF	colon	TSC1	3	Non-expanded	Non-expanded	1	0.00014041
CAGCTGGAGTTACGGG-1	clonotype833	TGCTCAGCAAGTAACTATGCCCAGGGATTAACCTTC	TGTGCCAGCAGCTTTACAGATAACAACCAGGCTCCGCTTTTT	CSASNYAQGLTF	CASSFTDNNQAPLF	colon	TSC2	2	Non-expanded	Non-expanded	1	0.00014041
CAGCTGGCAAGCTGGA-1	clonotype1	TGTGCTGCTGGGACCAATACAGGCAAATTAACCTTT	TGCTCCAGCAGTCAAGACTGGGGAAGTCAAAACACCTTGTACTTT	CAAGTNTGKLTF	CSSSQDWGSQNTLYF	colon	TSC2	2	Expanded	Expanded	444	0.062342
CAGGTGCAGCGTAGTG-1	clonotype836		TGCACCTGCAGTGGAGACAAAAACACCGGGCAGCTCTACTTT		CTCSGDKNTGQLYF	colon	TSC1	0		Non-expanded	1	0.00014041
CAGGTGCAGGCAGGTT-1	clonotype253	TGTGCTGTGAGCGGGAATAGCAATAACAGAATCTTCTTT	TGTGCCAGCACCCCTAACAGGGGGTCCAACGAAAGATTATTTTTC	CAVSGNSNNRIFF	CASTPNRGSNERLFF	colon	TSC2	1	Expanded	Expanded	2	0.00028082
CAGGTGCAGGTGTTAA-1	clonotype109	TGTGCTGTGAGCGCGAACACCAATACAGGCAAATTAACCTTT	TGTGCCAGCAGCTTAGATGCAAACTCCGACTACACCTTC	CAVSANTNTGKLTF	CASSLDANSDYTF	colon	TSC1	1	Expanded	Expanded	4	0.00056164
CAGGTGCCACGGTTTA-1	clonotype827	TGTGCAGCAAGCAAAACTTCAAGTGGCCAGAAGCTGGTTTTT	TGTGCCAGCAGACAGGGGAACGAAAGATTATTTTTC	CAASKTSSGQKLVF	CASRQGNERLFF	colon	TSC6	0	Non-expanded	Non-expanded	1	0.00014041
CAGGTGCCAGTCAGCC-1	clonotype1488	TGTGCTGCTGAGGCGAATTATAACCAGGGGAAGCTTATCTTT	TGTGCCAGCAGCCAAGAGAACAGGGGGGGCGAACAGTACTTC	CAAEANYNQGKLIF	CASSQENRGGEQYF	colon	TSC1	3	Non-expanded	Non-expanded	1	0.00014041
CAGGTGCCATAAGACA-1	clonotype1	TGTGCTGCTGGGACCAATACAGGCAAATTAACCTTT	TGCTCCAGCAGTCAAGACTGGGGAAGTCAAAACACCTTGTACTTT	CAAGTNTGKLTF	CSSSQDWGSQNTLYF	colon	TSC2	2	Expanded	Expanded	444	0.062342
CAGGTGCGTACAGCAG-1	clonotype1489	TGTGCAGCAAATAGCAATAACAGAATCTTCTTT	TGTGCCAGCAGCCAAGGCACACTCCACGAAAGATTATTTTTC	CAANSNNRIFF	CASSQGTLHERLFF	colon	TSC1	0	Non-expanded	Non-expanded	1	0.00014041
CAGGTGCGTCCTGCTT-1	clonotype1490	TGTGCAGCAAGCATCGGGCAGGGAGGCAGAGCTCTGATATTT	TGTGCCAGCAGTCTGACTGGGGGTAGTCAAAACACCTTGTACTTT	CAASIGQGGRALIF	CASSLTGGSQNTLYF	colon	TSC1	1	Non-expanded	Non-expanded	1	0.00014041
CAGGTGCTCCCACTTG-1	clonotype1492	TGTGCTCTGGGTTCGAACACGGGTTACCAGAACTTCTATTTT	TGTGCCAGCGGTGGGGATTCGCCCCTCTACTTT	CALGSNTGYQNFYF	CASGGDSPLYF	colon	TSC1	0	Non-expanded	Non-expanded	1	0.00014041
CAGGTGCTCGAACGGA-1	clonotype11	TGTGCAGCTTATAACACCAATACAGGCAAATTAACCTTT	TGTGCCAGCAGCTTTATGGGTAACCAAGACACCCAGTACTTT	CAAYNTNTGKLTF	CASSFMGNQDTQYF	colon	TSC1	3	Expanded	Expanded	31	0.00435271
CAGTAACAGCCTCGTG-1	clonotype1493	TGTGCAGCAAGCAACATGGGCTACAAACTTACCTTC	TGTGCCAGCAGCCAAGACAGGACGCTGCTGTATTTT	CAASNMGYKLTF	CASSQDRTLLYF	colon	TSC4	3	Non-expanded	Non-expanded	1	0.00014041
CAGTAACCAAGGCTCC-1	clonotype4	TGTGCTACAGAGGGTAGCTTCAATAAGTTGACCTTT;TGTGCTATAGATGGCTATGGAAATGAGAAAATAACTTTT	TGCACCTGCAGTGCAGATGGCTGGGGGTGGATCTTC	CAIDGYGNEKITF;CATEGSFNKLTF	CTCSADGWGWIF	colon	TSC1	2	Expanded	Expanded	83	0.011654
CAGTAACCAATAGCGG-1	clonotype1495	TGTGTCGGGGATAGCAATAACAGAATCTTCTTT	TGTGCCAGCAGCCAAGATTGGCAAAACTCCTATGAACAGTACTTC	CVGDSNNRIFF	CASSQDWQNSYEQYF	colon	TSC1	0	Non-expanded	Non-expanded	1	0.00014041
CAGTAACCAGACGCTC-1	clonotype254	TGTGCTATAGATCGATATAACCAGGGGAAGCTTATCTTT	TGTGCCAGCAGTGACTGGGGGAGTGCAGAAACGCTGTATTTT	CAIDRYNQGKLIF	CASSDWGSAETLYF	colon	TSC4	1	Expanded	Expanded	2	0.00028082
CAGTAACTCAAGCCTA-1	clonotype2	TGTGCTGTGAGCGCGGCATCTTCTGGCAGCTGGCAACTCATCTTT	TGTGCCAGCGGTAGGGGGCGCGCCAACGAAAGATTATTTTTC	CAVSAASSGSWQLIF	CASGRGRANERLFF	colon	TSC2	2	Expanded	Expanded	292	0.0409997
CAGTAACTCATCTGTT-1	clonotype1497	TGTGCAGCTAGCACCGGGACTGGAGGCTATAAAGTGGTCTTT	TGTGCCAGCAGCCACCCGGGACAGGCAAACTCCGACTACACCTTC	CAASTGTGGYKVVF	CASSHPGQANSDYTF	colon	TSC2	0	Non-expanded	Non-expanded	1	0.00014041
CAGTCCTAGAGGTACC-1	clonotype2	TGTGCTGTGAGCGCGGCATCTTCTGGCAGCTGGCAACTCATCTTT	TGTGCCAGCGGTAGGGGGCGCGCCAACGAAAGATTATTTTTC	CAVSAASSGSWQLIF	CASGRGRANERLFF	colon	TSC2	2	Expanded	Expanded	292	0.0409997
CAGTCCTCAATCGGTT-1	clonotype122	TGTGCTATCCTTACTGGCAGTGGTGGAAAACTCACTTTG	TGTGCTAGCAGTTTATACGGGGGCTCCAACGAAAGATTATTTTTC	CAILTGSGGKLTL	CASSLYGGSNERLFF	colon	TSC2	1	Expanded	Expanded	3	0.00042123
CAGTCCTCAATTGCTG-1	clonotype1271		TGTGCCAGCAGTAACTGGGGGAGTCAAAACACCTTGTACTTT		CASSNWGSQNTLYF	colon	TSC2	3		Non-expanded	1	0.00014041
CAGTCCTCACTTACGA-1	clonotype96	TGTGCAGCAAGTGACTCAGGAGGAAACTACAAACCTACGTTT;TGTGCTCTGAGACCCCCTGCATCTTCTGGCAGCTGGCAACTCATCTTT	TGTGCCAGCAGCCAAGACAGTCAAAACACCTTGTACTTT	CAASDSGGNYKPTF;CALRPPASSGSWQLIF	CASSQDSQNTLYF	colon	TSC2	3	Expanded	Expanded	4	0.00056164
CAGTCCTCAGTAACGG-1	clonotype6	TGCTCAGCAAGTTCAGGAGGAAACTACAAACCTACGTTT	TGTGCCAGCAGCCCCACTATTTCCAACGAAAGATTATTTTTC	CSASSGGNYKPTF	CASSPTISNERLFF	colon	TSC1	2	Expanded	Expanded	72	0.0101095
CAGTCCTCATCCCATC-1	clonotype4	TGTGCTACAGAGGGTAGCTTCAATAAGTTGACCTTT;TGTGCTATAGATGGCTATGGAAATGAGAAAATAACTTTT	TGCACCTGCAGTGCAGATGGCTGGGGGTGGATCTTC	CAIDGYGNEKITF;CATEGSFNKLTF	CTCSADGWGWIF	colon	TSC1	2	Expanded	Expanded	83	0.011654
CAGTCCTTCACGATGT-1	clonotype1	TGTGCTGCTGGGACCAATACAGGCAAATTAACCTTT	TGCTCCAGCAGTCAAGACTGGGGAAGTCAAAACACCTTGTACTTT	CAAGTNTGKLTF	CSSSQDWGSQNTLYF	colon	TSC2	2	Expanded	Expanded	444	0.062342
CAGTCCTTCACGCGGT-1	clonotype26	TGTGCAGCAAGTGGAACAGGCAATACCGGAAAACTCATCTTT	TGTGCCGCCAGGGACAGGGCCCTCCCAGAAGTCTTCTTT	CAASGTGNTGKLIF	CAARDRALPEVFF	colon	TSC2	3	Expanded	Expanded	14	0.00196574
CAGTCCTTCCGTTGTC-1	clonotype86	TGTGCTTCTAATAATGCAGGTGCCAAGCTCACATTC	TGTGCCAGCAGCCTCGACACAAACACAGAAGTCTTCTTT	CASNNAGAKLTF	CASSLDTNTEVFF	colon	TSC2	1	Expanded	Expanded	4	0.00056164
CAGTCCTTCGTCCGTT-1	clonotype50	TGCTCAGCAAGCGCTAACTATGCCCAGGGATTAACCTTC	TGTGCCAGCAGCTTGGGGGGCCCTAGTCAAAACACCTTGTACTTT	CSASANYAQGLTF	CASSLGGPSQNTLYF	colon	TSC2	3	Expanded	Expanded	7	0.00098287
CAGTCCTTCTACCAGA-1	clonotype2	TGTGCTGTGAGCGCGGCATCTTCTGGCAGCTGGCAACTCATCTTT	TGTGCCAGCGGTAGGGGGCGCGCCAACGAAAGATTATTTTTC	CAVSAASSGSWQLIF	CASGRGRANERLFF	colon	TSC2	4	Expanded	Expanded	292	0.0409997
CATATGGAGCGTGTCC-1	clonotype1	TGTGCTGCTGGGACCAATACAGGCAAATTAACCTTT	TGCTCCAGCAGTCAAGACTGGGGAAGTCAAAACACCTTGTACTTT	CAAGTNTGKLTF	CSSSQDWGSQNTLYF	colon	TSC2	2	Expanded	Expanded	444	0.062342
CATATGGAGTACGATA-1	clonotype7	TGTGCTGCTGGGACCAATACAGGCAAATTAACCTTT		CAAGTNTGKLTF		colon	TSC2	2	Expanded		70	0.0098287
CATATGGAGTCATGCT-1	clonotype1266	TGTGCACTGGGCACTGGAGCTAACACTGGAAAGCTCACGTTT	TGCACCTGCAGTGACAGGGACGGAAATTCGCCCCTCTACTTT	CALGTGANTGKLTF	CTCSDRDGNSPLYF	colon	TSC2	3	Non-expanded	Non-expanded	1	0.00014041
CATATGGAGTGCCATT-1	clonotype77	TGTGCAGTCTCCCAGGGAGGCAGAGCTCTGATATTT	TGTGCCAGCAGTCCCCGGTTCCTGGCTGCAGAAACGCTGTATTTT	CAVSQGGRALIF	CASSPRFLAAETLYF	colon	TSC3	1	Expanded	Expanded	4	0.00056164
CATATGGGTGGCAAAC-1	clonotype1265	TGTGCTGCTGAGGCTGACATGGGCTACAAACTTACCTTC	TGCACCTGCAGTGGGACTGGGGGGTTTGAACAGTACTTC	CAAEADMGYKLTF	CTCSGTGGFEQYF	colon	TSC1	0	Non-expanded	Non-expanded	1	0.00014041
CATATGGGTGGTTTCA-1	clonotype3	TGTGCTCTGGGTGATGGGTATAACCAGGGGAAGCTTATCTTT	TGTGGTGCTAAAGGGGGGATCACCGGGCAGCTCTACTTT	CALGDGYNQGKLIF	CGAKGGITGQLYF	colon	TSC1	2	Expanded	Expanded	87	0.0122157
CATATGGTCACCAGGC-1	clonotype252	TGTGCAGCAAGTAACTCCAATACCAACAAAGTCGTCTTT	TGTGCCAGCAGCGCCGGAGGGGGCACAGAAGTCTTCTTT	CAASNSNTNKVVF	CASSAGGGTEVFF	colon	TSC4	1	Expanded	Expanded	2	0.00028082
CATATTCAGGCTCTTA-1	clonotype1274		TGTGCTAGCAGTTTATCGGCACCTAGTGCAGAAACGCTGTATTTT		CASSLSAPSAETLYF	colon	TSC3	1		Non-expanded	1	0.00014041
CATATTCAGTCCTCCT-1	clonotype1273	TGTGCTGCAAGTGAGGCAAATGCTTACAAAGTCATCTTT	TGTGCCAGCAGTCAAGGGGCCAGCTCCTATGAACAGTACTTC	CAASEANAYKVIF	CASSQGASSYEQYF	colon	TSC1	0	Non-expanded	Non-expanded	1	0.00014041
CATATTCCACAGACTT-1	clonotype1565		TGTGCCAGCACCCCCGGGACATTTCAAGACACCCAGTACTTT		CASTPGTFQDTQYF	colon	TSC1	1		Non-expanded	1	0.00014041
CATATTCCACGGTTTA-1	clonotype1566	TGTGCTCTGACAGGCAATACCGGAAAACTCATCTTT	TGCACCTGCAGTGCAGAAGTCTGGGGGGGCGCAGGAGACACCCAGTACTTT	CALTGNTGKLIF	CTCSAEVWGGAGDTQYF	colon	TSC2	0	Non-expanded	Non-expanded	1	0.00014041
CATATTCGTACCGCTG-1	clonotype1563	TGTGCTCTGAGCCTTAGCAATAACAGAATCTTCTTT	TGTGCAAGCAGCCCGACATCAAACACAGAAGTCTTCTTT	CALSLSNNRIFF	CASSPTSNTEVFF	colon	TSC4	1	Non-expanded	Non-expanded	1	0.00014041
CATCAAGAGCTAAGAT-1	clonotype66	TGTGCTTTGAGTGGGAATAGCAATAACAGAATCTTCTTT	TGTGCCAGCGGTGATGTGACAGGGGGACACTCCGACTACACCTTC	CALSGNSNNRIFF	CASGDVTGGHSDYTF	colon	TSC1	1	Expanded	Expanded	5	0.00070205
CATCAAGAGTCCATAC-1	clonotype18	TGTGCTGCTGAGGGGACTAACAGTGCAGGGAACAAGCTAACTTTT	TGTGCCAGCAGCCAAGAAGGGAGAGTCTTCTTT	CAAEGTNSAGNKLTF	CASSQEGRVFF	colon	TSC2	3	Expanded	Expanded	19	0.00266779
CATCAAGAGTGCGTGA-1	clonotype24	TGTGCTCTGGTCAAAGGGACTGGAGGCTATAAAGTGGTCTTT	TGTGCAAGCAGCCCCGGGACAGGGATTTCCAACGAAAGATTATTTTTC;TGTGCCAGCAGCCCAGGGAACTCCGACTACACCTTC	CALVKGTGGYKVVF	CASSPGNSDYTF;CASSPGTGISNERLFF	colon	TSC3	3	Expanded	Expanded	16	0.00224656
CATCAAGCACCCATGG-1	clonotype1	TGTGCTGCTGGGACCAATACAGGCAAATTAACCTTT	TGCTCCAGCAGTCAAGACTGGGGAAGTCAAAACACCTTGTACTTT	CAAGTNTGKLTF	CSSSQDWGSQNTLYF	colon	TSC2	4	Expanded	Expanded	444	0.062342
CATCAAGCAGGAATCG-1	clonotype96	TGTGCAGCAAGTGACTCAGGAGGAAACTACAAACCTACGTTT;TGTGCTCTGAGACCCCCTGCATCTTCTGGCAGCTGGCAACTCATCTTT	TGTGCCAGCAGCCAAGACAGTCAAAACACCTTGTACTTT	CAASDSGGNYKPTF;CALRPPASSGSWQLIF	CASSQDSQNTLYF	colon	TSC2	3	Expanded	Expanded	4	0.00056164
CATCAAGCATGCCTTC-1	clonotype8	TGTGCTGTGAGCCCTAGCAACATGGGCTACAAACTTACCTTC	TGTGCCAGCGGTGATGCCAGGAACTCCGACTACACCTTC	CAVSPSNMGYKLTF	CASGDARNSDYTF	colon	TSC2	2	Expanded	Expanded	64	0.00898624
CATCAAGGTAGCGATG-1	clonotype1562	TGTGCAGTGAGCATCTCCTCCTCCTTCAGCAAGCTGGTGTTT		CAVSISSSFSKLVF		colon	TSC6	0	Non-expanded		1	0.00014041
CATCAAGGTCGCGAAA-1	clonotype1559	TGTGCAGCAAGCCCTGCAAATTCTGGGACTTACCAGAGGTTT	TGTGCCTGGAGTCTTGGGGACTGGGGAGACACCCAGTACTTT	CAASPANSGTYQRF	CAWSLGDWGDTQYF	colon	TSC3	0	Non-expanded	Non-expanded	1	0.00014041
CATCAAGGTGGCGAAT-1	clonotype1560	TGTGCTTTGAGCCCGGACTACAGCAACAACAGACTTACTTTG	TGCACCTGCAGTGCCTACATCACAGAAGTCTTCTTT	CALSPDYSNNRLTL	CTCSAYITEVFF	colon	TSC3	0	Non-expanded	Non-expanded	1	0.00014041
CATCAAGTCACAAACC-1	clonotype10	TGTGCTGTGAGCGGGGCATCTTCTGGCAGCTGGCAACTCATCTTT	TGTGCCAGCAGCTACGGAGGGGCAGGTACAGAAGTCTTCTTT	CAVSGASSGSWQLIF	CASSYGGAGTEVFF	colon	TSC2	2	Expanded	Expanded	35	0.00491435
CATCAGAAGACTAGGC-1	clonotype1557	TGTGCTCTGGGTGGCATGGATAGCAACTATCAGTTGATCTGG	TGTGCCAGCAGCTTACAGATTTCTGGAAATACGCTCTATTTT	CALGGMDSNYQLIW	CASSLQISGNTLYF	colon	TSC3	1	Non-expanded	Non-expanded	1	0.00014041
CATCAGACACTTACGA-1	clonotype1	TGTGCTGCTGGGACCAATACAGGCAAATTAACCTTT	TGCTCCAGCAGTCAAGACTGGGGAAGTCAAAACACCTTGTACTTT	CAAGTNTGKLTF	CSSSQDWGSQNTLYF	colon	TSC2	2	Expanded	Expanded	444	0.062342
CATCAGAGTCCGAACC-1	clonotype57		TGTGCCAGCGGTGATCCCCGGGACAGGGTTGAACAGTACTTC		CASGDPRDRVEQYF	colon	TSC2	1		Expanded	6	0.00084246
CATCAGAGTCGCTTTC-1	clonotype4	TGTGCTACAGAGGGTAGCTTCAATAAGTTGACCTTT;TGTGCTATAGATGGCTATGGAAATGAGAAAATAACTTTT	TGCACCTGCAGTGCAGATGGCTGGGGGTGGATCTTC	CAIDGYGNEKITF;CATEGSFNKLTF	CTCSADGWGWIF	colon	TSC1	2	Expanded	Expanded	83	0.011654
CATCAGAGTTACCGAT-1	clonotype26	TGTGCAGCAAGTGGAACAGGCAATACCGGAAAACTCATCTTT	TGTGCCGCCAGGGACAGGGCCCTCCCAGAAGTCTTCTTT	CAASGTGNTGKLIF	CAARDRALPEVFF	colon	TSC2	3	Expanded	Expanded	14	0.00196574
CATCAGATCAGGCCCA-1	clonotype3	TGTGCTCTGGGTGATGGGTATAACCAGGGGAAGCTTATCTTT	TGTGGTGCTAAAGGGGGGATCACCGGGCAGCTCTACTTT	CALGDGYNQGKLIF	CGAKGGITGQLYF	colon	TSC1	2	Expanded	Expanded	87	0.0122157
CATCAGATCCACGCAG-1	clonotype258	TGTGCTGCTGATCAAGGAGGGTCTGCGAAGCTCATCTTT	TGTGCCAGCAGTGATGCAGAAACGCTGTATTTT	CAADQGGSAKLIF	CASSDAETLYF	colon	TSC3	1	Expanded	Expanded	2	0.00028082
CATCCACCAAGAAAGG-1	clonotype1558		TGTGCCAGCACGAGTGCAGAAACGCTGTATTTT		CASTSAETLYF	colon	TSC2	0		Non-expanded	1	0.00014041
CATCCACCAAGCCATT-1	clonotype1	TGTGCTGCTGGGACCAATACAGGCAAATTAACCTTT	TGCTCCAGCAGTCAAGACTGGGGAAGTCAAAACACCTTGTACTTT	CAAGTNTGKLTF	CSSSQDWGSQNTLYF	colon	TSC2	2	Expanded	Expanded	444	0.062342
CATCCACCATGAAGTA-1	clonotype1348	TGTGCTGCAAGTCCTCTTCAAGGAGGGTCTGCGAAGCTCATCTTT	TGTGCCAGCAGCTTAGACCGCTGGTCCTATGAACAGTACTTC	CAASPLQGGSAKLIF	CASSLDRWSYEQYF	colon	TSC1	1	Non-expanded	Non-expanded	1	0.00014041
CATCCACTCATGCATG-1	clonotype255		TGTGCCAGCAGTGAAGACATCCTTGAACAGTACTTC		CASSEDILEQYF	colon	TSC3	1		Expanded	2	0.00028082
CATCCACTCCATGAGT-1	clonotype1350	TGTGCAGCAAGGGGGAATAGCAATAACAGAATCTTCTTT		CAARGNSNNRIFF		colon	TSC3	2	Non-expanded		1	0.00014041
CATCGAACACATGTGT-1	clonotype1344	TGTGCTATAAATTATGGGAGCAGTGGCAACAAGCTCATCTTT	TGTGCCTTTCTCCGGGGCAACACCGGGCAGCTCTACTTT	CAINYGSSGNKLIF	CAFLRGNTGQLYF	colon	TSC2	3	Non-expanded	Non-expanded	1	0.00014041
CATCGAACATCAGTCA-1	clonotype1343	TGTGCAGTTAGTGGTCCTTCTGGAGGAAGCAATGCAAAGCTAACCTTC	TGTGCCAGCAGTCTTGGACAGAGTCAAAACACCTTGTACTTT	CAVSGPSGGSNAKLTF	CASSLGQSQNTLYF	colon	TSC1	1	Non-expanded	Non-expanded	1	0.00014041
CATCGAACATCCAACA-1	clonotype47	TGTGCTGCAAGTGGGAGAGGAAACTACAAACCTACGTTT	TGTGCCAGCAGCTGGGACAGGGAGGAACAGTACTTC	CAASGRGNYKPTF	CASSWDREEQYF	colon	TSC3	1	Expanded	Expanded	7	0.00098287
CATCGAAGTGCAGTAG-1	clonotype45	TGTGCTATAGGGGATTATAACCAGGGGAAGCTTATCTTT	TGTGCCAGCAGCCAAGTCCTGACTGGGGGGAGCTCCTATGAACAGTACTTC	CAIGDYNQGKLIF	CASSQVLTGGSSYEQYF	colon	TSC1	1	Expanded	Expanded	8	0.00112328
CATCGAAGTGGACGAT-1	clonotype1346	TGTGCAGCCGTTAATACAGGAAACTACAAATACGTCTTT	TGTGCCAGCGGTCGGACAGGGGAGGACTCCGACTACACCTTC	CAAVNTGNYKYVF	CASGRTGEDSDYTF	colon	TSC2	1	Non-expanded	Non-expanded	1	0.00014041
CATCGAATCGAATCCA-1	clonotype1341	TGTGCAGCAGGGGGAGGCTATAAAGTGGTCTTT	TGTGCCAGCAGTTTAGGGGGAAACACCGGGCAGCTCTACTTT	CAAGGGYKVVF	CASSLGGNTGQLYF	colon	TSC1	3	Non-expanded	Non-expanded	1	0.00014041
CATCGAATCGTTTGCC-1	clonotype1340	TGTGTTTTGAGTAACACCAATACAGGCAAATTAACCTTT		CVLSNTNTGKLTF		colon	TSC1	1	Non-expanded		1	0.00014041
CATCGGGAGCTGTCTA-1	clonotype906	TGTGCAGCATTTAATACAGGAAACTACAAATACGTCTTT	TGTGCCAGCAGCTTTAGAGGACAAACAGAAGTCTTCTTT	CAAFNTGNYKYVF	CASSFRGQTEVFF	colon	TSC2	0	Non-expanded	Non-expanded	1	0.00014041
CATCGGGAGGCCATAG-1	clonotype35	TGTGCTGTGAGCGCGGCATCTTCTGGCAGCTGGCAACTCATCTTT		CAVSAASSGSWQLIF		colon	TSC2	2	Expanded		11	0.00154451
CATCGGGAGGGCTTGA-1	clonotype256	TGTGCTTTGGAGGGCACAAATGCTTACAAAGTCATCTTT	TGTGCCAGCAGTCCCTTACTGGGGGGGTTTAACTATGCTGAGCAGTTCTTC	CALEGTNAYKVIF	CASSPLLGGFNYAEQFF	colon	TSC1	1	Expanded	Expanded	2	0.00028082
CATCGGGGTAATTGGA-1	clonotype262	TGCGCAGTCAGTCCCTACCAGGGAGGCAGAGCTCTGATATTT	TGTGGTGCTAGGGGGGACTGGGGGAATGAACAGTACTTC	CAVSPYQGGRALIF	CGARGDWGNEQYF	colon	TSC2	3	Expanded	Expanded	2	0.00028082
CATCGGGGTGAGCGAT-1	clonotype900	TGTGCAGCTATAACAGGCAATACCGGAAAACTCATCTTT	TGTGCCAGCAGTCTTCAGAGGGCCACAGAAGTCTTCTTT	CAAITGNTGKLIF	CASSLQRATEVFF	colon	TSC2	3	Non-expanded	Non-expanded	1	0.00014041
CATCGGGGTTGAGTTC-1	clonotype136	TGTGCTCGCCTCGCATCTTCTGGCAGCTGGCAACTCATCTTT	TGTGCCAGCAGTCTGGGAGCAAACACAGAAGTCTTCTTT	CARLASSGSWQLIF	CASSLGANTEVFF	colon	TSC2	1	Expanded	Expanded	3	0.00042123
CATCGGGTCGAATGGG-1	clonotype259	TGTGCTGCTTTTGGGAGCAGTGGCAACAAGCTCATCTTT	TGTGCCTGGAGTCTACGCTCCGACTACACCTTC	CAAFGSSGNKLIF	CAWSLRSDYTF	colon	TSC2	1	Expanded	Expanded	2	0.00028082
CATCGGGTCGAGCCCA-1	clonotype90	TGTGCTCTGAGTGATTATGGAGGCAGCAATTACAAACTGACATTT	TGTGCCAGCAGTTCGGGGGCTGGAAATACGCTCTATTTT	CALSDYGGSNYKLTF	CASSSGAGNTLYF	colon	TSC3	3	Expanded	Expanded	4	0.00056164
CATGACAAGAAACCTA-1	clonotype899	TGTATCCTGAGAGCGAAGGGTGGAAATGAGAAAATAACTTTT	TGTGCCAGCAGTTTGGACTGGGGGTTCTATGAACAGTACTTC	CILRAKGGNEKITF	CASSLDWGFYEQYF	colon	TSC1	3	Non-expanded	Non-expanded	1	0.00014041
CATGACAAGCCCGAAA-1	clonotype902	TGTGCAGCAAGCATGAGGCGATCTTCTGGCAGCTGGCAACTCATCTTT	TGTGCCAGCAGCCAAGAAGGGGTTAGTGCAGAAACGCTGTATTTT	CAASMRRSSGSWQLIF	CASSQEGVSAETLYF	colon	TSC1	1	Non-expanded	Non-expanded	1	0.00014041
CATGACAAGCGTCTAT-1	clonotype148	TGTGCAGTGAAACGGTATAACCAGGGGAAGCTTATCTTT	TGTGCCAGCAGCCGACTGGAGGCCTATGCTGAGCAGTTCTTC	CAVKRYNQGKLIF	CASSRLEAYAEQFF	colon	TSC2	3	Expanded	Expanded	3	0.00042123
CATGACAAGGAATTAC-1	clonotype901		TGTGCCAGCAGTTTAGGGGGGGCTGGGAGTGCAGAAACGCTGTATTTT		CASSLGGAGSAETLYF	colon	TSC3	3		Non-expanded	1	0.00014041
CATGACAGTTCCATGA-1	clonotype1	TGTGCTGCTGGGACCAATACAGGCAAATTAACCTTT	TGCTCCAGCAGTCAAGACTGGGGAAGTCAAAACACCTTGTACTTT	CAAGTNTGKLTF	CSSSQDWGSQNTLYF	colon	TSC2	2	Expanded	Expanded	444	0.062342
CATGACATCAACCAAC-1	clonotype2	TGTGCTGTGAGCGCGGCATCTTCTGGCAGCTGGCAACTCATCTTT	TGTGCCAGCGGTAGGGGGCGCGCCAACGAAAGATTATTTTTC	CAVSAASSGSWQLIF	CASGRGRANERLFF	colon	TSC2	2	Expanded	Expanded	292	0.0409997
CATGCCTAGGATGCGT-1	clonotype82		TGTGCCAGCAGCCCGACTGGGGGCTCCTATGAACAGTACTTC		CASSPTGGSYEQYF	colon	TSC6	0		Expanded	4	0.00056164
CATGCCTAGTCCATAC-1	clonotype15	TGTGCTGCGCCCTACCAGGGAGGCAGAGCTCTGATATTT	TGTGCCTGGACCCCCCCGGACTGGGGGGATGCTGAGCAGTTCTTC	CAAPYQGGRALIF	CAWTPPDWGDAEQFF	colon	TSC2	1	Expanded	Expanded	20	0.0028082
CATGCCTCAATCGGTT-1	clonotype1143	TGTGCTCTGGGTGGCCCCTACCCCTATGGAAATGAGAAAATAACTTTT	TGTGCCAGCGGTGATGCTACTGGGGGGAGAGAACAGTACTTC	CALGGPYPYGNEKITF	CASGDATGGREQYF	colon	TSC5	1	Non-expanded	Non-expanded	1	0.00014041
CATGCCTCACATGGGA-1	clonotype1144	TGTGCTATCTCAGAAGGCACTGGGTCTAAGCTGTCATTT	TGTGCCAGCAGCCAGTCTGGGGAACAGTACTTC	CAISEGTGSKLSF	CASSQSGEQYF	colon	TSC1	0	Non-expanded	Non-expanded	1	0.00014041
CATGCCTCACTAGTAC-1	clonotype1141	TGTGCTTTGGAAACTGGAGCTAACACTGGAAAGCTCACGTTT	TGTGCCAGCAGTATCAGGGACTGGGGGTCCCAGTACTTT	CALETGANTGKLTF	CASSIRDWGSQYF	colon	TSC1	0	Non-expanded	Non-expanded	1	0.00014041
CATGCCTGTACACCGC-1	clonotype1139	TGTGCTTTAAATTCTGGGACTTACCAGAGGTTT	TGTGCCAGCAGCCAAGATGGGACTGGGTATGAACAGTACTTC	CALNSGTYQRF	CASSQDGTGYEQYF	colon	TSC1	1	Non-expanded	Non-expanded	1	0.00014041
CATGCCTGTAGCGATG-1	clonotype2	TGTGCTGTGAGCGCGGCATCTTCTGGCAGCTGGCAACTCATCTTT	TGTGCCAGCGGTAGGGGGCGCGCCAACGAAAGATTATTTTTC	CAVSAASSGSWQLIF	CASGRGRANERLFF	colon	TSC2	2	Expanded	Expanded	292	0.0409997
CATGCCTGTCCGAGTC-1	clonotype1137		TGTGCTAGCAACCCAGCGGGACAGGGGACCTATGAACAGTACTTC		CASNPAGQGTYEQYF	colon	TSC1	0		Non-expanded	1	0.00014041
CATGCCTTCCGTTGCT-1	clonotype1138		TGTGCCAGCGGTGATGCGCTGGGGGGGCAGGACACCCAGTACTTT		CASGDALGGQDTQYF	colon	TSC2	0		Non-expanded	1	0.00014041
CATGGCGGTAAAGGAG-1	clonotype2	TGTGCTGTGAGCGCGGCATCTTCTGGCAGCTGGCAACTCATCTTT	TGTGCCAGCGGTAGGGGGCGCGCCAACGAAAGATTATTTTTC	CAVSAASSGSWQLIF	CASGRGRANERLFF	colon	TSC2	2	Expanded	Expanded	292	0.0409997
CATGGCGGTTAAGGGC-1	clonotype1135	TGTGCTCTGAGTGAGCAAGGCACTGGGTCTAAGCTGTCATTT	TGTGCCAGCAGCTTCGGAAAAGACACCCAGTACTTT	CALSEQGTGSKLSF	CASSFGKDTQYF	colon	TSC5	0	Non-expanded	Non-expanded	1	0.00014041
CATTATCCAATGGATA-1	clonotype1	TGTGCTGCTGGGACCAATACAGGCAAATTAACCTTT	TGCTCCAGCAGTCAAGACTGGGGAAGTCAAAACACCTTGTACTTT	CAAGTNTGKLTF	CSSSQDWGSQNTLYF	colon	TSC2	2	Expanded	Expanded	444	0.062342
CATTATCGTACTTCTT-1	clonotype1363		TGTGCCAGCAGCCAAGACGGCTGGGGAAAAGACACCCAGTACTTT		CASSQDGWGKDTQYF	colon	TSC5	0		Non-expanded	1	0.00014041
CATTATCGTGGCGAAT-1	clonotype149	TGTGCAGCAAGTTGGAGTGGAGGCAGCAATTACAAACTGACATTT	TGTGCCAGCAGTATCCAGGCTTCCTATAATTCGCCCCTCTACTTT	CAASWSGGSNYKLTF	CASSIQASYNSPLYF	colon	TSC1	1	Expanded	Expanded	3	0.00042123
CATTATCGTGTTGGGA-1	clonotype245	TGTGCAGTGAAGAGGACACAGGTTGTGGGGCAGCTCACTTTC	TGTGCAAGCAACAGACCTAGTGCAGAAACGCTGTATTTT	CAVKRTQVVGQLTF	CASNRPSAETLYF	colon	TSC2	1	Expanded	Expanded	2	0.00028082
CATTATCGTTGCGCAC-1	clonotype1	TGTGCTGCTGGGACCAATACAGGCAAATTAACCTTT	TGCTCCAGCAGTCAAGACTGGGGAAGTCAAAACACCTTGTACTTT	CAAGTNTGKLTF	CSSSQDWGSQNTLYF	colon	TSC2	2	Expanded	Expanded	444	0.062342
CATTATCTCAGCGATT-1	clonotype1362	TGTGCAGCTCCCCGGGGCAGTGCAGGGAACAAGCTAACTTTT	TGTGCAAGCAGCTTAGGGGACAACTATGAACAGTACTTC	CAAPRGSAGNKLTF	CASSLGDNYEQYF	colon	TSC6	0	Non-expanded	Non-expanded	1	0.00014041
CATTATCTCTACTATC-1	clonotype146	TGTGCTTTGAGTGAGGGGTCTGGTAGCTTCAATAAGTTGACCTTT	TGTGCAAGCAGCTTAGGGGACAGCTCCTATGAACAGTACTTC	CALSEGSGSFNKLTF	CASSLGDSSYEQYF	colon	TSC4	5	Expanded	Expanded	3	0.00042123
CATTCGCAGAATCTCC-1	clonotype5	TGCTCAGCAAGCCCTAACTATGCCCAGGGATTAACCTTC	TGTGCCAGCAGCCCCACAGGGTATGAACAGTACTTC	CSASPNYAQGLTF	CASSPTGYEQYF	colon	TSC2	4	Expanded	Expanded	72	0.0101095
CATTCGCAGCTAACAA-1	clonotype14	TGTGCTGTGAGCGCGAGATCTGGCAGCTGGCAACTCATCTTT	TGTGCCAGCACCCCCGGGGGCGCGAACACAGAAGTCTTCTTT	CAVSARSGSWQLIF	CASTPGGANTEVFF	colon	TSC1	2	Expanded	Expanded	21	0.00294861
CATTCGCCAATCCAAC-1	clonotype10	TGTGCTGTGAGCGGGGCATCTTCTGGCAGCTGGCAACTCATCTTT	TGTGCCAGCAGCTACGGAGGGGCAGGTACAGAAGTCTTCTTT	CAVSGASSGSWQLIF	CASSYGGAGTEVFF	colon	TSC2	2	Expanded	Expanded	35	0.00491435
CATTCGCCACACCGAC-1	clonotype1	TGTGCTGCTGGGACCAATACAGGCAAATTAACCTTT	TGCTCCAGCAGTCAAGACTGGGGAAGTCAAAACACCTTGTACTTT	CAAGTNTGKLTF	CSSSQDWGSQNTLYF	colon	TSC2	2	Expanded	Expanded	444	0.062342
CATTCGCGTTCGCGAC-1	clonotype1368		TGTGCCAGCAGCTTACTGGGGGTAAACACCGGGCAGCTCTACTTT		CASSLLGVNTGQLYF	colon	TSC1	0		Non-expanded	1	0.00014041
CATTCGCTCAATACCG-1	clonotype113	TGTGCTGTGAGTGTGGCATCTTCTGGCAGCTGGCAACTCATCTTT	TGTGCCAGCAGCCAAGGGGGACTCAACGAAAGATTATTTTTC	CAVSVASSGSWQLIF	CASSQGGLNERLFF	colon	TSC2	2	Expanded	Expanded	3	0.00042123
CCAATCCGTCTCCCTA-1	clonotype1	TGTGCTGCTGGGACCAATACAGGCAAATTAACCTTT	TGCTCCAGCAGTCAAGACTGGGGAAGTCAAAACACCTTGTACTTT	CAAGTNTGKLTF	CSSSQDWGSQNTLYF	colon	TSC2	2	Expanded	Expanded	444	0.062342
CCAATCCGTCTGATTG-1	clonotype1366	TGTGCTGTGAGCGCGAGTCAAGGAGGGTCTGCGAAGCTCATCTTT	TGTGCCAGCAGAGGGGACATCTATAATTCGCCCCTCTACTTT	CAVSASQGGSAKLIF	CASRGDIYNSPLYF	colon	TSC3	0	Non-expanded	Non-expanded	1	0.00014041
CCAATCCGTGTGAAAT-1	clonotype4	TGTGCTACAGAGGGTAGCTTCAATAAGTTGACCTTT;TGTGCTATAGATGGCTATGGAAATGAGAAAATAACTTTT	TGCACCTGCAGTGCAGATGGCTGGGGGTGGATCTTC	CAIDGYGNEKITF;CATEGSFNKLTF	CTCSADGWGWIF	colon	TSC1	2	Expanded	Expanded	83	0.011654
CCAATCCTCGCCGTGA-1	clonotype1365	TGTGCAGCAAGCATGACTGGAGCTAACACTGGAAAGCTCACGTTT	TGTGCCAGCTCTCTCCGGTCTGGAAATACGCTCTATTTT	CAASMTGANTGKLTF	CASSLRSGNTLYF	colon	TSC3	3	Non-expanded	Non-expanded	1	0.00014041
CCAATCCTCGTACCGG-1	clonotype2	TGTGCTGTGAGCGCGGCATCTTCTGGCAGCTGGCAACTCATCTTT	TGTGCCAGCGGTAGGGGGCGCGCCAACGAAAGATTATTTTTC	CAVSAASSGSWQLIF	CASGRGRANERLFF	colon	TSC2	2	Expanded	Expanded	292	0.0409997
CCACCTAAGACAAAGG-1	clonotype244	TGTGCAGCTAGTGAGTGGAATAGCAATAACAGAATCTTCTTT	TGTGCCAGCAGCCCTGACAGGGAAAGTCAAAACACCTTGTACTTT	CAASEWNSNNRIFF	CASSPDRESQNTLYF	colon	TSC1	1	Expanded	Expanded	2	0.00028082
CCACCTAAGCCTTGAT-1	clonotype243	TGTGCAGCTAGTGAGCATGATAACTATGCCCAGGGATTAACCTTC	TGTGCCAGCGGTGAGACTGGGGGGAGGAGTGAACAGTACTTC	CAASEHDNYAQGLTF	CASGETGGRSEQYF	colon	TSC4	1	Expanded	Expanded	2	0.00028082
CCACCTACAGGGTACA-1	clonotype2	TGTGCTGTGAGCGCGGCATCTTCTGGCAGCTGGCAACTCATCTTT	TGTGCCAGCGGTAGGGGGCGCGCCAACGAAAGATTATTTTTC	CAVSAASSGSWQLIF	CASGRGRANERLFF	colon	TSC2	2	Expanded	Expanded	292	0.0409997
CCACCTACATGCAACT-1	clonotype242	TGTGCTGTGAGCGCGAACAGTGGAGGCAGCAATTACAAACTGACATTT	TGCACCTGCAGTACGGGACTGGGGGGAGAGACGCTGTATTTT	CAVSANSGGSNYKLTF	CTCSTGLGGETLYF	colon	TSC4	1	Expanded	Expanded	2	0.00028082
CCACCTACATTAGCCA-1	clonotype241	TGTGCTCTGAGTGATAAGACTGGCAGTGGTGGAAAACTCACTTTG	TGTGCCAGCAGTATATTTAGAACTAGTCAAAACACCTTGTACTTT	CALSDKTGSGGKLTL	CASSIFRTSQNTLYF	colon	TSC5	5	Expanded	Expanded	2	0.00028082
CCACCTATCAACGGGA-1	clonotype708	TGTGCTGTGAGCGAAGGGAAACGCACCAATACAGGCAAATTAACCTTT	TGTGCCAGCAGCTGGGGGTCCTATGAACAGTACTTC	CAVSEGKRTNTGKLTF	CASSWGSYEQYF	colon	TSC1	0	Non-expanded	Non-expanded	1	0.00014041
CCACCTATCCACTCCA-1	clonotype1579	TGTGCAGGGGCATCTTCTGGCAGCTGGCAACTCATCTTT	TGTGCCTGGACTGGGGGAGGTCAAGACACCCAGTACTTT	CAGASSGSWQLIF	CAWTGGGQDTQYF	colon	TSC1	0	Non-expanded	Non-expanded	1	0.00014041
CCACCTATCCGTCATC-1	clonotype1580	TGTGCTATCGGGAGGAATACAGAAGGTGCAGATAGACTCACCTTT	TGTGCCAGCAGCTCGACTGGGGGAAACACCTTGTACTTT	CAIGRNTEGADRLTF	CASSSTGGNTLYF	colon	TSC6	0	Non-expanded	Non-expanded	1	0.00014041
CCACGGAAGAGCTATA-1	clonotype255		TGTGCCAGCAGTGAAGACATCCTTGAACAGTACTTC		CASSEDILEQYF	colon	TSC3	1		Expanded	2	0.00028082
CCACGGAAGAGGGATA-1	clonotype2	TGTGCTGTGAGCGCGGCATCTTCTGGCAGCTGGCAACTCATCTTT	TGTGCCAGCGGTAGGGGGCGCGCCAACGAAAGATTATTTTTC	CAVSAASSGSWQLIF	CASGRGRANERLFF	colon	TSC2	2	Expanded	Expanded	292	0.0409997
CCACGGACAAGGGTCA-1	clonotype1573	TGTGCTGTCAATAACAACAATGCCCCACGATTT	TGTGCCAGCACCGGGACATCTAGTGCAGAAACGCTGTATTTT	CAVNNNNAPRF	CASTGTSSAETLYF	colon	TSC2	5	Non-expanded	Non-expanded	1	0.00014041
CCACGGACACCACGTG-1	clonotype1	TGTGCTGCTGGGACCAATACAGGCAAATTAACCTTT	TGCTCCAGCAGTCAAGACTGGGGAAGTCAAAACACCTTGTACTTT	CAAGTNTGKLTF	CSSSQDWGSQNTLYF	colon	TSC2	2	Expanded	Expanded	444	0.062342
CCACGGACATCCGCGA-1	clonotype1575	TGTGCTATGGAACGTCCGGCGGCTTCAAGTGGCCAGAAGCTGGTTTTT		CAMERPAASSGQKLVF		colon	TSC1	3	Non-expanded		1	0.00014041
CCACGGACATGGTCAT-1	clonotype1576	TGCGCAGTCAGTGCAAATTCTGGGACTTACCAGAGGTTT		CAVSANSGTYQRF		colon	TSC2	1	Non-expanded		1	0.00014041
CCACGGAGTCAACTGT-1	clonotype1583	TGTGCAGCAAGCAGGGGGAGCAGTGGCAACAAGCTCATCTTT	TGTGCCAGCAGTCTGCCGTACACCGGGCAGCTCTACTTT	CAASRGSSGNKLIF	CASSLPYTGQLYF	colon	TSC2	3	Non-expanded	Non-expanded	1	0.00014041
CCACGGAGTTCTGAAC-1	clonotype1	TGTGCTGCTGGGACCAATACAGGCAAATTAACCTTT	TGCTCCAGCAGTCAAGACTGGGGAAGTCAAAACACCTTGTACTTT	CAAGTNTGKLTF	CSSSQDWGSQNTLYF	colon	TSC2	2	Expanded	Expanded	444	0.062342
CCACTACAGAGGTTGC-1	clonotype1772	TGCGCTCTGAGTCCGGACTACAGCAACAACAGACTTACTTTG	TGTGCCTGCGCAGGGAAGGGTAGTCAAAACACCTTGTACTTT	CALSPDYSNNRLTL	CACAGKGSQNTLYF	colon	TSC6	0	Non-expanded	Non-expanded	1	0.00014041
CCACTACAGCACAGGT-1	clonotype1771	TGTGCTCTGGTTATGTCTAATTACAACGTGCTTTACTTC	TGCACCTGCAGTGGGCCGGGACTGGGGGGGCGCTTTCAAAACACCTTGTACTTT	CALVMSNYNVLYF	CTCSGPGLGGRFQNTLYF	colon	TSC2	3	Non-expanded	Non-expanded	1	0.00014041
CCACTACAGCCACGTC-1	clonotype10	TGTGCTGTGAGCGGGGCATCTTCTGGCAGCTGGCAACTCATCTTT	TGTGCCAGCAGCTACGGAGGGGCAGGTACAGAAGTCTTCTTT	CAVSGASSGSWQLIF	CASSYGGAGTEVFF	colon	TSC2	2	Expanded	Expanded	35	0.00491435
CCACTACAGTGTACGG-1	clonotype1774		TGTGCTAGCAGTGGGTGGGGGGGGTATGAACAGTACTTC		CASSGWGGYEQYF	colon	TSC2	3		Non-expanded	1	0.00014041
CCACTACGTCGATTGT-1	clonotype27	TGTGCTGTGAGCGCTGCATCTTCTGGCAGCTGGCAACTCATCTTT	TGTGCCAGCAGCCGGGGCCAGTCAAACACAGAAGTCTTCTTT	CAVSAASSGSWQLIF	CASSRGQSNTEVFF	colon	TSC3	2	Expanded	Expanded	13	0.00182533
CCACTACGTCGGCTCA-1	clonotype8	TGTGCTGTGAGCCCTAGCAACATGGGCTACAAACTTACCTTC	TGTGCCAGCGGTGATGCCAGGAACTCCGACTACACCTTC	CAVSPSNMGYKLTF	CASGDARNSDYTF	colon	TSC2	2	Expanded	Expanded	64	0.00898624
CCACTACTCACTCCTG-1	clonotype1776	TGTGCACTGACGGGGGCTACTGGAGGCAATAATAAGCTGACTTTT	TGTGCCAGCAGCTCCCGGGACAGGGGAAATTCGCCCCTCTACTTT	CALTGATGGNNKLTF	CASSSRDRGNSPLYF	colon	TSC3	3	Non-expanded	Non-expanded	1	0.00014041
CCACTACTCCACTGGG-1	clonotype1775	TGTGCTATAAGAAGGTCTAATTACAACGTGCTTTACTTC	TGTGCCAGCAGTGATGAGGCATCTGGAAATACGCTCTATTTT	CAIRRSNYNVLYF	CASSDEASGNTLYF	colon	TSC4	0	Non-expanded	Non-expanded	1	0.00014041
CCAGCGAAGGAGTAGA-1	clonotype1778	TGTGCTATGAGAGGAACCTCAGGAGGAAACTACAAACCTACGTTT	TGTGCCAGCAGGCTTCAGGGAAGTCAAAACACCTTGTACTTT	CAMRGTSGGNYKPTF	CASRLQGSQNTLYF	colon	TSC4	3	Non-expanded	Non-expanded	1	0.00014041
CCAGCGAAGTTTAGGA-1	clonotype1777	TGTGCTATTGGGAGTGCAGGGAACAAGCTAACTTTT	TGTGCCAGCAGCCAAGGGACTGGGTATGCTGAGCAGTTCTTC	CAIGSAGNKLTF	CASSQGTGYAEQFF	colon	TSC2	1	Non-expanded	Non-expanded	1	0.00014041
CCAGCGACACGCGAAA-1	clonotype3	TGTGCTCTGGGTGATGGGTATAACCAGGGGAAGCTTATCTTT	TGTGGTGCTAAAGGGGGGATCACCGGGCAGCTCTACTTT	CALGDGYNQGKLIF	CGAKGGITGQLYF	colon	TSC1	2	Expanded	Expanded	87	0.0122157
CCAGCGACAGTAGAGC-1	clonotype1981	TGTGCAGCAAGTGCAGGAAGCAATGCAAAGCTAACCTTC	TGTGCCAGCAGCCTCGGGACAGGGGGCAGCGAAAGATTATTTTTC	CAASAGSNAKLTF	CASSLGTGGSERLFF	colon	TSC1	0	Non-expanded	Non-expanded	1	0.00014041
CCAGCGACAGTTAACC-1	clonotype41	TGTGCAGCAAGTCGAGGGAGCAGTGGCAACAAGCTCATCTTT;TGTGCTCTGGTGAAGGCAGGCAATACCGGAAAACTCATCTTT	TGTGCCAGCAGTATCCCAGGGGCAAACACAGAAGTCTTCTTT	CAASRGSSGNKLIF;CALVKAGNTGKLIF	CASSIPGANTEVFF	colon	TSC2	4	Expanded	Expanded	9	0.00126369
CCAGCGAGTTAGATGA-1	clonotype2	TGTGCTGTGAGCGCGGCATCTTCTGGCAGCTGGCAACTCATCTTT	TGTGCCAGCGGTAGGGGGCGCGCCAACGAAAGATTATTTTTC	CAVSAASSGSWQLIF	CASGRGRANERLFF	colon	TSC2	2	Expanded	Expanded	292	0.0409997
CCAGCGATCAGCAACT-1	clonotype1	TGTGCTGCTGGGACCAATACAGGCAAATTAACCTTT	TGCTCCAGCAGTCAAGACTGGGGAAGTCAAAACACCTTGTACTTT	CAAGTNTGKLTF	CSSSQDWGSQNTLYF	colon	TSC2	2	Expanded	Expanded	444	0.062342
CCAGCGATCCAGATCA-1	clonotype248	TGTGCTCTGGGGGGCACCAATACAGGCAAATTAACCTTT	TGTGCCAGCAGCTTAGTGCAGAACCAAGACACCCAGTACTTT	CALGGTNTGKLTF	CASSLVQNQDTQYF	colon	TSC1	3	Expanded	Expanded	2	0.00028082
CCAGCGATCCGCGTTT-1	clonotype1985	TGTGCAGCTAGTGAGACGGGGCAGGGAGGCAGAGCTCTGATATTT	TGTGCCAGCGGTTCCGGGACTGGGGGGTCTTATGAACAGTACTTC	CAASETGQGGRALIF	CASGSGTGGSYEQYF	colon	TSC4	0	Non-expanded	Non-expanded	1	0.00014041
CCATGTCCACGAAGCA-1	clonotype1983	TGTGCAGTGAGCATGGGGAGAACAGGCAATACCGGAAAACTCATCTTT	TGCTCCAGCAGTCATCGGGACTGGGGATATGAACAGTACTTC	CAVSMGRTGNTGKLIF	CSSSHRDWGYEQYF	colon	TSC2	2	Non-expanded	Non-expanded	1	0.00014041
CCATGTCGTGACTACT-1	clonotype968	TGTGCAGCAAGTTGGAACAACAATGCCCCACGATTT	TGTGCCAGCAGCGGACACCCTAGTGCAGAAACGCTGTATTTT	CAASWNNNAPRF	CASSGHPSAETLYF	colon	TSC1	0	Non-expanded	Non-expanded	1	0.00014041
CCATGTCGTTGTTTGG-1	clonotype112	TGTGCCCATAGCAACTATCAGTTGATCTGG	TGCACCTGCAGTTCTGGGACATATTCTGGAAATACGCTCTATTTT	CAHSNYQLIW	CTCSSGTYSGNTLYF	colon	TSC1	3	Expanded	Expanded	3	0.00042123
CCATGTCTCGCTTGTC-1	clonotype2162	TGTGCAGCCTCCCGGTCCAATACCAACAAAGTCGTCTTT	TGTGGTGCTAGGAGGCTGGGGGGCGACACCCAGTACTTT	CAASRSNTNKVVF	CGARRLGGDTQYF	colon	TSC1	0	Non-expanded	Non-expanded	1	0.00014041
CCATTCGGTAGGACAC-1	clonotype2157	TGTGCCACAAATGTTGGTGACAACAGTAAGCTGATTTGG	TGTGCAAGCAGCCGGGACTGGGGGGACACCTTGTACTTT	CATNVGDNSKLIW	CASSRDWGDTLYF	colon	TSC1	1	Non-expanded	Non-expanded	1	0.00014041
CCATTCGGTGACGGTA-1	clonotype2156		TGTGCCAGCGGTGGGGGACAATACGAAAGATTATTTTTC		CASGGGQYERLFF	colon	TSC2	3		Non-expanded	1	0.00014041
CCATTCGTCACGCATA-1	clonotype81	TGTGCAGCAAGGGGTAACACGGGTTACCAGAACTTCTATTTT	TGTGCCAGCAGCTTTACCGAGTATGAACAGTACTTC	CAARGNTGYQNFYF	CASSFTEYEQYF	colon	TSC2	3	Expanded	Expanded	4	0.00056164
CCATTCGTCAGTTCGA-1	clonotype2155	TGTGCTCTGGGTGAGATTGGCGCTTACAAAGTCATCTTT	TGTGCCAGCAGCTATCCCCTCAAGAGCCAAGACACCCAGTACTTT	CALGEIGAYKVIF	CASSYPLKSQDTQYF	colon	TSC1	0	Non-expanded	Non-expanded	1	0.00014041
CCATTCGTCTGCGTAA-1	clonotype247		TGTGCCAGCAGCTTAGAGGGGGTTGACACAGAAGTCTTCTTT		CASSLEGVDTEVFF	colon	TSC1	3		Expanded	2	0.00028082
CCATTCGTCTTGAGAC-1	clonotype2356	TGTGCAGCAAGTGTTAATACAGGAAACTACAAATACGTCTTT		CAASVNTGNYKYVF		colon	TSC1	1	Non-expanded		1	0.00014041
CCCAATCCAGCATACT-1	clonotype18	TGTGCTGCTGAGGGGACTAACAGTGCAGGGAACAAGCTAACTTTT	TGTGCCAGCAGCCAAGAAGGGAGAGTCTTCTTT	CAAEGTNSAGNKLTF	CASSQEGRVFF	colon	TSC2	3	Expanded	Expanded	19	0.00266779
CCCAATCCATTTGCTT-1	clonotype2357	TGTGCTGTGAGCGGCCAGGGAGGCAGAGCTCTGATATTT	TGTGCCAGCAGTATTGGGGACAGCAACTCCGACTACACCTTC	CAVSGQGGRALIF	CASSIGDSNSDYTF	colon	TSC5	3	Non-expanded	Non-expanded	1	0.00014041
CCCAATCTCTAAGCCA-1	clonotype15	TGTGCTGCGCCCTACCAGGGAGGCAGAGCTCTGATATTT	TGTGCCTGGACCCCCCCGGACTGGGGGGATGCTGAGCAGTTCTTC	CAAPYQGGRALIF	CAWTPPDWGDAEQFF	colon	TSC2	2	Expanded	Expanded	20	0.0028082
CCCAGTTAGTTGAGTA-1	clonotype2362	TGTGCTACAGGCAACATGGGCTACAAACTTACCTTC	TGCACCTGCAGTGCAGAAACTGGGAACTATGCTGAGCAGTTCTTC	CATGNMGYKLTF	CTCSAETGNYAEQFF	colon	TSC1	0	Non-expanded	Non-expanded	1	0.00014041
CCCAGTTCAGCCTTTC-1	clonotype2363	TGCGCTCTGAGTGACATGTCTAATTACAACGTGCTTTACTTC	TGTGCCAGCAGCCAAGATGGCAGGGCTGGAAATACGCTCTATTTT	CALSDMSNYNVLYF	CASSQDGRAGNTLYF	colon	TSC1	1	Non-expanded	Non-expanded	1	0.00014041
CCCAGTTGTTCAGTAC-1	clonotype2354	TGTGCTCTGAGTGATCGAAGCAATAACAGAATCTTCTTT		CALSDRSNNRIFF		colon	TSC2	3	Non-expanded		1	0.00014041
CCCATACCAAACGCGA-1	clonotype32	TGTGCAGCAAGTGAGGGCAACATGGGCTACAAACTTACCTTC	TGCACCTGCAGTGGCAATGCAAACTCCGACTACACCTTC	CAASEGNMGYKLTF	CTCSGNANSDYTF	colon	TSC1	3	Expanded	Expanded	12	0.00168492
CCCATACCACATCCGG-1	clonotype3	TGTGCTCTGGGTGATGGGTATAACCAGGGGAAGCTTATCTTT	TGTGGTGCTAAAGGGGGGATCACCGGGCAGCTCTACTTT	CALGDGYNQGKLIF	CGAKGGITGQLYF	colon	TSC1	2	Expanded	Expanded	87	0.0122157
CCCATACCACCCATGG-1	clonotype8	TGTGCTGTGAGCCCTAGCAACATGGGCTACAAACTTACCTTC	TGTGCCAGCGGTGATGCCAGGAACTCCGACTACACCTTC	CAVSPSNMGYKLTF	CASGDARNSDYTF	colon	TSC2	2	Expanded	Expanded	64	0.00898624
CCCATACCAGTTTACG-1	clonotype2581	TGTGCTGCTTGTAGCAACTATCAGTTGATCTGG	TGCACCTGCAGTGGAGGGGGACTGGGGGGTAGTCAAAACACCTTGTACTTT	CAACSNYQLIW	CTCSGGGLGGSQNTLYF	colon	TSC4	0	Non-expanded	Non-expanded	1	0.00014041
CCCATACGTTCAGACT-1	clonotype23		TGTGCCAGCGGTAGGGGGCGCGCCAACGAAAGATTATTTTTC		CASGRGRANERLFF	colon	TSC2	2		Expanded	16	0.00224656
CCCATACGTTGGGACA-1	clonotype2580	TGTGCAGTGAGGAGGGGGACCAACATGGGCTACAAACTTACCTTC	TGTGCCAGCGGTGATGAGGTGAAAAACACCTTGTACTTT	CAVRRGTNMGYKLTF	CASGDEVKNTLYF	colon	TSC1	2	Non-expanded	Non-expanded	1	0.00014041
CCCATACGTTGGTTTG-1	clonotype2575	TGTGCAGCATACTATAACCAGGGGAAGCTTATCTTT	TGTGCCAGCAGCCAAGATGACTGGTATGAACAGTACTTC	CAAYYNQGKLIF	CASSQDDWYEQYF	colon	TSC3	0	Non-expanded	Non-expanded	1	0.00014041
CCCATACTCATCACCC-1	clonotype1	TGTGCTGCTGGGACCAATACAGGCAAATTAACCTTT	TGCTCCAGCAGTCAAGACTGGGGAAGTCAAAACACCTTGTACTTT	CAAGTNTGKLTF	CSSSQDWGSQNTLYF	colon	TSC2	2	Expanded	Expanded	444	0.062342
CCCATACTCTCGGACG-1	clonotype99	TGTGCTGCACCCTCTTCTGGCAGCTGGCAACTCATCTTT		CAAPSSGSWQLIF		colon	TSC6	2	Expanded		4	0.00056164
CCCTCCTAGGATGTAT-1	clonotype2576	TGTGCTACCCCTAGGACTGGAGGCTATAAAGTGGTCTTT	TGTGCCTGGAGTCGCCGGGGGGGCGCGGGCCAAGACACCCAGTACTTT	CATPRTGGYKVVF	CAWSRRGGAGQDTQYF	colon	TSC5	0	Non-expanded	Non-expanded	1	0.00014041
CCCTCCTAGGGTTTCT-1	clonotype2585	TGTGCTGTGAGCGCGAGTAGCAATAACAGAATCTTCTTT	TGTGCCAGCAGCCCCGGGACAGGGGGAGCTGAGCAGTTCTTC	CAVSASSNNRIFF	CASSPGTGGAEQFF	colon	TSC5	1	Non-expanded	Non-expanded	1	0.00014041
CCCTCCTCAATAACGA-1	clonotype2584	TGTGCTGCTGAGGCGGCTTCAAGTGGCCAGAAGCTGGTTTTT	TGTGCCAGCAGATTGACAGAAAACACCTTGTACTTT	CAAEAASSGQKLVF	CASRLTENTLYF	colon	TSC3	0	Non-expanded	Non-expanded	1	0.00014041
CCCTCCTTCTGGTATG-1	clonotype88	TGTGCTCTGGGCTATGGGAGCAGTGGCAACAAGCTCATCTTT	TGTGCCAGCGGGCCCGGGACAACAAACACCGGGCAGCTCTACTTT	CALGYGSSGNKLIF	CASGPGTTNTGQLYF	colon	TSC3	2	Expanded	Expanded	4	0.00056164
CCGGGATGTAGTGAAT-1	clonotype2757	TGTGCAGCAAGTGGGGCTGGCAGTGGTGGAAAACTCACTTTG	TGTGCCAGCAGCTTCGGACATGCAAACACAGAAGTCTTCTTT	CAASGAGSGGKLTL	CASSFGHANTEVFF	colon	TSC1	1	Non-expanded	Non-expanded	1	0.00014041
CCGGGATGTCTGGTCG-1	clonotype2754	TGTGTTCTGCGCCCCATTAACAGTGCAGGGAACAAGCTAACTTTT	TGTGCAAGCAGCTTAGATCTTTGGGGGGGGGCTAGTGCAGAAACGCTGTATTTT	CVLRPINSAGNKLTF	CASSLDLWGGASAETLYF	colon	TSC1	3	Non-expanded	Non-expanded	1	0.00014041
CCGGGATGTTATCCGA-1	clonotype5	TGCTCAGCAAGCCCTAACTATGCCCAGGGATTAACCTTC	TGTGCCAGCAGCCCCACAGGGTATGAACAGTACTTC	CSASPNYAQGLTF	CASSPTGYEQYF	colon	TSC2	2	Expanded	Expanded	72	0.0101095
CCGGGATGTTCAGACT-1	clonotype64	TGCGCAGTCAGTATGAATTATAACCAGGGGAAGCTTATCTTT;TGTGCTCTGAGCATGTCTAATTACAACGTGCTTTACTTC	TGTGCCAGCAGTGGGGGACTGGGGCGCTCCTATGAACAGTACTTC	CALSMSNYNVLYF;CAVSMNYNQGKLIF	CASSGGLGRSYEQYF	colon	TSC3	1	Expanded	Expanded	6	0.00084246
CCGGGATTCAGGATCT-1	clonotype20	TGTGCAGCAAGCTCTAACTATGCCCAGGGATTAACCTTC	TGTGCCAGCAGCCAACTGGGGGGTTATGAACAGTACTTC	CAASSNYAQGLTF	CASSQLGGYEQYF	colon	TSC1	2	Expanded	Expanded	17	0.00238697
CCGGGATTCGACGGAA-1	clonotype2755	TGTGCTATGAGCCGATATAGCAATAACAGAATCTTCTTT	TGTGCCAGCAGCCAAGACGGGACTGGGTCTAGTCAAAACACCTTGTACTTT	CAMSRYSNNRIFF	CASSQDGTGSSQNTLYF	colon	TSC4	0	Non-expanded	Non-expanded	1	0.00014041
CCGGGATTCTTAGCCC-1	clonotype1	TGTGCTGCTGGGACCAATACAGGCAAATTAACCTTT	TGCTCCAGCAGTCAAGACTGGGGAAGTCAAAACACCTTGTACTTT	CAAGTNTGKLTF	CSSSQDWGSQNTLYF	colon	TSC2	2	Expanded	Expanded	444	0.062342
CCGGTAGAGCGAGAAA-1	clonotype895	TGTGCTATTTCAAATTCTGGGACTTACCAGAGGTTT	TGTGCCAGCAGTGACGACAGAAACACAGAAGTCTTCTTT	CAISNSGTYQRF	CASSDDRNTEVFF	colon	TSC2	2	Non-expanded	Non-expanded	1	0.00014041
CCGGTAGCAATGAAAC-1	clonotype250	TGTGCTCTGGCGAACAGTGCAGGGAACAAGCTAACTTTT	TGTGCCAGCTCTCTGGAAATAAACTCCGACTACACCTTC	CALANSAGNKLTF	CASSLEINSDYTF	colon	TSC4	5	Expanded	Expanded	2	0.00028082
CCGGTAGCACAACTGT-1	clonotype2761	TGTGCAGCAGGCACAAATGCTTACAAAGTCATCTTT	TGCACCTGCAGTGCAGAGGGGGGTGGCAACCAGGCTCCGCTTTTT	CAAGTNAYKVIF	CTCSAEGGGNQAPLF	colon	TSC1	3	Non-expanded	Non-expanded	1	0.00014041
CCGGTAGCACAGGCCT-1	clonotype235	TGTGCAGTGATGACACAGGTTGTGGGGCAGCTCACTTTC	TGTGCCAGCAGCTCGGACAGGGGTGAACAGTACTTC	CAVMTQVVGQLTF	CASSSDRGEQYF	colon	TSC1	3	Expanded	Expanded	2	0.00028082
CCGGTAGGTAAGAGGA-1	clonotype6	TGCTCAGCAAGTTCAGGAGGAAACTACAAACCTACGTTT	TGTGCCAGCAGCCCCACTATTTCCAACGAAAGATTATTTTTC	CSASSGGNYKPTF	CASSPTISNERLFF	colon	TSC1	2	Expanded	Expanded	72	0.0101095
CCGGTAGGTACTTGAC-1	clonotype2762		TGTGCAAGCAGCTTAGATGAGAAGTCAAACTCCGACTACACCTTC		CASSLDEKSNSDYTF	colon	TSC1	0		Non-expanded	1	0.00014041
CCGGTAGGTCTCTCTG-1	clonotype701		TGTGCCAGCGGTGATGACAGTTCTGGAAATACGCTCTATTTT		CASGDDSSGNTLYF	colon	TSC2	0		Non-expanded	1	0.00014041
CCGGTAGGTTACAGAA-1	clonotype696	TGTGCTCTGAGTAAGAGCAACTATCAGTTGATCTGG	TGTGCCAGCAGCCGGGACTGGGGGCAAAACACCTTGTACTTT	CALSKSNYQLIW	CASSRDWGQNTLYF	colon	TSC1	0	Non-expanded	Non-expanded	1	0.00014041
CCGGTAGTCAACGCTA-1	clonotype10	TGTGCTGTGAGCGGGGCATCTTCTGGCAGCTGGCAACTCATCTTT	TGTGCCAGCAGCTACGGAGGGGCAGGTACAGAAGTCTTCTTT	CAVSGASSGSWQLIF	CASSYGGAGTEVFF	colon	TSC2	2	Expanded	Expanded	35	0.00491435
CCGGTAGTCCCAGGTG-1	clonotype1	TGTGCTGCTGGGACCAATACAGGCAAATTAACCTTT	TGCTCCAGCAGTCAAGACTGGGGAAGTCAAAACACCTTGTACTTT	CAAGTNTGKLTF	CSSSQDWGSQNTLYF	colon	TSC2	2	Expanded	Expanded	444	0.062342
CCGGTAGTCGGCTTGG-1	clonotype697	TGTGCTGTTGTGAATGTTGGTGACAACAGTAAGCTGATTTGG	TGTGCCAGCAGTGATCAGGGGGCGCGGGGCACCCAGTACTTT	CAVVNVGDNSKLIW	CASSDQGARGTQYF	colon	TSC5	1	Non-expanded	Non-expanded	1	0.00014041
CCGGTAGTCTAGAGTC-1	clonotype1	TGTGCTGCTGGGACCAATACAGGCAAATTAACCTTT	TGCTCCAGCAGTCAAGACTGGGGAAGTCAAAACACCTTGTACTTT	CAAGTNTGKLTF	CSSSQDWGSQNTLYF	colon	TSC2	2	Expanded	Expanded	444	0.062342
CCGTACTCAAAGGTGC-1	clonotype698	TGTGCAGCAAGTGGGGCAGGCAATACCGGAAAACTCATCTTT	TGTGGTGCTAGAAAAGAAGTCTTCTTT	CAASGAGNTGKLIF	CGARKEVFF	colon	TSC1	0	Non-expanded	Non-expanded	1	0.00014041
CCGTACTCAAGTCTGT-1	clonotype236	TGTGCTATGAGAGAGGGAGATAACACCAATACAGGCAAATTAACCTTT	TGTGCCAGCAGGCCGGGGGTGGGGGCTGAGCAGTTCTTC	CAMREGDNTNTGKLTF	CASRPGVGAEQFF	colon	TSC2	5	Expanded	Expanded	2	0.00028082
CCGTACTCATGCCACG-1	clonotype699		TGTGCCAGCAGCCGGGACACCTATGCTGAGCAGTTCTTC		CASSRDTYAEQFF	colon	TSC2	1		Non-expanded	1	0.00014041
CCGTACTGTCTCCATC-1	clonotype704	TGTATCCTGAGAGCAGCTACTGGAGGCAATAATAAGCTGACTTTT		CILRAATGGNNKLTF		colon	TSC2	5	Non-expanded		1	0.00014041
CCGTACTGTGTTCTTT-1	clonotype4	TGTGCTACAGAGGGTAGCTTCAATAAGTTGACCTTT;TGTGCTATAGATGGCTATGGAAATGAGAAAATAACTTTT	TGCACCTGCAGTGCAGATGGCTGGGGGTGGATCTTC	CAIDGYGNEKITF;CATEGSFNKLTF	CTCSADGWGWIF	colon	TSC1	4	Expanded	Expanded	83	0.011654
CCGTACTTCTGATTCT-1	clonotype705	TGTGCAGTGACCTTGAACACGGGTTACCAGAACTTCTATTTT	TGTGCCTGGAGCCGAGACAAATCCAACGAAAGATTATTTTTC	CAVTLNTGYQNFYF	CAWSRDKSNERLFF	colon	TSC6	0	Non-expanded	Non-expanded	1	0.00014041
CCGTGGAAGCGACGTA-1	clonotype5	TGCTCAGCAAGCCCTAACTATGCCCAGGGATTAACCTTC	TGTGCCAGCAGCCCCACAGGGTATGAACAGTACTTC	CSASPNYAQGLTF	CASSPTGYEQYF	colon	TSC2	2	Expanded	Expanded	72	0.0101095
CCGTGGAAGTTACCCA-1	clonotype231	TGTGCAGCAAGCACGGGTAGCAACTATCAGTTGATCTGG	TGTGCCAGCAGTGAGGACAGCTATGAACAGTACTTC	CAASTGSNYQLIW	CASSEDSYEQYF	colon	TSC2	3	Expanded	Expanded	2	0.00028082
CCGTGGACAACCGCCA-1	clonotype463	TGCGCAGTCAGTGGTGCAGGCAATACCGGAAAACTCATCTTT	TGTGCCAGCAGTGGTGGACTGGGGGGGCGAAGTGCAGAAACGCTGTATTTT	CAVSGAGNTGKLIF	CASSGGLGGRSAETLYF	colon	TSC3	1	Non-expanded	Non-expanded	1	0.00014041
CCGTGGACAAGACGTG-1	clonotype52	TGTGCTGTGAGCCGGTCCTCTTCTGGCAGCTGGCAACTCATCTTT	TGTGCCAGCGGTGGCGGGGGCGGAAATTCGCCCCTCTACTTT	CAVSRSSSGSWQLIF	CASGGGGGNSPLYF	colon		2	Expanded	Expanded	7	0.00098287
CCGTGGACACGAAGCA-1	clonotype1	TGTGCTGCTGGGACCAATACAGGCAAATTAACCTTT	TGCTCCAGCAGTCAAGACTGGGGAAGTCAAAACACCTTGTACTTT	CAAGTNTGKLTF	CSSSQDWGSQNTLYF	colon	TSC2	2	Expanded	Expanded	444	0.062342
CCGTGGAGTTTGGCGC-1	clonotype2	TGTGCTGTGAGCGCGGCATCTTCTGGCAGCTGGCAACTCATCTTT	TGTGCCAGCGGTAGGGGGCGCGCCAACGAAAGATTATTTTTC	CAVSAASSGSWQLIF	CASGRGRANERLFF	colon	TSC2	2	Expanded	Expanded	292	0.0409997
CCGTGGATCATAGCAC-1	clonotype1	TGTGCTGCTGGGACCAATACAGGCAAATTAACCTTT	TGCTCCAGCAGTCAAGACTGGGGAAGTCAAAACACCTTGTACTTT	CAAGTNTGKLTF	CSSSQDWGSQNTLYF	colon	TSC2	2	Expanded	Expanded	444	0.062342
CCGTGGATCCAACCAA-1	clonotype462		TGTGCCAGCAGTGACAGGGGCACCGGGCAGCTCTACTTT		CASSDRGTGQLYF	colon	TSC5	0		Non-expanded	1	0.00014041
CCGTTCAAGCAATATG-1	clonotype460	TGTGCAGTGAGGGTTAATACAGGAAACTACAAATACGTCTTT	TGTGCCAGCGGAACAACAAACACAGAAGTCTTCTTT	CAVRVNTGNYKYVF	CASGTTNTEVFF	colon	TSC1	1	Non-expanded	Non-expanded	1	0.00014041
CCGTTCAAGGCGACAT-1	clonotype12	TGTGCTCTGAGTGGCCCAACCTCAGGAGGAAACTACAAACCTACGTTT	TGTGCCAGCAGCCAAGATTGGGGTAACCAAGACACCCAGTACTTT	CALSGPTSGGNYKPTF	CASSQDWGNQDTQYF	colon	TSC1	3	Expanded	Expanded	27	0.00379107
CCGTTCAGTAACGACG-1	clonotype59	TGTGCTCTGGTCGGATCTTCTGGCAGCTGGCAACTCATCTTT	TGTGCCAGCGGTGGGGGACTGGGGGGCTTGGAACAGTACTTC	CALVGSSGSWQLIF	CASGGGLGGLEQYF	colon	TSC1	2	Expanded	Expanded	6	0.00084246
CCGTTCAGTCATACTG-1	clonotype464	TGTGCTCTGAGTGGCTATGCCCAGGGATTAACCTTC	TGTGCCAGCGGTGGGACAGGGAGAGGGTCCGACTACACCTTC	CALSGYAQGLTF	CASGGTGRGSDYTF	colon	TSC5	0	Non-expanded	Non-expanded	1	0.00014041
CCGTTCATCAATCTCT-1	clonotype458	TGTGCTATGAGAGGGAACACCAATACAGGCAAATTAACCTTT	TGTGCCAGCAGCCAAGAAGGGGCAAACACCGGGCAGCTCTACTTT	CAMRGNTNTGKLTF	CASSQEGANTGQLYF	colon	TSC1	3	Non-expanded	Non-expanded	1	0.00014041
CCGTTCATCACCCGAG-1	clonotype457	TGTGCTCTGAGGGACACGGGTTACCAGAACTTCTATTTT	TGTGCCTGGAGCTGGGGGAGAGAACAGTACTTC	CALRDTGYQNFYF	CAWSWGREQYF	colon	TSC2	2	Non-expanded	Non-expanded	1	0.00014041
CCGTTCATCCCAAGAT-1	clonotype2	TGTGCTGTGAGCGCGGCATCTTCTGGCAGCTGGCAACTCATCTTT	TGTGCCAGCGGTAGGGGGCGCGCCAACGAAAGATTATTTTTC	CAVSAASSGSWQLIF	CASGRGRANERLFF	colon	TSC2	4	Expanded	Expanded	292	0.0409997
CCGTTCATCCGCATCT-1	clonotype3173	TGTGCAGCAAGCGTGAGATCTGGCAGCTGGCAACTCATCTTT	TGTGCCAGCAGGACAAACTATGCTGAGCAGTTCTTC	CAASVRSGSWQLIF	CASRTNYAEQFF	colon	TSC2	4	Non-expanded	Non-expanded	1	0.00014041
CCGTTCATCTAACTCT-1	clonotype3174	TGTGCTATGAGAGGGAATAGCAATAACAGAATCTTCTTT	TGTGCCAGCAGCAGCGGGACAGGGGGAAGAGAAGTCTTCTTT	CAMRGNSNNRIFF	CASSSGTGGREVFF	colon	TSC1	3	Non-expanded	Non-expanded	1	0.00014041
CCTAAAGAGACTAGAT-1	clonotype3171	TGTGCTCTGGGTGAACCTTCTGGCAGCTGGCAACTCATCTTT	TGTGCCAGCAGCCCCGACTGGGGGGGTTATGAACAGTACTTC	CALGEPSGSWQLIF	CASSPDWGGYEQYF	colon	TSC1	0	Non-expanded	Non-expanded	1	0.00014041
CCTAAAGAGTTACGGG-1	clonotype3172		TGTGCCAGCAGTCCTACTGGGGGCGGTGAACAGTACTTC		CASSPTGGGEQYF	colon	TSC2	0		Non-expanded	1	0.00014041
CCTAAAGCATGGTCTA-1	clonotype38		TGTGCCAGCAGCCCCACTATTTCCAACGAAAGATTATTTTTC		CASSPTISNERLFF	colon	TSC1	2		Expanded	10	0.0014041
CCTAAAGGTGGCTCCA-1	clonotype3167	TGTGCTCTGGGGTCCAATAACAACAATGCCCCACGATTT	TGTGCCAGCAGCCACGGACAGGGGGTTTCTGGAAATACGCTCTATTTT	CALGSNNNNAPRF	CASSHGQGVSGNTLYF	colon	TSC2	1	Non-expanded	Non-expanded	1	0.00014041
CCTAAAGTCAGTTCGA-1	clonotype7	TGTGCTGCTGGGACCAATACAGGCAAATTAACCTTT		CAAGTNTGKLTF		colon	TSC2	2	Expanded		70	0.0098287
CCTAAAGTCATCACCC-1	clonotype3168	TGTGCTTTGAGTCTTTCAACTGCCAGTTTGGGGAAACTGCAGTTT	TGTGCCAGCAGCCAAGATAACTGGGGGGGGGAAAACACCTTGTACTTT	CALSLSTASLGKLQF	CASSQDNWGGENTLYF	colon	TSC2	0	Non-expanded	Non-expanded	1	0.00014041
CCTAAAGTCCCATTAT-1	clonotype3166	TGTGCTTTGGACCATGACACAAATGCTTACAAAGTCATCTTT	TGTGCCAGCAGTGATGCATGGGACTGGGGGGAACAGTACTTC	CALDHDTNAYKVIF	CASSDAWDWGEQYF	colon	TSC5	0	Non-expanded	Non-expanded	1	0.00014041
CCTAAAGTCCTGCTTG-1	clonotype2963	TGCGCAGTCAGTGCAAATTCTGGGACTTACCAGAGGTTT	TGTGGTGCCCGGACAGGGGGAAGCTCCTATGAACAGTACTTC	CAVSANSGTYQRF	CGARTGGSSYEQYF	colon	TSC1	1	Non-expanded	Non-expanded	1	0.00014041
CCTAAAGTCGAATGGG-1	clonotype2962	TGTGCTATGAGAGAGGTGGGGACTGGAGGCTATAAAGTGGTCTTT	TGTGCCAGCAGCCAGATGGGACAGGGGGCGGAGGAACAGTACTTC	CAMREVGTGGYKVVF	CASSQMGQGAEEQYF	colon	TSC1	3	Non-expanded	Non-expanded	1	0.00014041
CCTAAAGTCGCTTGTC-1	clonotype3138	TGTGCAGCAAGCGGTTCTGGGACTTACCAGAGGTTT	TGTGCAAGCAGCTTAGATGGCGTCTCAGAAGTCTTCTTT	CAASGSGTYQRF	CASSLDGVSEVFF	colon	TSC1	0	Non-expanded	Non-expanded	1	0.00014041
CCTAAAGTCGTTACGA-1	clonotype2964	TGTGCAGTGCTAAATAACAACAATGCCCCACGATTT	TGTGCCAGCTCTCTTGGGGGGAGGAGTCAAAACACCTTGTACTTT	CAVLNNNNAPRF	CASSLGGRSQNTLYF	colon	TSC4	4	Non-expanded	Non-expanded	1	0.00014041
CCTACACAGATAGGAG-1	clonotype2	TGTGCTGTGAGCGCGGCATCTTCTGGCAGCTGGCAACTCATCTTT	TGTGCCAGCGGTAGGGGGCGCGCCAACGAAAGATTATTTTTC	CAVSAASSGSWQLIF	CASGRGRANERLFF	colon	TSC2	2	Expanded	Expanded	292	0.0409997
CCTACACAGGTGGGTT-1	clonotype7	TGTGCTGCTGGGACCAATACAGGCAAATTAACCTTT		CAAGTNTGKLTF		colon	TSC2	2	Expanded		70	0.0098287
CCTACACCATTACCTT-1	clonotype2958	TGTGCTGTGAGCGCCAACACGGGTTACCAGAACTTCTATTTT	TGTGCCAGCAGCCAAGACTGGGGGGAGGACACCCAGTACTTT	CAVSANTGYQNFYF	CASSQDWGEDTQYF	colon	TSC1	0	Non-expanded	Non-expanded	1	0.00014041
CCTACACGTCATCGGC-1	clonotype2961	TGTGCTCTGAGGGCTACTGGAGGCAATAATAAGCTGACTTTT	TGTGCCAGCAGTGTGGACACAAACCAAGACACCCAGTACTTT	CALRATGGNNKLTF	CASSVDTNQDTQYF	colon	TSC2	0	Non-expanded	Non-expanded	1	0.00014041
CCTACACGTTATGTGC-1	clonotype220		TGTGCCAGCAGTCTGGACACTGGAAATACGCTCTATTTT		CASSLDTGNTLYF	colon	TSC1	3		Expanded	2	0.00028082
CCTACCACAATAGCAA-1	clonotype2955	TGCGCAGTCAGCATGAATTATAACCAGGGGAAGCTTATCTTT	TGTGCCAGCGGTGAAAGACAAAACACCTTGTACTTT	CAVSMNYNQGKLIF	CASGERQNTLYF	colon	TSC5	1	Non-expanded	Non-expanded	1	0.00014041
CCTACCACATAAGACA-1	clonotype1329	TGTGCTCTCTGGGAGCTCGACTACAGCAACAACAGACTTACTTTG	TGTGCAAGCAGCTTAGATTTGGGGGGCTCCTATGAACAGTACTTC	CALWELDYSNNRLTL	CASSLDLGGSYEQYF	colon	TSC3	3	Non-expanded	Non-expanded	1	0.00014041
CCTACCAGTCAGGACA-1	clonotype16	TGTGCTATGAGAGAGGGTAATTCTGGGACTTACCAGAGGTTT;TGTGCTCTGGTCGGATCTTCTGGCAGCTGGCAACTCATCTTT	TGTGCCAGCGGTGGGGGACTGGGGGGCTTGGAACAGTACTTC	CALVGSSGSWQLIF;CAMREGNSGTYQRF	CASGGGLGGLEQYF	colon	TSC1	2	Expanded	Expanded	20	0.0028082
CCTACCATCTCCCTGA-1	clonotype4	TGTGCTACAGAGGGTAGCTTCAATAAGTTGACCTTT;TGTGCTATAGATGGCTATGGAAATGAGAAAATAACTTTT	TGCACCTGCAGTGCAGATGGCTGGGGGTGGATCTTC	CAIDGYGNEKITF;CATEGSFNKLTF	CTCSADGWGWIF	colon	TSC1	2	Expanded	Expanded	83	0.011654
CCTAGCTAGCGTCAAG-1	clonotype1464	TGTGCAGCTAGGGATAGCAACTATCAGTTGATCTGG	TGTGCCAGCAGCCAAGATGGGGTTAACCAAGACACCCAGTACTTT	CAARDSNYQLIW	CASSQDGVNQDTQYF	colon	TSC2	1	Non-expanded	Non-expanded	1	0.00014041
CCTAGCTAGCTGCGAA-1	clonotype1	TGTGCTGCTGGGACCAATACAGGCAAATTAACCTTT	TGCTCCAGCAGTCAAGACTGGGGAAGTCAAAACACCTTGTACTTT	CAAGTNTGKLTF	CSSSQDWGSQNTLYF	colon	TSC2	2	Expanded	Expanded	444	0.062342
CCTAGCTAGTGTCTCA-1	clonotype143	TGTGCAGTGGTCCATGACACAAATGCTTACAAAGTCATCTTT	TGTGCCAGCGGTGATCGGGGGCGCGAGGACACCCAGTACTTT	CAVVHDTNAYKVIF	CASGDRGREDTQYF	colon	TSC1	3	Expanded	Expanded	3	0.00042123
CCTAGCTGTAAGAGGA-1	clonotype83	TGTGCTGCAAGTGGGAGAGGAAACTACAAACCTACGTTT		CAASGRGNYKPTF		colon	TSC3	1	Expanded		4	0.00056164
CCTAGCTTCACTTATC-1	clonotype9	TGTGCAGCAAGCAGTAACTATGCCCAGGGATTAACCTTC	TGTGCCAGCAGCCCTCTGGGGGGCTATGAACAGTACTTC	CAASSNYAQGLTF	CASSPLGGYEQYF	colon	TSC1	2	Expanded	Expanded	38	0.00533558
CCTAGCTTCGGCGGTT-1	clonotype1	TGTGCTGCTGGGACCAATACAGGCAAATTAACCTTT	TGCTCCAGCAGTCAAGACTGGGGAAGTCAAAACACCTTGTACTTT	CAAGTNTGKLTF	CSSSQDWGSQNTLYF	colon	TSC2	2	Expanded	Expanded	444	0.062342
CCTATTACAGACAAAT-1	clonotype1555		TGTGCAAGCAGCCTCACTGGGGGGGAACAGTACTTC		CASSLTGGEQYF	colon	TSC2	3		Non-expanded	1	0.00014041
CCTATTAGTCAGAAGC-1	clonotype17	TGTGCTATGAGAGAGGGCTACACAAATGCTTACAAAGTCATCTTT	TGTGCCAGCGGTGATCCCCGGGACAGGGTTGAACAGTACTTC	CAMREGYTNAYKVIF	CASGDPRDRVEQYF	colon	TSC2	4	Expanded	Expanded	20	0.0028082
CCTATTAGTGTCAATC-1	clonotype1546	TGTGCTGCTGACAATAACAGAATCTTCTTT	TGTGCCAGCAGTGAGATCGGGGCTGGAAATACGCTCTATTTT	CAADNNRIFF	CASSEIGAGNTLYF	colon	TSC3	1	Non-expanded	Non-expanded	1	0.00014041
CCTATTATCCCTCTTT-1	clonotype1337	TGTGTTCTGGGGGTTAATACAGGAAACTACAAATACGTCTTT	TGTGCCAGCAGTTTGGACTATGAACAGTACTTC	CVLGVNTGNYKYVF	CASSLDYEQYF	colon	TSC1	3	Non-expanded	Non-expanded	1	0.00014041
CCTCAGTAGTGTGGCA-1	clonotype1686	TGTGCAGCAAACACGGGTTACCAGAACTTCTATTTT	TGTGCCAGCAGCTCGACTGGGGCAAACACCGGGCAGCTCTACTTT	CAANTGYQNFYF	CASSSTGANTGQLYF	colon	TSC4	0	Non-expanded	Non-expanded	1	0.00014041
CCTCAGTAGTGTTGAA-1	clonotype1333	TGTGCTATGAGAGGGAACAGTGCAGGGAACAAGCTAACTTTT	TGTGCCAGCAGCTCGGGACTGGGGGGCCCTAACTATGCTGAGCAGTTCTTC	CAMRGNSAGNKLTF	CASSSGLGGPNYAEQFF	colon	TSC2	2	Non-expanded	Non-expanded	1	0.00014041
CCTCAGTTCAGCGACC-1	clonotype2951	TGTGCTCTGAGGGGCGGCAATAACAACAATGCCCCACGATTT	TGCACCTGCAGTGTGACACCAAACACCGGGCAGCTCTACTTT	CALRGGNNNNAPRF	CTCSVTPNTGQLYF	colon	TSC2	3	Non-expanded	Non-expanded	1	0.00014041
CCTCTGACACCCATTC-1	clonotype1	TGTGCTGCTGGGACCAATACAGGCAAATTAACCTTT	TGCTCCAGCAGTCAAGACTGGGGAAGTCAAAACACCTTGTACTTT	CAAGTNTGKLTF	CSSSQDWGSQNTLYF	colon	TSC2	0	Expanded	Expanded	444	0.062342
CCTCTGACACTTAACG-1	clonotype1973	TGTGCTGCAAGTCTACATAATGCAGGTGCCAAGCTCACATTC	TGTGCCAGCAGTGATAGGGGGGGCGCGGAAGAACAGTACTTC	CAASLHNAGAKLTF	CASSDRGGAEEQYF	colon	TSC5	0	Non-expanded	Non-expanded	1	0.00014041
CCTCTGAGTAAGCACG-1	clonotype1	TGTGCTGCTGGGACCAATACAGGCAAATTAACCTTT	TGCTCCAGCAGTCAAGACTGGGGAAGTCAAAACACCTTGTACTTT	CAAGTNTGKLTF	CSSSQDWGSQNTLYF	colon	TSC2	2	Expanded	Expanded	444	0.062342
CCTCTGATCACTTATC-1	clonotype1794	TGTGTTTTGAGCCCCAACATGGGCTACAAACTTACCTTC	TGTGCCAGCGGTGATGGTGGTAGTCAAAACACCTTGTACTTT	CVLSPNMGYKLTF	CASGDGGSQNTLYF	colon	TSC2	3	Non-expanded	Non-expanded	1	0.00014041
CCTCTGATCCCGACTT-1	clonotype233	TGTGCAGCAAGCAGGGCAGGCACTGGGAGTAACAGGCTCACTTTT	TGTGCCAGCAGTTTGCCAGGGGATGCAGAAACGCTGTATTTT	CAASRAGTGSNRLTF	CASSLPGDAETLYF	colon	TSC3	1	Expanded	Expanded	2	0.00028082
CCTCTGATCGGTTAAC-1	clonotype6	TGCTCAGCAAGTTCAGGAGGAAACTACAAACCTACGTTT	TGTGCCAGCAGCCCCACTATTTCCAACGAAAGATTATTTTTC	CSASSGGNYKPTF	CASSPTISNERLFF	colon	TSC1	2	Expanded	Expanded	72	0.0101095
CCTTACGAGTGCAAGC-1	clonotype1796	TGTGCAGTGAGCCACCAGGGAGGCAGAGCTCTGATATTT	TGTGCTAGCAGTTTACGCCGACAGGAGGGCTATGAACAGTACTTC	CAVSHQGGRALIF	CASSLRRQEGYEQYF	colon	TSC1	0	Non-expanded	Non-expanded	1	0.00014041
CCTTACGAGTTGTCGT-1	clonotype1117	TGTGCAGCAAACGGCAATAACAGAATCTTCTTT	TGTGCCTGGAGCCCCGCGGGGGCTTATGCTGAGCAGTTCTTC	CAANGNNRIFF	CAWSPAGAYAEQFF	colon	TSC6	0	Non-expanded	Non-expanded	1	0.00014041
CCTTACGCACCAGTTA-1	clonotype1816	TGTGCTCTGGGTGACCGGAATAGCAATAACAGAATCTTCTTT	TGTGCCAGCAGTCTACAGGGGGCTAACTATGCTGAGCAGTTCTTC	CALGDRNSNNRIFF	CASSLQGANYAEQFF	colon	TSC5	0	Non-expanded	Non-expanded	1	0.00014041
CCTTACGCATTCTCAT-1	clonotype1116	TGTGCTATGCACCTATTACCTTCCAATACCAACAAAGTCGTCTTT	TGTGGTGCTAGAGGTTCTAGTGCAGAAACGCTGTATTTT	CAMHLLPSNTNKVVF	CGARGSSAETLYF	colon	TSC2	0	Non-expanded	Non-expanded	1	0.00014041
CCTTACGGTCGAGTTT-1	clonotype1119	TGTGCTGTGAGCGCTAGGAACAACAATGCCCCACGATTT	TGTGCCTGGACCTTACAGGGGGCAAACACAGAAGTCTTCTTT	CAVSARNNNAPRF	CAWTLQGANTEVFF	colon	TSC1	1	Non-expanded	Non-expanded	1	0.00014041
CCTTACGGTCTAGAGG-1	clonotype10	TGTGCTGTGAGCGGGGCATCTTCTGGCAGCTGGCAACTCATCTTT	TGTGCCAGCAGCTACGGAGGGGCAGGTACAGAAGTCTTCTTT	CAVSGASSGSWQLIF	CASSYGGAGTEVFF	colon	TSC2	2	Expanded	Expanded	35	0.00491435
CCTTACGTCAGCAACT-1	clonotype880	TGTGCTCTCACAGGCTTTGCAAGTGCGCTGACATTT	TGTGCCTGGAGTCTAGGACAGGGGGCAGACGCTGAGCAGTTCTTC	CALTGFASALTF	CAWSLGQGADAEQFF	colon	TSC2	1	Non-expanded	Non-expanded	1	0.00014041
CCTTACGTCAGGCCCA-1	clonotype6	TGCTCAGCAAGTTCAGGAGGAAACTACAAACCTACGTTT	TGTGCCAGCAGCCCCACTATTTCCAACGAAAGATTATTTTTC	CSASSGGNYKPTF	CASSPTISNERLFF	colon	TSC1	2	Expanded	Expanded	72	0.0101095
CCTTACGTCTTTAGTC-1	clonotype882	TGTGCTTTGAGTGGGGCAGGCAATACCGGAAAACTCATCTTT	TGTGCCAGCAGCTTAGACAGTTACCAAGACACCCAGTACTTT	CALSGAGNTGKLIF	CASSLDSYQDTQYF	colon	TSC2	1	Non-expanded	Non-expanded	1	0.00014041
CCTTCCCAGTGTACCT-1	clonotype517	TGTGCAGCAAGCACCGGCACCAATACAGGCAAATTAACCTTT	TGTGCCAGCAGTACTCAGGGAAACACAGAAGTCTTCTTT	CAASTGTNTGKLTF	CASSTQGNTEVFF	colon	TSC1	0	Non-expanded	Non-expanded	1	0.00014041
CCTTCCCCATTAGGCT-1	clonotype883	TGTGCTCTCTGGGAGCTGGACTACAGCAACAACAGACTTACTTTG	TGTGCAAGCAGCTTAGATCGCACAGGGGTGTATGAACAGTACTTC	CALWELDYSNNRLTL	CASSLDRTGVYEQYF	colon	TSC1	3	Non-expanded	Non-expanded	1	0.00014041
CCTTCCCGTAAGAGGA-1	clonotype90	TGTGCTCTGAGTGATTATGGAGGCAGCAATTACAAACTGACATTT	TGTGCCAGCAGTTCGGGGGCTGGAAATACGCTCTATTTT	CALSDYGGSNYKLTF	CASSSGAGNTLYF	colon	TSC3	4	Expanded	Expanded	4	0.00056164
CCTTCCCGTCGCTTCT-1	clonotype885	TGTGCTCTGAGTGGCAACTATGGAAATGAGAAAATAACTTTT		CALSGNYGNEKITF		colon	TSC4	3	Non-expanded		1	0.00014041
CCTTCCCTCCGCGGTA-1	clonotype534	TGTGCAGCAAGCAGAAACATGGGCTACAAACTTACCTTC	TGTGCCAGCGGTGATGTTGCGACCACCAACGAAAGATTATTTTTC	CAASRNMGYKLTF	CASGDVATTNERLFF	colon	TSC1	5	Non-expanded	Non-expanded	1	0.00014041
CCTTCCCTCGGTTAAC-1	clonotype237	TGTGCTGCAAGTGAGAACAACAATGCCCCACGATTT	TGTGCCAGCAGCTTGACTGGGTATCAAAACACCTTGTACTTT	CAASENNNAPRF	CASSLTGYQNTLYF	colon	TSC2	1	Expanded	Expanded	2	0.00028082
CCTTCGAAGGCAGTCA-1	clonotype2333	TGTGCTGTGAGGGCCAACTATGGAAATGAGAAAATAACTTTT	TGTGCCAGCACCCAGGGGAACTATGCTGAGCAGTTCTTC	CAVRANYGNEKITF	CASTQGNYAEQFF	colon	TSC1	1	Non-expanded	Non-expanded	1	0.00014041
CCTTCGACAGGCTCAC-1	clonotype141	TGTGCTGTGAGCGCGCCGGGTTACCAGAACTTCTATTTT	TGTGCCTGGAGAGAGAACTCCGACTACACCTTC	CAVSAPGYQNFYF	CAWRENSDYTF	colon	TSC2	5	Expanded	Expanded	3	0.00042123
CCTTCGACATAGACTC-1	clonotype2334	TGTGCTCAGGGGGTTGGGGGGAAGCTTATCTTT	TGTGCCTGGAGTCTTCGGGGGGGCTCCTATGAACAGTACTTC	CAQGVGGKLIF	CAWSLRGGSYEQYF	colon	TSC1	3	Non-expanded	Non-expanded	1	0.00014041
CCTTCGAGTGCACGAA-1	clonotype2335	TGTGCTCTGAGCATGCCCAATACAGGCAAATTAACCTTT	TGCACCTGCAGTGCAGATAGGGGGTATCAAAACACCTTGTACTTT	CALSMPNTGKLTF	CTCSADRGYQNTLYF	colon	TSC2	0	Non-expanded	Non-expanded	1	0.00014041
CCTTCGATCAATCTCT-1	clonotype2329	TGTGCTGCTGAGGACTCGGGATACAACAAACTCACTTTT	TGTGCCTGGAGTCGACGGGACAGCTATGCTGAGCAGTTCTTC	CAAEDSGYNKLTF	CAWSRRDSYAEQFF	colon	TSC2	1	Non-expanded	Non-expanded	1	0.00014041
CCTTCGATCCCAGGTG-1	clonotype2331	TGTGCAGCTAGATCTTCTGGCAGCTGGCAACTCATCTTT	TGTGCCTGGAGTCTAGGCAGGGCTAACCAAGACACCCAGTACTTT	CAARSSGSWQLIF	CAWSLGRANQDTQYF	colon	TSC2	5	Non-expanded	Non-expanded	1	0.00014041
CCTTCGATCCTGCCAT-1	clonotype5	TGCTCAGCAAGCCCTAACTATGCCCAGGGATTAACCTTC	TGTGCCAGCAGCCCCACAGGGTATGAACAGTACTTC	CSASPNYAQGLTF	CASSPTGYEQYF	colon	TSC2	2	Expanded	Expanded	72	0.0101095
CCTTCGATCGGTTCGG-1	clonotype1	TGTGCTGCTGGGACCAATACAGGCAAATTAACCTTT	TGCTCCAGCAGTCAAGACTGGGGAAGTCAAAACACCTTGTACTTT	CAAGTNTGKLTF	CSSSQDWGSQNTLYF	colon	TSC2	2	Expanded	Expanded	444	0.062342
CCTTCGATCTGCTTGC-1	clonotype2325		TGTGCCAGCAGCCCGGGACAGAACACCGGGCAGCTCTACTTT		CASSPGQNTGQLYF	colon	TSC2	0		Non-expanded	1	0.00014041
CCTTTCTAGCTGCAAG-1	clonotype645	TGTGTTTTGACCCTAACAGGCAATACCGGAAAACTCATCTTT	TGTGCCAGCAGCCCCAGGGGAGGAAATACGCTCTATTTT	CVLTLTGNTGKLIF	CASSPRGGNTLYF	colon	TSC1	0	Non-expanded	Non-expanded	1	0.00014041
CCTTTCTAGTGCAAGC-1	clonotype4	TGTGCTACAGAGGGTAGCTTCAATAAGTTGACCTTT;TGTGCTATAGATGGCTATGGAAATGAGAAAATAACTTTT	TGCACCTGCAGTGCAGATGGCTGGGGGTGGATCTTC	CAIDGYGNEKITF;CATEGSFNKLTF	CTCSADGWGWIF	colon	TSC1	2	Expanded	Expanded	83	0.011654
CCTTTCTCACGAAATA-1	clonotype2132	TGTGCAGTGAGCATGAGCACTGGAGCTAACACTGGAAAGCTCACGTTT	TGTGCCAGCAGCCAAGTCAGGGTTGAACAGTACTTC	CAVSMSTGANTGKLTF	CASSQVRVEQYF	colon	TSC5	5	Non-expanded	Non-expanded	1	0.00014041
CCTTTCTGTCAGATAA-1	clonotype8	TGTGCTGTGAGCCCTAGCAACATGGGCTACAAACTTACCTTC	TGTGCCAGCGGTGATGCCAGGAACTCCGACTACACCTTC	CAVSPSNMGYKLTF	CASGDARNSDYTF	colon	TSC2	2	Expanded	Expanded	64	0.00898624
CCTTTCTGTCCGTTAA-1	clonotype7	TGTGCTGCTGGGACCAATACAGGCAAATTAACCTTT		CAAGTNTGKLTF		colon	TSC2	2	Expanded		70	0.0098287
CCTTTCTGTGTTCTTT-1	clonotype277	TGTGCAGCAAGTGACGGAGGAAACTACAAACCTACGTTT	TGTGGTGCAGGGACAGGGGAGGGCACAGAAGTCTTCTTT	CAASDGGNYKPTF	CGAGTGEGTEVFF	colon	TSC2	1	Expanded	Expanded	2	0.00028082
CCTTTCTGTTAAAGAC-1	clonotype1	TGTGCTGCTGGGACCAATACAGGCAAATTAACCTTT	TGCTCCAGCAGTCAAGACTGGGGAAGTCAAAACACCTTGTACTTT	CAAGTNTGKLTF	CSSSQDWGSQNTLYF	colon	TSC2	2	Expanded	Expanded	444	0.062342
CCTTTCTGTTTGTTTC-1	clonotype238	TGTGCTATGAGAGATCGCAGCAATAACAGAATCTTCTTT;TGTGTTTTGAGCGCCCAGGGAGGCAGAGCTCTGATATTT	TGTGGTGCTAGGGACACATATGCTGAGCAGTTCTTC	CAMRDRSNNRIFF;CVLSAQGGRALIF	CGARDTYAEQFF	colon	TSC3	1	Expanded	Expanded	2	0.00028082
CCTTTCTTCAATCTCT-1	clonotype2131	TGTGCCGCAACTTCAAGTGGCCAGAAGCTGGTTTTT		CAATSSGQKLVF		colon	TSC2	3	Non-expanded		1	0.00014041
CCTTTCTTCCAACCAA-1	clonotype2074	TGTGTTCTGAAATCTGGTAGCTTCAATAAGTTGACCTTT	TGTGCCAGCGGTGAACCCGGATATGAACAGTACTTC	CVLKSGSFNKLTF	CASGEPGYEQYF	colon	TSC5	0	Non-expanded	Non-expanded	1	0.00014041
CGAACATAGATATACG-1	clonotype1	TGTGCTGCTGGGACCAATACAGGCAAATTAACCTTT	TGCTCCAGCAGTCAAGACTGGGGAAGTCAAAACACCTTGTACTTT	CAAGTNTGKLTF	CSSSQDWGSQNTLYF	colon	TSC2	2	Expanded	Expanded	444	0.062342
CGAACATAGTTCGCAT-1	clonotype223	TGTGCAGCAAGCAGTGCAGGGAACAAGCTAACTTTT	TGTGCCTGGAGTCGGGACAATAACAACCAGGCTCCGCTTTTT	CAASSAGNKLTF	CAWSRDNNNQAPLF	colon	TSC1	3	Expanded	Expanded	2	0.00028082
CGAACATCAAGACACG-1	clonotype1	TGTGCTGCTGGGACCAATACAGGCAAATTAACCTTT	TGCTCCAGCAGTCAAGACTGGGGAAGTCAAAACACCTTGTACTTT	CAAGTNTGKLTF	CSSSQDWGSQNTLYF	colon	TSC2	4	Expanded	Expanded	444	0.062342
CGAACATTCGTGGGAA-1	clonotype2080	TGTGCTATCTATGACACAAATGCTTACAAAGTCATCTTT	TGTGCCAGCAGGGGACAGAAAATTTCCAACGAAAGATTATTTTTC	CAIYDTNAYKVIF	CASRGQKISNERLFF	colon	TSC2	3	Non-expanded	Non-expanded	1	0.00014041
CGAACATTCTTTAGTC-1	clonotype657	TGTGCAGCTCCTCTGACTAACAGTGCAGGGAACAAGCTAACTTTT	TGCACCTGCAGTGCTTGGGGGGAGGACACCCAGTACTTT	CAAPLTNSAGNKLTF	CTCSAWGEDTQYF	colon	TSC2	3	Non-expanded	Non-expanded	1	0.00014041
CGAATGTAGTTAGCGG-1	clonotype226	TGTGCAGCAAGTGCCGGCAGCTGGCAACTCATCTTT	TGTGCCAGCAGTATGCTGGGGACCTATGAACAGTACTTC	CAASAGSWQLIF	CASSMLGTYEQYF	colon	TSC2	1	Expanded	Expanded	2	0.00028082
CGAATGTCACATCCGG-1	clonotype2141	TGTGCTCTTCTCAACATGGGCTACAAACTTACCTTC	TGTGCCAGCAGGCAGACTGGGGGAGAAGACACCCAGTACTTT	CALLNMGYKLTF	CASRQTGGEDTQYF	colon	TSC4	0	Non-expanded	Non-expanded	1	0.00014041
CGAATGTCAGATTGCT-1	clonotype2140		TGTGCCAGCAGTTTAAACCTGGCTACATATGAACAGTACTTC		CASSLNLATYEQYF	colon	TSC2	1		Non-expanded	1	0.00014041
CGAATGTGTCGCTTCT-1	clonotype30	TGTGCTCTGGGCCTTCGTAATGCAGGTGCCAAGCTCACATTC	TGTGCAAGCAGCTTAGGGTCAGGGACTAGTGCAGAAACGCTGTATTTT	CALGLRNAGAKLTF	CASSLGSGTSAETLYF	colon	TSC2	1	Expanded	Expanded	12	0.00168492
CGAATGTGTTCAGGCC-1	clonotype1758	TGTGCTATGAGAGAGGGCTTGCCGGGTTACCAGAACTTCTATTTT	TGTGCCAGCAGCCCCCCGGGGCTTGGCTATGAACAGTACTTC	CAMREGLPGYQNFYF	CASSPPGLGYEQYF	colon	TSC3	3	Non-expanded	Non-expanded	1	0.00014041
CGACCTTAGGTGACCA-1	clonotype2	TGTGCTGTGAGCGCGGCATCTTCTGGCAGCTGGCAACTCATCTTT	TGTGCCAGCGGTAGGGGGCGCGCCAACGAAAGATTATTTTTC	CAVSAASSGSWQLIF	CASGRGRANERLFF	colon	TSC2	2	Expanded	Expanded	292	0.0409997
CGACCTTCAATAAGCA-1	clonotype8	TGTGCTGTGAGCCCTAGCAACATGGGCTACAAACTTACCTTC	TGTGCCAGCGGTGATGCCAGGAACTCCGACTACACCTTC	CAVSPSNMGYKLTF	CASGDARNSDYTF	colon	TSC2	1	Expanded	Expanded	64	0.00898624
CGACCTTGTTCCCTTG-1	clonotype1763	TGTGCTCTGAGATCCTCCTCCTTCAGCAAGCTGGTGTTT	TGTGCCAGCAGTTTGGACTGGGGGGGCGCAGAAACGCTGTATTTT	CALRSSSFSKLVF	CASSLDWGGAETLYF	colon	TSC6	3	Non-expanded	Non-expanded	1	0.00014041
CGACCTTTCCTCCTAG-1	clonotype2	TGTGCTGTGAGCGCGGCATCTTCTGGCAGCTGGCAACTCATCTTT	TGTGCCAGCGGTAGGGGGCGCGCCAACGAAAGATTATTTTTC	CAVSAASSGSWQLIF	CASGRGRANERLFF	colon	TSC2	2	Expanded	Expanded	292	0.0409997
CGACCTTTCGCTTGTC-1	clonotype44	TGTGCTTTGAGGGGGGGACCAGGAGGAAACTACAAACCTACGTTT;TGTGCTTTGAGTCCCTTATCTGGTAGCTTCAATAAGTTGACCTTT	TGTGCCAGCAGCGCAGGGGGTAACAACCAGGCTCCGCTTTTT	CALRGGPGGNYKPTF;CALSPLSGSFNKLTF	CASSAGGNNQAPLF	colon	TSC1	2	Expanded	Expanded	8	0.00112328
CGACTTCAGCCATCGC-1	clonotype1761	TGTGCAGCTAGTGGTAATAGCAATAACAGAATCTTCTTT	TGTGCCAGCGGTGAGATGGCTTCTGGAAATACGCTCTATTTT	CAASGNSNNRIFF	CASGEMASGNTLYF	colon	TSC1	0	Non-expanded	Non-expanded	1	0.00014041
CGACTTCTCACAACGT-1	clonotype11	TGTGCAGCTTATAACACCAATACAGGCAAATTAACCTTT	TGTGCCAGCAGCTTTATGGGTAACCAAGACACCCAGTACTTT	CAAYNTNTGKLTF	CASSFMGNQDTQYF	colon	TSC1	3	Expanded	Expanded	31	0.00435271
CGACTTCTCCCAGGTG-1	clonotype1756	TGCGCAGTCAGTGAAGGTTCAGCCTTAGGGAGGCTGCATTTT	TGCACCTGCAGTGCCTCGGGACTGGGGGTTAACTATGCTGAGCAGTTCTTC	CAVSEGSALGRLHF	CTCSASGLGVNYAEQFF	colon		0	Non-expanded	Non-expanded	1	0.00014041
CGACTTCTCGAGGTAG-1	clonotype331	TGTGCACTGGAGGATCAAGGAGGGTCTGCGAAGCTCATCTTT		CALEDQGGSAKLIF		colon	TSC1	3	Expanded		2	0.00028082
CGACTTCTCGGACAAG-1	clonotype9	TGTGCAGCAAGCAGTAACTATGCCCAGGGATTAACCTTC	TGTGCCAGCAGCCCTCTGGGGGGCTATGAACAGTACTTC	CAASSNYAQGLTF	CASSPLGGYEQYF	colon	TSC1	4	Expanded	Expanded	38	0.00533558
CGAGAAGAGATGCGAC-1	clonotype1965	TGTGTTTTGAGGTTGTATAGCAATAACAGAATCTTCTTT	TGTGCCAGCAGCTTAACGGACAACACAGAAGTCTTCTTT	CVLRLYSNNRIFF	CASSLTDNTEVFF	colon	TSC2	1	Non-expanded	Non-expanded	1	0.00014041
CGAGAAGAGTACGCCC-1	clonotype23		TGTGCCAGCGGTAGGGGGCGCGCCAACGAAAGATTATTTTTC		CASGRGRANERLFF	colon	TSC2	2		Expanded	16	0.00224656
CGAGAAGAGTCAAGCG-1	clonotype1966	TGTGCTGATATAACAGGCAATACCGGAAAACTCATCTTT	TGTGCCAGCAGTGACCGGGGACAAACCTATGAACAGTACTTC	CADITGNTGKLIF	CASSDRGQTYEQYF	colon	TSC5	0	Non-expanded	Non-expanded	1	0.00014041
CGAGAAGAGTCCCACG-1	clonotype1967	TGTGCAGCCGGGACTGGAGGCTATAAAGTGGTCTTT	TGCACCTGCAGTGCCCCACTGGGGGGGAACTATGCTGAGCAGTTCTTC	CAAGTGGYKVVF	CTCSAPLGGNYAEQFF	colon	TSC3	4	Non-expanded	Non-expanded	1	0.00014041
CGAGAAGAGTTAACGA-1	clonotype1968	TGTGCAGCTAGTTCCAATACCAACAAAGTCGTCTTT	TGTGCCAGCGGTGCCACAGGGGGCCAAGACACCCAGTACTTT	CAASSNTNKVVF	CASGATGGQDTQYF	colon	TSC1	1	Non-expanded	Non-expanded	1	0.00014041
CGAGAAGAGTTCGCGC-1	clonotype183	TGTGCTCTGGGTATGAATTATAACCAGGGGAAGCTTATCTTT;TGTGTTCTGGGTGATAGGACAGGCTTTGCAAGTGCGCTGACATTT	TGTGCCAGCAGTCCCGGGACATCCAACGAAAGATTATTTTTC	CALGMNYNQGKLIF;CVLGDRTGFASALTF	CASSPGTSNERLFF	colon	TSC6	1	Expanded	Expanded	2	0.00028082
CGAGAAGCAAGCGTAG-1	clonotype1961	TGTGCAGCAAGTGCTGGTAGCTTCAATAAGTTGACCTTT	TGTGCCAGCAGTATACGTCAGAACACAGAAGTCTTCTTT	CAASAGSFNKLTF	CASSIRQNTEVFF	colon	TSC1	0	Non-expanded	Non-expanded	1	0.00014041
CGAGAAGCAGACAAGC-1	clonotype815	TGTGCAGCTAGGATAACAGGCAATACCGGAAAACTCATCTTT	TGTGCCAGCAGTGGACAGGGGAGGGGAAATACGCTCTATTTT	CAARITGNTGKLIF	CASSGQGRGNTLYF	colon	TSC2	1	Non-expanded	Non-expanded	1	0.00014041
CGAGAAGCATAGGATA-1	clonotype1	TGTGCTGCTGGGACCAATACAGGCAAATTAACCTTT	TGCTCCAGCAGTCAAGACTGGGGAAGTCAAAACACCTTGTACTTT	CAAGTNTGKLTF	CSSSQDWGSQNTLYF	colon	TSC2	2	Expanded	Expanded	444	0.062342
CGAGAAGCATCGGAAG-1	clonotype1964	TGTGCAGCTAGTGAGCATACTGGAGGACTAAGTGGTAAATTAACATTC	TGTGCCAGCAGCCAAGAGACAGGGGGCTCCGACTACACCTTC	CAASEHTGGLSGKLTF	CASSQETGGSDYTF	colon	TSC1	3	Non-expanded	Non-expanded	1	0.00014041
CGAGAAGGTTGCGTTA-1	clonotype12	TGTGCTCTGAGTGGCCCAACCTCAGGAGGAAACTACAAACCTACGTTT	TGTGCCAGCAGCCAAGATTGGGGTAACCAAGACACCCAGTACTTT	CALSGPTSGGNYKPTF	CASSQDWGNQDTQYF	colon	TSC1	3	Expanded	Expanded	27	0.00379107
CGAGAAGTCGTGACAT-1	clonotype1971	TGTGCAGTGAGCGATGCTTACAAAGTCATCTTT	TGTGCCTGGAGTCCCCGGGACAACTATAATTCGCCCCTCTACTTT	CAVSDAYKVIF	CAWSPRDNYNSPLYF	colon	TSC4	0	Non-expanded	Non-expanded	1	0.00014041
CGAGAAGTCTGTCTAT-1	clonotype1334		TGTGCCAGCAGTCTGGAGGGTCAAAACACCTTGTACTTT		CASSLEGQNTLYF	colon	TSC1	0		Non-expanded	1	0.00014041
CGAGCACAGCCTTGAT-1	clonotype2	TGTGCTGTGAGCGCGGCATCTTCTGGCAGCTGGCAACTCATCTTT	TGTGCCAGCGGTAGGGGGCGCGCCAACGAAAGATTATTTTTC	CAVSAASSGSWQLIF	CASGRGRANERLFF	colon	TSC2	2	Expanded	Expanded	292	0.0409997
CGAGCACAGCGTTTAC-1	clonotype2969	TGTATCCTGAGAGTAGCGAAGGGCAATAACAGAATCTTCTTT	TGTGGTGCTACGGGACAGAACGAAAGATTATTTTTC	CILRVAKGNNRIFF	CGATGQNERLFF	colon	TSC1	0	Non-expanded	Non-expanded	1	0.00014041
CGAGCACAGGAATGGA-1	clonotype19	TGTGCTCTGGGTGCCATGGACTATGCAAACAAGATGATCTTT	TGTGCCAGCAGTCCCCGGGACTGGAAATCCTATGAACAGTACTTC	CALGAMDYANKMIF	CASSPRDWKSYEQYF	colon	TSC1	3	Expanded	Expanded	18	0.00252738
CGAGCACAGTGGGCTA-1	clonotype57		TGTGCCAGCGGTGATCCCCGGGACAGGGTTGAACAGTACTTC		CASGDPRDRVEQYF	colon	TSC2	0		Expanded	6	0.00084246
CGAGCACCAATCCGAT-1	clonotype1336	TGCGCAGTCAGTGCCACCAATACAGGCAAATTAACCTTT	TGTGCCAGCAGCTTAGAAGGGTATGAACAGTACTTC	CAVSATNTGKLTF	CASSLEGYEQYF	colon	TSC1	0	Non-expanded	Non-expanded	1	0.00014041
CGAGCACGTACGCACC-1	clonotype1	TGTGCTGCTGGGACCAATACAGGCAAATTAACCTTT	TGCTCCAGCAGTCAAGACTGGGGAAGTCAAAACACCTTGTACTTT	CAAGTNTGKLTF	CSSSQDWGSQNTLYF	colon	TSC2	2	Expanded	Expanded	444	0.062342
CGAGCACGTCACACGC-1	clonotype10	TGTGCTGTGAGCGGGGCATCTTCTGGCAGCTGGCAACTCATCTTT	TGTGCCAGCAGCTACGGAGGGGCAGGTACAGAAGTCTTCTTT	CAVSGASSGSWQLIF	CASSYGGAGTEVFF	colon	TSC2	2	Expanded	Expanded	35	0.00491435
CGAGCACTCATCACCC-1	clonotype216	TGTGCTCCTTCAGCATCCTCCTCCTTCAGCAAGCTGGTGTTT	TGTGCCTGGAGTCCGGACTGGGGTGCTGAGCAGTTCTTC	CAPSASSSFSKLVF	CAWSPDWGAEQFF	colon	TSC2	1	Expanded	Expanded	2	0.00028082
CGAGCACTCCAGAGGA-1	clonotype5	TGCTCAGCAAGCCCTAACTATGCCCAGGGATTAACCTTC	TGTGCCAGCAGCCCCACAGGGTATGAACAGTACTTC	CSASPNYAQGLTF	CASSPTGYEQYF	colon	TSC2	2	Expanded	Expanded	72	0.0101095
CGAGCACTCCCTTGCA-1	clonotype1331	TGTGCTCTGGGCTCTACAGGAAACTACAAATACGTCTTT	TGTGCAAGCAGCTTAGATGGACAGGTCTCCTATGAACAGTACTTC	CALGSTGNYKYVF	CASSLDGQVSYEQYF	colon	TSC1	0	Non-expanded	Non-expanded	1	0.00014041
CGAGCACTCTGCGTAA-1	clonotype1330	TGTGCAGCAGATAGCAATAACAGAATCTTCTTT		CAADSNNRIFF		colon	TSC2	1	Non-expanded		1	0.00014041
CGAGCCAAGCGATAGC-1	clonotype2954		TGTGCCAGCGGCGCCGGGACAGGGAACGAAAGATTATTTTTC		CASGAGTGNERLFF	colon	TSC1	0		Non-expanded	1	0.00014041
CGAGCCAAGTGATCGG-1	clonotype4	TGTGCTACAGAGGGTAGCTTCAATAAGTTGACCTTT;TGTGCTATAGATGGCTATGGAAATGAGAAAATAACTTTT	TGCACCTGCAGTGCAGATGGCTGGGGGTGGATCTTC	CAIDGYGNEKITF;CATEGSFNKLTF	CTCSADGWGWIF	colon	TSC1	2	Expanded	Expanded	83	0.011654
CGAGCCACACAGACAG-1	clonotype228	TGTGCAGCAAGCAGCACCAATACAGGCAAATTAACCTTT	TGTGCCAGCGGTGTCCTGGGGGACCAAGACACCCAGTACTTT	CAASSTNTGKLTF	CASGVLGDQDTQYF	colon	TSC1	0	Expanded	Expanded	2	0.00028082
CGAGCCACAGGGCATA-1	clonotype2953	TGTGCAGCAAGCATGGGGAGCAATAACAGAATCTTCTTT	TGTGCCTGGAGTCTCCAGGGGGCAAACACAGAAGTCTTCTTT	CAASMGSNNRIFF	CAWSLQGANTEVFF	colon	TSC2	0	Non-expanded	Non-expanded	1	0.00014041
CGAGCCACAGTCGATT-1	clonotype1327	TGTGCTCTGAATACTGGAGGACTAAGTGGTAAATTAACATTC	TGTGCCAGCAGTTCACAGATTTCCAACGAAAGATTATTTTTC	CALNTGGLSGKLTF	CASSSQISNERLFF	colon	TSC5	0	Non-expanded	Non-expanded	1	0.00014041
CGAGCCAGTCTAGAGG-1	clonotype1	TGTGCTGCTGGGACCAATACAGGCAAATTAACCTTT	TGCTCCAGCAGTCAAGACTGGGGAAGTCAAAACACCTTGTACTTT	CAAGTNTGKLTF	CSSSQDWGSQNTLYF	colon	TSC2	2	Expanded	Expanded	444	0.062342
CGAGCCAGTTACCGAT-1	clonotype1326	TGTGCTGTGAGCGCGACATCCTCCTCCTTCAGCAAGCTGGTGTTT	TGTGCCAGCAGCCCCGACATCTCCTATGAACAGTACTTC	CAVSATSSSFSKLVF	CASSPDISYEQYF	colon	TSC2	1	Non-expanded	Non-expanded	1	0.00014041
CGATCGGAGCGATTCT-1	clonotype1556	TGTGCTATAGATGCAAATTCTGGGACTTACCAGAGGTTT	TGTGCCAGCTCTCCAGGAGCAAACACCGGGCAGCTCTACTTT	CAIDANSGTYQRF	CASSPGANTGQLYF	colon	TSC1	0	Non-expanded	Non-expanded	1	0.00014041
CGATCGGAGTTCGCGC-1	clonotype1554	TGTGCTGTTCGGGCTTCAAGTGGCCAGAAGCTGGTTTTT	TGTGCCAGCTCTCTTGGGACAAATCTTAACCAAGACACCCAGTACTTT	CAVRASSGQKLVF	CASSLGTNLNQDTQYF	colon	TSC2	0	Non-expanded	Non-expanded	1	0.00014041
CGATCGGCAAGACGTG-1	clonotype3175	TGTGCAGTGAGCCGCAATAACAACAATGCCCCACGATTT	TGTGCCTGGAGTCTCCTGGGGGGTAGTCAAAACACCTTGTACTTT	CAVSRNNNNAPRF	CAWSLLGGSQNTLYF	colon	TSC1	3	Non-expanded	Non-expanded	1	0.00014041
CGATCGGCACAGGTTT-1	clonotype8	TGTGCTGTGAGCCCTAGCAACATGGGCTACAAACTTACCTTC	TGTGCCAGCGGTGATGCCAGGAACTCCGACTACACCTTC	CAVSPSNMGYKLTF	CASGDARNSDYTF	colon	TSC2	2	Expanded	Expanded	64	0.00898624
CGATCGGGTGTATGGG-1	clonotype1549	TGTGCTGCAAGTGCAAATAACAACAATGCCCCACGATTT		CAASANNNNAPRF		colon	TSC5	5	Non-expanded		1	0.00014041
CGATGGCAGTAAGTAC-1	clonotype1548	TGTGCCCCCGGCAGCTGGCAACTCATCTTT	TGTGCCAGCAGCCGACTGGGGGGGGCTAGTGCAGAAACGCTGTATTTT	CAPGSWQLIF	CASSRLGGASAETLYF	colon	TSC1	0	Non-expanded	Non-expanded	1	0.00014041
CGATGGCAGTCCCACG-1	clonotype1647	TGTGCAGCATCTTCTGGCAGCTGGCAACTCATCTTT	TGTGCCAGCAGCCAAGAACCTGGGGGGATCTATGAACAGTACTTC	CAASSGSWQLIF	CASSQEPGGIYEQYF	colon	TSC6	0	Non-expanded	Non-expanded	1	0.00014041
CGATGGCCAAGTTCTG-1	clonotype9	TGTGCAGCAAGCAGTAACTATGCCCAGGGATTAACCTTC	TGTGCCAGCAGCCCTCTGGGGGGCTATGAACAGTACTTC	CAASSNYAQGLTF	CASSPLGGYEQYF	colon	TSC1	2	Expanded	Expanded	38	0.00533558
CGATGGCCACATTTCT-1	clonotype1635	TGTGCAGCAAGCAGGGGAAACTATGCCCAGGGATTAACCTTC	TGTGCCAGCGGTGAAGCACTGGGCCCTGCAAACACCGGGCAGCTCTACTTT	CAASRGNYAQGLTF	CASGEALGPANTGQLYF	colon	TSC1	0	Non-expanded	Non-expanded	1	0.00014041
CGATGGCCAGATAATG-1	clonotype2548		TGTGCCAGCAGCCAAGTCCTGACTGGGGGGAGCTCCTATGAACAGTACTTC		CASSQVLTGGSSYEQYF	colon	TSC1	2		Non-expanded	1	0.00014041
CGATGGCGTTACCGAT-1	clonotype56	TGTGCTATGGAACGAAACTATGGAAATGAGAAAATAACTTTT	TGTGCCAGCAGTATACAGGGGAGCTCCTATGAACAGTACTTC	CAMERNYGNEKITF	CASSIQGSSYEQYF	colon	TSC6	1	Expanded	Expanded	6	0.00084246
CGATGGCTCTTGAGAC-1	clonotype6	TGCTCAGCAAGTTCAGGAGGAAACTACAAACCTACGTTT	TGTGCCAGCAGCCCCACTATTTCCAACGAAAGATTATTTTTC	CSASSGGNYKPTF	CASSPTISNERLFF	colon	TSC1	2	Expanded	Expanded	72	0.0101095
CGATGTACAAACTGCT-1	clonotype55	TGTGCTTTGAGGAAAATGAATCAAGGAGGGTCTGCGAAGCTCATCTTT	TGTGGTGCTAGAACTGGGGGGAAGGTTGAACAGTACTTC	CALRKMNQGGSAKLIF	CGARTGGKVEQYF	colon	TSC2	1	Expanded	Expanded	7	0.00098287
CGATGTACAAGCGTAG-1	clonotype2737	TGTGCAGCAAGTGGGGCTGGCAGTGGTGGAAAACTCACTTTG	TGTGCCAGCTCTCTCGAACCACTGGGGGGGCTGGAACAGTACTTC	CAASGAGSGGKLTL	CASSLEPLGGLEQYF	colon	TSC2	0	Non-expanded	Non-expanded	1	0.00014041
CGATGTACACCAGGCT-1	clonotype3	TGTGCTCTGGGTGATGGGTATAACCAGGGGAAGCTTATCTTT	TGTGGTGCTAAAGGGGGGATCACCGGGCAGCTCTACTTT	CALGDGYNQGKLIF	CGAKGGITGQLYF	colon	TSC1	2	Expanded	Expanded	87	0.0122157
CGATGTACAGTAAGCG-1	clonotype3	TGTGCTCTGGGTGATGGGTATAACCAGGGGAAGCTTATCTTT	TGTGGTGCTAAAGGGGGGATCACCGGGCAGCTCTACTTT	CALGDGYNQGKLIF	CGAKGGITGQLYF	colon	TSC1	1	Expanded	Expanded	87	0.0122157
CGATGTACATGAAGTA-1	clonotype2	TGTGCTGTGAGCGCGGCATCTTCTGGCAGCTGGCAACTCATCTTT	TGTGCCAGCGGTAGGGGGCGCGCCAACGAAAGATTATTTTTC	CAVSAASSGSWQLIF	CASGRGRANERLFF	colon	TSC2	2	Expanded	Expanded	292	0.0409997
CGATGTAGTAAAGGAG-1	clonotype1752	TGTGCAGCAAGCAAAGGGCAAGGAGGGTCTGCGAAGCTCATCTTT	TGCTCCAGCAGTCAGACTGGGGGGGCTTATGAACAGTACTTC	CAASKGQGGSAKLIF	CSSSQTGGAYEQYF	colon	TSC2	1	Non-expanded	Non-expanded	1	0.00014041
CGATGTAGTGATGATA-1	clonotype388	TGTGCAGCAAGTGAGGCCAATACCAACAAAGTCGTCTTT	TGTGCCAGCAGGGACAGGGACTATGCTGAGCAGTTCTTC	CAASEANTNKVVF	CASRDRDYAEQFF	colon	TSC1	0	Non-expanded	Non-expanded	1	0.00014041
CGATGTATCGGCGGTT-1	clonotype1	TGTGCTGCTGGGACCAATACAGGCAAATTAACCTTT	TGCTCCAGCAGTCAAGACTGGGGAAGTCAAAACACCTTGTACTTT	CAAGTNTGKLTF	CSSSQDWGSQNTLYF	colon	TSC2	2	Expanded	Expanded	444	0.062342
CGATTGAAGACCTAGG-1	clonotype2741	TGTGCTCTGGCCCGCACAAATGCTTACAAAGTCATCTTT	TGTGCCTGGAGACAGGGGTATGAACAGTACTTC	CALARTNAYKVIF	CAWRQGYEQYF	colon	TSC4	0	Non-expanded	Non-expanded	1	0.00014041
CGATTGAAGCTGCGAA-1	clonotype2742	TGTGCTTTGAGTGAGGGGGATAGCAACTATCAGTTGATCTGG		CALSEGDSNYQLIW		colon	TSC2	0	Non-expanded		1	0.00014041
CGATTGAAGTAGGCCA-1	clonotype2730	TGTGCTCTGGGCTCAGGAGGAAACTACAAACCTACGTTT	TGTGCCAGCAGTATGGGGGGGCGCGATAATTCGCCCCTCTACTTT	CALGSGGNYKPTF	CASSMGGRDNSPLYF	colon	TSC1	0	Non-expanded	Non-expanded	1	0.00014041
CGATTGACAGATCTGT-1	clonotype2445	TGTGCAGCAAGTATGGTGAATCAAGGAGGGTCTGCGAAGCTCATCTTT	TGTGCCAGCAGCTCCGGGACGACTGAGCAGTTCTTC	CAASMVNQGGSAKLIF	CASSSGTTEQFF	colon	TSC2	0	Non-expanded	Non-expanded	1	0.00014041
CGATTGAGTACAGTTC-1	clonotype233	TGTGCAGCAAGCAGGGCAGGCACTGGGAGTAACAGGCTCACTTTT	TGTGCCAGCAGTTTGCCAGGGGATGCAGAAACGCTGTATTTT	CAASRAGTGSNRLTF	CASSLPGDAETLYF	colon	TSC3	1	Expanded	Expanded	2	0.00028082
CGATTGAGTGAAGGCT-1	clonotype2076	TGTGCAGCTAGTGACCCCAATACAGGCAAATTAACCTTT	TGTGGTGCTAGGGGACTGGGGGACACCCAGTACTTT	CAASDPNTGKLTF	CGARGLGDTQYF	colon	TSC6	0	Non-expanded	Non-expanded	1	0.00014041
CGATTGAGTGATAAAC-1	clonotype2135	TGTGCTCTGAGTGATAGGAATAGCAATAACAGAATCTTCTTT		CALSDRNSNNRIFF		colon	TSC2	1	Non-expanded		1	0.00014041
CGATTGAGTTAAGATG-1	clonotype91	TGTGCAGCAAGTAACTATGCCCAGGGATTAACCTTC;TGTGCTATAGGGGGCACAAATGCTTACAAAGTCATCTTT	TGTGCCAGCGGTGATGCGAGGGACCAGGCTCCGCTTTTT	CAASNYAQGLTF;CAIGGTNAYKVIF	CASGDARDQAPLF	colon	TSC2	3	Expanded	Expanded	4	0.00056164
CGATTGATCCAACCAA-1	clonotype41	TGTGCAGCAAGTCGAGGGAGCAGTGGCAACAAGCTCATCTTT;TGTGCTCTGGTGAAGGCAGGCAATACCGGAAAACTCATCTTT	TGTGCCAGCAGTATCCCAGGGGCAAACACAGAAGTCTTCTTT	CAASRGSSGNKLIF;CALVKAGNTGKLIF	CASSIPGANTEVFF	colon	TSC2	2	Expanded	Expanded	9	0.00126369
CGATTGATCGCGGATC-1	clonotype2167	TGTGCAGCAAGCATGAGGGGGAGCAGTGGCAACAAGCTCATCTTT	TGTGCCAGCGTGGGACAGGGACGGGACACCCAGTACTTT	CAASMRGSSGNKLIF	CASVGQGRDTQYF	colon	TSC6	0	Non-expanded	Non-expanded	1	0.00014041
CGCCAAGAGCCTCGTG-1	clonotype2139		TGTGGTGCTAGGGGACAGGGGTATAACTATGCTGAGCAGTTCTTC		CGARGQGYNYAEQFF	colon	TSC4	1		Non-expanded	1	0.00014041
CGCCAAGAGCTAACAA-1	clonotype2138	TGTGTTCTGATAACAGGCAATACCGGAAAACTCATCTTT	TGTGCCAGCGGTGATGCTCAAAACACCTTGTACTTT	CVLITGNTGKLIF	CASGDAQNTLYF	colon	TSC1	0	Non-expanded	Non-expanded	1	0.00014041
CGCCAAGAGTCCGTAT-1	clonotype251		TGTGCCAGCAGTTCGGGGGCTGGAAATACGCTCTATTTT		CASSSGAGNTLYF	colon	TSC3	3		Expanded	2	0.00028082
CGCCAAGGTCTAGCCG-1	clonotype64	TGCGCAGTCAGTATGAATTATAACCAGGGGAAGCTTATCTTT;TGTGCTCTGAGCATGTCTAATTACAACGTGCTTTACTTC	TGTGCCAGCAGTGGGGGACTGGGGCGCTCCTATGAACAGTACTTC	CALSMSNYNVLYF;CAVSMNYNQGKLIF	CASSGGLGRSYEQYF	colon	TSC3	4	Expanded	Expanded	6	0.00084246
CGCCAAGGTGACCAAG-1	clonotype2262	TGTGCTATGAGAGAGGGCGGCTACAGCAACAACAGACTTACTTTG	TGTGCCAGCAGCCAAGATGGAAACATTCAAAACACCTTGTACTTT	CAMREGGYSNNRLTL	CASSQDGNIQNTLYF	colon	TSC3	0	Non-expanded	Non-expanded	1	0.00014041
CGCGGTAAGAGTAAGG-1	clonotype2	TGTGCTGTGAGCGCGGCATCTTCTGGCAGCTGGCAACTCATCTTT	TGTGCCAGCGGTAGGGGGCGCGCCAACGAAAGATTATTTTTC	CAVSAASSGSWQLIF	CASGRGRANERLFF	colon	TSC2	2	Expanded	Expanded	292	0.0409997
CGCGGTACAAGTAGTA-1	clonotype2	TGTGCTGTGAGCGCGGCATCTTCTGGCAGCTGGCAACTCATCTTT	TGTGCCAGCGGTAGGGGGCGCGCCAACGAAAGATTATTTTTC	CAVSAASSGSWQLIF	CASGRGRANERLFF	colon	TSC2	2	Expanded	Expanded	292	0.0409997
CGCGGTACAGCAGTTT-1	clonotype2342	TGTGCAGCAAGTGCGTCTAACAACAATGCCCCACGATTT	TGTGCCAGCAGCCAGTGGGGGGGTGCAGAAACGCTGTATTTT	CAASASNNNAPRF	CASSQWGGAETLYF	colon	TSC1	2	Non-expanded	Non-expanded	1	0.00014041
CGCGGTACATTACGAC-1	clonotype1	TGTGCTGCTGGGACCAATACAGGCAAATTAACCTTT	TGCTCCAGCAGTCAAGACTGGGGAAGTCAAAACACCTTGTACTTT	CAAGTNTGKLTF	CSSSQDWGSQNTLYF	colon	TSC2	2	Expanded	Expanded	444	0.062342
CGCGGTAGTAAGGATT-1	clonotype2343	TGTGCTGCTGAGGCCCGGAGTGCAGGGAACAAGCTAACTTTT	TGTGCCAGCGGTGATGGGCAGGGGGGGACAGAAGTCTTCTTT	CAAEARSAGNKLTF	CASGDGQGGTEVFF	colon	TSC1	1	Non-expanded	Non-expanded	1	0.00014041
CGCGGTAGTCAGAAGC-1	clonotype3294	TGTGCTGCACGGATAATAACAGGCAATACCGGAAAACTCATCTTT	TGTGCCAGCAGCCAAGGGACAACCGAAAGATTATTTTTC	CAARIITGNTGKLIF	CASSQGTTERLFF	colon	TSC5	1	Non-expanded	Non-expanded	1	0.00014041
CGCGGTATCAAACCGT-1	clonotype227	TGTGCTGTGAGCGCAGGGACAAATGCTTACAAAGTCATCTTT	TGTGCCAGCTCTCTTAGTGCAGAAACGCTGTATTTT	CAVSAGTNAYKVIF	CASSLSAETLYF	colon	TSC2	3	Expanded	Expanded	2	0.00028082
CGCGTTTAGATGAGAG-1	clonotype3297	TGTGCAGCTAGGGACACAAATGCTTACAAAGTCATCTTT	TGTGCCAGCAGTATCAGGGGCTATGAACAGTACTTC	CAARDTNAYKVIF	CASSIRGYEQYF	colon	TSC3	0	Non-expanded	Non-expanded	1	0.00014041
CGCGTTTAGTGAAGAG-1	clonotype12	TGTGCTCTGAGTGGCCCAACCTCAGGAGGAAACTACAAACCTACGTTT	TGTGCCAGCAGCCAAGATTGGGGTAACCAAGACACCCAGTACTTT	CALSGPTSGGNYKPTF	CASSQDWGNQDTQYF	colon	TSC1	3	Expanded	Expanded	27	0.00379107
CGCGTTTCACAGACTT-1	clonotype2345	TGTGCTGGTGTCATGGACTATGCAAACAAGATGATCTTT	TGTGCCAGCAGCTTCTGGGTTGAACAGTACTTC	CAGVMDYANKMIF	CASSFWVEQYF	colon	TSC1	0	Non-expanded	Non-expanded	1	0.00014041
CGCGTTTCACAGTCGC-1	clonotype2346	TGTGCAGCAGGGGGCAATACCGGAAAACTCATCTTT	TGTGCCTGGAGTCTGGGGGCTAGCTCCTATGAACAGTACTTC	CAAGGNTGKLIF	CAWSLGASSYEQYF	colon	TSC1	0	Non-expanded	Non-expanded	1	0.00014041
CGCGTTTGTAAGAGGA-1	clonotype400	TGTGCTTTGGAAAGGGCTGGAGGCTATAAAGTGGTCTTT	TGTGCCAGCTCAACAAACTCCGACTACACCTTC	CALERAGGYKVVF	CASSTNSDYTF	colon	TSC4	0	Non-expanded	Non-expanded	1	0.00014041
CGCGTTTGTACCTACA-1	clonotype399	TGTGTTCTGAGCGCGTCGAATACTGGAGGACTAAGTGGTAAATTAACATTC	TGTGCCAGCAGTGCCCTCTATGCTGAGCAGTTCTTC	CVLSASNTGGLSGKLTF	CASSALYAEQFF	colon	TSC1	4	Non-expanded	Non-expanded	1	0.00014041
CGCGTTTGTAGCGCAA-1	clonotype933	TGTGCTTTGAGTGGCTACAGCAACAACAGACTTACTTTG		CALSGYSNNRLTL		colon	TSC1	0	Non-expanded		1	0.00014041
CGCGTTTTCAGTCCCT-1	clonotype4	TGTGCTACAGAGGGTAGCTTCAATAAGTTGACCTTT;TGTGCTATAGATGGCTATGGAAATGAGAAAATAACTTTT	TGCACCTGCAGTGCAGATGGCTGGGGGTGGATCTTC	CAIDGYGNEKITF;CATEGSFNKLTF	CTCSADGWGWIF	colon	TSC1	2	Expanded	Expanded	83	0.011654
CGCTATCAGAGTTGGC-1	clonotype2	TGTGCTGTGAGCGCGGCATCTTCTGGCAGCTGGCAACTCATCTTT	TGTGCCAGCGGTAGGGGGCGCGCCAACGAAAGATTATTTTTC	CAVSAASSGSWQLIF	CASGRGRANERLFF	colon	TSC2	2	Expanded	Expanded	292	0.0409997
CGCTATCAGCTACCGC-1	clonotype981		TGTGCCAGCAGTGATACAGATTCGCCCCTCTACTTT		CASSDTDSPLYF	colon	TSC1	3		Non-expanded	1	0.00014041
CGCTATCAGGAGTCTG-1	clonotype5	TGCTCAGCAAGCCCTAACTATGCCCAGGGATTAACCTTC	TGTGCCAGCAGCCCCACAGGGTATGAACAGTACTTC	CSASPNYAQGLTF	CASSPTGYEQYF	colon	TSC2	2	Expanded	Expanded	72	0.0101095
CGCTATCCAACCGCCA-1	clonotype230	TGTGCAGTTAGTGAGGGATCTGGTAGCTTCAATAAGTTGACCTTT	TGTGCCTGGAGCCTGGGACTAGAAGTCTTCTTT	CAVSEGSGSFNKLTF	CAWSLGLEVFF	colon	TSC2	1	Expanded	Expanded	2	0.00028082
CGCTATCCACTGTTAG-1	clonotype686	TGTGCAGCAAGTGAAGACAACAATGCCCCACGATTT	TGTGCCAGCAGCCAAGGAGCCGGGTACACAGAAGTCTTCTTT	CAASEDNNAPRF	CASSQGAGYTEVFF	colon	TSC5	1	Non-expanded	Non-expanded	1	0.00014041
CGCTATCCAGACAAGC-1	clonotype2069	TGTGCAGCAAGCAAGGGGGCCTCCAATACCAACAAAGTCGTCTTT	TGTGCCAGCAGCGGGGACTTTAGTCAAAACACCTTGTACTTT	CAASKGASNTNKVVF	CASSGDFSQNTLYF	colon	TSC1	0	Non-expanded	Non-expanded	1	0.00014041
CGCTATCCAGTAGAGC-1	clonotype99	TGTGCTGCACCCTCTTCTGGCAGCTGGCAACTCATCTTT		CAAPSSGSWQLIF		colon	TSC6	1	Expanded		4	0.00056164
CGCTATCCATCTACGA-1	clonotype60	TGTGCAGTGACCGGGACTGGAGGCTATAAAGTGGTCTTT	TGTGCCAGCAGTTTCTCAGGGGAGGACACCCAGTACTTT	CAVTGTGGYKVVF	CASSFSGEDTQYF	colon	TSC2	4	Expanded	Expanded	6	0.00084246
CGCTATCGTCATCCCT-1	clonotype66	TGTGCTTTGAGTGGGAATAGCAATAACAGAATCTTCTTT	TGTGCCAGCGGTGATGTGACAGGGGGACACTCCGACTACACCTTC	CALSGNSNNRIFF	CASGDVTGGHSDYTF	colon	TSC1	2	Expanded	Expanded	5	0.00070205
CGCTATCGTTCCAACA-1	clonotype689	TGTGCTCTGAGTGATAGGAATAACTATGCCCAGGGATTAACCTTC	TGTGCCAGCGGTGATGCCAGGGGGGCGCGAGAACAGTACTTC	CALSDRNNYAQGLTF	CASGDARGAREQYF	colon	TSC6	0	Non-expanded	Non-expanded	1	0.00014041
CGCTATCTCAGAGACG-1	clonotype4	TGTGCTACAGAGGGTAGCTTCAATAAGTTGACCTTT;TGTGCTATAGATGGCTATGGAAATGAGAAAATAACTTTT	TGCACCTGCAGTGCAGATGGCTGGGGGTGGATCTTC	CAIDGYGNEKITF;CATEGSFNKLTF	CTCSADGWGWIF	colon	TSC1	2	Expanded	Expanded	83	0.011654
CGCTATCTCCACTCCA-1	clonotype1	TGTGCTGCTGGGACCAATACAGGCAAATTAACCTTT	TGCTCCAGCAGTCAAGACTGGGGAAGTCAAAACACCTTGTACTTT	CAAGTNTGKLTF	CSSSQDWGSQNTLYF	colon	TSC2	4	Expanded	Expanded	444	0.062342
CGCTGGAAGGCAGGTT-1	clonotype5	TGCTCAGCAAGCCCTAACTATGCCCAGGGATTAACCTTC	TGTGCCAGCAGCCCCACAGGGTATGAACAGTACTTC	CSASPNYAQGLTF	CASSPTGYEQYF	colon	TSC2	2	Expanded	Expanded	72	0.0101095
CGCTTCAAGAGGTAGA-1	clonotype229	TGTGTTCTGAGCGCGAGGAATACTGGAGGACTAAGTGGTAAATTAACATTC	TGTGCCTGGAGTCTAGGGACTGGGGGTCCGGCTGAGCAGTTCTTC	CVLSARNTGGLSGKLTF	CAWSLGTGGPAEQFF	colon	TSC2	1	Expanded	Expanded	2	0.00028082
CGCTTCAAGGAATTAC-1	clonotype6	TGCTCAGCAAGTTCAGGAGGAAACTACAAACCTACGTTT	TGTGCCAGCAGCCCCACTATTTCCAACGAAAGATTATTTTTC	CSASSGGNYKPTF	CASSPTISNERLFF	colon	TSC1	2	Expanded	Expanded	72	0.0101095
CGCTTCAAGTCGTACT-1	clonotype679	TGTGCAGCAAGTGCTGGGAGCAGTGGCAACAAGCTCATCTTT	TGTGCCAGCAGCCAAGGCCCTAGCTCCTATGAACAGTACTTC	CAASAGSSGNKLIF	CASSQGPSSYEQYF	colon	TSC1	0	Non-expanded	Non-expanded	1	0.00014041
CGCTTCACAAGTAGTA-1	clonotype3	TGTGCTCTGGGTGATGGGTATAACCAGGGGAAGCTTATCTTT	TGTGGTGCTAAAGGGGGGATCACCGGGCAGCTCTACTTT	CALGDGYNQGKLIF	CGAKGGITGQLYF	colon	TSC1	2	Expanded	Expanded	87	0.0122157
CGCTTCACAGTAGAGC-1	clonotype680	TGTGCAGCAAGCATCAATGCAGGGAACAAGCTAACTTTT	TGTGCAAGCAGCCCAGGGGGCGTCAACGAAAGATTATTTTTC	CAASINAGNKLTF	CASSPGGVNERLFF	colon	TSC1	0	Non-expanded	Non-expanded	1	0.00014041
CGCTTCAGTCTCTTTA-1	clonotype35	TGTGCTGTGAGCGCGGCATCTTCTGGCAGCTGGCAACTCATCTTT		CAVSAASSGSWQLIF		colon	TSC2	2	Expanded		11	0.00154451
CGCTTCAGTGACAAAT-1	clonotype133	TGTGCTCTGGGGTATTATAACCAGGGGAAGCTTATCTTT	TGTGCCAGCAGCTTAGAACCAGCATACTATGCTGAGCAGTTCTTC	CALGYYNQGKLIF	CASSLEPAYYAEQFF	colon	TSC4	4	Expanded	Expanded	3	0.00042123
CGCTTCAGTGTTAAGA-1	clonotype1166		TGTGCCTGGAGTCTTGGAAATACGCTCTATTTT		CAWSLGNTLYF	colon	TSC2	1		Non-expanded	1	0.00014041
CGCTTCAGTTACGCGC-1	clonotype1515	TGTGCAGCGGCTGACACAAATGCTTACAAAGTCATCTTT	TGTGCCAGCAGTCATAGTCAAAACACCTTGTACTTT	CAAADTNAYKVIF	CASSHSQNTLYF	colon	TSC3	0	Non-expanded	Non-expanded	1	0.00014041
CGGACACAGAAGGTGA-1	clonotype18	TGTGCTGCTGAGGGGACTAACAGTGCAGGGAACAAGCTAACTTTT	TGTGCCAGCAGCCAAGAAGGGAGAGTCTTCTTT	CAAEGTNSAGNKLTF	CASSQEGRVFF	colon	TSC2	3	Expanded	Expanded	19	0.00266779
CGGACACCACGAGAGT-1	clonotype77	TGTGCAGTCTCCCAGGGAGGCAGAGCTCTGATATTT	TGTGCCAGCAGTCCCCGGTTCCTGGCTGCAGAAACGCTGTATTTT	CAVSQGGRALIF	CASSPRFLAAETLYF	colon	TSC3	1	Expanded	Expanded	4	0.00056164
CGGACACCAGCCAGAA-1	clonotype1163	TGTGCAGCAGCTGGTCGAAACAACAATGCCCCACGATTT	TGTGCCTGGAGTCACGGACAGGGGTATAACAACCAGGCTCCGCTTTTT	CAAAGRNNNAPRF	CAWSHGQGYNNQAPLF	colon	TSC1	0	Non-expanded	Non-expanded	1	0.00014041
CGGACACCATTCTTAC-1	clonotype4	TGTGCTACAGAGGGTAGCTTCAATAAGTTGACCTTT;TGTGCTATAGATGGCTATGGAAATGAGAAAATAACTTTT	TGCACCTGCAGTGCAGATGGCTGGGGGTGGATCTTC	CAIDGYGNEKITF;CATEGSFNKLTF	CTCSADGWGWIF	colon	TSC1	2	Expanded	Expanded	83	0.011654
CGGACACGTACGCTGC-1	clonotype3	TGTGCTCTGGGTGATGGGTATAACCAGGGGAAGCTTATCTTT	TGTGGTGCTAAAGGGGGGATCACCGGGCAGCTCTACTTT	CALGDGYNQGKLIF	CGAKGGITGQLYF	colon	TSC1	1	Expanded	Expanded	87	0.0122157
CGGACACGTAGCCTAT-1	clonotype3	TGTGCTCTGGGTGATGGGTATAACCAGGGGAAGCTTATCTTT	TGTGGTGCTAAAGGGGGGATCACCGGGCAGCTCTACTTT	CALGDGYNQGKLIF	CGAKGGITGQLYF	colon	TSC1	2	Expanded	Expanded	87	0.0122157
CGGACACGTCTAGTGT-1	clonotype75	TGTGCTACGCAAGGAGGGTCTGCGAAGCTCATCTTT;TGTGCTCTGTCTCTCATGGATAGCAACTATCAGTTGATCTGG	TGTGCAAGCAGCTGGGGGGTGGACACCGGGCAGCTCTACTTT	CALSLMDSNYQLIW;CATQGGSAKLIF	CASSWGVDTGQLYF	colon	TSC3	2	Expanded	Expanded	5	0.00070205
CGGACACTCATCATTC-1	clonotype2387	TGTGCAGTGAGCCGAACAGGCAATACCGGAAAACTCATCTTT		CAVSRTGNTGKLIF		colon	TSC3	1	Non-expanded		1	0.00014041
CGGACACTCCACGTTC-1	clonotype8	TGTGCTGTGAGCCCTAGCAACATGGGCTACAAACTTACCTTC	TGTGCCAGCGGTGATGCCAGGAACTCCGACTACACCTTC	CAVSPSNMGYKLTF	CASGDARNSDYTF	colon	TSC2	4	Expanded	Expanded	64	0.00898624
CGGACACTCCCTAATT-1	clonotype2398		TGTGCCAGCAGCTTCGACAGTGGCACGCTGTATTTT		CASSFDSGTLYF	colon	TSC1	3		Non-expanded	1	0.00014041
CGGACACTCCTAGAAC-1	clonotype1516	TGTGCAGCAAGTGCAGGCGGAAGCAATGCAAAGCTAACCTTC	TGTGCTAGCAGTCCCGACAGTAACCAAGACACCCAGTACTTT	CAASAGGSNAKLTF	CASSPDSNQDTQYF	colon	TSC1	0	Non-expanded	Non-expanded	1	0.00014041
CGGACACTCCTGCCAT-1	clonotype1	TGTGCTGCTGGGACCAATACAGGCAAATTAACCTTT	TGCTCCAGCAGTCAAGACTGGGGAAGTCAAAACACCTTGTACTTT	CAAGTNTGKLTF	CSSSQDWGSQNTLYF	colon	TSC2	2	Expanded	Expanded	444	0.062342
CGGACGTAGGGCACTA-1	clonotype2386	TGTGCTCTGAGTGATCTTCCCGGCACTGGGTCTAAGCTGTCATTT	TGTGCCTGGAGTCTGGGGGGCCCCTATGAACAGTACTTC	CALSDLPGTGSKLSF	CAWSLGGPYEQYF	colon	TSC2	1	Non-expanded	Non-expanded	1	0.00014041
CGGACGTCATATGGTC-1	clonotype1520	TGTGCTATCTCAGGAGGAAACTACAAACCTACGTTT	TGTGCCAGCAGCCCAGAGATTTCCAACGAAAGATTATTTTTC	CAISGGNYKPTF	CASSPEISNERLFF	colon	TSC3	1	Non-expanded	Non-expanded	1	0.00014041
CGGACGTGTCAAACTC-1	clonotype1521		TGTGCCAGCAGTCCACCGGGACAAATAAACACCTTGTACTTT		CASSPPGQINTLYF	colon	TSC2	3		Non-expanded	1	0.00014041
CGGACGTGTCTAGTGT-1	clonotype79	TGTGCTCTCTGGGAGCTGTCTACTGGAGGCAATAATAAGCTGACTTTT;TGTGCTCTGGGTGAAGCTACTGGAGGCAATAATAAGCTGACTTTT	TGTGCCAGCCACAGACGGGGGCAAAACACCTTGTACTTT	CALGEATGGNNKLTF;CALWELSTGGNNKLTF	CASHRRGQNTLYF	colon	TSC2	4	Expanded	Expanded	4	0.00056164
CGGACGTGTCTTGTCC-1	clonotype53		TGTGCCAGCAGCTACGGAGGGGCAGGTACAGAAGTCTTCTTT		CASSYGGAGTEVFF	colon	TSC2	2		Expanded	7	0.00098287
CGGACGTGTGCTCTTC-1	clonotype1290	TGTGCAGCAAGTACTGATAGCAACTATCAGTTGATCTGG	TGTGCCAGCAGTCCCGGGGGACGGGAACAGTACTTC	CAASTDSNYQLIW	CASSPGGREQYF	colon	TSC2	1	Non-expanded	Non-expanded	1	0.00014041
CGGACGTGTTTAAGCC-1	clonotype18	TGTGCTGCTGAGGGGACTAACAGTGCAGGGAACAAGCTAACTTTT	TGTGCCAGCAGCCAAGAAGGGAGAGTCTTCTTT	CAAEGTNSAGNKLTF	CASSQEGRVFF	colon	TSC2	3	Expanded	Expanded	19	0.00266779
CGGACGTTCATGGTCA-1	clonotype1289	TGTGCAGCAAGCAAGGGTAACTATGCCCAGGGATTAACCTTC	TGTGCCAGCAGTGACGACAGGGGGGAAGTCTTCTTT	CAASKGNYAQGLTF	CASSDDRGEVFF	colon	TSC1	0	Non-expanded	Non-expanded	1	0.00014041
CGGACTGAGTTCGCGC-1	clonotype1292	TGCGCAGCAGGTGGAGGCAGCAATTACAAACTGACATTT	TGTGCCTGGAGGCGGGATATTTCCAACGAAAGATTATTTTTC	CAAGGGSNYKLTF	CAWRRDISNERLFF	colon	TSC1	1	Non-expanded	Non-expanded	1	0.00014041
CGGACTGCAGATGGGT-1	clonotype1291	TGTGCTGCAAGTGCAAGGGCTGCCAGTTTGGGGAAACTGCAGTTT	TGTGCCAGCAGTCTGTTGGGCCAAGACACCCAGTACTTT	CAASARAASLGKLQF	CASSLLGQDTQYF	colon	TSC4	1	Non-expanded	Non-expanded	1	0.00014041
CGGACTGTCTAACTCT-1	clonotype2825	TGTGCTCTGAGCATACACCAGGGAGGCAGAGCTCTGATATTT	TGTGCCAGCAGCTATTCGGGGTTTGAACAGTACTTC	CALSIHQGGRALIF	CASSYSGFEQYF	colon	TSC4	0	Non-expanded	Non-expanded	1	0.00014041
CGGAGCTAGTGGCACA-1	clonotype1298	TGTGCTGCTGAGCGATCTTCCAATACCAACAAAGTCGTCTTT	TGTGCAAGCAGCTTCGGAGGGTATGAACAGTACTTC	CAAERSSNTNKVVF	CASSFGGYEQYF	colon	TSC1	0	Non-expanded	Non-expanded	1	0.00014041
CGGAGCTCAGCGATCC-1	clonotype5	TGCTCAGCAAGCCCTAACTATGCCCAGGGATTAACCTTC	TGTGCCAGCAGCCCCACAGGGTATGAACAGTACTTC	CSASPNYAQGLTF	CASSPTGYEQYF	colon	TSC2	4	Expanded	Expanded	72	0.0101095
CGGAGCTGTACGACCC-1	clonotype687	TGTGCTTTGGGAGGGGATTCTAATTACAACGTGCTTTACTTC	TGTGCCTGGAGTCTAGACTGGGGGAACCAAGACACCCAGTACTTT	CALGGDSNYNVLYF	CAWSLDWGNQDTQYF	colon	TSC2	5	Non-expanded	Non-expanded	1	0.00014041
CGGAGCTGTTTCGCTC-1	clonotype123		TGTGCCAGCAGCCCCACAGGGTATGAACAGTACTTC		CASSPTGYEQYF	colon	TSC2	2		Expanded	3	0.00042123
CGGAGCTTCATCGCTC-1	clonotype2	TGTGCTGTGAGCGCGGCATCTTCTGGCAGCTGGCAACTCATCTTT	TGTGCCAGCGGTAGGGGGCGCGCCAACGAAAGATTATTTTTC	CAVSAASSGSWQLIF	CASGRGRANERLFF	colon	TSC2	2	Expanded	Expanded	292	0.0409997
CGGAGCTTCATTGCCC-1	clonotype692	TGTGCTTATAACACCAATACAGGCAAATTAACCTTT	TGTGCCAGCAGTTATATTAACACAGAAGTCTTCTTT	CAYNTNTGKLTF	CASSYINTEVFF	colon	TSC4	5	Non-expanded	Non-expanded	1	0.00014041
CGGAGTCAGAGCTTCT-1	clonotype695	TGTGCAGCGAATTATAACCAGGGGAAGCTTATCTTT	TGTGCCAGCGGTACTCGGGGGGGGACAGAAGTCTTCTTT	CAANYNQGKLIF	CASGTRGGTEVFF	colon	TSC3	3	Non-expanded	Non-expanded	1	0.00014041
CGGAGTCAGCCAGGAT-1	clonotype221		TGTGCCAGCGGTGTCCCACGGGGGAGTGGTGCAGAAACGCTGTATTTT		CASGVPRGSGAETLYF	colon	TSC1	0		Expanded	2	0.00028082
CGGAGTCAGTAGTGCG-1	clonotype1936	TGTGCTCCCGAGGAGAACACCAATACAGGCAAATTAACCTTT	TGTGCCAGCAGCCGGACTAACACAGAAGTCTTCTTT	CAPEENTNTGKLTF	CASSRTNTEVFF	colon	TSC1	0	Non-expanded	Non-expanded	1	0.00014041
CGGAGTCAGTGAAGTT-1	clonotype1	TGTGCTGCTGGGACCAATACAGGCAAATTAACCTTT	TGCTCCAGCAGTCAAGACTGGGGAAGTCAAAACACCTTGTACTTT	CAAGTNTGKLTF	CSSSQDWGSQNTLYF	colon	TSC2	2	Expanded	Expanded	444	0.062342
CGGAGTCCATCTACGA-1	clonotype92	TGTGCTATGAGAGAGGATTCTGGCAGCTGGCAACTCATCTTT	TGTGCCAGCAGTGGGGGACACAGCTCCTATGAACAGTACTTC	CAMREDSGSWQLIF	CASSGGHSSYEQYF	colon	TSC3	1	Expanded	Expanded	4	0.00056164
CGGAGTCGTGTGAATA-1	clonotype1	TGTGCTGCTGGGACCAATACAGGCAAATTAACCTTT	TGCTCCAGCAGTCAAGACTGGGGAAGTCAAAACACCTTGTACTTT	CAAGTNTGKLTF	CSSSQDWGSQNTLYF	colon	TSC2	2	Expanded	Expanded	444	0.062342
CGGAGTCGTTCTCATT-1	clonotype1734		TGTGCCAGCAGCATCAACTATAATTCGCCCCTCTACTTT		CASSINYNSPLYF	colon	TSC3	0		Non-expanded	1	0.00014041
CGGAGTCGTTGATTCG-1	clonotype138	TGTGCTATGAGAGAGGGGAATTCTGGGACTTACCAGAGGTTT	TGTGCCAGCGGTGGCGGACTGGGGGGGCTTGAACAGTACTTC	CAMREGNSGTYQRF	CASGGGLGGLEQYF	colon	TSC1	2	Expanded	Expanded	3	0.00042123
CGGAGTCTCAGTTTGG-1	clonotype1733	TGTGCAGCAAGTGCACCCACCAATACAGGCAAATTAACCTTT	TGCACCTGCAGTGCATCGGACACTAACTATGCTGAGCAGTTCTTC	CAASAPTNTGKLTF	CTCSASDTNYAEQFF	colon	TSC4	1	Non-expanded	Non-expanded	1	0.00014041
CGGAGTCTCCGCATCT-1	clonotype1732	TGTGCAGCAAGTGGTCAAGGAGGGTCTGCGAAGCTCATCTTT	TGTGCCAGCAGTGACAGTATTTCCAACGAAAGATTATTTTTC	CAASGQGGSAKLIF	CASSDSISNERLFF	colon	TSC3	0	Non-expanded	Non-expanded	1	0.00014041
[truncated: 3,182 more rows]

## Sheet: CD8 T cells DEGs
Single-cell differential gene expression analysis. CD8 T cells.
[truncated: 1,268 more rows]

[truncated: 1 more sheets: CD8 T cells TCR data]
