# Supplementary material for: Intermittent PI3Kδ inhibition sustains anti-tumour immunity and curbs irAEs
Source: Nature. 2022 May 4;605(7911):741–6. doi: 10.1038/s41586-022-04685-2 (PMC9132770; doi:10.1038/s41586-022-04685-2)
Supplement: Supplementary file 9 — Source Data Extended Data Fig. 3 [file 41586_2022_4685_MOESM9_ESM.xlsx]

## Sheet: ED3a
	days	Placebo										PI3kdi
	0	0	0	0	0	0	0	0	0	0	0	0	0	0	0	0	0	0	0	0	0
	4	0	0	0	0	0	0	0	0	0	0	0	0	0	0	0	0	0	0	0	0
	10	87.5	117	158.4	256	220.5	144	100	169	183.8	147.9	70.9	190.1	112.5	60.8	144	126	171.5	108	32	18
	13	400	325.1	600	384	496.4	469.6	352	336	550	368	469.6	550	469.6	220.5	550	288	384.8	232.8	147.9	105.9
	15	1054.7	726	1152	925.8	976.6	1250	650	756.3	972	936	1250	193.8	448	451.6	864	451.3	689.1	634	288	267.2
	17		1140.8	1715	1521	1800	2102.5	1224	1687.5	1912.5	1912.5	1568	1912.5	627.8	625	1093.8	826.6	1098.5	750	496.4	506.3

## Sheet: ED3b-f
CD8 % of CD3			PD-1 % of CD8			GzmB % of CD8			Ki-67 % of CD8			Tox % of CD8
Placebo	PI3kdi		Placebo	PI3kdi		Placebo	PI3kdi		Placebo	PI3kdi		Placebo	PI3kdi
55	71.1		70.7	90.3		49.4	75.1		35.6	44.2		67.4	83.5
49.5	47.4		73.6	53.8		35.4	33		33.3	31.9		70.8	40.1
34.1	64.2		52.4	87.7		38.4	61.8		28	43.1		49.9	77.7
48.2	59.8		64.5	88.3		42.5	69.9		32	45		62.4	81.2
33.7	73.9		33.2	89.6		9.39	75		17.7	45.1		24.9	87
38.4	59.3		54.6	66.8		35.7	56.5		30.1	34.1		51.5	64.2
42.5	58.6		64.1	78.5		37	62.1		26.4	42.3		56.7	74.5
36	42		27.8	60.4		10.7	40.4		15.3	34.3		22.1	55.7
54.7	43.8		78.7	69.5		61.2	35.9		35.6	36.6		74.8	61.3
	64.1			87.3			67.3			51.1			81.9

## Sheet: ED3h
	RAG1ko
		days	Placebo						PI3Kdi
		0	0	0	0	0	0	0	0	0	0	0	0	0
		5	0	0	0	0	0	0	0	0	0	0	0	0
		10	121	75.94	98.31	87.5	221.81	169	87.5	131.25	48	112.5	87.5	100
		12	190.13	151.25	190.13	211.25	480	232.75	135	279	81.25	245	220.5	352
		14	384.75	253.5	465.75	336	875	575	518.94	857.38	126	506.25	281.25	726
			CD8ko
			days	Placebo					PI3Kdi
			0	0	0	0	0	0	0	0	0	0	0
			5	0	0	0	0	0	0	0	0	0	0
			10	304	211.25	211.25	320	87.5	180	256	93.75	267.19	143.69
			12	689.06	518.94	526.5	786.5	288	607.5	379.31	245	786.5	518.94
			14	1275.75	1352	1210.94	1210.94	575	1562.5	1015.63	415.44	1250	1171.88

## Sheet: ED3i
			spleen
			Placebo	PI3kdi
			7.63	4.1
			7.96	4.85
			11	4.48
			8.27	4.33
			8.66	2.79
			8.27

## Sheet: ED3j
			tumor
			Placebo	PI3kdi
			14.3	7.27
			19.1	12.8
			13.8	9.56
			16.5	10.5
			19.5	11.1
			15.7

## Sheet: ED3k
			colon
			Placebo	PI3kdi
			19.6	11.6
			17.1	14.2
			15.3	12.8
			16.1	11
			18.7	11.1
			17.4
