# Supplementary material for: Intermittent PI3Kδ inhibition sustains anti-tumour immunity and curbs irAEs
Source: Nature. 2022 May 4;605(7911):741–6. doi: 10.1038/s41586-022-04685-2 (PMC9132770; doi:10.1038/s41586-022-04685-2)
Supplement: Supplementary file 10 — Source Data Extended Data Fig. 5 [file 41586_2022_4685_MOESM10_ESM.xlsx]

## Sheet: ED5b
	FOXP3 % of CD3			CD8 to ST2 ratio
	Placebo	PI3Kdi		Placebo	PI3Kdi
	11.1	4.76		11.98	27.744
	8.58	2.2		11.682	75.385
	10.9	3.33		10.299	39.494
	10.4	6.36		18.992	14.516
	10.1	5.48		7.877	74.6
	8.73	5.72		8.182	12.048
		4.12			18.136
		4.87			24.054

## Sheet: ED5d
	CD8 % of CD3 Colon
	Placebo	PI3kdi
	12	27.7
	14.5	32.4
	13.6	40.8
	15.9	32.5
	15.6	30.5
	18.2
	14.1

## Sheet: ED5e
	CD8 % of CD3 Spleen
	Placebo	PI3kdi
	39.3	32
	45	34.8
	38.5	35
	38.8	29.7
	40	29.7
	35.4
	38.5

## Sheet: ED5f
	PD-1 % of CD8 Colon
	Placebo	PI3kdi
	17.7	41.2
	27.6	67.6
	18.1	69.1
	15.9	37.9
	18.4	53.8
	17.8
	22.6

## Sheet: ED5g
	ICOS % of CD8 Colon
	Placebo	PI3kdi
	2.22	24.2
	1.88	23.8
	14.9	38.1
	2.05	22.6
	5.92	26.5
	14
	9.6
